# Supplementary material for: Single-cell analysis reveals the pan-cancer invasiveness-associated transition of adipose-derived stromal cells into COL11A1-expressing cancer-associated fibroblasts
Source: PLoS Comput Biol. 2021 Jul 20;17(7):e1009228. doi: 10.1371/journal.pcbi.1009228 (PMC8323949; doi:10.1371/journal.pcbi.1009228)
Supplement: S1 Table — (XLSX) [file pcbi.1009228.s004.xlsx]

## Sheet: LUM
Rank	N1		N2		N3		N4		N5		N6		N7		N8		N9		N10		N11		T1		T2		T3		T4		T5		T6		T7		T8		T9		T10		T11		T12		T13		T14
1	DCN	0.725394	LUM	0.746208	LUM	0.744202	C7	0.809882	APOD	0.8437	LUM	0.755114	PTGDS	0.862917	C7	0.794483	DCN	0.842328	MMP2	0.870618	LUM	0.772272	SFRP2	0.730686	LUM	0.583355	MMP2	0.537569	COL10A1	0.612984	PDGFRA	0.598647	COL10A1	0.599282	CYP1B1	0.71477	COL11A1	0.741066	LUM	0.811703	PDGFRA	0.796431	LUM	0.838961	MMP2	0.581912	LUM	0.677124	DCN
2	LUM	0.673404	DCN	0.743887	FBLN1	0.702357	FBLN5	0.751639	DPT	0.727558	DCN	0.73953	APOD	0.848136	LUM	0.787038	LUM	0.704904	APOD	0.810292	DCN	0.736032	VCAN	0.56765	APOD	0.560221	LUM	0.533959	SFRP2	0.607107	CYP1B1	0.58608	PDGFRA	0.586797	SFRP2	0.62397	COL10A1	0.717954	DCN	0.777323	HTRA3	0.41948	DCN	0.540983	LUM	0.57544	APOD	0.641022	APOD
3	C7	0.647029	C7	0.680356	C7	0.650692	LUM	0.71168	FBLN5	0.715718	FBLN1	0.71765	LUM	0.828132	DCN	0.740881	C7	0.608315	LUM	0.795103	FBLN1	0.731975	LUM	0.511535	VCAN	0.527327	APOD	0.521461	COL1A1	0.583446	SFRP2	0.55028	SFRP2	0.579305	COL8A1	0.618124	CREB3L1	0.658102	RARRES2	0.409773	DPT	0.416193	CTHRC1	0.470359	PDGFRA	0.491598	DCN	0.57609	LUM
4	FBLN1	0.590189	FBLN1	0.608786	PTGDS	0.64142	DCN	0.658644	PDGFRA	0.702191	ADH1B	0.685498	FBLN1	0.772994	APOD	0.723038	FBLN1	0.598463	EFEMP1	0.752923	SFRP2	0.726168	PDGFRA	0.365772	SFRP4	0.471805	DCN	0.520985	MMP2	0.572469	SFRP4	0.547431	CYP1B1	0.574974	PDGFRA	0.615741	RP11-400N13.3	0.657737	CTHRC1	0.409155	APOD	0.399828	SFRP2	0.46514	CTHRC1	0.485902	FBLN1	0.511193	SFRP4
5	MGP	0.543168	APOD	0.60603	C1S	0.622443	APOD	0.581275	CXCL12	0.694489	DPT	0.676771	C7	0.722732	FBLN1	0.698117	APOD	0.590949	CTSK	0.745076	CFD	0.685724	COL1A2	0.361561	SFRP2	0.460721	FBLN1	0.520377	LUM	0.562701	DPT	0.519408	MMP2	0.546483	COL10A1	0.606228	SFRP2	0.642338	SFRP2	0.38175	MEG3	0.382052	COL10A1	0.388987	ITGBL1	0.473905	MMP2	0.50387	TSHZ2
6	C1S	0.537579	MGP	0.528604	DPT	0.597845	PTGDS	0.526732	LUM	0.659224	ABCA8	0.672385	ADH1B	0.70224	SFRP2	0.689404	SFRP2	0.469151	SFRP2	0.741326	APOD	0.617608	EFEMP1	0.352374	MMP2	0.444285	VCAN	0.516793	COL1A2	0.538541	LUM	0.499491	VCAN	0.526281	SFRP4	0.510853	BASP1	0.622821	AEBP1	0.246941	OMD	0.374183	RARRES2	0.342895	EFEMP1	0.473768	SFRP4	0.497936	HTRA3
7	CCDC80	0.505446	C1S	0.520586	PDGFRA	0.580782	FBLN1	0.522006	COL6A3	0.639811	C3	0.66499	DPT	0.689466	PTGDS	0.673091	SERPINF1	0.41554	PLTP	0.739745	MGP	0.600778	DCN	0.343616	RARRES1	0.425388	FBLN5	0.494067	CTHRC1	0.510931	MEG3	0.49904	CTHRC1	0.505504	CTHRC1	0.492424	PDPN	0.614358	COL10A1	0.239296	ITGBL1	0.334817	AEBP1	0.341763	SFRP2	0.460192	SFRP2	0.482505	FBLN1
8	PTGDS	0.493682	DPT	0.519449	APOD	0.53175	C1R	0.513957	PTGDS	0.606023	APOD	0.647827	COL6A3	0.674522	CCDC80	0.649014	PTGDS	0.387602	MGST1	0.68958	SERPINF1	0.592693	CCDC80	0.340204	C3	0.415036	PDGFRA	0.485126	DCN	0.506862	EFEMP1	0.498463	LUM	0.494932	APOD	0.487212	BNC2	0.602238	NBL1	0.226125	PAPPA	0.326194	NBL1	0.32046	FBLN5	0.446608	RARRES1	0.471375	MMP2
9	DPT	0.477255	CCDC80	0.518327	SFRP2	0.527751	DPT	0.499058	C7	0.589272	MMP2	0.642393	EFEMP1	0.648778	FBLN5	0.646537	GSN	0.380904	LSP1	0.679897	CCDC80	0.581782	ISLR	0.329486	MEG3	0.411964	SFRP2	0.482976	CTSK	0.489311	VCAN	0.494986	SFRP4	0.491383	MMP2	0.477795	C5orf46	0.594453	MMP2	0.220302	MRC2	0.32025	CTSK	0.296049	VCAN	0.435983	VCAN	0.443286	COL6A3
10	C1R	0.476422	PTGDS	0.479777	DCN	0.48945	SRPX	0.496849	CCDC80	0.577166	C1S	0.642074	PDGFRA	0.640743	C1S	0.638102	C1S	0.366477	FBLN1	0.662592	C3	0.579396	SFRP4	0.325761	HTRA3	0.410027	C3	0.481605	MFAP2	0.475556	IGF1	0.482232	APOD	0.475115	PLXDC2	0.464029	PLXDC2	0.589597	CTSK	0.217639	LSAMP	0.307156	VCAN	0.293879	APOD	0.414603	HTRA3	0.41331	VCAN
11	APOD	0.457889	FBLN5	0.469609	CXCL12	0.472105	FMO2	0.489533	CFD	0.561436	C7	0.636835	CXCL12	0.616498	CXCL12	0.630815	SEPP1	0.362235	SPON2	0.658408	ADH1B	0.578191	COL6A3	0.322134	FBLN1	0.407542	MGP	0.480213	APOD	0.452945	FBLN5	0.471305	PLXDC2	0.44648	VCAN	0.446526	SPOCK1	0.583434	THBS2	0.217082	CYP1B1	0.306305	CTGF	0.282312	COL8A1	0.411939	ISLR	0.410718	GPC3
12	SEPP1	0.435863	SEPP1	0.443951	C1R	0.463952	SEPP1	0.484592	MRC2	0.548127	PTGDS	0.62914	SCN7A	0.605534	C3	0.610426	CCDC80	0.350041	PTGDS	0.653973	PTGDS	0.563969	CYP1B1	0.321439	MGP	0.399725	EFEMP1	0.465768	MATN3	0.442066	SERPINE2	0.466731	COL8A1	0.436853	BNC2	0.424505	ADM	0.566555	FBLN1	0.216026	COL10A1	0.30304	COL8A1	0.278206	STEAP1	0.410666	COL6A3	0.387288	CTGF
13	FBLN5	0.423754	COL1A2	0.430862	COL6A3	0.461295	CXCL12	0.453856	FGF7	0.539701	SFRP2	0.596878	MMP2	0.58936	CFD	0.584337	DPT	0.335119	SVEP1	0.633071	C7	0.554543	COL1A1	0.321064	DCN	0.391517	OMD	0.461491	MEG3	0.438831	FBLN1	0.463809	FBLN1	0.419594	MRC2	0.411327	MMP2	0.552153	VCAN	0.197364	COL8A1	0.299472	THBS2	0.275544	COL1A2	0.409643	SPON2	0.384572	SFRP2
14	CXCL12	0.402393	SFRP2	0.430581	ADH1B	0.458381	CYR61	0.448853	SFRP2	0.536135	FBLN5	0.585044	MEG3	0.580492	C1R	0.583957	OLFML3	0.333861	CXCL12	0.631244	C1S	0.526549	APOD	0.312428	CYP1B1	0.361174	RP11-572C15.6	0.461276	ISLR	0.428735	SCN7A	0.459532	OMD	0.392267	DPYSL3	0.400974	ARL4C	0.551218	CCDC80	0.193349	PDPN	0.296855	MMP2	0.272752	PTGDS	0.400085	CYP1B1	0.378264	C1S
15	EFEMP1	0.379069	SRPX	0.418948	SPON2	0.453978	SFRP2	0.447585	MARCKS	0.510214	C1R	0.582892	C1S	0.578915	MGP	0.582828	FBLN5	0.321859	SCN7A	0.630624	CST3	0.50387	CLDN11	0.302555	COL1A2	0.351184	CCDC80	0.457018	FBLN1	0.424505	LTBP2	0.452584	THBS2	0.392231	COL1A2	0.398712	MEG3	0.545212	COL1A1	0.18945	CXCL14	0.28679	COL11A1	0.26808	ISLR	0.398596	LXN	0.378262	OMD
16	COL1A2	0.364454	SERPINF1	0.405626	CFD	0.439691	CLEC11A	0.430403	LRP1	0.500556	CXCL12	0.581576	OLFML3	0.57618	CFH	0.550398	C1R	0.321022	COL6A3	0.623055	C1R	0.493156	CTSK	0.301128	MOXD1	0.333859	IGF1	0.453589	COL11A1	0.424036	APOD	0.444944	FAP	0.386329	FBLN5	0.392375	GJA1	0.529811	S100A6	0.184446	MMP23B	0.285377	INHBA	0.26613	LXN	0.37661	SERPINF1	0.376948	SPON2
17	SFRP2	0.351699	OLFML3	0.401154	LAMA2	0.437949	PDGFRA	0.426137	FMO2	0.499065	CST3	0.581333	SVEP1	0.562052	COL6A3	0.538809	PTN	0.295809	CCDC80	0.612428	CXCL14	0.474023	FBLN1	0.29849	PTGDS	0.326387	TSHZ2	0.447675	COL3A1	0.416095	PTGDS	0.442376	MFAP2	0.38132	CREB3L1	0.391182	VCAN	0.507924	COL8A1	0.176188	ABCA9	0.284919	C1QTNF3	0.265992	OLFML3	0.37157	CTHRC1	0.37157	C3
18	ALDH1A1	0.341073	CST3	0.382495	C3	0.427489	NR2F1	0.423675	NR2F1	0.495962	MGP	0.579701	DCN	0.561522	SRPX	0.536993	MGP	0.290586	COLEC11	0.595024	MMP2	0.473947	MMP2	0.289048	FBLN5	0.322601	ITM2A	0.439603	SFRP4	0.398752	ISLR	0.42188	COL6A3	0.377958	COL3A1	0.386097	FIBIN	0.507154	TMSB10	0.174477	LUM	0.283793	SFRP4	0.259963	THBS2	0.368096	CTSK	0.351204	F2R
19	CFD	0.335452	MEG3	0.366894	FBLN5	0.427293	C1S	0.422447	TNXB	0.492738	CCDC80	0.570624	SFRP2	0.556728	EFEMP1	0.533568	ALDH1A1	0.280808	PDGFRA	0.581011	GPNMB	0.454626	COL3A1	0.284345	PDGFRA	0.322352	SFRP4	0.435648	CXCL14	0.397093	PODN	0.418953	RARRES1	0.373872	OMD	0.384382	COL1A2	0.502144	C1S	0.169032	PDGFRL	0.280486	MATN3	0.259897	FBLN1	0.351628	F2R	0.349558	ANKH
20	COL6A3	0.330477	C1R	0.365403	ABCA8	0.426323	ABCA8	0.421953	DCN	0.491133	MRC2	0.51398	MRC2	0.529797	SEPP1	0.509609	PDGFRA	0.253339	HBP1	0.559926	S100A4	0.451466	PTGDS	0.283048	COL6A3	0.317618	RARRES1	0.432649	ITGBL1	0.396548	DCN	0.408763	EFEMP1	0.370442	RARRES1	0.383118	ZFHX4	0.500437	COL1A2	0.163988	STXBP6	0.279921	HTRA1	0.257807	MGST1	0.348502	FBLN5	0.345095	CTSK
21	EMP1	0.325889	MFAP4	0.36504	LRP1	0.412353	CCDC80	0.419742	LOX	0.489506	COL1A2	0.499344	FBLN5	0.515345	PDGFRA	0.505774	COL6A2	0.250485	CYGB	0.546495	DPT	0.414217	FBLN2	0.275861	CTHRC1	0.317247	COL8A1	0.430996	COL6A3	0.38955	MMP2	0.402322	COL1A2	0.37013	PODN	0.379824	MFAP2	0.500097	COL3A1	0.163878	SVEP1	0.279415	ITGBL1	0.255143	MEG3	0.347851	COL1A2	0.3368	C1R
22	PCOLCE	0.319501	RARRES2	0.353409	SLIT2	0.399309	PTN	0.414072	C1R	0.478264	CFD	0.485985	C3	0.498702	DPT	0.500064	CST3	0.24386	ARSK	0.535695	MFAP4	0.40361	CTHRC1	0.275688	FAP	0.311706	OGN	0.424622	VCAN	0.385097	MGP	0.400019	ANKH	0.359555	LSAMP	0.370631	MME	0.4982	HTRA1	0.163749	BICC1	0.278018	MFAP5	0.242917	PDPN	0.347512	C7	0.3328	IGFBP3
23	C3	0.315098	PCOLCE	0.348538	CFH	0.390958	SERPINF1	0.401134	IGFBP3	0.472513	SPRY1	0.473354	COL1A2	0.465109	CXCL14	0.499835	COL6A3	0.243358	SH3GL1	0.535695	COL6A2	0.39659	C3	0.273889	F2R	0.311171	C7	0.403835	IGFL2	0.382699	C7	0.393671	FNDC1	0.358823	THBS2	0.370132	MFAP5	0.4972	CD99	0.159863	ABCA6	0.271517	CXCL14	0.232927	MFAP2	0.33826	TMEM119	0.328762	MOXD1
24	SRPX	0.312706	CFH	0.344976	SRPX	0.382485	SVEP1	0.382872	HEG1	0.470656	SMOC2	0.461084	ABCA8	0.460287	ADH1B	0.461952	CXCL14	0.243305	OAF	0.535653	FBLN5	0.382222	PLXDC2	0.269006	ISLR	0.295681	DPT	0.402378	RARRES2	0.377471	MGST1	0.385388	SPON2	0.357924	SVEP1	0.369566	RAB3B	0.49628	ISLR	0.152215	MFAP2	0.266621	GJB2	0.231641	DPT	0.335196	EFEMP1	0.325168	CTHRC1
25	SERPINF1	0.312363	CXCL12	0.340434	COL1A2	0.379518	CFD	0.381378	RP11-572C15.6	0.460888	GSN	0.45289	SRPX	0.457818	NEGR1	0.459146	C3	0.243016	BMP1	0.535647	SMOC2	0.377999	RARRES1	0.261311	TIMP1	0.294529	BICC1	0.395983	FNDC1	0.358952	SPOCK1	0.38212	PDPN	0.357751	ITGBL1	0.369216	ITGBL1	0.488099	SERPINF1	0.148576	BNC2	0.26524	IGFBP3	0.229424	C3	0.334706	MOXD1	0.321102	MEG3
26	ANXA1	0.310429	FGF7	0.308972	BOC	0.377093	LAMB1	0.379864	F3	0.459256	COL6A2	0.451706	ACVRL1	0.453759	COL6A2	0.452142	CXCL12	0.241772	LAMA2	0.533358	ABCA8	0.370313	RP11-572C15.6	0.251069	C7	0.293353	CTHRC1	0.394186	COL5A1	0.354444	CCDC80	0.373853	CTSK	0.355566	PTGDS	0.368382	GJB2	0.481909	TSC22D3	0.139658	WNT5A	0.262765	CCDC80	0.228006	MRC2	0.334365	CCDC80	0.316708	PDGFRA
27	CYR61	0.301429	PDGFRA	0.304924	FSTL1	0.370955	FTL	0.377304	ADAMTSL3	0.458961	CFH	0.451538	TIMP2	0.446173	BOC	0.432047	MMP2	0.240877	GPC3	0.529273	FMO2	0.355484	THBS2	0.246006	PHLDA3	0.291403	PODN	0.384895	OMD	0.346251	SLC19A2	0.372903	MFAP5	0.354163	FAP	0.361958	COL3A1	0.480584	FTL	0.137568	CST3	0.261566	CD99	0.219044	PTGIS	0.334008	COL1A1	0.312773	FBLN5
28	CST3	0.300673	COL6A3	0.29949	SVEP1	0.370796	ANTXR2	0.376465	STK17B	0.458774	OLFML3	0.447462	LAMA2	0.444439	OLFML3	0.426327	PCOLCE	0.23934	TMEM67	0.525748	RP11-572C15.6	0.354141	C7	0.243435	OMD	0.287537	COL6A3	0.377035	CST4	0.342319	HTRA3	0.367101	HTRA3	0.341111	LUM	0.357167	NTM	0.475147	MFAP2	0.135644	SFRP2	0.261473	C1S	0.2127	MOXD1	0.331722	PLXDC2	0.308704	ITM2A
29	RARRES2	0.299106	ALDH1A1	0.297057	ABCA9	0.369685	COL6A3	0.371717	EMP1	0.457702	PDGFRA	0.441656	DAB2	0.43488	EMP1	0.416534	IGF1	0.237215	C1R	0.524051	PCOLCE	0.347433	LAMA2	0.239696	FBLN2	0.277382	CXCL14	0.369254	INHBA	0.341922	MOXD1	0.366545	LRP1	0.338187	FBLN1	0.356507	PDLIM4	0.46675	ANXA2	0.134969	MOXD1	0.258097	LOXL1	0.209741	HSD11B1	0.327727	PDGFRA	0.307292	COL1A2
30	PDGFRA	0.283858	SPRY1	0.289579	CYR61	0.36144	MGP	0.363428	MPZL1	0.457347	PCOLCE	0.441481	NR2F1	0.432528	LAMA2	0.410194	ABCA8	0.229904	PLXDC1	0.507527	SEPP1	0.336216	OLFML3	0.222241	SCN7A	0.268988	COL1A2	0.368602	GJB2	0.340003	ITGBL1	0.365128	COL1A1	0.334559	SULF1	0.354033	CMTM8	0.465462	LAPTM4A	0.132757	ZFHX4	0.256961	FIBIN	0.200152	SFRP4	0.326774	C3	0.302035	PTGDS
31	CFH	0.269501	ABCA8	0.286856	CCDC80	0.356352	LTBP4	0.359724	FSTL1	0.451737	ALDH1A1	0.429419	CYBRD1	0.430675	MRC2	0.410049	HTRA1	0.228583	LAMP5	0.507107	IGF1	0.335637	MFAP4	0.221057	EFEMP1	0.26628	ISLR	0.366727	IGFBP3	0.339943	CTSK	0.363993	DIO2	0.330145	INHBA	0.343958	TANC2	0.457881	NNMT	0.123013	RARRES1	0.250913	FBLN1	0.198395	LSAMP	0.326461	COL10A1	0.30167	RARRES1
32	TMEM176B	0.263436	EFEMP1	0.281166	NEGR1	0.355085	MMP2	0.358348	C1S	0.45026	COL6A3	0.42255	MGP	0.427494	CYBRD1	0.406065	COL1A2	0.228522	CFH	0.506668	MEG3	0.334249	SLIT2	0.218779	COL10A1	0.266243	MEG3	0.366267	HTRA3	0.336666	FBLN2	0.353612	DCN	0.329845	SEMA3C	0.33881	NT5E	0.455367	C1R	0.117396	BOC	0.250709	PALLD	0.191674	PLXDC2	0.325971	C1S	0.297172	OLFML3
33	NPC2	0.260062	S100A13	0.27763	MMP2	0.345833	COL15A1	0.353066	SVEP1	0.446677	SERPINF1	0.420831	GGT5	0.417559	RSPO3	0.403656	SPRY1	0.228217	IGF1	0.503977	SRPX	0.334093	IGF1	0.213129	SERPINF1	0.263125	CTSK	0.365664	CST1	0.334911	CTHRC1	0.34941	ALDH1A3	0.326711	LOX	0.336161	TENM3	0.455331	RPL27A	0.113899	PODN	0.247166	SDC1	0.189005	MFAP4	0.322197	PODN	0.296294	OGN
34	SVEP1	0.2561	TIMP1	0.274686	LAMB1	0.345588	RSPO3	0.352226	SERPINE1	0.442849	SRPX	0.414817	EGFR	0.410487	GPC3	0.400592	EFEMP1	0.224761	PRPS2	0.503098	OLFML3	0.328228	LRP1	0.212649	BNC2	0.261019	HSD11B1	0.362369	FBLN2	0.332125	SVEP1	0.345768	LOX	0.322622	PDPN	0.335553	EPDR1	0.455111	INHBA	0.113607	TMEM119	0.242387	MFAP2	0.188819	OGN	0.312289	LTBP2	0.291103	ITGBL1
35	S100A13	0.255841	EMP1	0.266383	OLFML3	0.343988	ALDH1A1	0.346249	NOVA1	0.441193	LAMB1	0.404661	CTSK	0.399272	ALDH1A1	0.397612	ANXA1	0.223664	CPXM1	0.503021	FGF7	0.32013	PDLIM3	0.211784	CTSK	0.25684	CTGF	0.360913	MFAP5	0.323305	MXRA5	0.340804	FBLN2	0.319403	IGF1	0.33189	MYH10	0.451865	NUPR1	0.111786	PTGIS	0.242002	ANXA2	0.188728	COL6A3	0.304081	NPC2	0.290518	PTCH1
36	SERPINE1	0.254204	TSHZ2	0.26023	PCOLCE	0.330078	S100A4	0.346101	NFAT5	0.432602	SLIT2	0.398618	EMP1	0.398811	IGF1	0.395194	SRPX	0.214822	LTBP4	0.490331	COL6A1	0.316011	LTBP2	0.200843	MRC2	0.256595	C1S	0.356696	MXRA5	0.322913	STEAP1	0.339867	OLFML3	0.315731	LAMP5	0.331791	LOX	0.449864	LGALS1	0.107357	OGN	0.241039	APOD	0.18809	SPON2	0.299834	HSD11B1	0.285172	COL8A1
37	NNMT	0.252251	ADH1B	0.258226	ISLR	0.318434	USP53	0.340954	MGST1	0.428167	SERPING1	0.38252	CST3	0.396124	MGST1	0.392836	COL15A1	0.20998	PTPLAD2	0.486192	FBLN2	0.314478	FBLN5	0.199751	TSHZ2	0.251671	COL10A1	0.355604	THBS2	0.319975	NEGR1	0.33575	TMEM119	0.315669	FBLN2	0.331647	COL8A1	0.449109	COL6A3	0.106369	FAP	0.238511	OMD	0.187447	COL1A1	0.294595	MGP	0.284961	BOC
38	ANXA2	0.248611	GSN	0.257774	TMEM176A	0.317913	PRELP	0.334521	LAMC1	0.417408	CTSK	0.379091	C1R	0.394377	CST3	0.389114	CFD	0.1999	COL1A2	0.485691	TIMP1	0.312364	MGP	0.199461	LRP1	0.251662	SERPINE2	0.346948	CTGF	0.314841	C3	0.334911	MEG3	0.310957	OGN	0.330859	EVA1A	0.44483	COL11A1	0.103825	EFEMP1	0.238375	ISLR	0.186414	LTBP2	0.291861	DPT	0.282957	SERPINF1
39	COL6A2	0.243276	MMP2	0.252194	ABCA10	0.311712	NOVA1	0.332829	DCTN4	0.41568	GPC3	0.371821	TMEM176B	0.393898	SERPINF1	0.385513	ADD3	0.198926	MGP	0.482133	PDGFRL	0.304563	MEG3	0.198635	SLIT2	0.25134	SERPINF1	0.341291	MRC2	0.31358	RARRES1	0.333875	FGF7	0.307484	PTGFRN	0.330478	MXRA5	0.442265	OMD	0.103824	LAMA2	0.237673	SLC6A6	0.182128	PODN	0.290257	COL3A1	0.270388	MGP
40	GGT5	0.240293	ANXA1	0.249839	CD302	0.306103	FGF7	0.330398	GPC3	0.414238	CYBRD1	0.37174	COL6A2	0.392133	GSN	0.379757	FN1	0.194436	MXRA8	0.482088	SFRP4	0.302693	BICC1	0.198202	COL1A1	0.24949	LTBP2	0.340283	GJA1	0.312153	RP11-572C15.6	0.333007	TMSB10	0.304185	GAS7	0.330219	BICC1	0.435695	CD55	0.103573	GSTM5	0.235989	CYR61	0.181148	DCN	0.289074	OMD	0.261244	IGFBP6
41	ADH1B	0.236612	RPL12	0.247589	GPC3	0.298764	LRP1	0.324034	SH3D19	0.412548	COL3A1	0.366604	CCDC80	0.389816	ANXA1	0.377272	SERPINE2	0.191872	C7	0.477017	GSN	0.296427	MRC2	0.192036	SVEP1	0.246887	NEGR1	0.335982	FAP	0.310929	PLXDC2	0.329012	CXCL14	0.301941	CXCL14	0.329991	C1orf198	0.434633	PDPN	0.102604	IGF1	0.235037	COL1A2	0.180752	CTSK	0.28854	MFAP4	0.257622	TIMP1
42	OLFML3	0.225156	GGT5	0.24469	ENG	0.295832	DUSP1	0.323907	FBN1	0.411047	SFRP1	0.365499	BOC	0.38755	MMP2	0.376718	FMO2	0.181412	RCN3	0.476666	OGN	0.295745	FGFR1	0.190506	THBS2	0.245815	MOXD1	0.33544	SPON2	0.310324	LRP1	0.32864	ITGBL1	0.300557	COL11A1	0.329926	INHBA	0.434114	LOXL1	0.0996544	F2R	0.229655	MMP11	0.17706	SPOCK1	0.287931	TSHZ2	0.256143	MFAP4
43	RHOBTB3	0.223331	COL6A2	0.234128	SEPP1	0.295343	ADD3	0.323036	SAMHD1	0.409333	MEG3	0.360876	KCTD12	0.385515	S100A13	0.376316	TIMP2	0.179027	ABI3BP	0.475234	MGST1	0.295644	ABL2	0.189996	TMEM119	0.244736	C1R	0.329451	BICC1	0.307241	ABI3BP	0.305803	IGFBP3	0.298848	FNDC1	0.328723	PDGFC	0.432561	FIBIN	0.0965219	F3	0.223975	MEG3	0.176464	COL3A1	0.287103	COL8A1	0.247754	CLEC11A
44	COL3A1	0.222465	CFD	0.225231	OGN	0.292648	GLUL	0.322243	ADH1B	0.407139	SVEP1	0.357901	CFD	0.38531	RP11-572C15.6	0.376213	NEGR1	0.175518	ABCA9	0.473061	EFEMP1	0.283958	MXRA5	0.188135	IGFBP3	0.243755	FGF7	0.328718	EMP1	0.306488	FAP	0.304277	CDH11	0.298131	HTRA3	0.327401	FBLN2	0.428718	NTM	0.0953757	MMP2	0.219034	PLXDC2	0.173841	RARRES1	0.28494	STEAP1	0.245185	INHBA
45	TSHZ2	0.221548	SERPINE2	0.224031	TSHZ2	0.290641	S100A6	0.318682	OLFML3	0.406944	LRP1	0.357405	PLXDC2	0.378603	GGT5	0.375575	OGN	0.175475	ZNF791	0.473061	COL1A2	0.282801	RGS2	0.18801	C1S	0.242285	COL1A1	0.324559	FGF7	0.305487	COL6A3	0.303099	IGF1	0.297306	MOXD1	0.323662	B4GALT1	0.422687	S100A10	0.0948918	SFRP4	0.218161	FBLN2	0.173467	SVEP1	0.284757	PTGDS	0.244819	MXRA8
46	IGF1	0.221267	FTL	0.219302	MRC2	0.288556	MEG3	0.315493	THBS1	0.403669	COL6A1	0.354379	SPRY1	0.372242	LAMB1	0.372179	IGFBP4	0.169839	DCN	0.472802	RSPO3	0.281973	C1S	0.187768	PLBD1	0.239575	THBS2	0.324361	SDC1	0.304331	MRC2	0.297109	DPYSL3	0.292153	NTM	0.323037	ABL1	0.4208	GJA1	0.0936907	TSHZ2	0.217912	TIMP3	0.172508	RARRES2	0.284103	LRP1	0.241129	COL10A1
47	PRELP	0.218378	IGF1	0.219247	SERPINF1	0.286181	PHLDA1	0.313902	LAMB1	0.40347	TNXB	0.353841	FAM198B	0.368497	COL1A2	0.368929	SMOC2	0.169151	COL1A1	0.472233	SERPING1	0.280653	COL10A1	0.187747	CFD	0.238297	CXCL12	0.324189	C3	0.302479	OMD	0.29256	PDGFRL	0.2875	SLIT2	0.317796	PDE10A	0.415843	PDGFRL	0.0936622	CTSK	0.216717	C3	0.171308	FAP	0.276785	C1R	0.240871	LRP1
48	CYBRD1	0.216513	IFITM1	0.2192	F2R	0.28604	TIMP2	0.304982	TWF2	0.399826	NEGR1	0.350882	CYR61	0.36755	ABCA8	0.366303	FTL	0.167023	PLXDC2	0.472199	ANXA1	0.276931	EMILIN1	0.18763	GPNMB	0.235197	LOX	0.319127	NBL1	0.301216	OGN	0.290219	STEAP1	0.286574	F2R	0.314854	LXN	0.413495	SFRP4	0.0933406	CLIC2	0.215328	FNDC1	0.170226	STEAP2	0.274203	FBLN2	0.23311	GPNMB
49	COL6A1	0.214575	FMO2	0.214191	MGP	0.28564	ISLR	0.300791	MGP	0.399054	SERPINE2	0.347148	COL15A1	0.362512	CYR61	0.363196	LAMA2	0.165558	RPL13	0.472164	PLTP	0.276217	FAP	0.182458	RCN3	0.2299	BOC	0.31824	PPIC	0.297034	FIBIN	0.285684	COL3A1	0.284831	PTGIS	0.314473	MICAL2	0.413174	MXRA8	0.0920787	PCSK1N	0.214891	COL12A1	0.16864	CREB3L1	0.273183	CST2	0.23119	PODN
50	SPRY1	0.213343	KCTD12	0.212143	FMO2	0.284582	C3	0.295749	C3	0.3982	TFPI	0.3409	SAMHD1	0.360617	LTBP4	0.360686	SLIT2	0.159962	C3	0.470913	PTN	0.273042	RCN3	0.18238	PLTP	0.229363	SCRG1	0.317663	NTM	0.296187	COL10A1	0.285659	MXRA5	0.284469	LAMA2	0.312504	GREM1	0.412867	C1QTNF3	0.0919871	FAM19A5	0.214754	GREM1	0.168405	TSHZ2	0.273155	NBL1	0.228558	TCTN1
51	OGN	0.213015	RPL13	0.209507	CTGF	0.282362	COL1A2	0.293406	SCARA5	0.397098	TIMP1	0.340655	ADD3	0.355664	COL15A1	0.358864	CLEC11A	0.157826	COL3A1	0.459918	CXCL12	0.27259	COL5A1	0.176545	PLXDC2	0.225861	FIBIN	0.316665	PCDH7	0.294082	BICC1	0.283195	FBLN5	0.277526	DCN	0.309158	PCDH7	0.411322	MMP11	0.0891746	ROR2	0.214387	COL1A1	0.168203	CXCL12	0.262651	MRC2	0.222209	CYR61
52	FSTL1	0.210416	NNMT	0.209441	OAF	0.281359	RORA	0.292822	ADD3	0.396361	RP11-572C15.6	0.340309	FGF7	0.35533	PCOLCE	0.356206	COLEC12	0.154384	TPBG	0.45896	TFPI	0.268351	CYR61	0.176008	LTBP2	0.221887	COL3A1	0.315753	ANKH	0.291781	HSD11B1	0.283159	PTGDS	0.274447	SCN7A	0.305818	CTSK	0.409256	MFAP5	0.0883556	HSD11B1	0.212985	MXRA8	0.168116	CYP1B1	0.25788	ITGBL1	0.22113	ABCA6
53	MGST1	0.209064	LAPTM4A	0.204666	NOVA1	0.280772	NPC2	0.289976	MMP2	0.395767	CXCL14	0.33887	COLEC11	0.353404	LSP1	0.350334	MFAP4	0.154126	FBLN5	0.456996	LGALS3	0.264039	DPYSL3	0.175975	FBN1	0.218492	PLXDC2	0.315548	C1S	0.287582	F2R	0.282088	LSAMP	0.269208	CDH11	0.303585	GAS1	0.406277	APOD	0.0880461	SORCS2	0.211231	DIO2	0.167111	CFD	0.256728	LOX	0.219901	LTBP2
54	MEG3	0.206668	GAS6	0.203903	CST3	0.27701	TSPAN4	0.28985	TPT1	0.39571	KCTD12	0.338695	PROS1	0.353212	MEG3	0.347389	CFH	0.153209	SPOCK1	0.455286	LTBP4	0.263004	FBN1	0.175675	INHBA	0.218263	CFD	0.31482	HTRA1	0.285929	SERPINF1	0.280503	SERPINE2	0.269183	ISLR	0.303042	CAMTA2	0.404598	FAP	0.0870835	FBLN5	0.21011	S100A10	0.165175	SLIT2	0.255202	OLFML3	0.215286	C7
55	CTGF	0.205549	LTBP4	0.20385	RGS2	0.276264	TIMP3	0.289715	NFATC2IP	0.391629	OAF	0.33263	ASPN	0.344456	SVEP1	0.340716	BOC	0.152005	GOLT1B	0.452789	GPC3	0.262671	TMEM119	0.175482	CDH11	0.217951	MFAP5	0.312959	COMP	0.283582	GSN	0.269323	PODN	0.2663	TMSB10	0.292792	WNT2	0.403997	PDGFRA	0.0866653	ABI3BP	0.208941	ALDH1A1	0.16135	TFPI2	0.254316	FAP	0.20735	TMEM119
56	FGF7	0.202616	LAMA2	0.203698	ABCA6	0.275278	PODN	0.288886	COL15A1	0.382876	COL1A1	0.326441	LRP1	0.336327	FBLN2	0.33646	PODN	0.151125	ASPN	0.450432	LGALS3BP	0.259605	ALDH1A3	0.175235	SPON2	0.217793	SEMA3C	0.31232	DIO2	0.281909	COL8A1	0.265072	TMEM45A	0.264409	TMEM119	0.292651	RUNX2	0.403546	ANXA1	0.0858592	LOX	0.208237	FAP	0.161338	LAMA2	0.250186	SVEP1	0.207292	FBLN2
57	MMP2	0.202228	COL3A1	0.203697	FN1	0.273201	ADH1B	0.285682	RECK	0.379611	SCN7A	0.326364	LAMB1	0.336318	SERPINE1	0.335107	PRNP	0.151107	SCPEP1	0.44799	LAMA2	0.259474	NEGR1	0.174648	GSN	0.216872	LSAMP	0.311737	CYP1B1	0.278649	BOC	0.263306	GJB2	0.264405	COMP	0.292059	SETD7	0.403284	NDUFA4	0.0850782	CHRDL1	0.205576	FZD1	0.160425	TGM2	0.244595	MMP23B	0.203405	CDC42EP3
58	FTL	0.191219	NEGR1	0.202664	LGALS3BP	0.268774	CTSC	0.283147	LAMA2	0.378257	ISLR	0.323476	NEGR1	0.33612	MFAP4	0.332681	DDIT4	0.150685	LAMB1	0.444576	SPON2	0.255052	CXCL14	0.174565	IGF1	0.216064	CST3	0.306397	TMEM119	0.277829	CILP	0.263166	SEMA3C	0.263937	COL1A1	0.291491	LEF1	0.402599	GLT8D2	0.0848291	PTPRT	0.203946	RP11-417E7.2	0.160154	INHBA	0.241925	THBS2	0.199446	EFEMP1
59	CTSK	0.190139	LSP1	0.200469	ACSL1	0.267386	KCTD12	0.280758	IGF1	0.376711	TIMP2	0.309853	DDAH1	0.334638	FMO2	0.328998	BCHE	0.150145	C1S	0.441976	LAPTM4A	0.253656	COL12A1	0.174123	PPIC	0.211979	FAP	0.305263	COL8A1	0.27631	STEAP2	0.262671	MRC2	0.26204	SRPX2	0.281715	NT5C3A	0.402448	TIMP2	0.0843436	NEGR1	0.20374	HSD17B6	0.157776	EMILIN1	0.239938	LAMA2	0.197013	SERPINE2
60	GPC3	0.190134	THY1	0.196564	LSAMP	0.266692	CST3	0.280198	ABCA10	0.3709	BOC	0.309281	PEA15	0.333317	SPON2	0.326953	RSPO3	0.14937	F3	0.441752	SCN7A	0.250808	UAP1	0.173607	TGM2	0.211823	ADH1B	0.300557	C1QTNF3	0.275191	CXCL12	0.261881	LXN	0.260479	COL6A3	0.275314	ZCCHC6	0.39966	MMP14	0.0837203	ARHGEF3	0.20204	TIMP2	0.157489	IGF1	0.238866	GFPT2	0.195974	CDH11
61	SERPING1	0.189621	COL6A1	0.195392	VCAN	0.265857	FXYD1	0.278992	CFH	0.368835	EFEMP1	0.304315	LGALS3BP	0.329882	FGF7	0.325374	VCAN	0.147524	TRIM22	0.441513	PMP22	0.248912	OGN	0.173313	OGN	0.210919	PTGDS	0.300229	CCDC80	0.274737	NR2F1	0.254297	ISLR	0.254342	LTBP2	0.272754	ADCY7	0.399517	PAM	0.0835046	DCN	0.201976	PERP	0.156264	LOX	0.236959	CYBRD1	0.195567	CFH
62	PDGFRL	0.189569	PTN	0.194095	PLTP	0.262455	MRC2	0.278118	CXCL14	0.368333	PODN	0.302607	SEPP1	0.327376	TIMP2	0.324618	SFRP4	0.144389	GGT5	0.439896	GAS6	0.248371	COL16A1	0.173063	C1R	0.210795	GSN	0.300109	LOXL1	0.274136	TNXB	0.2499	NTM	0.253975	RP11-572C15.6	0.272374	ERN1	0.39652	ITGBL1	0.0820707	STEAP2	0.200876	DPYSL3	0.156254	GREM1	0.236133	S100A13	0.193977	SLIT2
63	PODN	0.187439	CLEC11A	0.190931	MEG3	0.261473	CXCL14	0.274999	LONRF1	0.36664	SEPP1	0.298358	CD302	0.32547	S100A4	0.320769	EMP1	0.144036	PTN	0.438261	SVEP1	0.243448	NPC2	0.171954	F3	0.20892	ABI3BP	0.294327	LOX	0.268665	OLFML3	0.246378	LOXL1	0.253399	MXRA5	0.270372	FRMD6	0.395419	ANTXR1	0.0817045	IRS2	0.199708	DPEP1	0.155494	ELN	0.2355	GPNMB	0.190649	RARRES2
64	F3	0.187137	SPOCK1	0.190843	CXCL14	0.256863	CYBRD1	0.273919	EFEMP1	0.365193	PPAP2B	0.297986	TNXB	0.320418	SERPING1	0.318038	SERPING1	0.142872	STT3B	0.438138	PODN	0.241381	CFD	0.169622	GADD45A	0.207732	PLA2G2A	0.290822	SEMA3C	0.264826	MFAP4	0.244479	F2R	0.25304	FIBIN	0.267223	TMEM86B	0.391557	FNDC1	0.0814195	INHBA	0.198665	SUGCT	0.155246	PDLIM4	0.233668	CLEC11A	0.187429	PRELP
65	NR2F1	0.186264	RSPO3	0.190259	LTBP4	0.256586	SCN7A	0.272457	LIMA1	0.363539	LTBP4	0.291909	C16orf89	0.319123	LRP1	0.31658	LTBP4	0.142705	SRPX	0.437676	NNMT	0.237227	FAM198B	0.169413	PRELP	0.20155	GPNMB	0.284048	IL1R1	0.263371	HTRA1	0.242783	BICC1	0.252592	HTRA1	0.257586	HAS2	0.390552	RPL36	0.0806101	C3	0.197978	TMEM119	0.151131	C7	0.233434	TIMP1	0.18652	PDPN
66	LAMA2	0.185138	SVEP1	0.188241	CLEC2B	0.256227	SVIL	0.264563	NEGR1	0.362675	HTRA3	0.289494	DIO3OS	0.318176	FSTL1	0.316194	LGALS3BP	0.141066	NEIL1	0.432228	SFRP1	0.235258	COL8A1	0.168174	CCDC80	0.201087	DPYSL3	0.283784	GREM1	0.261764	THBS2	0.242444	NR2F1	0.251898	LRP1	0.2575	RAI14	0.386771	PALLD	0.0794745	DIO2	0.197643	PPIC	0.150898	MMP23B	0.232352	MXRA8	0.184832	CXCL14
67	NEGR1	0.18496	SCN7A	0.186247	COL1A1	0.255625	CD302	0.26183	PGRMC2	0.362636	ABCA6	0.289056	FAM153B	0.316104	PLTP	0.314823	RP11-572C15.6	0.140735	DESI2	0.431703	PDGFRA	0.234515	SPOCK1	0.167243	HSD11B1	0.198853	STEAP2	0.283329	CDH11	0.258627	LAMA2	0.241759	GAS7	0.251543	CILP	0.255834	FAP	0.38639	COL5A2	0.0781733	PTGDS	0.197501	MOXD1	0.150094	SSC5D	0.227716	AEBP1	0.184054	HSD11B1
68	TIMP1	0.184733	CRABP2	0.184473	MGST1	0.255507	RHOBTB3	0.261601	SCN7A	0.362275	TSHZ2	0.288692	HSPB6	0.314972	SAMHD1	0.313585	MRC2	0.140531	SLC39A10	0.429938	BMP4	0.232972	GAS1	0.16641	COL3A1	0.198623	CYR61	0.283182	CLEC11A	0.254912	TIMP1	0.238439	NOX4	0.246087	PCDH7	0.255398	LTBP2	0.383179	PPAPDC1A	0.078098	MGST1	0.193936	PODNL1	0.148423	TPST1	0.226582	PDPN	0.183724	LAMA2
69	RPL12	0.182626	NR2F1	0.18385	ALDH1A1	0.255416	BTG2	0.261575	SCAMP2	0.361149	INMT	0.287464	LOX	0.314521	NPC2	0.30108	SVEP1	0.140504	COL6A2	0.428865	HTRA1	0.230885	RARRES2	0.165949	PMP22	0.196883	F2R	0.282807	GPNMB	0.253712	CERCAM	0.232673	BASP1	0.240342	ALDH1A3	0.251634	SGCD	0.382454	PLAU	0.0779866	SSC5D	0.191768	PPAPDC1A	0.146819	DPYSL3	0.226269	RARRES2	0.183439	LSAMP
70	VGLL3	0.182269	C3	0.183812	SVIL	0.253419	ABCA10	0.26046	S100A4	0.36031	FGF7	0.286386	PTX3	0.312634	SFRP1	0.297646	SPON2	0.140014	ALDH1A3	0.426146	CYR61	0.230718	TNXB	0.165122	ABI3BP	0.196673	GPC3	0.281306	COL5A2	0.248682	SPON2	0.231398	COL11A1	0.238698	DPT	0.249347	WDR86	0.381234	SULF1	0.0771583	RGL1	0.191142	CDH11	0.14665	MEDAG	0.226266	SLIT2	0.17862	PDGFRL
71	SMOC2	0.1815	FSTL1	0.182808	S100A13	0.252105	OLFML3	0.259778	MYOC	0.360281	RSPO3	0.284825	CCDC102B	0.308849	PLXDC2	0.296647	TIMP1	0.139999	PIM1	0.425466	PRNP	0.230123	ABCA6	0.164531	CXCL14	0.195027	EGR2	0.279766	PDPN	0.247967	MMP23B	0.231099	COLEC12	0.237925	COL16A1	0.248578	WSB2	0.379415	MATN3	0.0764968	CTHRC1	0.190684	SULF1	0.146256	C1S	0.225511	F3	0.178269	MFAP2
72	PTX3	0.180726	LGALS3BP	0.182715	HNMT	0.251904	BMP4	0.259714	PACS1	0.359756	LGALS3BP	0.280017	ABCA9	0.30701	LOX	0.292158	S100A13	0.139626	SPSB1	0.425395	CFH	0.229479	COL6A2	0.164408	LAMA2	0.194968	LRP1	0.279435	MOXD1	0.246541	KCTD12	0.230441	LAMA2	0.237869	MGP	0.24568	TMEM203	0.374826	DPYSL3	0.0748784	ITGA2	0.189423	PDGFC	0.144869	DIO3OS	0.224409	MEG3	0.17796	ITM2B
73	ABCA8	0.179922	ANGPTL1	0.181465	IGF1	0.251349	SAMHD1	0.259591	TMEM64	0.359347	IGF1	0.279576	TIMP1	0.306549	MAN1A1	0.291772	RORA	0.138803	MMP19	0.425131	ALDH1A1	0.227959	STK17B	0.163919	GPC3	0.194727	LEPR	0.278862	COL12A1	0.24483	CDH11	0.228947	COL5A1	0.237681	MID1	0.244471	POSTN	0.374564	ITGB5	0.0746408	FAM105A	0.188979	PRELP	0.143129	PTGES	0.218659	EMILIN1	0.17793	CST3
74	RP11-572C15.6	0.17913	BOC	0.179529	CBLB	0.249803	C4orf48	0.258541	TTC3	0.358335	CLEC11A	0.277647	PODN	0.305285	FTL	0.289787	SCN7A	0.136708	NEGR1	0.424602	CD81	0.225012	FGF7	0.163871	LOX	0.194479	FBLN2	0.27707	LSAMP	0.244579	FGF7	0.228368	LTBP2	0.233839	GFPT2	0.24391	BCAT1	0.373448	GJB2	0.074075	VCAN	0.188382	FGF7	0.143124	GJA1	0.218026	LOXL1	0.177539	MMP23B
75	TIMP2	0.177585	TMEM176B	0.178541	NR2F1	0.249292	SMARCA2	0.257966	MYADM	0.353559	FSTL1	0.273962	HTRA1	0.304747	NNMT	0.287431	HTRA3	0.136475	CD302	0.424189	COL6A3	0.224346	MAN1A1	0.163759	CST3	0.193879	TMEM119	0.275178	OLFML3	0.244239	ALDH1A3	0.22824	SLC6A6	0.231326	SPOCK1	0.241276	AC097500.2	0.37322	ITM2B	0.0717974	SH3PXD2B	0.187412	GRP	0.143032	BOC	0.216619	IGF1	0.176356	LTBP4
76	ACSL1	0.175402	NPC2	0.177079	METTL7A	0.246145	HSPG2	0.257676	SLIT2	0.352902	NOVA1	0.272879	FBLN2	0.303008	LGALS3	0.285162	CYGB	0.136457	HTRA1	0.423891	IGFBP6	0.222027	LEPR	0.162955	DPT	0.193825	STEAP1	0.275163	MXRA8	0.2434	CST3	0.226932	SRPX2	0.228638	COPZ2	0.240884	ANKH	0.372414	S100A16	0.0714929	GJA1	0.186651	SLC44A1	0.142983	MXRA5	0.216021	COL5A1	0.172291	TMEM98
77	MFAP4	0.174037	GPC3	0.176257	TSC22D3	0.244564	LOX	0.257522	PCOLCE	0.352002	PLTP	0.270808	SERPINF1	0.302003	TIMP1	0.284764	FGL2	0.136288	TSHZ2	0.423201	RNASE4	0.220457	SERPINE1	0.162719	MXRA8	0.193578	PDGFRL	0.27194	COL16A1	0.243189	SRPX	0.225843	PTGFRN	0.226465	TGM2	0.238245	CCDC109B	0.370928	PODNL1	0.0706527	FBLN1	0.184205	NUPR1	0.14248	MGP	0.215136	SPOCK1	0.171216	CCDC80
78	HTRA1	0.173123	EMILIN1	0.175587	SUPT6H	0.241835	HNRNPC	0.256732	FAM153B	0.351695	DAB2	0.267285	CTGF	0.301699	GPNMB	0.280964	EMILIN1	0.134567	MR1	0.419702	HAND2	0.219275	PDGFRL	0.160906	TMSB10	0.1935	CYP1B1	0.271496	S100A10	0.24313	PRRX1	0.225188	IL1R1	0.226145	SLC19A2	0.23619	THBS2	0.368935	PPIC	0.0694478	PREX2	0.182551	COL3A1	0.142135	RAMP1	0.21512	SULF1	0.169852	PSAP
79	SCN7A	0.172538	LSAMP	0.174899	F3	0.23599	EMILIN1	0.256481	PRDX6	0.35153	FGL2	0.266491	LSAMP	0.301344	RHOBTB3	0.277737	OMD	0.132727	ABCC5	0.419702	RARRES2	0.219173	FKBP11	0.160673	GPX8	0.192099	CILP	0.26897	LRP1	0.24204	FAM198B	0.224886	FBN1	0.222884	SLC12A8	0.235216	STEAP2	0.368785	UBC	0.0688581	NR2F1	0.182495	COMP	0.140666	DIRAS3	0.214274	TIMP2	0.168672	FSTL1
80	CTSC	0.170395	LRP1	0.173317	MARCKS	0.235767	MFAP4	0.254156	IL6ST	0.349683	CYGB	0.266075	FSTL1	0.300336	SLIT2	0.276166	LAMB1	0.132647	CDH11	0.419696	SNAI2	0.214773	PDPN	0.15917	LXN	0.190514	COL16A1	0.268797	SH3D19	0.238789	CTGF	0.221429	BOC	0.222094	MFAP5	0.232701	LSM14B	0.366509	SCUBE2	0.0683372	TANC2	0.181406	SSPN	0.139683	FBN1	0.20991	ITM2A	0.167822	FAP
81	PLTP	0.169586	SPON2	0.172918	CPQ	0.235131	CTGF	0.252471	INMT	0.349363	LSP1	0.263677	RP11-553L6.5	0.299446	CRABP2	0.275342	LRRN3	0.131125	TNFAIP6	0.419691	TMEM176B	0.213051	PPP1R15A	0.158074	VAT1	0.190164	PI16	0.267949	PTGER2	0.238355	GPC3	0.220702	RASL11B	0.221146	SPARC	0.229815	SCG5	0.365913	MT1E	0.0683239	SPON2	0.180212	NOX4	0.139222	FGF7	0.209761	SSPN	0.165674	TMEM45A
82	FMO2	0.168688	VCAN	0.172809	STXBP6	0.23372	CFH	0.251343	ALDH1A1	0.348095	COL15A1	0.261885	SERPINE1	0.297755	HTRA1	0.273674	MATN2	0.130776	KDELR3	0.419666	LSP1	0.212689	MFAP5	0.157383	BOC	0.18972	MMP23B	0.267933	ITGA11	0.237622	GPNMB	0.220176	MXRA8	0.219067	EFEMP1	0.22756	TMSB10	0.365879	EFEMP1	0.0675803	EFCAB2	0.180173	ISM1	0.139012	S100A13	0.209322	BOC	0.165209	PMP22
83	TFPI	0.167604	SAMHD1	0.17207	CCDC102B	0.233375	RPL12	0.249352	CTSK	0.347151	CLEC2B	0.259111	COL6A1	0.296022	CD302	0.271583	DIO3OS	0.129963	FN1	0.419666	CRISPLD2	0.21268	GPC3	0.157319	ELN	0.188101	FAM198B	0.266968	TIMP3	0.236484	ALDH1A1	0.218182	TSHZ2	0.218609	DHRS3	0.225847	CYP1B1	0.36568	FBLN2	0.0675145	NRXN2	0.17905	CDC42EP3	0.138847	COL16A1	0.208939	LAMP5	0.165187	ABCB1
84	ASPN	0.165738	CYGB	0.171883	CLEC11A	0.233034	SPRY1	0.247231	TIMP2	0.346383	GAS1	0.258508	HTRA3	0.295774	COL6A1	0.267996	COL6A1	0.12901	FAP	0.419562	LRP1	0.209406	KLF4	0.157289	EMP1	0.186213	LXN	0.266847	CLEC2B	0.235741	CLEC11A	0.217467	DIO3OS	0.217075	STEAP2	0.225512	SLC35D1	0.365342	CTGF	0.0671707	MFAP5	0.178494	FBN1	0.137702	F2R	0.202842	IL1R1	0.164928	LAMB1
85	CD302	0.164644	CYBRD1	0.170368	IL32	0.231261	GSN	0.246083	FBLN1	0.345691	DIO3OS	0.257671	TRIM8	0.294094	SLC19A2	0.267853	MYOC	0.126974	F2R	0.419437	PHLDA1	0.208509	HTRA3	0.157082	FN1	0.186143	SLIT2	0.266009	EFEMP2	0.233192	TMSB10	0.216422	FKBP11	0.212375	COL5A1	0.225413	SMCO4	0.364894	SDC1	0.0669305	FAIM2	0.177702	FAM198B	0.137591	HTRA3	0.202109	PDLIM4	0.164585	CYBRD1
86	F2R	0.159922	IGFBP4	0.169732	FZD7	0.230568	RPL34	0.244962	ZFP36	0.344834	ASPN	0.256982	FCGRT	0.293867	SCN7A	0.266934	MGST1	0.126207	HSD11B1	0.41943	S100A6	0.20694	MGST1	0.155864	DPEP1	0.182287	ABL2	0.263802	ANXA2	0.232063	ITM2A	0.216325	ANKRD28	0.209272	C3	0.222382	PTPN6	0.364694	NEAT1	0.0667773	GAS7	0.17733	SEMA3C	0.136967	LRP1	0.201478	ELN	0.16126	HS6ST1
87	GAS6	0.159328	F3	0.169065	LAMP1	0.229832	EEF1B2	0.244723	KPNB1	0.343198	S100A13	0.256572	SFRP1	0.286552	RCN3	0.266112	FSTL1	0.125954	IL1R1	0.419419	NEGR1	0.204796	CYBRD1	0.155473	PODN	0.181614	FBN1	0.261351	RCN3	0.231978	RORA	0.211559	RUNX2	0.208128	GXYLT2	0.222269	BOC	0.363648	WISP2	0.0667745	SHISA2	0.176894	ITGA11	0.13674	SFRP1	0.198284	HTRA1	0.160815	ASPN
88	CYP1B1	0.158741	LAMB1	0.167795	COLEC11	0.22892	TOPORS	0.242325	FMO3	0.343163	RARRES2	0.252851	FMO2	0.286323	ITM2A	0.264737	GPNMB	0.125917	RARRES1	0.419244	TNXB	0.203767	NBL1	0.154628	NR2F1	0.174312	MRC2	0.257423	IRS2	0.231958	C1S	0.21064	FRMD6	0.207924	EGR2	0.221939	EVC	0.362782	SAT1	0.0666285	SCG5	0.176635	S100A16	0.136181	BICC1	0.198224	FSTL1	0.16073	TMSB10
89	MMP19	0.158373	COL1A1	0.167108	TIMP2	0.22877	INMT	0.241721	STX12	0.342575	LY6E	0.251719	LTBP4	0.285849	NOVA1	0.257483	FBLN2	0.125429	STXBP6	0.419231	CTSK	0.203406	HAS2	0.153861	NEGR1	0.174265	PDPN	0.257336	FAM198B	0.230944	COL1A2	0.207991	GPX8	0.202274	LRRC17	0.219964	COL1A1	0.362555	SLC46A3	0.0647744	PRICKLE1	0.176469	CNTN1	0.136037	BNC2	0.196881	LSAMP	0.159272	TNFSF13B
90	RPS12	0.157184	HTRA1	0.164961	GLT8D2	0.228626	RPL37	0.240622	CNTN1	0.341512	TMEM176B	0.250778	FGFR1	0.281443	PODN	0.25694	RARRES2	0.124979	ISLR	0.418761	ABCA10	0.203235	STEAP1	0.153788	ADAMTS2	0.173151	NR2F1	0.254526	AEBP1	0.228144	TIMP2	0.207966	CMTM3	0.202209	IL1R1	0.217949	SLC1A3	0.360611	CAPZB	0.0646237	ISM1	0.176457	ACTG1	0.135204	QPCT	0.196272	OGN	0.155644	PLEKHH2
91	CXCL14	0.156787	RPS15A	0.162915	TMBIM6	0.227073	PIGP	0.240185	TP53I13	0.34143	HTRA1	0.249237	LIMA1	0.279063	TFPI	0.256717	GSTM5	0.122824	CYP1B1	0.418475	COL1A1	0.201172	FLRT2	0.153147	ADD3	0.171069	S100A10	0.254348	TIMP2	0.227052	C1R	0.206071	P4HA3	0.202049	ISM1	0.217725	ALCAM	0.36027	KIAA1217	0.064439	LXN	0.176397	ANXA1	0.133355	RP11-572C15.6	0.188605	RP11-572C15.6	0.154364	PLXDC2
92	SAMHD1	0.155071	CXCL14	0.162889	GSN	0.226581	EGR1	0.239617	ABCA9	0.340105	LAMA2	0.243709	RHOBTB3	0.277379	PDGFRL	0.256162	GPC3	0.121949	LAYN	0.418434	INMT	0.200708	SFRP1	0.152098	ALDH1A3	0.170925	EMP1	0.253758	BHLHE41	0.226769	FKBP11	0.205284	MYH10	0.201041	POSTN	0.216388	TNFSF10	0.358236	TIMP3	0.064145	LTBP2	0.17558	GLRB	0.133145	IL11	0.18838	CDH11	0.154329	EMP1
93	ABL2	0.153973	IFITM3	0.159424	ASPN	0.225814	BOC	0.238258	CRISPLD2	0.339567	SFRP4	0.239646	C1orf21	0.277352	ABCA9	0.254937	COL16A1	0.120198	ANTXR2	0.416467	AKR1C1	0.199344	ANKRD28	0.15179	GGT5	0.170153	SRPX	0.253164	KIAA1217	0.225772	COLEC12	0.203925	OAF	0.199658	COL12A1	0.215858	ANTXR2	0.35528	EFEMP2	0.0640751	NBPF3	0.174704	CNN2	0.132852	TIMP2	0.186473	INHBA	0.154064	COL1A1
94	CLEC11A	0.15362	SERPING1	0.158539	GPNMB	0.224603	TSHZ2	0.236514	KIF13A	0.337942	MARCKS	0.238588	SLIT2	0.275791	LY6E	0.253618	STK17B	0.118134	SRPX2	0.416374	MRC2	0.199263	CST2	0.151576	PTGIS	0.167949	MFAP4	0.24877	POSTN	0.225508	ELN	0.201892	PLAU	0.199468	LXN	0.215536	CTHRC1	0.35505	VCAM1	0.063864	THBS2	0.174269	MDK	0.132475	COL15A1	0.18607	PTGIS	0.152756	GPX8
95	GPNMB	0.153199	ABCA6	0.156218	FMO3	0.223358	NNMT	0.234797	AGO3	0.337795	PDGFRL	0.238406	MARCKS	0.275555	NR2F1	0.253282	ABCA6	0.117885	ZNF430	0.416374	NFKBIA	0.197046	ZFHX4	0.151497	SULF1	0.167733	ITGBL1	0.245704	SLC44A1	0.223511	FGFR1	0.200656	FIBIN	0.197727	UCHL1	0.214356	STRN	0.352229	THY1	0.0637673	TTC39C	0.173358	NTM	0.131609	MXRA8	0.185598	PDGFRL	0.151085	THBS2
96	IFITM1	0.152477	CYR61	0.155892	NAV1	0.21887	COL6A2	0.232324	COL1A2	0.335981	IGFBP4	0.237998	ALDH1A1	0.273723	COLEC12	0.24695	FAP	0.1178	CST3	0.413257	GAS1	0.194966	PODN	0.149239	CST2	0.167395	ABCA8	0.244744	RAB31	0.223211	SVIL	0.195517	CST2	0.197173	SCRG1	0.212988	ENPP1	0.351896	FGF7	0.0636767	CDO1	0.173008	ARL4C	0.130096	HTRA1	0.184786	GADD45A	0.150206	ZFP36L2
97	SLC19A2	0.150302	RPL13A	0.155852	SMOC2	0.21488	TOR1AIP1	0.230378	EGR3	0.335415	OGN	0.237974	CYTH3	0.27322	CTSK	0.246883	GGT5	0.116915	ZFHX4	0.412836	RNH1	0.192586	IL1R1	0.148696	ANKH	0.167073	DAB2	0.241486	PDGFRA	0.222398	CXCL14	0.194613	MATN3	0.194427	ROR2	0.212255	RP11-354P11.3	0.351375	DUSP1	0.0636205	DPEP1	0.17288	WNT2	0.129945	MMP14	0.183334	TNFSF13B	0.149887	DIO2
98	PLXDC2	0.148827	PLTP	0.155713	ACVR2A	0.214396	NEGR1	0.229932	SFRP1	0.335236	ABCA9	0.235274	MMP19	0.271909	S100A6	0.244618	TSHZ2	0.116647	ABCA6	0.412781	SRI	0.191635	PRNP	0.148589	ABCA6	0.164497	OLFML3	0.239248	SPOCK1	0.220918	LOXL1	0.193321	CCL11	0.194007	BASP1	0.20945	RNF144A	0.348373	RTN4	0.0636091	SYK	0.172782	LRRC15	0.127259	CCDC80	0.18307	MXRA5	0.149389	FCGRT
99	ABI3BP	0.147741	CD63	0.155308	COL4A1	0.214231	EFEMP1	0.229814	COL3A1	0.334855	PSAP	0.233451	GAS6	0.271465	CYGB	0.243966	LRP1	0.115788	SLC19A2	0.405609	TSPAN4	0.190791	NTM	0.14799	EPHA3	0.164093	HTRA3	0.239074	MFAP4	0.219512	MMP19	0.192729	SULF1	0.193652	CCDC80	0.209096	CSGALNACT2	0.346515	SPON2	0.0635594	TLR5	0.172568	VSNL1	0.124928	GAS7	0.181007	ALDH1A3	0.148104	THY1
100	FOSB	0.146597	LOX	0.154899	SERPING1	0.214032	EMP1	0.229451	CYR61	0.333932	ADD3	0.233188	EMILIN1	0.269874	KCTD12	0.243023	NNMT	0.114689	GRASP	0.40448	ANKRD35	0.188498	ROR1	0.146298	OLFML3	0.164042	GADD45A	0.23515	CERCAM	0.218746	FGL2	0.188725	ZCCHC24	0.192501	EMILIN1	0.20867	ZFP64	0.344628	IQCA1	0.0629696	SLIT2	0.172383	CERCAM	0.124581	NPC2	0.180558	MFAP2	0.146617	PTGIS
[truncated: 19 more columns]
