# Supplementary material for: Single-cell analysis reveals the pan-cancer invasiveness-associated transition of adipose-derived stromal cells into COL11A1-expressing cancer-associated fibroblasts
Source: PLoS Comput Biol. 2021 Jul 20;17(7):e1009228. doi: 10.1371/journal.pcbi.1009228 (PMC8323949; doi:10.1371/journal.pcbi.1009228)
Supplement: S2 Table — (XLSX) [file pcbi.1009228.s005.xlsx]

## Sheet: DEgenes_4samples_vs_group1_fibr
Positive									Negative
	p_val	avg_logFC	pct.1	pct.2	p_val_adj					p_val	avg_logFC	pct.1	pct.2	p_val_adj
PLA2G2A	8.64e-33	2.35	0.184	0.012	2.07e-28				CFD	4.41e-93	-2.78	0.368	0.812	1.06e-88
CST1	2.58e-44	2.34	0.198	0	6.2e-40				INS	1.19e-179	-1.9	0.954	0.999	2.85e-175
COL1A1	2.74e-103	1.91	0.966	0.613	6.58e-99				CCL2	4.73e-34	-1.77	0.324	0.599	1.14e-29
SFRP4	1.26e-78	1.66	0.816	0.359	3.03e-74				PTGDS	1.05e-97	-1.64	0.563	0.94	2.53e-93
COL3A1	2.59e-84	1.63	0.961	0.794	6.21e-80				PRSS1	4.01e-82	-1.63	0.444	0.834	9.61e-78
RARRES1	7.09e-95	1.46	0.791	0.243	1.7e-90				RGCC	3.19e-58	-1.53	0.274	0.684	7.67e-54
HOPX	6.82e-109	1.44	0.655	0.086	1.64e-104				DPT	3.61e-96	-1.47	0.402	0.89	8.65e-92
FXYD3	2.1e-96	1.44	0.414	0.001	5.04e-92				CPA1	4.1e-54	-1.4	0.264	0.638	9.85e-50
TIMP1	5.66e-116	1.39	1	0.984	1.36e-111				CTRB1	1.76e-68	-1.31	0.308	0.74	4.23e-64
POSTN	3.86e-72	1.31	0.503	0.075	9.26e-68				CXCL12	2.05e-95	-1.3	0.48	0.902	4.93e-91
CTHRC1	7.13e-89	1.3	0.828	0.3	1.71e-84				PTX3	3.36e-13	-1.29	0.083	0.237	8.08e-09
IGFBP5	1.13e-44	1.28	0.839	0.504	2.7e-40				SYCN	3.7e-57	-1.29	0.159	0.579	8.89e-53
SPARC	7.09e-92	1.22	0.986	0.866	1.7e-87				AMY2A	2.17e-53	-1.27	0.08	0.497	5.2e-49
AGT	2.08e-64	1.2	0.324	0.014	4.99e-60				CLPS	1.12e-68	-1.27	0.333	0.765	2.69e-64
FN1	4.08e-63	1.15	0.841	0.416	9.79e-59				PNLIP	4.26e-64	-1.25	0.145	0.611	1.02e-59
MMP11	6.19e-35	1.13	0.32	0.067	1.49e-30				PTN	3.62e-73	-1.24	0.485	0.843	8.7e-69
PPY	1.6e-114	1.12	0.552	0.028	3.83e-110				HSPA1A	2.27e-19	-1.21	0.455	0.623	5.46e-15
VCAN	6.23e-85	1.1	0.857	0.374	1.5e-80				ADH1B	6.44e-68	-1.2	0.301	0.775	1.55e-63
LXN	3.83e-76	1.1	0.602	0.135	9.18e-72				ALDH1A1	2.23e-89	-1.19	0.664	0.927	5.34e-85
COL1A2	7.88e-72	1.09	0.991	0.933	1.89e-67				SMOC2	4.33e-60	-1.19	0.37	0.732	1.04e-55
COL10A1	1.54e-54	1.04	0.485	0.11	3.7e-50				FMO2	2.27e-73	-1.16	0.205	0.711	5.45e-69
REG1A	7.43e-35	1.02	0.731	0.483	1.78e-30				FXYD2	3.11e-94	-1.14	0.428	0.897	7.46e-90
BGN	8.78e-86	0.96	0.982	0.703	2.11e-81				FOSB	8.37e-50	-1.06	0.297	0.705	2.01e-45
CCL19	1.56e-16	0.94	0.154	0.031	3.74e-12				HSPA1B	5.44e-08	-1.04	0.244	0.364	0.00131
INHBA	8.84e-87	0.93	0.513	0.054	2.12e-82				RHOB	1.24e-55	-1.01	0.476	0.78	2.96e-51
REG1B	7.86e-69	0.93	0.469	0.075	1.89e-64				CXCL14	2.53e-23	-0.99	0.299	0.551	6.06e-19
IGLL5	4.27e-131	0.9	0.545	0.002	1.02e-126				CTRC	5.96e-40	-0.97	0.345	0.649	1.43e-35
ACTA2	1.97e-38	0.9	0.802	0.469	4.73e-34				CYR61	3.5e-42	-0.95	0.598	0.876	8.4e-38
TFF1	1.99e-87	0.89	0.393	0.005	4.79e-83				SEPP1	1.91e-88	-0.92	0.869	0.976	4.6e-84
SULF1	4.57e-70	0.87	0.549	0.111	1.1e-65				FBLN5	9.31e-78	-0.91	0.621	0.892	2.23e-73
IL32	3.24e-59	0.83	0.784	0.363	7.77e-55				APOD	2.56e-32	-0.91	0.945	0.986	6.14e-28
COL5A1	5.46e-58	0.82	0.667	0.233	1.31e-53				CELA2A	4.86e-42	-0.89	0.053	0.404	1.17e-37
SPINK1	1.13e-41	0.81	0.807	0.536	2.71e-37				SLC4A4	7.61e-50	-0.88	0.198	0.595	1.83e-45
LYZ	2.07e-102	0.81	0.552	0.044	4.98e-98				S100A4	2.27e-34	-0.86	0.713	0.819	5.45e-30
TGM2	1.41e-67	0.79	0.526	0.099	3.38e-63				MYOC	1.43e-20	-0.84	0	0.176	3.43e-16
SERPINH1	1.62e-57	0.79	0.816	0.427	3.88e-53				RSPO3	3.65e-42	-0.83	0.064	0.424	8.76e-38
PLAT	1.39e-38	0.78	0.651	0.301	3.34e-34				ADM	1.62e-16	-0.82	0.057	0.234	3.89e-12
FBXO32	8.81e-49	0.75	0.49	0.125	2.12e-44				SERPINE1	3.06e-11	-0.8	0.384	0.504	7.36e-07
ID3	2.03e-30	0.75	0.561	0.259	4.88e-26				CPB1	6.47e-26	-0.8	0.366	0.593	1.55e-21
CST2	1.3e-52	0.74	0.333	0.035	3.13e-48				SPRY1	1.06e-41	-0.78	0.607	0.814	2.55e-37
ISG15	6.42e-42	0.74	0.616	0.23	1.54e-37				EGR1	3.94e-30	-0.77	0.586	0.799	9.46e-26
THY1	2.7e-45	0.74	0.857	0.556	6.48e-41				ANGPTL1	5.23e-38	-0.77	0.214	0.537	1.25e-33
TFF2	1.92e-77	0.71	0.347	0.003	4.62e-73				CITED2	4.39e-26	-0.76	0.331	0.576	1.05e-21
OLFML2B	6.57e-57	0.71	0.391	0.055	1.58e-52				PLA2G1B	1.76e-24	-0.76	0.257	0.504	4.24e-20
MMP7	6.32e-68	0.7	0.648	0.173	1.52e-63				SRPX	2.89e-44	-0.75	0.671	0.871	6.95e-40
THBS2	6.34e-36	0.7	0.577	0.241	1.52e-31				ABCA8	4.29e-27	-0.75	0.483	0.701	1.03e-22
COL5A2	5.07e-34	0.69	0.701	0.388	1.22e-29				RASD1	7.68e-07	-0.74	0.133	0.235	0.0184
COL8A1	1.26e-52	0.67	0.46	0.099	3.03e-48				RPS26	5.62e-60	-0.73	0.851	0.931	1.35e-55
LCN2	6.35e-73	0.66	0.363	0.014	1.52e-68				RND3	2.74e-21	-0.72	0.363	0.573	6.58e-17
IGFBP2	1.48e-18	0.66	0.349	0.146	3.54e-14				CELA3B	7.16e-33	-0.71	0.117	0.427	1.72e-28
SPP1	2.86e-30	0.66	0.554	0.267	6.86e-26				GPX3	1.88e-23	-0.71	0.467	0.693	4.51e-19
C3	1.19e-07	0.65	0.768	0.747	0.00286				HSPB6	1.36e-33	-0.7	0.398	0.666	3.27e-29
F2R	2.58e-32	0.63	0.731	0.397	6.19e-28				C7	3.27e-52	-0.7	0.853	0.987	7.85e-48
HLA-DRA	4.22e-34	0.62	0.657	0.319	1.01e-29				EPHX1	1.76e-37	-0.7	0.476	0.722	4.22e-33
CD74	1.76e-38	0.61	0.883	0.582	4.22e-34				PHLDA1	9.11e-23	-0.69	0.554	0.735	2.19e-18
MMP14	1.95e-32	0.61	0.685	0.351	4.67e-28				RPS4Y1	6.9e-32	-0.69	0.115	0.462	1.66e-27
PPIC	9.34e-45	0.61	0.848	0.56	2.24e-40				EDNRB	1.95e-29	-0.68	0.205	0.484	4.69e-25
PDLIM3	3e-43	0.61	0.54	0.179	7.19e-39				JUND	4.23e-27	-0.68	0.584	0.726	1.02e-22
COL6A3	4.27e-35	0.6	0.956	0.838	1.02e-30				GSN	2.11e-36	-0.68	0.984	0.978	5.06e-32
MFAP5	1.23e-30	0.6	0.269	0.051	2.94e-26				CAV1	1.89e-23	-0.66	0.372	0.589	4.54e-19
NBL1	7.38e-35	0.58	0.848	0.582	1.77e-30				PPAP2B	6.91e-26	-0.65	0.497	0.685	1.66e-21
CTSB	1.03e-43	0.58	0.761	0.382	2.47e-39				ZFP36	4.17e-24	-0.65	0.816	0.916	1e-19
ISLR	1.54e-25	0.58	0.77	0.491	3.69e-21				CELA3A	2.8e-26	-0.65	0.336	0.581	6.73e-22
SOX4	2.5e-38	0.58	0.549	0.208	6.01e-34				FXYD1	8.17e-41	-0.64	0.579	0.813	1.96e-36
MFAP2	5.13e-50	0.57	0.485	0.116	1.23e-45				PDK4	7.22e-18	-0.64	0.533	0.684	1.73e-13
ARPC1B	8.45e-41	0.57	0.786	0.427	2.03e-36				CCND1	1.35e-32	-0.64	0.166	0.47	3.24e-28
MATN3	1.53e-32	0.57	0.198	0.017	3.67e-28				GP2	4.39e-27	-0.63	0.232	0.509	1.06e-22
CDH11	4.56e-43	0.57	0.614	0.237	1.09e-38				JUN	7.26e-38	-0.63	0.752	0.927	1.74e-33
OLFM4	8.26e-66	0.56	0.416	0.044	1.98e-61				APOE	7.91e-07	-0.62	0.738	0.684	0.019
HTRA3	2.67e-24	0.55	0.646	0.352	6.4e-20				SVEP1	7.2e-24	-0.62	0.354	0.573	1.73e-19
CD52	5.67e-40	0.53	0.326	0.056	1.36e-35				ADIRF	1.14e-11	-0.62	0.69	0.728	2.74e-07
PCSK1N	2.17e-14	0.53	0.255	0.096	5.2e-10				NEGR1	3.52e-30	-0.62	0.308	0.565	8.45e-26
A2M	2.86e-13	0.52	0.915	0.867	6.87e-09				MYADM	5.2e-23	-0.62	0.6	0.724	1.25e-18
COMP	6.47e-19	0.5	0.195	0.044	1.55e-14				TIMP3	5.09e-39	-0.61	0.846	0.96	1.22e-34
DPYSL3	2.66e-48	0.5	0.448	0.098	6.38e-44				EMP1	2.84e-19	-0.61	0.66	0.767	6.83e-15
CALR	2.09e-35	0.5	0.878	0.648	5.03e-31				NOVA1	3.36e-21	-0.61	0.191	0.41	8.08e-17
MXRA8	6.28e-31	0.49	0.837	0.511	1.51e-26				SFRP1	9.41e-20	-0.61	0.099	0.325	2.26e-15
CD9	1.47e-25	0.49	0.729	0.443	3.53e-21				FABP5	2.71e-13	-0.6	0.434	0.576	6.5e-09
MUC1	1.26e-52	0.49	0.329	0.033	3.02e-48				SOCS3	6.97e-10	-0.59	0.37	0.483	1.67e-05
CYP1B1	4.4e-21	0.49	0.634	0.35	1.06e-16				CEL	8.25e-17	-0.58	0.195	0.383	1.98e-12
ASPN	4.75e-18	0.49	0.853	0.666	1.14e-13				MYC	5.69e-14	-0.57	0.425	0.573	1.37e-09
CD55	7.92e-47	0.48	0.474	0.111	1.9e-42				FAM153B	3.14e-12	-0.57	0.025	0.15	7.55e-08
CTSK	8.62e-24	0.48	0.782	0.529	2.07e-19				SELENBP1	1.02e-23	-0.56	0.251	0.473	2.45e-19
CCL5	4.32e-20	0.48	0.228	0.057	1.04e-15				USP53	4.27e-20	-0.56	0.186	0.404	1.03e-15
TFF3	4.94e-36	0.48	0.228	0.023	1.19e-31				LSP1	1.61e-20	-0.55	0.255	0.46	3.87e-16
C19orf33	1.19e-56	0.47	0.274	0.006	2.85e-52				GAS6	2.33e-30	-0.55	0.747	0.863	5.6e-26
MOXD1	4.99e-37	0.47	0.563	0.204	1.2e-32				GLUL	1.99e-28	-0.55	0.752	0.861	4.78e-24
PHLDA3	2.41e-39	0.47	0.469	0.137	5.8e-35				MT2A	6.93e-14	-0.55	0.979	0.978	1.66e-09
LTBP1	2.43e-32	0.47	0.69	0.324	5.83e-28				INMT	1.06e-17	-0.55	0.287	0.485	2.55e-13
KCNMB1	1.65e-28	0.46	0.446	0.161	3.95e-24				FMO3	2.17e-17	-0.53	0.129	0.33	5.22e-13
EPSTI1	2.89e-50	0.46	0.483	0.111	6.93e-46				RHOBTB3	2.72e-26	-0.53	0.554	0.733	6.54e-22
RAB31	8.82e-31	0.46	0.595	0.28	2.12e-26				AMBP	6.34e-27	-0.53	0.053	0.306	1.52e-22
SPON2	1.16e-26	0.46	0.807	0.529	2.79e-22				OLFML3	1.09e-21	-0.53	0.687	0.797	2.61e-17
HAS1	8.14e-23	0.46	0.101	0	1.95e-18				CLU	2.65e-30	-0.53	0.632	0.852	6.37e-26
NOTCH3	1.73e-27	0.45	0.448	0.167	4.14e-23				LHFP	8.48e-26	-0.51	0.66	0.788	2.04e-21
CTSC	3.85e-19	0.45	0.828	0.596	9.25e-15				CFTR	1.64e-23	-0.51	0.225	0.476	3.95e-19
RUNX1	8.98e-35	0.45	0.432	0.126	2.16e-30				FOS	4.55e-24	-0.51	0.733	0.905	1.09e-19
LBH	3.72e-28	0.45	0.414	0.146	8.92e-24				METTL7A	2.5e-23	-0.5	0.575	0.708	6e-19
LGALS4	1.78e-11	0.45	0.23	0.099	4.26e-07				CLDN10	4.53e-20	-0.5	0.154	0.379	1.09e-15
ANTXR1	2.79e-23	0.45	0.51	0.243	6.69e-19				S100A13	4.1e-33	-0.49	0.832	0.895	9.85e-29
EDNRA	1.07e-41	0.44	0.384	0.081	2.58e-37				TFPI	7.6e-25	-0.49	0.648	0.779	1.83e-20
COL14A1	2.35e-11	0.44	0.586	0.423	5.65e-07				TNFRSF12A	1.34e-07	-0.48	0.398	0.486	0.00321
TMSB10	8.76e-46	0.44	1	0.996	2.1e-41				SAMHD1	1.98e-19	-0.48	0.345	0.54	4.75e-15
ARPC2	2.78e-27	0.43	0.869	0.668	6.68e-23				MGST1	2.13e-13	-0.47	0.294	0.474	5.11e-09
C1R	1.23e-25	0.43	0.986	0.952	2.94e-21				STEAP4	1.37e-13	-0.47	0.133	0.307	3.29e-09
REG4	4.39e-29	0.43	0.152	0.006	1.05e-24				ANXA1	2.47e-21	-0.47	0.834	0.925	5.93e-17
S100A11	5.78e-37	0.43	0.993	0.918	1.39e-32				OGFRL1	2.33e-15	-0.47	0.094	0.266	5.59e-11
B2M	3.96e-49	0.43	1	1	9.5e-45				ERRFI1	1.19e-10	-0.47	0.393	0.511	2.85e-06
SERPINF1	4.84e-21	0.43	0.984	0.971	1.16e-16				LIFR	4.54e-22	-0.46	0.069	0.294	1.09e-17
PDLIM7	6.02e-25	0.43	0.589	0.297	1.45e-20				DUSP1	5.58e-25	-0.46	0.736	0.879	1.34e-20
AEBP1	2.4e-18	0.43	0.899	0.716	5.76e-14				AGTR1	1.32e-18	-0.46	0.069	0.267	3.18e-14
LAMP5	2.98e-26	0.43	0.361	0.112	7.16e-22				THBS1	2e-08	-0.46	0.506	0.592	0.00048
LDHA	1.37e-24	0.42	0.846	0.652	3.29e-20				NDRG2	6.18e-20	-0.46	0.492	0.637	1.48e-15
TSC22D1	2.99e-12	0.42	0.857	0.742	7.18e-08				SPRY2	4.76e-13	-0.46	0.244	0.391	1.14e-08
CXCR4	9.85e-36	0.42	0.297	0.053	2.36e-31				VGLL3	6.06e-16	-0.46	0.156	0.343	1.46e-11
HLA-C	8.16e-19	0.42	0.954	0.892	1.96e-14				CA4	1.43e-22	-0.46	0.014	0.216	3.43e-18
ITGBL1	5.15e-21	0.42	0.398	0.162	1.24e-16				MUC6	2.3e-18	-0.45	0.106	0.311	5.53e-14
CFI	2.22e-33	0.42	0.522	0.194	5.33e-29				AMY2B	8.75e-19	-0.45	0.034	0.219	2.1e-14
PKM	4.21e-27	0.42	0.752	0.479	1.01e-22				LAMC1	8.84e-12	-0.44	0.434	0.537	2.12e-07
VMP1	3.78e-29	0.41	0.926	0.656	9.07e-25				GMNN	6.45e-17	-0.44	0.145	0.341	1.55e-12
PTGIS	8.95e-40	0.41	0.377	0.079	2.15e-35				UBC	7.89e-17	-0.44	0.975	0.984	1.89e-12
ANO1	1.78e-28	0.41	0.255	0.049	4.27e-24				NR2F1	5.75e-11	-0.44	0.386	0.505	1.38e-06
KRT19	2.54e-32	0.41	0.37	0.097	6.1e-28				KCTD12	4.48e-09	-0.44	0.331	0.434	0.000108
NREP	3.08e-28	0.41	0.343	0.098	7.4e-24				ATP1A1	1.24e-20	-0.44	0.644	0.758	2.97e-16
C9orf3	1.77e-31	0.4	0.478	0.168	4.25e-27				LAMA2	1.63e-13	-0.44	0.4	0.539	3.91e-09
SEMA3C	8.79e-24	0.4	0.292	0.083	2.11e-19				SCTR	3.54e-21	-0.44	0.136	0.371	8.49e-17
SCG5	1.42e-41	0.4	0.349	0.063	3.42e-37				LRRN3	1.44e-13	-0.44	0.08	0.241	3.45e-09
TYMP	5.87e-22	0.4	0.611	0.312	1.41e-17				TUBB4B	5.58e-09	-0.44	0.418	0.495	0.000134
HLA-A	4.59e-22	0.4	0.986	0.946	1.1e-17				NTRK2	1.7e-11	-0.43	0.306	0.455	4.07e-07
FAP	2.57e-25	0.4	0.549	0.254	6.18e-21				LMNA	6.63e-09	-0.43	0.83	0.829	0.000159
TGFB3	2.92e-25	0.39	0.366	0.12	7.01e-21				ABCA9	6.52e-14	-0.43	0.152	0.325	1.57e-09
CAPZB	2.46e-26	0.39	0.853	0.584	5.9e-22				JADE1	1.68e-14	-0.42	0.336	0.494	4.02e-10
C4orf48	3.57e-27	0.39	0.607	0.295	8.56e-23				ARID5B	5.03e-12	-0.41	0.766	0.794	1.21e-07
PTMA	4.72e-33	0.39	1	0.984	1.13e-28				DCN	2.02e-24	-0.41	0.998	1	4.85e-20
LMCD1	1.83e-20	0.39	0.46	0.206	4.4e-16				DEFB1	4.85e-11	-0.41	0.336	0.464	1.16e-06
THBS4	2.49e-18	0.39	0.421	0.194	5.97e-14				COL15A1	2.9e-09	-0.41	0.476	0.587	6.97e-05
MYH9	3.56e-19	0.39	0.736	0.461	8.56e-15				GSTT1	3.8e-16	-0.41	0.172	0.361	9.13e-12
FBN1	8.36e-13	0.39	0.618	0.409	2.01e-08				DDX21	3.62e-06	-0.4	0.478	0.516	0.0868
ACTN1	4.89e-23	0.38	0.662	0.378	1.17e-18				FCGRT	8.41e-18	-0.4	0.692	0.754	2.02e-13
ENTPD1	6.99e-46	0.38	0.262	0.018	1.68e-41				SCN7A	3.68e-11	-0.4	0.326	0.465	8.84e-07
FOXS1	1.4e-28	0.38	0.223	0.033	3.35e-24				PRSS3	1.01e-13	-0.4	0.161	0.333	2.42e-09
LOXL1	9.57e-21	0.38	0.497	0.238	2.3e-16				MT1E	2.91e-09	-0.39	0.867	0.873	6.99e-05
GNLY	2.45e-33	0.38	0.186	0.011	5.89e-29				PRDX6	8.19e-22	-0.39	0.805	0.874	1.96e-17
S100A9	5.23e-36	0.38	0.191	0.009	1.25e-31				ITIH5	2.57e-14	-0.39	0.214	0.389	6.18e-10
AGR2	1.76e-22	0.37	0.31	0.1	4.21e-18				NFKBIA	3.26e-20	-0.38	0.795	0.864	7.83e-16
SCRG1	4.35e-15	0.37	0.267	0.103	1.04e-10				NEXN	3.71e-07	-0.38	0.563	0.627	0.00891
FNDC1	1.38e-35	0.37	0.223	0.021	3.31e-31				MAFF	1.14e-09	-0.38	0.166	0.3	2.73e-05
NTM	2.98e-35	0.37	0.244	0.029	7.14e-31				RORA	1.1e-11	-0.38	0.338	0.478	2.64e-07
ENC1	9.78e-21	0.37	0.391	0.154	2.35e-16				EBF1	3.27e-10	-0.38	0.239	0.37	7.85e-06
GPX8	5.56e-29	0.37	0.554	0.227	1.33e-24				LEFTY1	3.45e-11	-0.38	0.097	0.237	8.28e-07
RBP1	3.98e-14	0.37	0.669	0.459	9.56e-10				PDLIM1	1.64e-12	-0.37	0.66	0.719	3.93e-08
LMO4	9.63e-23	0.37	0.678	0.359	2.31e-18				APLP2	1.84e-15	-0.36	0.584	0.694	4.41e-11
FLNA	1.25e-16	0.37	0.717	0.477	3.01e-12				ATP1B1	2.19e-08	-0.36	0.329	0.425	0.000527
SULF2	6.27e-33	0.37	0.326	0.072	1.51e-28				PDGFRA	1.16e-14	-0.35	0.586	0.721	2.79e-10
APOL1	2.95e-22	0.36	0.471	0.205	7.08e-18				GSTM3	2.79e-11	-0.35	0.589	0.652	6.71e-07
GAPDH	5.72e-32	0.36	0.991	0.927	1.37e-27				DDX5	1.07e-12	-0.35	0.943	0.917	2.57e-08
COL4A2	5.37e-11	0.36	0.722	0.55	1.29e-06				CCNL1	2.72e-08	-0.35	0.425	0.515	0.000652
GPBAR1	6.7e-30	0.36	0.241	0.039	1.61e-25				ACVRL1	3.12e-10	-0.34	0.255	0.389	7.48e-06
P4HB	1.67e-21	0.36	0.789	0.513	4.01e-17				ABCA10	1.73e-11	-0.34	0.087	0.234	4.14e-07
HLA-B	2.69e-18	0.36	0.97	0.84	6.45e-14				VAMP5	1.34e-10	-0.34	0.49	0.579	3.21e-06
REG3A	5.97e-39	0.36	0.246	0.023	1.43e-34				PTRF	6.43e-14	-0.34	0.726	0.794	1.54e-09
XIST	5.56e-27	0.36	0.729	0.348	1.34e-22				FGF7	8.89e-12	-0.33	0.453	0.595	2.13e-07
MDK	4.12e-10	0.35	0.745	0.568	9.88e-06				EPAS1	7.28e-08	-0.33	0.237	0.35	0.00175
CALU	1.22e-20	0.35	0.692	0.406	2.92e-16				ANXA4	1.97e-08	-0.33	0.671	0.716	0.000472
PROCR	4.79e-27	0.35	0.287	0.07	1.15e-22				HNMT	3.42e-11	-0.33	0.457	0.566	8.21e-07
S100A8	3.14e-26	0.35	0.147	0.009	7.53e-22				TMSB4X	1.07e-21	-0.33	1	1	2.56e-17
ITGA1	7.39e-23	0.35	0.513	0.23	1.77e-18				CYB5A	3.18e-10	-0.33	0.524	0.593	7.63e-06
PTCH1	3.3e-27	0.34	0.232	0.041	7.92e-23				ADAMTSL3	9.31e-11	-0.33	0.101	0.241	2.24e-06
MMP2	4.72e-17	0.34	0.878	0.711	1.13e-12				AMOTL2	1.21e-08	-0.33	0.113	0.231	0.000291
PFN1	4.58e-24	0.34	0.966	0.84	1.1e-19				CEBPD	1.5e-06	-0.33	0.784	0.773	0.0361
ANKRD10	6.76e-25	0.34	0.515	0.218	1.62e-20				PNRC1	2.01e-17	-0.33	0.694	0.796	4.83e-13
BSG	2.25e-20	0.34	0.864	0.61	5.39e-16				BOC	1.85e-09	-0.33	0.354	0.497	4.44e-05
STEAP1	3.7e-17	0.34	0.451	0.217	8.88e-13				MAP1LC3A	4.15e-12	-0.33	0.506	0.613	9.96e-08
SPATS2L	2.37e-14	0.33	0.775	0.554	5.68e-10				CD302	1.93e-09	-0.32	0.453	0.54	4.64e-05
SH3BGRL3	5.28e-23	0.33	0.867	0.614	1.27e-18				NFIA	7.15e-12	-0.32	0.6	0.674	1.72e-07
BST2	4.41e-13	0.33	0.855	0.688	1.06e-08				CDKN1C	2.95e-07	-0.32	0.198	0.305	0.00707
LAPTM5	9.99e-35	0.32	0.237	0.027	2.4e-30				CIRBP	1.08e-17	-0.32	0.933	0.934	2.59e-13
NTS	2.89e-50	0.32	0.228	0.001	6.94e-46				EGFR	2.48e-08	-0.32	0.237	0.351	0.000595
CHPF	8.53e-26	0.32	0.506	0.202	2.05e-21				PLTP	2.09e-08	-0.32	0.572	0.635	0.000501
ANKH	3.25e-23	0.32	0.416	0.156	7.8e-19				GFRA1	1.8e-12	-0.32	0.053	0.193	4.31e-08
EMILIN1	1.62e-15	0.32	0.763	0.523	3.89e-11				GALNT16	9.17e-13	-0.32	0.099	0.255	2.2e-08
FOXF1	2.98e-32	0.32	0.184	0.012	7.15e-28				FILIP1	6.52e-09	-0.32	0.117	0.243	0.000156
PLOD2	2.25e-19	0.32	0.343	0.131	5.41e-15				BMP4	3.96e-06	-0.32	0.2	0.295	0.095
LRRC32	1.19e-16	0.32	0.37	0.16	2.86e-12				SASH1	6.22e-09	-0.31	0.154	0.28	0.000149
C9orf16	6.64e-18	0.32	0.699	0.418	1.59e-13				COLEC12	5.45e-07	-0.31	0.182	0.287	0.0131
C1QTNF3	4.54e-12	0.32	0.103	0.019	1.09e-07				FAM162A	5.57e-09	-0.31	0.582	0.618	0.000134
FKBP11	1.23e-21	0.31	0.501	0.229	2.95e-17				IFNGR1	8.95e-09	-0.31	0.444	0.519	0.000215
RARRES3	5.02e-16	0.31	0.579	0.329	1.2e-11				FGFR3	8.64e-14	-0.31	0.069	0.228	2.08e-09
MGP	1.24e-10	0.31	0.991	1	2.98e-06				FHL1	1.82e-08	-0.31	0.476	0.548	0.000437
SLC6A6	1.29e-20	0.31	0.195	0.04	3.1e-16				SCARA5	6.13e-08	-0.3	0.069	0.173	0.00147
PLEC	3.35e-21	0.31	0.43	0.175	8.04e-17				CYGB	2.51e-07	-0.3	0.549	0.626	0.00603
CD3D	2.97e-31	0.3	0.193	0.017	7.14e-27				CPA2	1.78e-07	-0.3	0.218	0.326	0.00427
PPIB	3.34e-15	0.3	0.947	0.854	8.01e-11				KAZALD1	9.5e-10	-0.3	0.078	0.2	2.28e-05
ST3GAL4	5.92e-26	0.3	0.363	0.113	1.42e-21				IGSF10	2.82e-12	-0.3	0.021	0.144	6.76e-08
FAM114A1	4.47e-21	0.3	0.441	0.185	1.07e-16				ECM2	2.45e-06	-0.3	0.324	0.403	0.0589
TPM4	1.82e-12	0.3	0.749	0.551	4.37e-08				AGTR2	1.31e-14	-0.29	0	0.125	3.14e-10
PTTG1IP	3.73e-17	0.3	0.586	0.311	8.95e-13				CRABP2	2.19e-06	-0.29	0.209	0.315	0.0526
PABPC1	4.5e-15	0.3	0.851	0.702	1.08e-10				SLC19A2	3.58e-06	-0.29	0.216	0.316	0.0858
EDIL3	3.72e-25	0.3	0.244	0.052	8.94e-21				IL6ST	7.04e-09	-0.29	0.591	0.648	0.000169
TMEM100	1.28e-23	0.3	0.329	0.1	3.08e-19				PPAP2A	5.62e-07	-0.29	0.515	0.57	0.0135
PTPRCAP	3.1e-26	0.3	0.179	0.021	7.43e-22				PCYOX1	8.16e-07	-0.29	0.269	0.363	0.0196
RRBP1	1.76e-12	0.3	0.692	0.475	4.22e-08				SGCE	2.7e-10	-0.29	0.628	0.687	6.48e-06
PALLD	1.06e-07	0.3	0.745	0.586	0.00255				POLR2L	2.94e-11	-0.29	0.844	0.841	7.06e-07
C8orf4	1.73e-15	0.3	0.474	0.239	4.15e-11				IL33	2.15e-10	-0.29	0.09	0.222	5.16e-06
MT-ND5	7.67e-12	0.3	0.943	0.828	1.84e-07				PID1	1.37e-08	-0.29	0.216	0.349	0.000329
NT5DC2	4.47e-30	0.3	0.218	0.029	1.07e-25				PER2	3.69e-07	-0.29	0.126	0.229	0.00887
C15orf48	7.96e-39	0.3	0.209	0.011	1.91e-34				ZFAND5	1.11e-07	-0.29	0.584	0.649	0.00267
TGFBI	3.8e-06	0.29	0.248	0.143	0.0913				FAM150B	1.68e-10	-0.29	0.083	0.218	4.04e-06
FKBP10	7.07e-18	0.29	0.609	0.328	1.7e-13				MT-ND1	1.19e-15	-0.28	0.995	0.997	2.87e-11
NNMT	1.21e-15	0.29	0.929	0.785	2.89e-11				IFITM1	9.96e-07	-0.28	0.632	0.691	0.0239
SH3PXD2A	1.93e-21	0.29	0.423	0.171	4.63e-17				LAMB1	2.29e-06	-0.28	0.648	0.66	0.0551
CARD16	1.26e-24	0.29	0.313	0.09	3.03e-20				GNG11	5.85e-11	-0.28	0.793	0.84	1.41e-06
ENG	7e-10	0.29	0.699	0.503	1.68e-05				SPARCL1	3.65e-11	-0.28	0.97	0.982	8.76e-07
TAX1BP3	3.18e-15	0.28	0.657	0.401	7.63e-11				GPX4	4.73e-12	-0.28	0.816	0.853	1.14e-07
NKG7	2.07e-29	0.28	0.186	0.017	4.98e-25				AQP1	1.29e-06	-0.28	0.301	0.393	0.0311
STMN1	7.74e-15	0.28	0.306	0.124	1.86e-10				SOCS2	3.37e-06	-0.28	0.244	0.332	0.0809
DPEP1	5.8e-16	0.28	0.184	0.048	1.39e-11				PRNP	4.97e-08	-0.27	0.559	0.596	0.00119
WBP1L	2.39e-18	0.28	0.352	0.14	5.75e-14				SOD1	1.79e-12	-0.27	0.867	0.876	4.3e-08
HSD11B1	3.06e-09	0.28	0.416	0.253	7.35e-05				GYPC	2.74e-07	-0.27	0.533	0.587	0.00658
TMEM167A	2.99e-16	0.28	0.559	0.303	7.18e-12				UQCR10	1.41e-09	-0.27	0.713	0.739	3.39e-05
ABRACL	7.86e-24	0.28	0.301	0.086	1.89e-19				NFIB	8.45e-10	-0.27	0.582	0.68	2.03e-05
TTC3	3.63e-11	0.28	0.692	0.478	8.72e-07				PRDX3	2.35e-06	-0.27	0.409	0.467	0.0565
ALDH1A3	4.67e-12	0.28	0.32	0.153	1.12e-07				SPTBN1	7.33e-07	-0.26	0.703	0.718	0.0176
RHBDD2	1.01e-22	0.27	0.407	0.151	2.44e-18				ARHGAP10	8.53e-08	-0.26	0.149	0.259	0.00205
COL11A1	5.76e-19	0.27	0.115	0.01	1.38e-14				PAMR1	9.2e-08	-0.26	0.131	0.253	0.00221
PLAUR	3.11e-19	0.27	0.34	0.127	7.46e-15				CLEC14A	2.61e-07	-0.26	0.094	0.198	0.00627
SCG2	1.73e-22	0.27	0.115	0.004	4.14e-18				SEC62	3.11e-15	-0.26	0.929	0.927	7.46e-11
NPDC1	4.14e-17	0.27	0.547	0.282	9.93e-13				SNHG8	3.75e-06	-0.26	0.568	0.602	0.09
TDO2	2.47e-27	0.27	0.179	0.018	5.94e-23				PNLIPRP1	1.66e-06	-0.26	0.182	0.286	0.0399
RUNX1T1	2.78e-20	0.27	0.476	0.203	6.66e-16				TACC1	3.48e-06	-0.26	0.616	0.623	0.0834
HEYL	2e-14	0.27	0.343	0.156	4.79e-10				BEX1	9.16e-13	-0.26	0.044	0.187	2.2e-08
ECM1	8.39e-15	0.27	0.531	0.289	2.02e-10				PTGER3	1.24e-08	-0.26	0.094	0.212	0.000298
TGFB1I1	3.77e-15	0.27	0.513	0.272	9.05e-11				FST	2.64e-07	-0.25	0.074	0.176	0.00633
S100P	2.91e-43	0.27	0.193	0	6.99e-39
PRR24	2.61e-17	0.27	0.575	0.295	6.26e-13
NUCB2	1.48e-14	0.27	0.575	0.333	3.55e-10
ADAMTS2	2.7e-24	0.27	0.331	0.099	6.47e-20
SKIL	3.99e-17	0.27	0.471	0.228	9.57e-13
PMEPA1	1.85e-13	0.27	0.395	0.2	4.45e-09
RHOC	2.6e-14	0.27	0.8	0.553	6.24e-10
ZFP36L2	1.97e-11	0.27	0.885	0.753	4.72e-07
RGS1	3.31e-26	0.27	0.278	0.065	7.94e-22
IFI44L	1.39e-20	0.27	0.276	0.082	3.34e-16
GRN	4.23e-15	0.27	0.745	0.488	1.02e-10
TMED9	7.71e-13	0.26	0.637	0.405	1.85e-08
GPRC5A	4.74e-19	0.26	0.223	0.056	1.14e-14
SGIP1	2.85e-35	0.26	0.239	0.026	6.85e-31
FBLIM1	7.77e-19	0.26	0.418	0.18	1.87e-14
F2RL2	8.96e-23	0.26	0.225	0.049	2.15e-18
EPHA3	9.03e-15	0.26	0.315	0.134	2.17e-10
FXYD5	6.26e-14	0.26	0.533	0.287	1.5e-09
TYROBP	7.05e-25	0.26	0.283	0.07	1.69e-20
PDIA3	4.03e-14	0.26	0.848	0.711	9.67e-10
SLPI	3.45e-31	0.26	0.285	0.054	8.29e-27
BHLHE40	9.67e-17	0.26	0.421	0.191	2.32e-12
ARPC3	6.69e-14	0.26	0.825	0.619	1.61e-09
PIGR	5.72e-43	0.26	0.246	0.016	1.37e-38
LTBP2	5.8e-12	0.26	0.478	0.268	1.39e-07
TGFB1	1.03e-14	0.26	0.386	0.184	2.47e-10
SPINT2	1.22e-06	0.26	0.393	0.26	0.0292
SAMD11	1.39e-23	0.26	0.216	0.042	3.33e-19
RBP4	2.69e-10	0.26	0.149	0.05	6.46e-06
EGR2	1.46e-12	0.26	0.244	0.095	3.51e-08
ZEB1	5.42e-11	0.26	0.462	0.27	1.3e-06
HLA-DPA1	4e-08	0.26	0.52	0.338	0.000961
GZMA	7.6e-16	0.26	0.122	0.018	1.82e-11
PSMB9	6.54e-14	0.26	0.513	0.285	1.57e-09
CTSD	3.46e-14	0.26	0.683	0.425	8.3e-10
RPS2	6.31e-20	0.25	1	0.992	1.51e-15
DIO2	1.46e-17	0.25	0.182	0.041	3.5e-13
AKR1A1	1.26e-16	0.25	0.563	0.299	3.03e-12
C1S	1.23e-09	0.25	0.986	0.978	2.94e-05
CTSS	1.12e-15	0.25	0.285	0.107	2.68e-11
CRISPLD2	3.08e-06	0.25	0.761	0.627	0.0738
ELN	1.8e-14	0.25	0.586	0.334	4.33e-10
