# Supplementary material for: Single-cell analysis reveals the pan-cancer invasiveness-associated transition of adipose-derived stromal cells into COL11A1-expressing cancer-associated fibroblasts
Source: PLoS Comput Biol. 2021 Jul 20;17(7):e1009228. doi: 10.1371/journal.pcbi.1009228 (PMC8323949; doi:10.1371/journal.pcbi.1009228)
Supplement: S4 Table — (XLSX) [file pcbi.1009228.s007.xlsx]

## Sheet: HNSCC.ALL.exceptLN
X1	X2	X3	X4	X5	X6	X7	X8	X9	X10	X11	X12	X13	X14	X15	X16	X17	X18	X19	X20	X21
CXCR4	CD2	SPINK6	ITGB6	CD7	EPCAM	COL6A3	MIR205HG	APOD	CASQ2	ACTA2	PLVAP	CD79A	MAGEA12	CALML5	TPSAB1	CHRNA1	AZGP1	C1QB	LILRA5	MYL1
PTPRC	CD3E	CAPNS2	MMP13	ICOS	SPP1	TNFAIP6	FDCSP	PLA2G2A	PLN	TAGLN	DARC	ELK2AP	CEND1	GPR128	TPSB2	MYF5	ZG16B	C1QC	SNORD102	SLN
MALAT1	CD3D	PDZK1IP1	FBXO2	FOXP3	FGFBP2	COL11A1	XAGE1C	PODN	MUSTN1	EBF1	RAMP3	FLT3	SLC35G1	PRSS3	CPA3	CHRDL2	CRISP3	C1QA	LINC00536	CSRP3
GZMK	GZMA	S100A9	LGALS7B	TIGIT	GSTM1	RCN3	XAGE1B	ADH1B	GJA4	MYL9	RNASE1	MZB1	MPPED1	LY6D	TPSD1	PAX7	TCN1	FCGR3A	SNORD104	TCAP
FYN	LCK	SAA1	DNAH5	CD3D	GSTA1	COL3A1	XAGE1E	ABCA8	FHL5	C4A	CLEC14A	IGLL5	ADH7	SPRR1A	CTSG	DLK1	PIP	AIF1	MIR5690	MYBPC1
SRGN	PTPRC	S100A8	GJB6	CD2	OSGIN1	COL1A2	XAGE1A	SFRP2	CNN1	PARM1	VWF	FCRL5	GPX2	SPRR1B	HDC	MUSK	BPIFB1	MS4A6A	SYNC	COX6A2
CCL5	CXCR4	LGALS7	GJB2	SIRPG	KLK6	LRRC15	XAGE1D	DPT	LMOD1	PLN	AQP1	IGJ	FOLH1B	TSPAN1	KIT	MYF6	FAM3D	IGSF6	C15orf38-AP3S2	SMPX
ZNF793	CD7	COL17A1	PLEK2	CCR8	CES1	THY1	CSN3	PDGFRL	RERGL	C4B	CDH5	DERL3	DLEC1	KRT7	HPGDS	CDH15	GCNT3	CSF1R	SUZ12P1	MYOZ1
HYDIN2	RGS1	TREM2	COL17A1	CTLA4	UGT1A6	CTHRC1	KRT5	MFAP4	AOC3	C4B-2	ECSCR	TNFRSF17	MEGF10	CRABP2	IL1RL1	NPTX2	KRT23	TYROBP	ANKRD13B	MYBPH
ARHGDIB	IL2RG	SERPINB2	CDH3	LCK	UCHL1	THBS2	TACSTD2	ABI3BP	COX4I2	A2M	SELE	LOC283710	PAK7	MSLN	LTC4S	EDN3	LRRC26	VSIG4	EMR4P	MYBPC2
ZNF850	SLA	TMPRSS11D	CALML3	BATF	CYP4F3	LUM	KRT15	OLFML3	MYOCD	MUSTN1	RAMP2	FAM49A	FGFBP2	GTSF1	GATA2	RAPSN	FOLR1	RNASE6	LOC729683	MYH1
SLA	CD3G	NEFM	CA9	CD3E	ALDH3A1	CTSK	KRT19	PI16	ITGA7	SPARCL1	ELTD1	NCF1C	TMEM116	CDA	FCER1A	IP6K3	SCGB2A1	MNDA	CYP2C9	HHATL
CRX	FYB	SERPINB13	TP53AIP1	CXCR6	GPX2	FBN1	S100A2	VIT	KCNA5	LMOD1	CCL14	PLEK	ALDH3A1	GAL	RGS13	SGCA	NXPE2	CD163	IPMK	CACNG1
TSC22D3	SRGN	LOC100505633	SERPINE2	PTPRCAP	CT45A1	RARRES2	PERP	PDGFRA	FRZB	COL14A1	ADCY4	NCF1	CYP4F3	SERPINB3	CMA1	ASB5	PPP1R1B	MS4A4A	SAMD12	C20orf166
HNRNPH1	GZMB	PCDH7	SLC38A5	TNFRSF4	CT45A3	COL10A1	S100A14	CILP	RBPMS2	ADIRF	CD93	ACOXL	AKR1C2	KLK13	ADCYAP1	DES	CLDN3	MSR1	SEMA3E	DUSP27
RNF125	FYN	ANXA8L1	KRT15	IL2RG	C1orf110	NTM	SPINT2	TNXB	EFHD1	FHL5	S1PR1	CFP	MAGEA2B	SBSN	SIGLEC17P	JSRP1	PROM1	OLR1	ZG16	ARPP21
MEFV	DUSP4	MAGEA1	MMP1	CORO1A	AGPAT9	SFRP2	EHF	CHRDL1	ACTA2	FRZB	MYCT1	FGD2	STEAP1B	MMP28	SIGLEC6	APOC1	PLEKHS1	MRC1	RHPN1-AS1	SMYD1
IKZF3	NKG7	C19orf33	S100A2	SPOCK2	MAGEA3	COL1A1	LGALS7B	ABCA6	HEYL	CALD1	TEK	ADAM28	C11orf87	MAGEA6	ENPP3	LAMA2	SPDEF	CYBB	TMEM254-AS1	AGBL1
C21orf62	ARHGDIB	IGFBP2	LAMB3	IL2RB	MLLT11	TWIST1	COL17A1	LAMA2	SOD3	PPP1R14A	NOSTRIN	ABP1	LOC344887	S100A7	FCER1G	CADM2	PRR15L	FOLR2	FAM74A4	TRIM63
ATCAY	PTPN22	ANXA8L2	SFN	LAIR2	SUSD4	GREM1	DSP	COL6A3	RASL12	HSPB6	GPR116	IGLL1	CRMP1	HSD17B3	CDK15	KLHL41	C6orf58	LILRB4	C10orf95	MB
ZBTB8A	SEPT1	KRT6C	ANXA8L2	CD5	ADH7	ANGPTL2	KRT16	GDF10	C1QTNF1	ITIH3	TIE1	PNOC	AKR1C1	SLPI	ALOX5	MEGF10	GJB1	SLCO2B1	ALYREF	HFE2
CD69	CD8A	ANXA8	ANXA8L1	CD247	ME1	COL6A2	LAMB3	AOX1	C4B	ITGA7	ROBO4	CD19	UGT1A7	CPVL	P2RX1	SNED1	AQP5	FPR3	CXCR2	CACNA1S
CD2	LCP1	NLGN4Y	PLAU	CD27	MSH2	COL5A1	SFN	SVEP1	C4B-2	MYH11	TM4SF18	MS4A1	UGT1A6	LOC440335	GATA1	BEST3	SLC5A1	LST1	LOC100128593	NMRK2
CCR7	CD6	S100A14	IL20RB	PTPN7	PRAME	AEBP1	KRT14	GFRA1	SMOC2	PDGFRB	PREX2	PIK3CG	PYY2	LGALS7B	MAOB	FGFR4	STATH	LY86	KCNJ3	NRAP
TMSB4X	PRF1	IL18	CA2	SIT1	LOC344887	DCN	FXYD3	FBLN5	MRVI1	C10orf10	ARHGEF15	CYBB	TMPRSS4	ANO1	HPGD	CSF3	AGR3	FCGR1A	RP1-177G6.2	SRPK3
GDPD1	LAPTM5	CSTA	KRT16	SAMSN1	NDRG4	COL6A1	ANXA8	MAMDC2	C4A	SERPING1	TMEM255B	BLNK	HR	FAM83A	PIK3R6	SERPINA3	MUC7	CLEC10A	C20orf166-AS1	DUSP13
CHST6	CYTIP	MAGEA4	PTHLH	DUSP4	UGT1A7	MXRA8	KRT17	FBLN2	PARM1	TPM2	LDB2	CD74	CLEC2L	SDR16C5	BTK	ENPP5	DMBT1	CLEC5A	SLC9A7P1	PPP1R27
NLRP12	CCL5	GJB2	LINC00842	CYTIP	KLK9	LOXL2	GRHL2	CAPN6	TAGLN	RGS5	SLCO2A1	NAPSB	SLC27A5	SERPINB4	FLJ21408	H19	ARHGEF38	LILRB2	GCM1	MYLPF
CD3E	ITK	SLCO4A1	SOX15	PRF1	CLDN4	COL5A2	CTTN	CXCL12	MOCS1	MAP1B	SELP	KIAA0125	ANKRD13B	CCNA1	SLC45A3	CALCR	ODAM	SIGLEC7	AKR1D1	TNNC1
RAMP2-AS1	AMICA1	FGFBP1	KRT5	SH2D2A	MAP2	SPARC	GAGE4	MYOC	GUCY1B3	ADAMTS1	ESAM	CCR7	HOXB9	MUC1	KRT1	ABCA8	LTF	SIGLEC9	GRHL2	KLHL40
SPN	CD52	CLCA2	CLCA2	CD53	HRASLS2	ISLR	DDR1	FIGF	PLCE1	IGFBP7	CD34	IRF8	LRRC4	S100A14	NTRK1	MYO18B	AZGP1P1	LILRA3	RNFT2	CKM
PRICKLE2-AS3	TMSB4X	SERPINB5	TXNDC17	PTPN22	NTS	WNT2	CLDN1	ABCA10	PPP1R14A	SYNPO2	CYYR1	PIM2	GLS2	S100A9	TYROBP	CADM3	S100A1	FCGR3B	SUZ12	MYF6
NMNAT1	CORO1A	GPSM2	FAT2	HCLS1	OTX1	PDGFRA	DST	ANGPTL1	EGFLAM	ID4	MMRN1	HLA-DQA2	TLX1	C19orf21	CADPS	NCAM1	CXCL17	SIGLEC1	IL23R	MYH2
STK17B	SAMSN1	IL20RB	VSNL1	STAT4	UGT1A10	POSTN	CDH3	MGP	PDGFRB	THBS1	APLNR	FCRLA	IPMK	CLDN4	CLNK	NNMT	MUC5B	SPI1	HTR3B	XIRP2
TLCD2	STK17B	PYGL	KRT14	CD3G	FADS2	MMP2	TFAP2A	PLAC9	NFASC	MRVI1	HYAL2	DNAAF1	SCN9A	FADD	SLC18A2	TRDN	PRR4	TFEC	C9orf66	MYL2
LOC284950	GZMH	ZNF812	TP63	CD52	GPC3	FN1	GAGE12G	CDO1	KCNMB1	MYLK	GNG11	WDFY4	ARHGEF5	DMKN	VWA5A	MXRA8	EFCAB4A	CD86	AKR1C4	LMOD2
GPR82	IL32	NPNT	NSG1	PTPRC	CES1P1	COL12A1	ANXA8L1	THBS4	MYL9	SOD3	PCDH17	CD86	MATK	IL20RB	TPSG1	RYR3	TMPRSS2	SLAMF8	LOC100506599	KLHL41
P2RX5-TAX1BP3	CTLA4	PSG4	CSPG4	LTB	RAET1L	WISP1	GAGE12C	ISLR	SEPT4	PDGFA	BCL6B	MEI1	RGS6	S100A8	KCNH2	PKNOX2	BPIFB2	HCK	SNORA27	C10orf71
HLA-E	SPOCK2	HOPX	TENM2	SEPT1	TSPAN7	FAP	GAGE12E	MXRA8	C11orf96	OR51E1	LRRC70	CPNE5	CKMT1A	TMEM79	CD33	APOE	WFDC2	FPR1	LOC100505702	MYOZ2
ORAI2	CCL4L1	S100A2	COL22A1	RGS1	MAGEB2	COL8A1	ATP1B1	PTGFR	GRIP2	C1QTNF1	GIMAP6	THEMIS2	SGPP2	GJB3	LAT2	CA3	SCGB3A1	HK3	TSC22D1-AS1	MYPN
SCAI	CCL4L2	TENM2	FERMT1	ARHGAP9	CT45A5	PPAPDC1A	KRT18	NEGR1	SLC38A11	PTP4A3	PDE2A	HLA-DQA1	ETV4	SPRR2C	PTGS1	RASD1	GJC3	LILRB5	MIR21	TNNC2
ARGFX	CST7	KRT6B	ITGA3	TBC1D10C	MAGEA1	CPXM1	CALML3	TNXA	DAAM2	PDE3A	ENG	BCL2A1	HOXA9	MYEOV	AMHR2	SERPINF1	CEACAM1	FCGR2C	GPX2	CHRNG
ZC3H12D	ICOS	LY6D	SERPINB5	IL32	PRSS21	TWIST2	TRIM29	FGF7	COL14A1	AOC3	PODXL	CD1E	SLC25A10	MAL2	CALB2	ACSM5	TF	SDS	GPR110	TNNT3
VSIG1	CD53	LAMA3	SULF2	LAT	GAST	FNDC1	CXADR	ADH1C	GPR20	CRISPLD2	CLDN5	CYTIP	OLFM1	C9orf169	C1orf186	FAM179A	TMEM125	PILRA	CD300LG	TRDN
LOC90834	LCP2	SPINK5	SLC7A8	SH2D1A	MAGEA6	VCAN	CLDN4	C3	RCAN2	GADD45B	KDR	CCL17	TGM3	ANXA8L1	ALOX5AP	GPM6B	ELF5	CCL13	CD38	CHRND
TNFAIP8L1	STAT4	PLEK2	SEMA3C	LAPTM5	POMC	TIMP2	KRT7	SCARA5	LGI4	AXL	IL3RA	HLA-DOB	OGDHL	CCND1	GCSAML	PTGDS	KRT7	C1orf162	PIPOX	ACTN2
PDDC1	CCL4	CA2	TNFRSF12A	LCP1	MUC4	SGIP1	CALML5	BOC	MYLK	CNN1	USHBP1	MIR492	GSTM2	NIPAL4	ITGA2B	MT1A	C5orf46	C15orf48	PRORSD1P	MYOT
BTG1	TIGIT	DLK2	THBS2	TNFRSF18	DDC	ADAMTS2	IFI27	CCDC80	PTP4A3	DSTN	EMCN	ST6GAL1	RAPGEFL1	KRT19	ITGAM	ANK1	DNASE2B	LILRA1	SPIRE2	STAC3
PDE6A	PTPRCAP	NRG1	SERINC2	ARHGDIB	TM4SF19	MMP19	CYP24A1	DCN	SPARCL1	EGR1	GIMAP4	RGS1	FOLH1	B3GNT5	CD22	IGFBP5	SAA2-SAA4	FCER1G	FGD5P1	TNNI2
ICA1L	TNFAIP3	KRT13	AIM2	LCP2	SCN9A	HAS1	S100A11	MGST1	TPM2	NR4A1	FGD5	BANK1	AKR1C3	TMPRSS4	HS3ST1	FITM1	CHST9	CSF3R	MOGAT3	TRIM54
PDE4C	CD96	KRT6A	LYPD1	CD4	TPRG1	DPT	SAA1	GPR133	TNS1	C1R	FAM167B	TYROBP	LOC730101	MAGEA4	C1orf162	TRIM55	LPO	SLC7A7	MMD2	YIPF7
RGS1	CD247	SLCO1B3	SLITRK6	RAC2	CLDN8	FMOD	IRF6	SFRP1	MYH11	FOS	CALCRL	NCF1B	GSTM4	AQP3	APOC2	MEG3	TFF1	FGR	DCDC2	CA3
LRTOMT	ARHGAP9	EHF	SDK2	SKAP1	SCNN1A	MXRA5	PTPRF	FGF10	ADAMTS1	HRH2	GIMAP8	TREML1	CSAG1	KLK8	GRAP2	IGDCC4	DEFB1	CPVL	LYG2	BEST3
ZFP14	TSC22D3	TRIM29	TK1	GNG2	ADAM23	ASPN	GAGE12J	ANK2	ACTG2	NOTCH3	COL15A1	EBI3	UGT1A10	C19orf33	TESPA1	TUBB2B	TJP3	TBXAS1	FAM172BP	CAV3
OR7D2	TRAT1	ZNF395	TP73	GNLY	FZD7	PCOLCE	KRT16P3	PTGDS	ESAM	IFITM2	STC1	CD80	CTAGE4	THEG	STAP1	LRP1	CP	FCGR2B	PRR7-AS1	PRKAG3
GNE	IKZF3	GTSF1	RAB38	FYB	AKR1B15	FSTL1	KRT6A	SFRP4	CACNA1C	LGI4	MEOX1	IGLL3P	MAGEA2	LOC100862671	MS4A2	PDK4	MLPH	C3AR1	SLC4A1	RBM24
SLFNL1-AS1	HLA-E	KRT5	MIR205HG	ITK	CHODL	P4HA3	ODAM	HSPB6	PDE1A	SORBS1	RAPGEF4	LGALS2	CBX2	IQCG	PROM1	P2RX6	CHRM1	CD300A	POM121L8P	CHGB
DNAJC27-AS1	CXCR6	LGALS9C	C19orf33	TNFRSF1B	SLC13A5	OLFML3	SERPINB5	CTSK	A2M	SELM	GIMAP7	SPAG4	MAGEA9	FABP5	ST8SIA6	FRMD3	CLDN10	F13A1	CCDC122	IP6K3
ITK	ZAP70	IGFBP3	PKP3	UCP2	ABCC2	PRRX1	S100A16	COL1A2	SGCA	TNS1	DLL4	CD79B	SAMD12	MRPL21	CATSPER1	TFPI	FAM3B	FCGR2A	C1orf229	TMOD4
CYP4V2	CD27	MT1E	LGALS7	SRGN	HAP1	LGALS1	DSG3	WISP2	NOTCH3	CDH6	SHANK3	NCF4	CT45A6	ANXA8L2	AQP10	COL6A1	SLC13A2	RGS18	PBOV1	NDP
STAT4	EVL	GJB6	PROC	SASH3	NECAB2	SPON1	TP63	PCOLCE	ITGA8	EPS8	STAB1	IRF4	NEFL	GJB2	NDST2	MEST	CLDN10-AS1	FBP1	LOC100507156	SYPL2
L1TD1	IL2RB	TNFRSF21	SEMA4B	STK17B	HHIPL2	CLEC11A	HSPB1	MMP2	SUSD2	PRKCDBP	NPR1	CD83	NOS1AP	CLDN1	CD69	ITGA7	CCDC160	ITGAM	LOC100505783	MYOG
KBTBD12	SIRPG	KRT14	ITGA6	RHOH	PGBD5	ITGA11	MPZL2	COLEC12	PDE3A	CRIP2	SOX18	VPREB3	CD38	GPRC5A	TMEM233	LOC100126784	RORC	ALOX5	SNORD52	PPP1R3A
AGMAT	BTG1	SLC7A1	CXCL14	ITGB2	LOC401109	MFAP2	ITGB4	NOVA1	CSDC2	IER2	EGFL7	KRT19P2	RAB6B	IL36G	PADI2	RARRES2	TFF3	NCF2	SLC35F1	ASB10
CABP4	ALOX5AP	CDH3	SLC6A15	LSP1	CT45A4	CTGF	ANXA8L2	LUM	EDNRA	AEBP1	NOTCH4	CXCR4	WNK2	B3GNT3	IL18R1	GGT5	CEACAM6	LILRA2	LOC283731	UNC45B
PGPEP1	PIP4K2A	ADRB2	INHBA	SLA	FOXE1	SPON2	KRT16P2	GPC3	HSPB6	FAM13C	LIMS2	SEL1L3	CHCHD10	KRT16	CRLF2	GREM1	SLPI	ADORA3	WDR11-AS1	DUPD1
PRR11	SYTL3	GJB3	CPA6	DOK2	MAPK10	C1S	CD9	SERPINF1	EBF1	MFGE8	CFI	POU2F2	EPCAM	GJB6	LAPTM5	ZBTB20	TOX3	IL4I1	CLEC4GP1	DDIT4L
LOC100506688	SELPLG	ITGB4	CYP27B1	IL2RA	NR0B1	SULF1	FABP5	GALNT16	CACNA1H	IGFBP5	DYSF	HCK	NKD2	EHF	TMEM176B	RBMS3	AGR2	HLA-DMB	AKR1C2	HAR1A
PPM1K	KLRK1	SLC31A2	TENM3	DOCK2	DMRT2	PMP22	GSTP1	RSPO3	CSRP2	CNN3	PLA1A	PRKCB	STK33	GPR87	CTTNBP2	NPPC	TMPRSS5	CLEC4A	LOC284276	ACTC1
DDX51	SPN	CDR2L	DEPDC7	CST7	SDK1	RAB31	KRT13	FIBIN	MEF2C	ASPN	LOC100131825	SMAP2	MAGEA3	KRT6A	RAB44	ZBTB16	LOC440335	SERPINA1	CTTN	ACTA1
DAND5	CTSW	HSPB3	AHNAK2	PDCD1	EYA1	CDH11	DHRS3	CD248	RGS5	BGN	HECW2	LSP1	LOC728377	TGM1	RENBP	CORO6	PLEKHB1	P2RY13	TSPYL1	ASB5
TMEM213	ITGB2	C10orf67	IFI27	PRDM1	MYH14	EFEMP2	GRB7	PCDH18	OR51E1	PLCE1	ADAMTS9	BIRC3	CYB5R2	AGPAT2	DRD2	CD63	MGST1	HLA-DQA1	ZNF563	TRIM55
POLH	CD8B	KRT16P3	USB1	SELPLG	SIX3	MIR100HG	MOXD1	DIO2	DES	FMO2	ERG	DUSP5	JAKMIP3	LY6K	ARHGAP18	MT1X	LMAN1L	CD300C	LDLRAD1	S100A1
POU5F1	TBC1D10C	AVPI1	TRIM29	RUNX3	IGF2BP1	COMP	GJB2	CFH	SLC7A2	LHFP	SDPR	LY9	EID3	HRK	CLU	PID1	CLDN4	GPR84	GP1BA	SCT
TNFAIP3	GNLY	DHCR24	BLCAP	FYN	LOC339240	DIO2	KRT8	RNASE4	ARHGEF17	IFITM3	LMO2	RNASE6	CYP2C9	CALML3	GALC	FOSB	ENTPD8	CEACAM4	DAND5	HSPB7
IL7R	IKZF1	KRT16	DDR1	ZAP70	GSTA2	ANTXR1	LGALS7	CYBRD1	EBF2	SORBS2	RASGRP3	CTSS	SOX2	KLK9	C3AR1	FOS	HMGCS2	TLR8	LOC100130691	FITM1
NLRC3	SH2D1A	SFN	LEPREL1	MAP4K1	CCDC144NL	IGF2	SDC1	COL6A2	GUCY1A3	ESAM	NPDC1	FCGR2B	SRXN1	SDC1	MLPH	SPARCL1	GABRP	BCL2A1	RASGRP4	MYO18B
CEACAM22P	MEFV	KRT17	CERS3	ZBTB32	ANKRD26P3	DDR2	CCND1	LOC339524	IGFBP7	SMOC2	PTPRM	P2RY8	STC2	TACSTD2	LCP2	RPL3	DEPTOR	SLC11A1	GPR12	CAMK2A
PLCXD1	RNF125	CLDN1	KCNJ15	ICAM3	SAGE1	SERPINF1	SDC4	BMPER	ACAN	ID3	ARHGAP29	HLA-DQB2	EPHB6	CDH3	ATP8B4	OTOF	CREB3L1	CD14	ZDHHC2	EEF1A2
AP4S1	ZFP36L2	MAOA	NDUFA4L2	SLAMF1	LOC100286922	CCDC80	TNS4	SRPX	FOXS1	NR2F2	C10orf128	RASGRP3	CKMT1B	SAA1	LIF	HEYL	LCN2	CD300LF	LRRC25	XIRP1
CD3G	CD69	RPS4Y1	SH3RF2	TMSB4X	PIR	CALU	ELF3	COL3A1	LHFP	LBH	CD200	MEF2C	NTRK2	RAB38	MITF	OLFML2B	GPT	TNFSF13	MSS51	LOC653513
MAP1LC3C	ACAP1	LINC00162	NEFL	CXCR3	DNAJB3	LOXL3	AHNAK2	LRP1	SORT1	ADRA2A	PECAM1	GPR183	ERC2	SFN	AREG	DOCK9	MB	FAM26F	IL21R-AS1	VGLL2
GATM-AS1	CNOT6L	SLC2A9	TNNT1	P2RY10	WNT5A	PXDN	DSC2	CD34	C2orf40	EDNRA	ZNF385D	HLA-DRA	CYP4F11	KRT6B	CNRIP1	VIM	SH3BGRL2	PLEK	ZIC5	AMPD1
QPCTL	TMEM66	AHNAK2	SPINT2	GMFG	CT45A2	NNMT	TFCP2L1	OMD	GPR4	MFAP4	FLI1	RAB30	TSPAN18	KRT6C	PRG2	EGR1	SLITRK6	CD72	LOC100289341	FABP3
FYB	IL7R	CYB5R1	JUP	MYO1G	EID3	MMP11	JUP	OGN	TBX2	LPP	MCTP1	PECAM1	COCH	ACOT11	C10orf128	ALDH1A1	KLK12	MMP12	SMIM5	RBFOX1
LOC151475	ZNF793	MAGEA11	ST14	GATA3	KLK5	SRPX2	LY6D	ADH1A	ADAMTS9-AS2	ACTG2	CLEC1A	HERPUD1	ME1	IGF2BP2	CAPG	CTGF	CFTR	CCR1	PIWIL2	CKMT2
CCDC142	HCLS1	IFFO2	CXorf49	ACAP1	ZSCAN31	STEAP1	MUC16	EBF2	FRY	MCAM	ICAM2	MIR155HG	WNT5A	SERPINA3	CSF2RB	RPL10	GLYATL2	MARCH1	PCDH11Y	MYH8
CYP1A2	SH3BGRL3	PRSS12	CXorf49B	AMICA1	CLDN7	C1R	S100A9	PDGFD	SORBS2	CYR61	PCDH12	HLA-DQB1	GLI2	PI3	ITGAX	C1R	NKX2-3	MS4A14	PRICKLE2-AS3	TXLNB
NCMAP	HMHA1	TP53AIP1	KIFC3	FERMT3	LINC00173	CACNA2D3	SLC2A1	LHFP	MFGE8	HEYL	LHX6	TAGAP	KLRG2	PPFIA1	SVOPL	CRISPLD2	EHF	TREM1	LOH12CR2	MLIP
IAPP	CXCL13	THSD1	GJA1	IL1R2	AKR1C1	SOX11	CHRM3	PMP22	MCAM	MGP	ST6GALNAC3	HLA-DPA1	C16orf95	TFPI2	PPM1H	PROX1	ELF3	LAT2	ZNF619	DDN
CD84	TARP	SLC2A1	IGFBP6	TRAF3IP3	DHCR7	CREB3L1	AQP3	CTGF	PRKG1	DBNDD2	LCN6	SLAMF7	ARHGEF35	HMGA2	SRGN	PMP22	MUC15	MPEG1	METTL20	HRC
SPIB	OR7D2	PKP3	TFAP2A	CYFIP2	RAB6B	CD248	S100A8	PRRX1	MRGPRF	EPAS1	ZNF366	SRGN	ABCC5	FBXO2	ARHGEF6	SCARA5	C9orf152	HLA-DPB2	ATP1B1	DES
LINC00294	SH2D2A	FAM178B	LIMA1	SYTL3	KIAA0319	CNN3	IL1RN	NID1	ISYNA1	TIMP3	FAM107A	TRAF1	GSTM3	LOC645166	ADORA3	KCNT1	CRYM	TM6SF1	NLRP12	CHRNA1
ZNF483	GPR171	MOB3B	LAMC2	GZMB	PPP1R21	ADAM12	DSC3	FBLN1	ADIRF	MOCS1	RHOJ	C16orf54	LHFPL3-AS2	KLK11	RAC2	CST3	CHAD	STAB1	HNF1A-AS1	DPF3
BCL2L15	SASH3	NAV2	LAD1	SERPINB9	AKR1C2	BGN	AMTN	NRK	HSPB8	CASQ2	CLIC2	CSF2RB	CYP2C18	ANXA8	SAMSN1	PTH1R	AGFG2	DOK3	IL11	C20orf26
ZNF865	GZMK	SLPI	TAX1BP3	CXCL13	IPMK	FBLN2	KLF5	DCLK1	TPM1	PDE1A	RAB3C	CCL19	MAGEA9B	GPR50	C1orf228	NCKAP5L	KCNN4	S100B	KIAA1751	MYLK2
ZNRF3-AS1	CRX	LYPD3	JAG1	INPP5D	ALOX12	IL24	TNFSF10	VCAN	CLMN	FGF7	CAPN11	IL10RA	PGD	BIK	RGS1	RPL13	TSPAN8	IRF8	TMEM105	APOBEC2
ZFP36L2	ZC3H12D	FLNB	FABP5	S100A4	CYP2S1	LAMP5	MYCL1	CFD	SLIT3	S100A4	POSTN	FAM46C	CCDC11	S100A2	PLIN2	SERPING1	C12orf39	GPR34	C21orf62	FLNC
LOC100505989	IL10RA	KRT75	KRT16P3	PCED1B-AS1	C16orf74	FBLN5	LIMA1	EFEMP1	BGN	JUNB	MCF2L	LCP1	TMEM97	THBD	P2RY14	PPP1R9A	RAB17	TNFAIP8L2	DNAJC22	NPY6R
HNF1A-AS1	P2RX5-TAX1BP3	MST1R	FSCN1	EVL	TMPRSS4	SHOX2	PGM5P2	COL14A1	DBNDD2	KCNJ8	TSPAN12	SAMSN1	SNAR-B2	LGALS7	PTGS2	TPCN1	CCL28	FGD2	TMC5	LRRC39
SHOX	PRICKLE2-AS3	LINC00842	S100A16	IGFLR1	ALDH1A1	ANPEP	RPL37	BNC2	USP2	ARHGEF17	PLXND1	CLIC2	SNAR-B1	KRT17	AQP8	GPX3	CRISP2	BTK	ASB11	RYR1
LOC100507173	CD84	EGLN3	DSP	JAKMIP1	LOC100505918	AXL	HCAR2	C1S	CALD1	SGIP1	THSD7A	DAPP1	LOC645249	PKP1	LAT	PON2	VTCN1	MARCO	PDE4C	MYOD1
DLEU2	PARP8	HCAR3	LAMA3	TNFAIP3	LOC440905	MME	SOX15	DDR2	CDH6	GPX3	BMX	TP53INP1	CCSER1	CTTN	RGS2	IER3	PRSS8	CD4	LRP4-AS1	CMYA5
AP1S3	LOC284950	LTB4R2	ANXA8	CD96	DIAPH2	SERPING1	MTRNR2L6	COL6A1	GPRC5C	ADAMTS9-AS2	RPS6KA2	FNBP1	KRT8	WFDC2	ATP1A4	ZFHX4	COBL	TIFAB	LOC100996291	PADI2
IFNLR1	CA5B	CERS3	KRT13	BIN2	CDKN2A	IGDCC4	FAT2	CD302	DGKG	C11orf96	RAPGEF3	HLA-DRB6	TXNRD1	TMEM45A	TNIK	FAM110B	SERPINA3	CCL18	ANKRD45	NCAM1
CD96	PRDM1	GPR87	IFNK	CLEC2D	LOC100132215	TMEM45A	PPP1R13L	GLT8D2	ADAMTS9	TSC22D1	KIAA1462	IL4I1	SNX31	IGF2BP1	CSF1	COL6A2	TSPAN12	CD80	PCDH11X	TNFRSF13B
ANP32A-IT1	KLRC4	CLEC2B	FABP6	IL21R	MSC	INHBA	COL7A1	FBN1	WFDC1	GUCY1A3	GIMAP5	LRMP	PKP1	RPP25	RAB37	PLEKHA6	PPP1R9A	CD1C	HYDIN2	CDH15
LOC728558	GDPD1	ITGA3	SLC7A1	RASSF5	ULBP2	GAS1	CASZ1	RARRES2	LRRC32	SUSD2	VWA1	ADAM19	MAGEB2	TMEM40	LCN10	SOD2	PI3	PLD4	ZNF793	ENO3
ZNF490	LAT	ANXA3	IL1RAP	FAM46C	SRXN1	SERPINH1	KRT80	GSTM5	DSTN	ISLR	ZNF521	HLA-DRB1	PCLO	SPINT1	IL9R	NTN4	APCDD1L-AS1	CYTH4	DNAJC9-AS1	H19
LCP1	PYHIN1	LOC727849	RHOD	SH3BGRL3	FZD10	GLIS3	LINC00649	RBMS3	TENC1	PTEN	CRIP2	STAP1	DCC	RHOD	RHOH	CNN3	CHI3L2	IGSF21	MYLK3	PRSS56
LEMD1-AS1	TNFRSF1B	LAD1	MDFI	EVI2A	NPR3	CRISPLD2	BCL11A	DAB2	ANGPT1	LTBP1	FAM198B	POU2AF1	KRT19	GJB4	KLRG1	RPS9	SCNN1A	ADAP2	KBTBD12	LRRC14B
PNMA2	TNFRSF9	TFAP2A	KRT6A	IKZF1	PLD5	PDGFRB	TM4SF1	COL15A1	LBH	MRGPRF	NR5A2	GPR114	INHBB	PON3	CD300C	RPS12	TRPV6	FCGR1B	GREB1	COBL
XPNPEP3	DUSP2	PDLIM1	ITGB4	TNFRSF9	CYP4F11	MASP1	PPFIA1	OSR1	DUSP26	FILIP1L	GNA14	N4BP2L1	KIAA1549L	TBRG4	TBXAS1	ANGPTL4	LIMCH1	OSM	XKR5	ATP2A1
LCK	GPR82	MIR205HG	TNC	PFN1	G6PD	WNT5A	C19orf33	SEPP1	NRIP2	PRKG1	AKAP2	RASSF2	TKT	MFAP2	SIGLEC12	MTRNR2L8	SLC34A2	CD33	FAM106A	PRUNE2
LOC284023	JAK3	HCAR2	DFNA5	SH3KBP1	GRB14	CALD1	RND3	EBF1	HSPB7	KCNMB1	HSPA12B	JUND	LOC440905	SERPINB5	CD37	MT1M	NPY1R	SLC8A1	CLDN16	SGCG
C4orf26	RAMP2-AS1	EDN2	DMKN	IL10RA	DMRT3	COL5A3	MTRNR2L10	C1R	FAM162B	ADAMTS10	AVPR2	DNAJB9	GALNT13	TGM2	CD300LF	MTRNR2L2	CHPT1	CD1A	CACNG8	CORO6
FLJ42102	PDDC1	LAMB3	PYGL	ITM2A	GRHL3	LAMA4	PKP1	LPAR1	RGS7BP	RYR2	PTPRB	IL2RG	ARHGAP8	ABO	ACSL4	NFIC	NDRG2	TMEM176B	GPR37L1	NEB
COX18	RAC2	CLTB	ENO1	CD6	ALOX12B	GLT8D2	ST14	TIMP2	MT1A	RERGL	C2CD4B	PIK3R5	APBA2	PPP1R13L	SDPR	C4A	LIPH	PRAM1	KCNJ5	CACNB1
KCNA7	C21orf62	LOC388152	AMIGO2	NCF4	ABCA4	GFPT2	MTRNR2L3	TFPI	TGFB1I1	ADAMTS4	RUNDC3B	HLA-DRB5	ALDH1A1	ARHGEF16	AKAP2	RPL10A	FBP1	FERMT3	B3GNT6	PGAM2
KIF18B	WIPF1	C10orf99	TMEM189	TOX	TXNRD1	CERCAM	DEFB1	CPED1	CSPG4	SULF1	ADAMTS6	ADORA2A	PTH2R	CCL20	SYTL3	MLXIPL	NXPE4	CARD9	ZNF865	SCN1B
PCDH11X	AOAH	KYNU	BST2	PIM2	CYP26A1	RGS4	VAMP8	RUNX1T1	CRISPLD2	DCN	DOCK9	NCKAP1L	ADAM23	HSPB1	RAB33A	MTRNR2L1	CREB3L4	WDFY4	MAK	SCN4A
LOC286186	PPP1R16B	WDR72	SIRPA	JAK3	NLRP2	HEPH	ANXA2	MRC2	PEAR1	ZBTB16	A2M	SLC17A9	CLDN7	AHNAK2	TCTEX1D1	RASSF4	FUT3	TLR2	ASZ1	ART3
LOC100130954	CLEC2D	TACSTD2	DSC2	RASAL3	SLC9A2	HAS2	TMPRSS11E	SCN7A	CRIP2	CDKN1A	SLC9A3R2	EAF2	BBS5	PPIA	STAB1	LRRN1	PIGR	RNASE2	P2RX5-TAX1BP3	ALPK3
PCDH11Y	KLRC1	CKMT1B	PYCARD	PDE4B	MSI1	CD63	RAP2B	XPNPEP2	HEY2	PRRX1	PALMD	IGFLR1	SUZ12P1	PCDHGB4	CD300A	PXDN	CLDN7	RASSF4	OR7D2	DUSP26
CCL4	LSP1	WDR66	SLC16A1	LPXN	ALCAM	GPM6B	PRDX5	SLIT2	PGF	SEPT4	SH2D3C	ST8SIA4	B4GALNT4	KLK10	RIN3	DIRC3	SLC28A3	CLEC6A	ATCAY	ANKRD1
ZNF818P	C14orf23	LOC645638	PPP4R1	HCST	KLK8	PLAUR	TNFRSF12A	COL8A1	GPAT2	HSPB7	MMRN2	CCL22	BAIAP2	ITGA3	ITGA9	HAAO	CXCL5	TMEM176A	LINC00514	USP2
AQP6	EVI2B	SPINT2	PTGFRN	DOCK10	NOS1AP	TIMP1	CSTB	OLFML1	NEXN	PLS3	PRCP	PCED1B-AS1	CYP2S1	S100A16	LOC100130264	CHRD	HID1	THEMIS2	AKR1C1	M1
KCNJ11	INPP5D	HSBP1L1	FHL2	CXCR4	WDR72	ECM1	ESRP1	SLC1A7	EPAS1	PDK4	TPO	ANKRD44	TALDO1	RHCG	CTNNBL1	ARHGAP6	EPCAM	AQP9	CATSPER2P1	LOC100507537
ZKSCAN3	MGAT4A	DSP	NME1	KIR2DL4	C12orf56	SELM	KIAA1522	FAM198B	AGT	COL1A1	NRN1	STK17B	COPRS	PRSS22	CD83	MT2A	CAPN8	ITGB2	GRM6	DOK7
CA5B	PRKCH	VSNL1	PKM	ETS1	TSPAN6	MYL9	LAMC2	PDGFRB	FILIP1L	NRIP2	RAI14	SELL	F12	ALDH1A3	NCF4	TPT1	SOX10	CD93	GPR82	ACHE
GPR183	ISG20	SERINC2	DNAH17	GPR183	A4GALT	LHX8	CXCL14	PID1	RYR2	MIR143HG	SPRY1	ISG20	PIR	NDUFA4L2	GMPR	TIMP1	ALDH1L1	ABI3	GDPD1	COL19A1
EPHA10	ARHGAP15	XG	IGSF3	CD28	CDK5RAP2	CPE	F11R	SOD3	PDGFA	NNMT	ICA1	BTLA	COA6	GRHL2	NSMCE1	RPL17	CCDC64B	TNFSF13B	SLFNL1-AS1	SGCA
JUND	ZNF331	EFNB1	SLC1A4	EVI2B	CCL26	GGT5	KRT23	BMP4	SERPINI1	RBPMS2	TGM2	UCP2	CTAGE9	KRT75	TM6SF1	ZNF385D	S100P	AOAH	BCDIN3D-AS1	PYGM
CNNM3	RUNX3	SLC16A1	LHX1	HLA-E	ETNK2	EMP1	NDUFS5	RAMP2	TINAGL1	ZFP36L1	SNCG	CSF2RA	WNT2B	PPAP2C	PRKCB	CLU	GMDS	MPP1	MILR1	AKAP6
EXD1	CABP4	CXCL14	LOC728554	CREM	CCDC144C	ADAMTS14	TFAP2C	FMO2	EPS8	PKIG	C1orf54	RNF122	FST	DEFB1	DUSP10	FN1	ACADL	PTPRO	UCKL1-AS1	MUSK
IL12RB1	RHOH	SLC10A6	RBP1	LTA	LOC100292680	SPOCK1	CSAG4	ELN	CSRP1	PI15	STARD8	CD55	PODXL2	GSTP1	CYP4F22	RPL9	ALDH1A3	FCGR1C	ANKS4B	NOG
TBXA2R	LRTOMT	AGRN	COL7A1	LOC286442	ALOX12P2	TSPAN11	ANKRD20A8P	LTBP4	TIMP3	PCOLCE	SEMA6B	ICAM2	FOXE1	SPINT2	LCP1	MTRNR2L3	FAM177B	HLA-DQB2	MEFV	HSPB3
CD3D	C16orf54	PSMG1	BNC1	ENTPD1	MAGEA4	MRC2	HOOK2	FN1	AGAP11	PDLIM3	LDLRAD2	PDE4B	PPARGC1B	TNFRSF6B	SLC2A3	MTRNR2L10	GATM	TLR4	CYP1A2	KLHL31
ZSCAN22	ITM2A	C1orf186	STON2	BTG1	PHGDH	TPM4	SLCO1A2	FHL1	ZBTB16	TINAGL1	TCTEX1D1	HCLS1	FES	SPRR2D	BMP2K	RPS3A	RASEF	DOK2	SHROOM1	CAMK2B
DCUN1D2	ETS1	ST6GALNAC1	GPR87	SELL	LOC100131289	LAMB1	NDUFC1	CYP4B1	MYOM1	TPM1	ARAP3	RASSF4	WDR72	IL1RAP	CD52	ABLIM3	TNFSF13	TREM2	HUNK	COL25A1
C16orf54	SERPINB9	DST	EFNB1	IRF4	CTAG2	GEM	LOC440173	IGFBP4	NDUFA4L2	SOX5	TM4SF1	MNDA	DANCR	SDC4	EMR2	ZFAND5	TACSTD2	CD300LB	DNAJC27-AS1	ANKRD23
TRAT1	PTPN7	PERP	S100A14	CD177	TM7SF2	PLOD2	STON2	FSTL1	AXL	CSRP1	TSPAN7	HLA-DPB1	OR2A7	S100A11	ARHGAP25	ENPP4	PPAP2C	MS4A7	SLC14A1	RPL3L
RNF222	PCED1B-AS1	PTPRZ1	LOC375295	CD37	KLK11	ANXA5	ZNF750	TNNT3	MAP1B	MYOCD	SOX17	HSH2D	PSAT1	NAPRT1	DOK3	LGI2	RBM47	IFI30	HCAR1	CASQ2
SLC5A5	DAND5	CLEC2A	DSG3	DENND1C	HOXA7	PRRX2	OVOL1	MIR100HG	HRH2	GSN	HEG1	KLF6	PRR7	NDUFS8	ARHGDIB	TMEM108	PDE8B	GGTA1P	E2F2	ANK1
PABPC1P2	PDE3B	CHL1	IFI27L2	BIRC3	RFFL	SERPINE1	SAA2	SPON1	IL6	HSPB1	TNFRSF10D	ANKRD28	FBN2	CXCL5	BEGAIN	FAM49A	HSD17B2	NCKAP1L	NYAP2	ANO5
CCL4L1	MAP1LC3C	LAMC2	PPIA	PYHIN1	LPHN3	C7orf63	ITGA6	PLAGL1	PDK4	PRELP	IPO11-LRRC70	PLCG2	TSPAN7	CAPG	GAPT	CFH	FAM174B	HLA-DMA	C1orf56	COL4A3
CCL4L2	NLRP12	B4GALT2	KRT16P2	ISG20	SOX2	IL1R1	NACA	TENC1	KCNAB1	GPR4	LYVE1	HLA-DMA	NPM3	CTNNBIP1	FCGR2A	MTRNR2L6	ANG	HVCN1	VSIG1	DHRS7C
SLC14A2	PDCD1	PDPN	FLRT2	GZMA	SCD	LMCD1	CSAG2	PRELP	GADD45B	MEF2C	MEF2C	RHOH	TP63	DSP	FMNL3	ADAMTS9-AS2	KRT8	PLA2G7	LOC286190	SLC30A2
LINC00672	SLA2	DSG1	UCHL3	ARPC1B	SEPT5	CCL11	SEMA3C	PENK	RGS16	RERG	CXorf36	CCDC88A	SPOCK3	TGM5	C20orf118	GFPT2	KRT18	HLA-DQB1	LOC100505989	DYSF
CD53	PPM1K	SLC39A6	PRSS23	CARD16	SAMD12	FKBP10	UBD	EFEMP2	KANK2	STOM	SULT1C4	CTSH	FXYD3	TNFRSF12A	ASRGL1	RPS13	CXCL2	CD180	LOC100506085	SGCD
TMEM66	CCR6	IRF6	SLC2A9	LINC00152	NXF2	LSAMP	KRT16P1	CYP1B1	FILIP1	NEXN	DOCK4	CD38	ABCB6	CA2	CD82	EDNRB	PTH2R	MMP9	ZNF850	MAFA
DUSP4	PIM2	SLC6A11	HMGB3	GPSM3	NXF2B	OLFML2B	ALDH3B2	GPX3	PPP1R12B	SORT1	ADAMTSL1	GNG7	STAC	EPHB3	ZEB2	SCG2	FOLH1	OSCAR	DMC1	DEPTOR
TNFAIP8L2-SCNM1	LOC90834	SSX2IP	OCIAD2	FCRL3	PPL	RAI14	LCN2	SERPING1	PLAC9	GUCY1B3	HSPG2	ANKRD36BP2	TOMM40	ORAOV1	C10orf11	GADD45B	CYP2J2	STARD8	RPS6KA6	RRAD
SGTB	EMB	C16orf74	SDC1	PPP1R16B	WDR12	TGFB3	LEMD1	SSPN	ADAMTS4	RARRES2	GIPC2	RCSD1	ALG1L	SEMA3A	FBP1	SGCD	CD14	VMO1	GNE	HSPB2
SLC36A2	RASSF5	SDR16C5	ADK	APBB1IP	PTGR1	TMEM176B	HSBP1	IGFBP5	SPARC	FOSB	LMCD1	LTB	KRT18	SEC14L2	HCST	DLG5	MSMB	NAPSB	AKR1C3	MUSTN1
MS4A10	GZMM	MT2A	PDPN	ITGAL	TMEM116	DDAH1	CSAG3	NFIA	FXYD1	GJA4	CYTL1	TBCEL	UBE2O	TFCP2L1	CTSW	ARC	MIA	RNASE1	PDDC1	COX7A1
LINC00514	STK4	ETS2	MMP10	PBX4	CHAC2	OMD	IL20RB	GSN	FLNA	TOB1	SPARCL1	CD84	FRAS1	STEAP3	NCF1C	C8orf4	TNFRSF19	ENPP2	LINC00471	RAPSN
COX6B2	HERPUD1	SLC20A2	CELSR1	DOCK8	PKP1	ZNF469	LTBR	MEG3	IGFBP5	AGT	ARHGAP31	LAPTM5	LOC100506060	KRT18	ASAH1	TNFAIP2	FMO5	PIK3AP1	LIN28A	FAM134B
RUNDC1	CELF2	APOL1	MRPL15	SEPT6	GCK	SYNDIG1	HCAR3	FXYD6	ITIH3	LOC400456	TMEM204	TRIB1	HAP1	LAD1	PTPN7	C4B	VSIG2	FCN1	AGMAT	TBX15
PIP4K2A	KLRB1	EFNA5	TFCP2L1	SUSD3	FXYD3	ARF4	TMPRSS4	LTBP2	CRTC3	SPEG	CPXM2	STX11	MRGPRX3	ACOT7	TEC	C4B-2	TMEM63A	EPB41L3	LOC256880	RAMP1
LRRC2	CD5	IL1A	H2AFY2	SP140	PGD	LTBP2	MAGEA4	ADAM33	HRC	MTRNR2L1	C8orf4	SERPINB9	LPHN1	UPP1	TAL1	JUNB	ANXA3	HLA-DPB1	SLC24A4	TMEM182
UCKL1-AS1	HCST	HNRNPA1P33	HMBS	DUSP10	SMYD3	LPAR1	RPL35A	HTRA3	NR4A1	DES	CADPS2	PAN3	KRTCAP3	POLD2	LAX1	JUN	RANBP17	HLA-DRA	MLANA	CASQ1
RAB42	RNF19A	TP63	TNFSF10	PBXIP1	SLC16A14	PAPPA	CERS3	PDK4	ZFHX3	SPARC	FKBP1A	SLC41A2	PLCB1	LOC100131726	GFRA3	SCN7A	BTC	CD1B	CCDC113	ABLIM2
ADRA1A	GMFG	DSC2	IRF6	ABI3	EGFL7	NID2	RIN2	FXYD1	NPY1R	CSRP2	MYRIP	MYO1G	DOCK3	MAD1L1	SIGLEC14	FLNC	GLRB	ARHGAP18	ZNF483	DNAJB5
MOG	GPR183	RAB38	FAM83A	ARHGAP15	IDH1	KDELR3	DAPL1	NNMT	SOX5	AGAP11	LOC100505495	EDEM1	IGF2BP1	LAMB3	CTSD	BTG2	TMEM61	HLA-DPA1	LINC00311	FXYD1
SEPT1	PIK3IP1	SYT8	SLC2A1	CD79B	DSCR8	SFRP4	CSTA	EPB41L2	DACT3	COL4A2	SPARC	CD37	GALNT14	TMEM92	MPP1	GFRA1	SAA2	RTN1	KLB	SPTB
ELMOD1	NLRC3	S100A16	WDR66	NINJ2	STRBP	SLC39A14	SPINT1	BGN	DLC1	RASL12	DCHS1	VOPP1	GSTM1	LAMA3	PTPN6	MXRA5	CXCL1	MYO1F	KCNMB4	ZNF385B
C14orf23	IFNG	DSG3	RIN2	HLA-C	GUCY1B2	NRP1	MARCKS	C1QTNF7	LDB3	TIMP1	RALGAPA2	EVI2B	TRMT44	CLCA2	ABCC4	RPS4X	SPINT2	TDRD6	HNRNPH1	DMD
LOH12CR2	IAPP	FAM83A	NCKAP5	HLA-H	MAGEA9B	EMILIN1	TXNDC17	SDC2	RBPMS	IFITM1	F8	TXNDC5	PFN2	ZNF750	TMOD1	ALDH1A2	STK39	DAPK1	TNFAIP8L1	CRB1
PARD6G	RASAL3	NDFIP2	AGRN	ALOX5AP	PPAP2C	UNC5B	RPL35	TMEM176B	PRKCDBP	MTRNR2L6	RPGR	LYZ	LRFN1	PLAG1	BIRC3	TGFBR3	GGTA1P	C19orf38	ADAMTS17	GMPR
IL2RG	IRF4	ADM	KRT16P1	TSC22D3	COA6	ADAMTS12	LAMA3	ZBTB16	GEM	MTRNR2L3	JAM2	TSC22D3	DGKI	SERPINB13	RAB27B	RPL14	ST6GALNAC1	FLVCR2	RNF138P1	ESRRB
LYRM7	GNG2	GNA15	IRS1	CCR6	CBX2	FGFR1	GPNMB	F10	ADRA2B	KIAA1683	IGFBP7	CECR1	RAB40B	LAMC2	FOXP1	TENC1	RARRES1	TLR1	WIPF3	IFITM10
PAXBP1-AS1	CAMK4	CDH13	FAT1	CD74	TRIM2	HTRA3	ITGA3	RECK	FHL1	CCL2	INSR	KIAA0226	PPAP2C	JUP	AKAP13	RPL26	SHANK2	CCL3	FLJ42102	MURC
IL10	EVI2A	RNF144B	COL4A6	PARVG	CLIP4	CFH	ETS2	COL1A1	C10orf10	MTRNR2L10	LPHN2	PTPN1	ZDHHC11	TSPAN13	CPM	SLC47A1	CYP4X1	ADAM8	ZFP14	ADCK3
HSD17B13	THEMIS	EIF1AY	HN1	CCDC141	KRT42P	NID1	ITGB8	TMEM176A	RERG	CRIP1	IL33	SIK1	CECR2	GJB5	CD63	RPS23	INSR	LGALS9	LINC00330	SBK1
TNFRSF9	CREM	KRT16P1	OAS3	PREX1	ABCC1	PDPN	PDLIM4	VIM	BCAM	SELENBP1	C22orf34	CD53	MAL2	SULF2	ANXA1	RPL11	TMEM178A	CSF2RB	LINC00167	TCEA3
DMC1	KLRD1	MPZL2	MT1E	GRAP2	SEMA6D	SH3PXD2B	MT1X	ANGPTL2	HSPB2	EDIL3	ITGA5	CD27	RECQL4	LOC654342	RNF130	TBX15	CXCL3	TCN2	PRR23A	MYH3
CD8A	SGTB	HMGB3	GRHL2	CNOT6L	STOX2	TNFRSF19	RPL37A	RCN3	EHD2	CCL8	PIK3R3	KLHL6	EVPL	PERP	STXBP6	FBXO32	TMC4	LY96	ANKRD30BP2	DTNA
LOC100335030	SKAP1	ALDH7A1	PSMG1	LOC285740	TLCD1	DPYSL3	ITGA2	AKAP12	LAMB2	IGFBP4	VAMP5	FCHSD2	FAM227B	BAIAP2L1	GLUL	MTRNR2L5	SLC39A8	GPR141	SHOX	CTNNA3
VHL	APBB1IP	GALNT18	DNM3	IKZF3	LOC100132062	BNC2	MDK	SPON2	SYNM	HSPB8	TMEM88	IFI30	PPP2R2B	MIR205HG	PARVG	MEDAG	SAA1	C5AR1	SIX4	MYOM1
DUSP2	BIN2	DSC3	CAV1	APOBEC3C	LOC100132287	P4HA2	TMPRSS13	FAT4	THBS1	C1S	MECOM	CD200	GSTA1	LEPREL1	CD44	CFHR1	TPD52L1	CCL3L3	FLJ43879	MAPT
RGCC	PTGER4	CDCP1	FBXW9	PARP15	MVD	DNM3OS	KRT6C	KCNT2	SELM	VIM	GPR146	LY75	CEP112	LEMD1	NFKBIZ	DIO2	TCEA3	ASGR1	LOC100506688	SLC7A11-AS1
CCR6	APOBEC3D	LTBP1	MANBAL	WIPF1	MSH6	C1orf198	SLC28A3	FMO1	AMPH	VTRNA2-1	NEDD9	CFLAR	TRIM7	RAB3D	SCN7A	RPS8	XBP1	CCRL2	ZNF682	CAP2
MGAT4A	IL12RB1	WISP3	TLL1	DUSP2	SMAD3	PAPSS2	MTRNR2L5	PPAP2B	SORBS1	RUNX1T1	KANK3	CYTH4	MRPL38	ATP2C2	NR4A2	NR4A1	TSPAN13	CLEC4G	LOC100131096	PDLIM3
CD52	SIT1	ADK	GJB3	UBASH3A	KRTCAP3	RGS3	ANXA3	OLFML2B	MEF2D	ARID5B	DOCK6	AIF1	TMEM246	C3orf52	CYTH4	CLCF1	KRT19	APOC2	NWD1	SMTNL2
ZBTB3	IQGAP2	PPP1R13L	MFAP2	SATB1	KRT8	NFATC4	FOXN1	GFPT2	TRPC6	CAV1	GRB10	STK4	B4GALT4	GALE	TSEN54	OXER1	RNASE4	HLA-DRB5	CHST6	PPP1R1A
FBXO27	FAM46C	HIBCH	PDP1	ACP5	B4GALNT1	DAB2	CCDC64B	MITF	PPAP2B	PPP1R15A	CLEC3B	TBXAS1	GRHL2	MALL	UTS2	ZFP36	LYZ	ATP8B4	RAMP2-AS1	CLLU1
ERVV-1	HAVCR2	PKP1	SLC1A3	CTSW	GPC1	SSC5D	SEPP1	MME	RGL3	HEY2	CSF2RB	BCL2L11	SH3RF2	ENO1	TMEM255B	CD82	BSPRY	ITGAX	DPPA4	NEXN
NUGGC	ABI3	TNS4	APOBEC3B	CCL3	DNAH14	GPC6	PKP2	FAP	NTRK3	COL3A1	CMAHP	LAX1	KCNH8	WISP3	NFKBIA	EEF2	NUCB2	ACE	SLC4A8	POPDC3
JAK3	ANKRD44	RIN1	PITX1	ADAM19	SLC16A5	FAM65C	PLP2	CPQ	TRPV2	ANGPTL1	LAMA4	YPEL5	UNC119	FSCN1	CD274	RAI2	MUC16	HLA-DRB6	CCBE1	ITGA7
NOL9	CDC42SE2	RIPK4	DSC3	ZNF331	ULBP1	LRP1	UBA6	NID2	SYNPO2	CXCL12	CD59	RGS2	POLQ	MUC16	RASSF5	RPL29	C11orf52	CD1E	SET	DCLK1
LAIR1	POU5F1	PCSK9	CARD10	ZC3H12D	TNNT1	LEPRE1	BST2	CST3	HS3ST2	HGF	ABCB1	LILRB1	SLC9A3R1	PDZK1IP1	IL5RA	KIAA1683	ICA1	HLA-DRB1	ADRA1A	MEF2C
GPR155	PBX4	TTLL11	PVRL1	GBP5	ALDOC	FNDC3B	PITX1	TMEM204	CYP21A2	FN1	FLI1-AS1	LST1	GOSR1	RHOV	ALDH1A1	RPS28	AMY1A	EVI2B	WDR17	MYADML2
TRAPPC2	FAM122C	GM2A	CTSL2	TMEM66	TRPV4	CYR61	LOC100862671	HSD11B1	ENPEP	PPP1R12B	COL4A2	PELI1	CBR3	BLVRA	QPCT	ABI3BP	PDZK1IP1	GPSM3	LRRC27	BIN1
PARP8	GPR155	LEPREL1	PTPRZ1	PRKCH	CREB5	GOLM1	EBNA1BP2	CLIP3	HIGD1B	FILIP1	CRIM1	XBP1	OSGIN1	ASB2	NR4A3	ATOH8	KRTCAP3	CCL3L1	PGAM5	TTN
STAU2-AS1	CRTAM	LGALS9B	SNAI2	EZR	ALG1L	PCDH18	MRPL51	IL33	CDKN1A	GEM	FAM124B	ZNF215	NQO1	CSTA	C16orf54	RGL3	CGN	CLEC4D	LOC100287042	HSPB8
ARHGAP9	LRMP	ITGA6	ANXA2	APOBEC3G	SULT1A1	CSGALNACT1	CNKSR1	AEBP1	PDE5A	LAMA4	PTPN5	WTAP	LOC728554	SLC22A20	BCL2A1	RPL37A	KIAA1324	C19orf59	CYP2B7P1	ATOH8
ZFP42	ZNF683	STARD5	RNASEH2A	WAS	B3GNT3	FAM198B	PRSS8	LAMA4	LOC100127983	CACNA1H	NRP1	CYBA	RNFT2	EIF3B	FER	ID3	C8orf4	HCST	ARGFX	AMOT
GSDMA	KLRC2	FSTL3	DKK3	CELF2	CBS	LAPTM4A	RPL24	TCEAL7	PI15	FXYD1	TGFBR2	SH3KBP1	PYCR1	LMO3	ASIC3	RPL12	BARX2	CTSH	ICA1L	JSRP1
LOC100128288	BATF	PTGFRN	MAEA	CCL5	LOC100133985	STEAP2	RPL22	SNED1	DRD1	DAAM2	GIMAP1-GIMAP5	FCRL1	GSTO2	SLC22A1	CPEB4	ABCA6	SELENBP1	PTPN6	ZNF818P	HES6
DNAJC22	EZR	CA12	C12orf75	NKG7	TGFA	CHN1	FZD6	SGCE	JUNB	MT1A	MTMR9LP	SEC14L1	SLC4A11	IGFL1	ADAM12	CRTAC1	FUCA1	FGL2	LOC100190940	DMPK
GZMA	RAB27A	DEPDC1B	NMI	LAG3	B4GALNT3	LTBP1	SLPI	SULF1	PPP1R3C	CRYAB	TCN2	DOCK8	BEX2	IGHMBP2	NFKBID	MTRNR2L4	C11orf75	DPEP2	ZNF738	MYH7
FCAR	TMEM2	NIPAL4	PPP1R14B	CCR4	AKR1B10	WIPI1	MGST1	IGSF10	VCL	ZFHX3	ELK3	APOBEC3H	EBF4	GPR126	TNFAIP3	RCAN2	GALNT4	SLC16A10	KRBA2	OBSCN
SLC28A2	IPCEF1	PLA2R1	FAM92A1	FAIM3	PRPSAP2	EVA1A	CDH1	C6	JPH2	TGFB1I1	FAM171A1	FKBP11	BLMH	TMEM205	CHN2	C2	CDR1	C1orf54	LOC283683	CRYAB
ACBD7	HLA-H	ARHGEF5	MOB3B	PIK3IP1	POTEF	PDZRN3	EPHA2	RARRES1	PCOLCE	TPM4	COL4A1	DOCK2	TUB	EFNB2	ELL2	RPL7A	LOC645638	EMILIN2	SENP5	TMEM233
SERPINB9	TNFAIP8L2-SCNM1	IFI27	FLRT3	IL7R	KIAA1804	THBS1	EFNA1	CYR61	CRYAB	PTGIR	ELMO1	ADRBK2	KIFC2	CKMT1B	EFHC2	SEPP1	TSPAN1	PARVG	ZBTB8A	LMO7
CD6	ITGAL	SRGAP3	CLSTN1	FGD3	LINC00340	CXCL6	NDUFB9	ITGBL1	LPP	FRY	EPHX4	ZBP1	IQCJ-SCHIP1	KRT5	GPR65	SAT1	INPP5J	GPRIN3	ZNF716	HSPB6
INGX	UCP2	GJB5	ROGDI	HERPUD1	JMJD4	LOX	HMGA1	GGT5	ATF3	CPE	DNASE1L3	SEC11C	DUS1L	FARSA	NFATC1	SOX11	TRIM2	IL10RA	FLJ46361	PTP4A3
NR4A2	BIRC3	CBR1	CDH13	SMAP2	KDM5B-AS1	TNFRSF12A	CD24	CTSF	SPEG	SLC7A2	TCF4	KCNN3	CT45A5	KLF5	VAV1	NACA	CLDN8	C2	QPCTL	FHL1
CYTIP	DOCK8	SMYD2	CKAP4	HMHA1	FBXO11	CTSB	ATP5J2	AQPEP	VIM	COX4I2	EPAS1	CELF2	ICT1	STX1A	APOBR	IFITM2	SEC11C	ARRB2	DLEU2	PDE4DIP
ARHGAP26	AKNA	FERMT1	FGFBP1	KLRC2	ETFB	FKBP9	NUPR1	FMOD	CRHR2	CLMN	PRSS23	GPSM3	LRRC45	AMDHD1	S100A4	HEY1	SMIM1	ADAMDEC1	SCN11A	JPH1
NKG7	CNNM3	S100A10	FXYD3	LIMD2	PLCB1	PKIG	SPRR1A	PHLDB1	UTRN	CCDC102B	NFIB	G0S2	TCTEX1D2	IRF6	DHRS9	TSC22D1	FLJ27352	CCL24	DBIL5P2	RRAGD
FAM122C	FLJ43663	HSPA4L	PTTG1	RTKN2	LINC00516	CDH2	MSLN	IGF1	LOC148696	PHLDA1	SH3BP5	LAMP3	NCR3LG1	STYXL1	MCTP2	BCL6	NCALD	MIR3690	LOC100128288	ITIH4
IRAK4	ELF1	AP1M2	DST	RNF19A	LOC101101776	CSMD2	TNFRSF21	ADAMTS5	CNN3	LDB3	FRY	LAT2	HOXC8	EPHB2	SDCBP	ADAMTS5	EPS8L1	IL1B	SKA2	SRRM4
TAF8	MAP4K1	ST14	TNFRSF21	HLA-J	GINS3	PTK7	TUBA1C	SPARCL1	AEBP1	FMOD	SH3BGRL2	PREX1	CBR1	LINC00460	NCF1	FOXO3	B3GNT3	RNF130	SLC6A4	SLC25A4
LOC727896	SAMD3	BASP1	LYPLA1	IFNG	WDR59	RCN1	S100A10	PLSCR4	C21orf7	JUN	KLHL3	DOCK10	ARMC7	ELF3	GPR34	SLC19A2	NAALADL2	CLEC12A	LOC728730	PPARGC1A
LOC100506746	LOC284379	TNFAIP1	SPINT1	ANKRD44	GAN	BMP1	B3GNT5	SSC5D	PRRT2	ATF3	GRAP	IL16	JPH1	GNAI1	FOSB	MT1JP	RNF128	EVI2A	GPLD1	COL4A4
KLRK1	PDE4B	ETHE1	EFNA1	SLA2	CABYR	STARD13	KIAA1217	THBS2	NDRG2	DTNA	ABLIM3	ERN1	GLB1L2	PTPRF	KIF13B	ANKRD10	TGM5	FAM49A	TLCD2	LIMCH1
MBOAT1	DENND1C	COL7A1	GGH	AGAP2	HDAC4	COX7A1	SNAR-B2	TMEM100	SPTB	LGALS1	ANO2	ST3GAL6	TUSC3	OAZ3	NR4A1	RPL13A	KRT80	MFSD1	TAT	SH3BGR
ZC3H6	SLAMF7	SLC1A4	GPSM2	NPIPL3	ABCC5	IGFBP4	SNAR-B1	TGFBR3	TSC22D1	EFHD1	NOS3	BTK	PGS1	DSG3	MARCH3	CRYAB	TC2N	LAPTM5	TRIM58	TPM2
LOC731424	AAK1	CNTNAP2	PPP2R3A	HLA-G	MDK	TSPAN4	PKP3	IGF2	GSN	RRAD	ARRB1	IKZF1	EPB41L4B	ANXA2	PDE4A	C1S	PARM1	HLA-DQA2	TMPRSS11B	P2RX5
CYP20A1	ARHGEF1	MET	THOC6	C14orf23	CLEC2L	FERMT2	CTNND1	CYP27A1	ATP10A	FLNA	PVRL2	INSR	ODC1	KRT14	SH3BGRL3	SLC25A6	PPARGC1A	DOCK2	ZNF253	SCN5A
LOC100506385	IL21R	CTSB	GLRX3	CD8A	EHBP1	PDGFRL	NET1	ZCCHC24	OAZ2	CCL19	RND1	HERC2P4	AATK	CNTN1	DLC1	LINC00473	TESC	ADAM28	SCAI	PLA1A
TAT	KLRC3	GNAI1	GANC	IQGAP2	PLEKHG4	GRIA3	FBXO2	SPATA6	ARHGAP10	SH3BGRL	CA8	GLIPR1L2	ACSS1	SDR9C7	VIM	RPSA	MMP7	TRPV2	LOC100506472	PKIA
PIGX	GPR15	IMPA2	PLCD4	PIP4K2A	DNMT3A	SOD2	MTRNR2L4	EPHA3	NECAB1	MSRB3	SEMA6A	PPM1K	G6PD	SEMA3C	SLC39A11	PNRC1	NUPR1	UCP2	C8orf86	MAST2
KLRD1	ST8SIA4	TNKS1BP1	TUBA4A	MYO7A	CBX1	SERPINE2	CHI3L1	MXRA5	SMTN	RBPMS	CNTNAP3B	SELK	LRRC38	C1orf172	ARHGAP15	GATM	TPD52	LGALS2	LINC00665	SLC29A2
CST7	CYFIP2	PKP2	KRT6B	CCND2	TRIM16	MFAP4	LY6E	CP	AKAP6	MTRNR2L5	ITGA10	S1PR1	GEMIN4	CENPW	ITM2A	RPS24	NKX3-1	GFRA2	RAP2B	SCHIP1
HMHA1	DOK2	CROT	FARSA	KCNN4	C2orf27A	GNG11	ATP5I	SMOC2	COL4A2	NUPR1	HHEX	IDO1	FSTL4	UPK3BL	SLC24A3	GAS1	VAMP8	SIGLEC5	NOS1	RTN2
SEC14L4	GPR65	CDH1	DDX60	MEI1	SLC9A3R1	FRMD6	ESRG	ARHGAP6	TMEM38B	SLC38A11	SPTBN1	LOC441666	SAAL1	MRPS24	TIE1	C11orf96	RNF130	PLAUR	TOR4A	UCP3
SAMSN1	CD28	ANXA2	MAP3K4	BTLA	NIPSNAP1	SPHK1	NDRG1	CDR1	NFATC4	KCNE4	CRTAC1	GMFG	KCNQ5	TPBG	AHR	SOCS3	TCEAL2	NCF4	C14orf178	NEU4
ZNF713	PFKFB3	KCTD11	ESRP1	CDC42SE2	POTEE	ENG	ATPIF1	LRFN5	DMPK	TBX2	RASA4	ZBTB10	CD274	SCNN1G	UNC13D	NFIA	MEIS1	APOC1	NLRP8	CLTCL1
LAPTM5	CBLB	CCDC51	C1orf116	PMAIP1	VSIG10	CLIC4	NDUFB4	GPNMB	PTEN	ANGPT1	FLT1	LOC729444	ARTN	PVRL4	EPB41L1	PRUNE2	ETV1	CD83	TRPM6	MYOM2
FAM74A1	KIR2DL4	C1orf116	PERP	CCR5	TRIM16L	CRABP1	PVRL4	ADAMTSL3	COL18A1	PLAC9	EXOC3L1	RHOF	ZNF57	SLC22A3	PLAUR	ADAMTS14	CBR3-AS1	HMOX1	LOC284260	C19orf47
CLEC2D	TNFSF14	KRT16P2	EXOSC4	LOC541471	HMGA1	TSHZ3	COX7C	PCDH9	NR2F2	SLIT3	CNTNAP3	RAPGEF1	CAMSAP3	MPLKIP	TCN2	GNB2L1	SLC6A14	CD53	METTL21A	PLIN4
DENND6A	SMAP2	SDC1	LY6E	IKZF2	TARBP1	COL16A1	CSDA	BICC1	NET1	BTG2	KIF19	ALOX5	PRSS21	RAB25	ADRB2	ST5	PPM1H	SNX8	MAP3K9	RASSF4
CAMK1D	C1orf56	C1orf226	NUDT1	TARP	RAET1K	TDO2	CSAG1	NFATC4	NUDT4	COL1A2	PKP4	PRDM1	TRIM16L	NDRG1	ABCA1	CDC42EP4	DEGS2	CD74	POU2F3	F13A1
ZNF665	GATM-AS1	RNF141	EPHB2	TACC3	PPAT	PID1	BLCAP	CYGB	SLC2A4	GGT5	EHD4	IGSF6	CD9	TNNT1	SMIM1	OLFML3	LURAP1L	CMKLR1	GLB1L3	FGF13
AIPL1	NPIPL3	RBBP8	EVA1A	GK	EPHX1	PRSS23	HMGN3	RASD1	PTRF	PRRT2	TACR1	JMY	TBC1D30	LPAR3	HLA-E	SERTAD1	SYNE4	DMXL2	FAM227A	NNMT
EVL	JAKMIP1	ACOT11	LIPC	ARPC2	FAM84A	EGFL6	NDUFS6	TGFB3	MIR22HG	RGS16	MFNG	MARCKSL1	GLI4	PLAU	ST3GAL4	SIX1	CD24	ANKRD22	LRTOMT	KBTBD13
IL32	SPATA13	MRPL14	BRMS1	GALM	SLC47A2	ABCA1	IGFBP2	HSPG2	CABP1	ATP1B2	WWTR1	LRRK1	NT5C	STX10	ELMO1	GLUL	SLC25A37	PIK3R6	C1orf140	DKFZp779M0652
CLEC4GP1	PGM2L1	LY6K	TGFBI	CCL4L1	SULT2B1	PTPRS	GPR87	MASP1	CRIP1	TCF4	ITM2A	ORAI2	CHAF1A	LINC00842	IFITM2	LINC00689	MDK	CD37	TMEM45B	KLHL38
TSTD3	APOBEC3G	EGFR	MRPL28	CCL4L2	GRHL1	RIN2	MRPL36	LAMB1	SELENBP1	ARHGAP1	MTUS1	SELPLG	STK32B	OVOL1	HAVCR2	DAG1	CLU	LYN	LOC151475	CHI3L1
ZNF331	RGS2	MICALL1	ATP1B1	RASGRP1	SULT1A2	WBP5	DMKN	SH3D19	SERPING1	LIMS2	MGP	ANXA6	SLCO3A1	FAM46B	BHLHE40	RPS27A	MEIS2	GCA	C9orf139	CD300E
SH2D1A	WAS	SLC22A23	IRX4	TNIK	LYPD3	SLAMF8	GJB6	SERPINA5	FRMD3	ADAMTS9	ADAM15	IL15	LINC00649	KLC3	CD84	RPS17L	NOSTRIN	IGFLR1	CA12	SEMA6C
PCED1B-AS1	CXCR3	ALOX15B	AJUBA	CAP1	CELSR1	ITGBL1	NDUFA4L2	DPYSL2	CXCL12	PCDH18	TFPI	ICAM3	NTM	ITGB6	GPR183	RPS17	SLC12A2	NLRC4	PDE11A	SLC2A5
SMIM17	PRKCB	PTHLH	PMEPA1	MAGEH1	C2orf70	PPIB	LYPD3	PCDHGB7	NBEAL1	COL6A1	LAMB1	HLA-DMB	PSMD11	MXD1	PAG1	COL3A1	FXYD3	TAGAP	EXPH5	LTK
PIM2	ZC3HAV1	SYTL1	C6orf141	FNBP1	GCSH	SNAP25	ST6GALNAC2	TSPAN4	MSRB3	RASL11A	TENC1	CAMK1D	LOC100133286	TREM1	CLEC12A	ECM2	NANS	HCLS1	LOC100507501	CYB5R1
FAM46C	TRAPPC2	ACY1	KIAA1522	STK4	METTL7B	COL24A1	HIST1H2AC	COL5A2	VASN	KANK2	C20orf112	DOK3	MRPL12	TGFA	OSM	MAL	CD59	CTSS	SFTPB	SLC28A1
CARD8	P2RY10	TUBB6	MPZL2	RNF213	RAP1GAP	CRABP2	RREB1	HMCN1	CAP2	PPP1R12A	EPB41L3	DAPK1	SMARCD2	TSTA3	FDX1	MTRNR2L7	PADI2	FES	FLJ36777	ITGA10
GSTTP2	IL18RAP	RAB32	TNS4	DEF6	ARMCX6	IFITM3	EIF2S2	C1orf21	MAPRE2	NFIB	PDLIM1	STRIP2	STRA13	S100A7A	CDC42EP3	PLXDC2	TNFSF10	ARHGEF10L	L1TD1	CATSPER3
LINC00311	SELL	BNC1	MNF1	ARHGAP4	NTRK2	COL15A1	CCDC24	PCDHGC3	SUSD5	HES1	PKD1L1	RBM6	SPP1	FAM162A	SLC26A2	CCL2	NEBL	LYZ	EPHA10	MYOM3
APOBEC3D	PIK3CD	SH3RF2	MGC45800	IPCEF1	PKD1L2	LAMC3	PDZK1IP1	SPRY1	GRK5	DMD	LGALS9	EIF2AK3	PCOLCE2	TRIM29	TSPAN32	SARDH	FKBP2	SNX10	ORAI2	TNNI1
LOC728606	LY9	AMPD3	CELSR2	OASL	PTPRF	TBX3	TP53AIP1	ZNF423	LOC400456	NFASC	AFAP1L1	PLXNC1	CCNO	HIST1H2BK	IFITM10	KCTD12	GPR128	CLEC7A	SV2B	NEURL2
ARHGAP15	TOX	TRIM35	MKKS	CCL4	CD38	SGCD	SULT1E1	SGCD	PDLIM3	ZEB2	THBD	KYNU	SUZ12	SLC25A39	ATP6V0A2	CECR2	AQP3	MERTK	KIAA1875	EHBP1L1
LOC100287792	CD74	MT1L	CAV2	SAMD3	SSFA2	C1QTNF5	PLXNB2	NDNF	ID3	ZFP36	CNN3	JAK3	PPAN	NPW	KLHL6	CYR61	CADM1	LCP2	KIF18B	TNK2
BIN2	HAUS3	BAIAP2	DCTPP1	DAZAP2	STYK1	MFRP	SNCA	BAI3	HES4	RBMS3	CPNE8	FMNL1	RBM19	C7orf50	LAPTM4A	BTF3	KCNQ1	PIK3R5	ZFP42	GPT
C2orf83	ICAM3	TXNDC17	COL27A1	TNIP3	DGCR6	HTRA1	TECR	LAMC1	COX7A1	CACNB2	EMP1	GCSAM	REEP4	RAD23A	PPP1R15A	MTERFD2	SOX9	GK	LOC100128531	C12orf39
STK4	AIM1	S1PR5	MRPL13	CD69	NQO1	TPST1	TSPO	ANTXR2	SLC25A4	FBXO32	ZNF467	PPAPDC1B	CLDN5	CNKSR1	LOC284454	RPL24	GPR160	HSD17B14	SGSM1	DDO
DNAJB1	SLAMF6	KLF5	NAA20	DUSP16	PLA2G4B	FARP1	COX6C	TIMP3	KIAA1683	PDE5A	ABCG1	RAB11FIP1	ABCC3	FXYD3	EMID1	RPL18	TFCP2L1	CD68	ZSCAN22	FHL3
TUBA3FP	CD97	RHOD	ARL4C	COTL1	SRPX2	OLFML1	PITX2	RAI2	SGIP1	NDUFA4L2	SYNPO	RAB8B	AHCY	FZD6	KIAA1549	MMP2	TMBIM6	SLC31A2	BSN-AS2	MROH7
FAM153C	PARP15	FGFR3	ANAPC15	FBLN7	RAP1GAP2	EMP3	SMAGP	CAB39L	LRRC10B	RNF180	HLA-DRB5	C14orf23	THOC3	ZNF185	HK2	C3orf55	SORBS2	FCGRT	SLC25A15	SYNPO2
IQGAP2	DOCK10	DFNA5	AP1M2	KLRC3	ARHGAP8	CTSL1	MMP13	ENG	KLF9	SGCA	DPYSL2	HMHA1	C17orf89	TM4SF19	MYO15B	FAT4	GNMT	TMEM51	CAMK1D	RBM38
TXK	PBXIP1	FOXP2	DIP2B	KCNAB2	CBLC	PTEN	NHSL1	BMP5	SH3BGRL	CTGF	ACE	MERTK	SCD	ITGA5	GAB3	LAMB2	NPDC1	GPR183	LINC00637	SLC8A3
SYTL3	MLL5	NXT2	RBBP8	TRAF1	WDR66	DNM1	SPRR1B	CNN3	MEOX2	MGST3	TSPAN4	CPEB4	EXOC6	SOX9	RHBDD2	TUBB4B	GPT2	CYSLTR2	ZNF556	CSDA
LOC400548	HLA-J	LPAR6	CKS1B	SLC38A1	ELF3	ZCCHC24	PDLIM1	ANKRD35	MGST3	GJC1	VIM	PTK2B	SREBF1	HMGA1	SLC43A3	TPD52L1	ASRGL1	MAN2B1	TMEM136	SERPINF1
LINC00330	APOBEC3F	LGALS3BP	CDKN2A	ZNF683	MAGEA9	FIBIN	DLG5	TSPAN11	RAB20	CYB5R3	CNKSR3	LINC00485	MIR205HG	EGFR	ADAM8	SMIM3	GALE	GIMAP4	IGFBPL1	ALDOA
YPEL1	DOCK2	LRRC8D	RTKN	TTC39C	LOC729737	SCARF2	HLA-DRA	STARD9	NTF3	BCL6	CD74	SSR4	ATRNL1	ITGA6	NCOA4	PTPRG	DERL3	GRN	IFNLR1	PPAPDC3
CRTAM	CECR1	GJA1	PRDX2	SPN	TIMM8A	LOXL1	SH3PXD2A	CPXM2	ADCY5	CRIM1	SPNS2	TXNDC11	NKX2-1	AP1M2	DOCK10	ZFP36L1	C10orf113	RGS19	LOC344967	ADPRHL1
MANEAL	TMC8	C12orf75	C8orf59	CAPZA1	TET3	JAM3	SVIL	JAM3	CPED1	ACTN1	CCL23	SLC7A7	SIRT7	ASPG	SLC27A2	PPAPDC3	TTTY14	PLCB2	SRSF6	C3orf43
LOC283693	SEMA4D	GSTP1	PDLIM4	EMB	PLAT	B4GALT1	RAB25	FAM110B	PGM5	TRPC6	TNFRSF6B	QPRT	NDUFB9	ATP1B1	FAR2	RPLP2	SPTSSB	NME8	DPYSL5	BMF
RHD	GLIPR1L2	SULT1E1	VAV2	TTN	ABCB6	PPIC	IL1RAP	NR2F1	RRAD	IL6	RELL1	SIGLEC14	NOV	CTHRC1	MSRA	RPS10	PRSS22	DAB2	ZNF714	FAM13C
AKNA	LPXN	ADAM15	DCUN1D5	CLIC5	NMNAT3	FKBP7	SPDYE1	MAP1A	PPP1R15A	MBNL1-AS1	ASB9	ST3GAL5	MYH11	PVRL1	SKAP1	IER2	FAM107A	SASH3	C3orf33	MEG8
GPR65	GIMAP7	ERRFI1	BMPR1B	CD48	TM4SF1	RUNX1T1	PDCD10	LAMB2	MTHFD2	MTRNR2L4	GIMAP1	MCOLN2	SUSD4	ARPC1A	FAM46A	TLN2	WNK2	PHACTR1	RPL23P8	GAPDH
HOGA1	TATDN3	ABLIM2	ITPA	ARHGEF6	PC	PMEPA1	PPL	SERPINA3	NTRK2	SNCG	TM6SF1	ANTXR2	FASN	STRA6	RASGEF1B	SBDS	PLS1	C11orf75	LINC00092	STEAP3
PLAC8	GALM	GLUL	TUBG1	RCSD1	PYCR1	CD276	UQCRQ	TCF4	RBMS3	ZAK	ALPL	HVCN1	SOX9	ASNA1	IKZF3	SNHG5	TIMP1	ENG	SETD8	GREB1L
LOC100128531	LOC100132247	RASSF7	FAM57A	TBC1D4	GPT2	JDP2	PLSCR1	IGFBP6	MICAL1	ANGPT2	HLA-DRB1	CD40	CHRM3	ALDH3B2	ANKRD44	UBA52	CD46	CAPG	NMNAT1	FGF9
LOC100128398	LTB	PLK1S1	ALDH7A1	ELF1	ABCC3	DPYSL2	SERP1	ALDH1A1	IFITM2	COL6A2	ASAP1	TVP23A	C19orf48	ITGB4	CREM	STS	LOC100505865	CX3CR1	TLR7	RORC
CCDC74B-AS1	EPB41	AMTN	S100A10	SYT11	AARS	TMEM119	KRT6B	NFIC	LIMS2	MEOX2	IGFBP4	HLA-DOA	SH2D4A	WDR4	BRE-AS1	CEBPD	KLK11	RGS10	C5orf64	IGFN1
AAK1	LEPROTL1	SCD	MDK	TPM3	RBP1	TPM2	NCKAP5	A2M	ZAK	EGFL6	CTHRC1	ATP8A1	ZNF219	SEC61G	B4GALT5	TCEA3	NFIB	PLXNC1	COX18	HOXA2
LOC284379	TAGAP	HSD17B2	RIN1	MYO1F	EPT1	IGFBP5	TMTC3	C5orf4	MTRNR2L8	TWIST1	TDRD10	GLRX	PARD3	KRT8	COL13A1	RPS5	SH3BP4	CSF2RA	GATM-AS1	ST8SIA2
RAB27A	CD37	COL4A5	BDKRB1	PFKFB3	THOC3	FZD1	MLLT4	TIMP1	SNCG	HEXIM1	SRP14	ARRB2	SIPA1L2	BARX2	IL18RAP	TMEM47	BEX4	CXCL16	FLJ30403	JPH2
TNFSF14	RNF213	PRSS23	GNAI1	HAVCR2	HOXD11	ITGA5	MT1E	TLR4	ADAMTS10	USP2	EPB41L4A	DENND4A	MRPS7	CST6	SKIL	CDKN1C	PAX9	GMFG	MANEAL	PKDCC
SLAMF7	SLC38A1	SNCA	MSLN	NCKAP1L	ARMCX3	MEG3	CLCA2	NT5E	TIMP4	NUDT4	PXDN	FBXW7	SLC36A1	MIR31HG	CLECL1	NEB	SVOPL	HNMT	LOC100506241	PKNOX2
BIRC3	PAG1	CXADR	RPS6KA4	APOBEC3D	CHRM3	LOC541471	ZNF385A	PTPRS	MTRNR2L1	SUSD5	C1QTNF5	SLAMF1	RHOV	MYO1B	LAIR1	PDLIM3	TSTD1	SLC16A3	TRPV1	RBM44
AP4B1-AS1	ARHGAP4	JUP	PNLIPRP3	GPRIN3	LOC401164	PRICKLE2	ATP1B3	PRICKLE2	ANXA6	TENC1	MFRP	MS4A6A	ATP5G3	AGTRAP	KDM6B	RPL28	NEIL1	SLC43A2	LOC441666	SPEG
HAUS3	SYT11	NDRG1	AREG	ANXA6	C1orf226	EDIL3	VSNL1	TPT1	SCN3A	SETBP1	ACVRL1	TBC1D9	FAM83F	CAMK2N1	CD4	TCF4	DTNB	TNFSF12-TNFSF13	IAPP	SNAI3
CD7	MIAT	VPS13A	CDCA4	IL12RB1	PTCH1	MMP14	PDCD6	MEDAG	COL4A1	MYADM	EBF3	TPD52	SCUBE3	NDUFB5	ACER3	PPP1R15A	RRAGD	CAMK1	NMUR1	CISH
CORO1A	JUND	CARHSP1	PTK7	LOC100288122	CBR3	SGCE	THSD4	KIAA1683	MTRNR2L2	NFATC4	FCGRT	PIK3AP1	TXN	TPD52L1	HS6ST1	RPL32	PYCR1	RUFY4	AP1S3	P2RX6
CREM	SH3KBP1	STON2	COL16A1	C16orf54	GSTA4	NREP	CXCL10	CRISPLD2	SDC2	NBEAL1	MAGI1	CLDN11	NKX2-5	CHCHD2	SMYD3	SPTBN1	RNF144B	NINJ1	SNTN	PPP1R3C
ATM	PREX1	ENO1	PEMT	FMNL1	CDH1	SCG5	VTA1	ACOX2	PRX	HSPB2	RGS3	TLR10	ATP5H	PSMC2	SELK	FHL1	ARHGEF37	LILRB1	ACSL6	ASAP3
CTSW	ADAM19	SOX15	ESRG	GZMH	VANGL2	ITGB5	BHLHE41	EPHX1	PKIG	COX7A1	CTNNB1	TMEM176A	OXLD1	SLC28A3	DTNBP1	CLIC6	EFCAB4B	CD48	MS4A10	NDRG2
CSTF3-AS1	IDS	NOSIP	LY6K	ARHGAP30	BCL11A	PDGFD	SNRPE	COL5A1	INPP5A	RAMP1	IFITM2	FKBP2	HMGA1	WDR18	PDE2A	EYA4	TMEM59	FAM105A	DDX51	PNMT
LOC401052	PRKCQ	TFAP2C	PCNA	PPP1CA	PFN2	MARCKS	COX5B	ANG	GPBAR1	LAMB2	CPNE5	BASP1	CCDC34	ESRP1	INPP5D	PEG3	FUT2	ALOX5AP	LOC400655	CFL2
AOAH	ATP8A1	COL4A6	MPHOSPH6	IL18R1	SCRN3	NKD2	PVRL1	GNG11	CCDC107	CHRD	SLC35G2	SPIB	RPL36	ANXA3	PIM2	MAT2A	LXN	LILRA6	CDH23	MLXIPL
C1orf56	TRAF3IP3	TMSB10	GJB5	LOC728558	PITX2	PDLIM3	PLXNB1	LSP1	CPE	MYOM1	CSGALNACT1	NUAK2	GOLGA7B	CLDN7	MBOAT7	TUBA1A	MYO5B	PION	CRX	GRB14
ABCC9	PDE4D	FXYD3	IFIT1	FAM129A	ARMCX5	OLFM2	ARHGAP5	TNS1	SCN4B	CPED1	DLC1	TNFAIP2	IGF2BP3	EPHA2	CKLF	EGLN3	LOC283710	CYBA	AP4S1	AK1
SNTN	LOC613037	REEP4	VAV3	HS3ST3B1	ABHD3	KIAA1217	SZT2	ABCA9	PRDM16	ZSWIM4	PDE10A	SASH3	SLC16A9	RAB7A	FXYD5	TNS3	PHGDH	CXCL9	SERINC5	BLCAP
LOC100131096	FNBP1	CENPP	KLK5	GZMM	CD9	CPZ	CA2	MMP19	COL6A1	C3orf70	ABCD4	ACHE	ETFB	MMP9	BATF	RNASE4	OS9	NPL	SLC5A5	REEP1
LOC646214	RINL	OTUD1	HN1L	PCED1B	DZIP1L	CPXM2	MECOM	PLXDC2	ARHGAP6	NTRK2	PON2	BMP2K	NR2F6	UNC13D	CD200R1	RPL35A	PVRL4	B3GNT7	AARD	S100A13
SRSF7	ATM	POLR2L	ACTL6A	TMEM2	PRDX1	COL4A2	NPC2	NUPR1	GUCY1A2	TFPI	NUAK1	RASSF6	VSNL1	RUVBL1	ARHGEF40	MKNK2	KCTD14	RASGEF1B	IL12RB1	DGKD
PTPN22	GATA3	PTPN13	HOOK2	CD97	LOC100506178	PTGIR	GJB3	EGR1	RHOB	MAPRE2	CCM2L	SNORA27	TRIM35	RPL39L	EMILIN2	RPL13AP5	SSR4	DOK1	LRRC3	MYL3
SPOCK2	AP4B1-AS1	NOP14-AS1	GRAMD2	RHOF	LOC100506714	IFITM1	MYCBP	EDNRB	MGP	SNCAIP	APOLD1	ANKRD33B	SNRPB	RNASEH2A	PLEK	HTRA3	TMED3	ADAMTSL4	AGMO	FNDC5
C12orf77	KCNAB2	SQLE	KLK8	GLCCI1	IGF2BP3	APCDD1	TMEM189	DNM3OS	SLCO1C1	FSIP1	PKN3	SNX20	NME2	IVL	ANKRD28	PLOD1	RASAL1	STAC	GP2	TPM1
SNHG4	ENTPD1	TSPO	SERPINE1	RAB27A	ELOVL6	SLC17A9	ID1	LGALS3	COL6A2	FAM110B	MKL2	GRB2	MAP1B	ACTL6A	EMP3	RTN2	CFB	ATP6V1B2	PCYT1B	CAPN3
FLJ30403	RPS6KA3	HSPB1	RPA3	PSTPIP1	FLJ45445	ACTN1	NGFR	CHRD	MTRNR2L10	ECM2	TAL1	AKAP2	LOC728752	SERPINE1	TIMP1	ABLIM1	ANK3	APOBR	VENTX	TMEM38B
MAP4K1	CARD8	CNDP2	PRDX5	CD84	SDHAP3	SGCB	PRDX2	NRP1	BMP5	FAM162B	DUSP23	ELMO1	STRBP	HEPHL1	MAPRE1	RRAD	MGLL	PSAP	CABP4	TNS1
MLANA	SCML4	AGSK1	CCDC86	KAT2B	SOSTDC1	BICC1	NDFIP2	ADAMTS1	MTRNR2L6	C8orf4	GATA2	ITGA4	METTL21A	C3orf65	CLIC1	SPARC	ATP1B1	GLIPR2	LOC100128398	UBAC1
ATXN7	EML4	S100A12	RAN	CMTM7	CXCR7	KIAA1199	MYO5B	TPCN1	TMEM47	AVPR1A	MALL	ITGB2-AS1	GSTO1	TNS4	TMEM176A	GPC3	CD164L2	KYNU	KCNA7	TPT1
PLEKHA2	FGD3	KHDC1L	MTFR1	ARL6IP5	FKBP10	PAM	EPHB3	HAND2	PPP1R12A	DGKG	ITGA9	ENPP4	ABCC1	PHLDA2	AKAP12	LPAR1	CPD	GIMAP5	ZDHHC8P1	PFN2
LOC100506083	LAG3	IGF1R	EBNA1BP2	PSMB9	ITGB8	TGFB1I1	GNL2	FNDC1	PCP4L1	ITGA8	CTGF	NCCRP1	MDGA1	IL1RN	ALS2	ALPK3	JTB	RAB31	SKA1	PRADC1
LOC100505812	RGCC	BLVRB	OAS1	AKNA	PCCB	PLXDC2	PLEK2	LMO3	LINC00473	PDLIM7	ENTPD1	SIGLEC10	TTLL12	TWISTNB	TTI1	COX7A1	ARHGAP18	IRF5	CCDC142	ACSL1
CNOT6L	CCR7	BCL11A	FZD6	KLRC1	TMEM237	FAM114A1	SYTL1	DLC1	TACC1	CAP2	TNXB	APOBEC3D	ARHGEF28	COL17A1	SEPT2	GLIS3	PART1	LCP1	LOC400891	KLHL30
TMEM212	LYST	NCK1	RPL26L1	PTPRJ	KLK10	NUPR1	GJA1	CLEC3B	INPP4B	APOLD1	IGF2	H3F3C	NPR3	PADI3	SIGLEC8	MAP1A	TSPAN6	ITGA4	IL10	SLITRK4
LOC282997	MBOAT1	C1orf172	SLC4A3	ARHGAP25	CYB5R2	KIAA1462	PLK2	SPTBN1	CRIM1	ISYNA1	PTRF	MILR1	PLAGL2	HCAR2	IL2RG	RPS15A	SPINT1	KIAA0226L	LOC728342	SORT1
EZR	GPSM3	MGC72080	TRAF7	RGPD1	NSUN3	PODN	SYNGR2	RND3	FOS	AKAP12	BACE2	C10orf54	TYRO3	SRD5A1	IGFLR1	DGKD	MYO5C	TNFSF12	TBXA2R	SMTNL1
SLA2	PLEKHA2	CAV1	MRPL17	CYTH4	SLC2A1-AS1	S100A6	POLR2H	JUN	CACNB2	KLHL30	DUSP6	TMEM39A	LOC440173	CKS1B	FTH1P3	MT1E	CCDC15	RBM47	LINC00327	NAV3
ZAP70	FERMT3	AGTRAP	PTPRF	ARHGEF1	SLCO1A2	S100A4	EYA2	LAPTM4A	EGR1	HIGD1B	ST6GAL1	RABGAP1L	CDKN2B	COL4A5	SH3KBP1	HSD17B11	ALDH6A1	HSPA7	LINC00700	FAM13A
AIM1	TSPYL2	SH2D3A	KCNMA1	CD8B	CSTF2	PRR16	USMG5	ARMCX1	DENND3	SERPINI1	PPP3CA	SDF2L1	SLC7A8	GTF2F2	LEO1	ELL2	GOLM1	RHOG	LOC284023	GAMT
PTCHD4	AGAP2	DOCK5	UBE2V2	EBI3	TMEM14A	LHFP	PIK3C2G	ZBTB20	ZFP36	CFB	FKBP9	NR4A3	ADSSL1	BLVRB	CBFA2T3	WTAP	ADAM28	VAV1	PPIL6	PHKG1
SELPLG	MYO7A	SLC22A5	ATP1B3	GBP2	SLCO3A1	TMEM204	DUOXA1	DPYSL3	NR4A3	NFIA	GPRC5B	ISCU	SYNGR1	CD70	CD9	CHST7	LGALS3BP	NAGA	PIGX	LRRN1
IPCEF1	SRSF7	SLC47A2	DAAM1	LEPROTL1	SLC7A11	EGR1	PAQR7	PLTP	PDE1B	AQP1	TLL1	TOR3A	NOL11	CCT6A	RPS6KA5	GAS5	BEX5	G0S2	CCL22	PFKM
GZMB	SYTL2	NEFL	HDGF	CRIP1	PTDSS1	LAMB2	UQCR10	PDZRN3	CAV1	RASD1	RAB12	RNF144B	TMEM14A	PDCD10	TRPV2	ID1	GULP1	ARHGAP4	HRH4	PACSIN3
TNFSF8	PARVG	GSDMC	PUS7	GLRX	LINC00673	TMEM176A	BLNK	LONRF3	IFITM3	IER3	SLC29A1	SPCS3	SLC7A11	MSL3P1	DOCK11	RPL30	EPB41L5	SIRPA	AQP6	DAPK2
EMB	NR4A2	GMNN	THSD1	NLRC3	DLX6	SLC41A2	FLNB	RPL10	MT1M	CACNA1C	SOCS2	LOC440896	MFHAS1	MPZL2	CD53	CHI3L1	CALML5	FYB	GSDMA	SSH2
FAM172BP	TMEM156	SEPT10	TACSTD2	THEMIS	FAM83D	LINC00152	TSPAN1	FOS	GPR124	GPRC5C	PCDH1	FCER1G	METAP1	TMED1	ACOT7	CIRBP	ANKRD35	GPX1	SLC15A1	CUTC
KLF6	SUSD3	MT1X	TUBA1C	PAG1	ATP5G3	ITGB1	ITPKC	AGT	NMNAT2	KCNAB1	EDN1	SEPT6	GPC3	PON2	CYSLTR1	CDKN1A	TM4SF1	HLA-DOA	FMN1	SYNM
L2HGDH	MYO1F	ARHGEF35	DHRS1	FAM172BP	KRT17	PRKG1	TNK2	IGDCC4	ALPK3	FHL1	CARD8	SYK	FOXF1	MRPL36	LMNA	JPH2	IL8	APBB1IP	ZNF555	ANKRD2
PDE4B	ITGA4	VAV3	TIMM13	ZNF831	FLJ35024	TRPS1	SF3B14	CD63	REEP1	CCDC80	CTSH	KLF2	LOC146880	PSMA2	DOK1	MSC	ATP2A3	NPC2	EXOC3L2	GPD1L
PIK3IP1	BCL11B	NOS1AP	ST6GALNAC2	JAK1	GSTM3	F13A1	SGK1	VAT1	MTRNR2L5	TULP2	IL6ST	ITGAX	FAM201A	DLG5	DUSP6	ALDH1A3	C19orf10	LPL	ZNF814	LMOD3
CD8B	LY75	PXN	GALNT14	ST8SIA4	BCL7A	SDC2	TRMT112	MAN1C1	DTNA	LOC100127983	ZNF30	ELL2	CYP26A1	FKBP4	BEND3P3	LOC284454	SLC44A3	APOE	EMX2OS	LGALS17A
JUNB	DDX3X	TRAK1	SURF2	RBPJ	ZBTB41	LEPROT	DUOX1	BDH2	FAM13C	VAMP2	KLF2	SCIMP	POLDIP2	LYPD3	ESYT1	SRPX2	SDC4	EMR2	TMEM236	RPLP0
NCRUPAR	IL2RA	TGM1	DUOXA1	HLA-DPA1	LGALS7B	CTSO	SDR16C5	PAM	ARHGAP17	SNORA67	RAPGEF5	ETV6	HRAS	BMPR1B	DDAH2	TMX4	PEG3	WAS	SEC14L4	ZMIZ1-AS1
HCLS1	CCL3	PLD2	IFI6	TSPYL2	MGC32805	NBL1	SERPINB13	COMP	MTRNR2L3	CLU	CLDN15	LYN	GDAP1	RAC1	MYADM	NUPR1	PLCB4	PTGS1	PTCHD4	PRKCQ
YPEL5	CCDC141	EFEMP1	LSR	KLRD1	SCN2A	MMP1	LAMA5	FGL2	GPX3	VASN	RCAN1	KBTBD8	TICRR	RARG	ABCC1	CCDC80	CBR3	PPT1	SPN	FAM20C
TMEM2	RHOF	MYO1E	PLTP	KLRK1	MAGEA2B	SEC31A	HOOK1	C16orf45	ILK	INMT	CPLX1	GRASP	LSR	OSBPL3	CERKL	COL1A2	SVIP	FABP3	XPNPEP3	ANGPTL2
LARS2-AS1	CASS4	PLP2	DAPL1	BCL11B	SQLE	MICAL2	PAIP1	ENPP2	TLN1	NFKBIZ	IFITM3	SPATS2	CT45A4	NPBWR1	STK17B	APP	TOB1-AS1	DHRS9	AKAP5	CHRNB1
PDE7A	ZNF430	CTNNAL1	TCTEX1D2	PIK3R5	CCT4	PSAP	NME1	CALD1	ARHGAP29	TUBA1A	ID3	NUGGC	RELL2	TFAP2A	FERMT3	LSP1	DUSP23	ANPEP	RQCD1	FGGY
GLIPR1L2	GBP5	PANX1	TSPAN5	RNF125	HSD17B8	COLEC12	CLDN7	TWIST1	ARHGEF7	VCAM1	AP1S2	AICDA	REPIN1	CXADR	ITM2C	COLEC12	FAAH2	SELPLG	AFMID	ADAMTSL4
IKZF1	ATXN7	GPR126	MRPS28	PIK3CD	BLMH	VASN	RBP1	ISM1	SERTAD1	RNASE4	CNRIP1	SEL1L	TM4SF1	CRYAB	KDM8	SH3BP5	DPP7	CCR2	IL17RD	RILP
ANKRD44	SMCHD1	TLR2	GSTP1	HLA-DPB1	ALDH3B2	P4HA1	USP31	SPARC	JUN	MT1M	RASIP1	FFAR2	B4GALNT1	MRPL13	LPXN	DPYSL2	STX19	MCOLN1	IMPG2	EFCAB7
RUNX3	TNFSF8	CKMT1A	PRNP	SNX20	C14orf1	CLMP	AKAP9	ADD3	TBC1D1	DPYSL2	KCTD12	MOB1B	UCHL1	C19orf53	TPP1	RHOB	ENPP3	METRNL	ZNF780B	SOHLH2
ALOX5AP	LDLRAD4	SEMA3B	KRT17	PPM1K	NTPCR	TGFBI	PMEPA1	TXNIP	PHLDB1	MAP7D3	GRASP	PLAC8	ST6GALNAC2	GADD45GIP1	NCKAP1L	SRRM2	TMEM45A	RNASET2	SPRED3	VSTM2L
ITM2A	LIMD2	BAK1	POLE4	PARP8	CORO1C	HSD11B1	TP73	EMP1	EDNRB	RCAN2	PNP	DNAJB14	KEAP1	EBNA1BP2	PROS1	SBDSP1	HOOK2	CTSB	ZNF669	TMOD1
S1PR1	SP140	PTTG1	TNFRSF6B	UTS2	SDC1	TGFB2	WFDC2	FCGRT	CCDC3	HIP1	SCARF1	RELB	OR2A9P	CCT5	CCL4L1	ANGPTL2	MUC1	PLEKHO1	DCDC5	MBNL1-AS1
PPP1R16B	ZNF831	DEPDC7	SLIRP	GCNT1	FTL	COL4A1	RPS21	CEBPD	PALLD	CPM	RAB13	CCDC69	SOX15	ALOX15B	CCL4L2	GPRASP1	MYZAP	SAMHD1	PPP3CA	PLN
RHOH	LOC100130231	ARL9	DUSP7	FLJ43663	BFSP1	FTH1P3	GABRE	SAMHD1	ATP1B2	AKAP6	ICAM1	FLJ43663	TEN1	CKMT1A	SMIM3	MICAL1	H1F0	KCNAB2	LINC00663	ESR1
RNF19A	FCRL3	PPP1R14C	FADD	EML4	ADAD2	HMCN1	MMP1	IL16	INS-IGF2	EBF2	TNFRSF10C	SNORD99	ALOX12P2	TMEM246	LOC100130476	FBN1	FAM84A	SYK	PDE6A	LDB3
LOC643406	FAM65B	HN1	MRPL27	LOC100132247	CECR5	FAM127A	ADAM28	SYNE1	SMIM10	FSTL1	RASGRF2	KIF2A	GYLTL1B	CSTB	DAPK1	IFITM3	CYB561	CECR1	LOC100128682	ADCY2
LINC00485	PIK3R5	RAET1G	FRMD6	POU2F2	PLA2G16	EVA1B	GTF2IP1	ANGPTL7	AKAP12	LOC284454	ETS2	CCDC167	AP1M2	YKT6	ID2	FXYD1	SH3RF1	TPP1	PARK2	ADSSL1
TC2N	LOC100130872	EBP	HORMAD1	KLRC4	MEST	ADC	LINC00673	PTGER3	BTG2	NTN4	LIFR	LILRA5	RRS1	PSMG1	PIP4K2A	BRD2	STC1	AP1B1	LOC727896	FBXO10
SELL	KIAA0513	LYPD6B	MRPL52	SPATA13	LOC100132891	TCF4	TCEB1	ZNF521	ARHGAP1	ILK	TJP1	CD69	SLC29A2	IGF2BP3	TPST2	PKD1	ATP1A1	CST3	NUGGC	MEGF10
JPX	PVRIG	BST2	PAFAH1B3	IL18RAP	AFTPH	STC1	MFAP2	CNTFR	SEMA5B	JAG1	PMP22	LGALS9	DSPP	DUOXA1	AKAP5	ANXA5	CCPG1	SAT1	KCNH6	PPP2R3B
ITGB2	GPRIN3	ORMDL2	PLXNA1	MGAT4A	HMGCS1	CTTN	RBBP8	GSC	CHRD	ENPEP	GNAI2	ARHGAP25	GPR98	LOC100506136	CELF2	VIT	MPZL2	QPCT	TLR10	EEF2
PDE6B	TNIP3	FLRT3	EXT1	TMC8	FDFT1	KDELR2	ITPR3	CRTAP	CYR61	SYNE1	LPAR6	PARVG	PKP3	MTSS1	GPSM3	NFKBIZ	ODF3B	DOCK8	BRIP1	CYP27A1
SPATA13	TTC39C	MID1	NSA2	RORA	PVRL4	C2	ANKRD22	CNRIP1	PACSIN2	TACC1	MYO15B	GPR65	SULT4A1	LOX	CLCN3	BMP4	MAP7	NCF1C	GATAD1	ASB2
IDS	CASP8	RND3	EHF	LY75	GALNT3	TWSG1	PHB2	MTRNR2L2	FABP4	PLXND1	TFF3	SYNGR2	CEP55	HEBP2	ZNF331	ROBO3	MANSC1	RIN3	CYP4V2	TNNT1
THEMIS	SLC2A3	KANK1	POLD2	DNPH1	LIG3	VIM	MRPL47	NFIB	STOM	SYTL2	HLA-DRA	FCGR2A	KRT6C	PKM	RSAD2	CSDA	WIPI1	TTYH3	CEP19	SYNPO2L
TBC1D10C	PSTPIP1	TIMM13	GSS	RGCC	SLC12A8	C12orf23	C14orf2	PROS1	MTRNR2L4	PPP1R10	CYR61	GYPC	HOXB7	ADK	GNPTAB	RPL36A	SERPINA1	PLXDC2	HTATSF1P2	SHISA4
TAGAP	ZBP1	TNFAIP8	ATP6V1D	DFNB31	LINC00649	RASD1	CBR1	KLF9	FMOD	SYNM	SHROOM4	TXNDC15	DLX6	ALDOA	TMEM44	SNHG1	SPATA18	FTL	ZNRF3-AS1	RHOBTB2
ITGAL	TNF	LIMA1	MET	ANP32E	BLVRB	ZNF423	MYO6	SLIT3	FBXO32	COL18A1	COX7A1	ARHGAP22	LOC202181	CERS3	SPATA13	CHRNB1	FGGY	CCDC88A	DKFZP434L187	OPLAH
HNRNPL	GRAP2	MAPK6	DTD1	MLL5	SNAP25-AS1	ENPP1	ADK	FAM13C	NFIB	EGFLAM	TSPAN18	CIITA	MAFG	P4HA2	ANKRD20A2	METTL7B	LDOC1	AMICA1	LOC100144595	CYSTM1
HERPUD1	IL21R-AS1	ESRG	AFAP1L2	MBNL1	NDUFS1	SLC1A3	GPRC5A	RPS12	SH3RF3	FADS3	SERPINE1	PUS10	SUMO2	CDH1	FMNL1	FGL2	SOSTDC1	IL3RA	LURAP1	DERL3
SYNRG	FKBP5	CARD10	BAK1	RAB11FIP1	TP63	ETV1	SOX9	PAPSS2	KLHL23	DKK3	SLC44A2	NCOA3	SLCO1A2	EFHD2	LOC339524	MIR100HG	FAM221A	CMTM7	NOL9	ABRA
ISG20	TXK	TPBG	PPIF	G3BP2	GSTM4	MEDAG	DPY30	FGFR1	ANO1	NR4A2	HERC2P9	PDK1	HOXD13	C11orf24	CCL4	PCSK1	ACSL3	NCF1	ANKRD16	PLEKHM2
FAM65B	RASGRP1	IL1RN	SHMT2	HLA-F	PLBD1	SEMA5A	TPD52L1	PLEKHA6	PTK2	PTK2	STOM	MXD1	SAPCD2	FAM213A	SSR4	SLC10A1	ST3GAL4	C10orf54	GPR83	MAPKAPK3
EPHA1-AS1	CLIC5	NMI	TMEM237	PGM2L1	GPR56	GPR176	HIST1H2BC	FAIM2	LAMA4	CLIC4	RNF122	CXorf21	SLC20A2	CTSC	RGS10	CELF2	DPP4	SGK1	RNF222	C21orf7
LAX1	MFNG	CYBRD1	LDHA	REL	LOC730101	UBD	FHL2	CXCL14	RASL11A	IRF1	PKIG	SP140	ASCL2	ERLIN1	TSC22D3	SQSTM1	KLHDC9	SNX20	ZNF788	HAGH
ARIH2OS	SLAMF1	TMBIM1	HSPA2	TAPBP	ACSL1	ID3	FAM84A	RBP5	PLXND1	DLC1	VASH1	UBD	ATAD5	ATP2C1	EGR3	ADAMTS10	GRHL2	HAVCR2	ANP32A-IT1	ACYP2
C12orf65	FOXP3	RALBP1	ZNF593	RNF166	DDR1	LRRC17	CYB5R1	MTRNR2L8	DMD	ST8SIA4	YPEL2	TNFRSF11B	GIT1	MRPS17	ARRB1	MUSTN1	GALNT12	MFNG	TNNI1	AQP7P3
LOC100130231	RAB11FIP4	SPINT1	IFI44	GPR171	KIAA1324L	RFX8	CAPN1	AHNAK	APOLD1		PRICKLE4	PDCD1LG2	MARS2	TNFSF10	WNK3	RPSAP58	GALNT3	MMP19	HNRNPL	TMEM178B
ZC3HAV1	CCL3L3	CDCA4	MGMT	LIME1	GRHL2	SPRY1	BRIX1	IL11RA	KIAA0040		MPDZ	CD274	ESRP1	KRT16P2	ELF1	RPS4Y1	TRPV4	CMTM6	NLRC3	RUSC2
TARP	APOBEC3C	FOLR3	CCND1	RGS2	TDP2	ARHGEF40	STARD10	ASPN	ITIH4		HLA-DRB6	GAB1	KCNH1	PSMB7	EDEM2	TIMP3	SHROOM3	KCNMB1	FAM161A	MAPRE3
AMICA1	LAX1	HOXD11	RPS21	CBLB	VEZT	ANGPTL4	MSL3P1	DAAM2	SLC25A25		ADM5	PTPRC	MARCH3	PDCD6	MIIP	ANTXR1	TTC9	ALCAM	RBM43	GPC4
PDCD4	AKAP13	FTSJ1	THOC3	LOC613037	FASN	ITGAV	ZNF384	FBXL7	SPRY4		ADAMTS18	CADM1	RASSF9	EFNB1	BIN2	HSPG2	DMD	CLIC2	MOG	ATP5G2
SLC2A3	SFMBT2	TMEM154	DTYMK	HLA-DRB6	KLHL12	EBF1	C1orf109	HGF	ITGA1		CCRL2	SEC24A	LONRF1	LSR	RASSF2	PPARGC1A	CXCL6	COTL1	MPV17L	NFIC
CD27	TNFRSF4	ALS2CL	OAS2	ATXN7	PSMD7	STAT2	CEACAM19	VCAM1	TPPP3		MEOX2	UBE2J1	CA12	AIMP2	NTM	C5orf4	SGMS2	GNGT2	C17orf103	SLC6A8
ACAP1	ARID5A	SLC7A5	MYBBP1A	PRKCQ	GSTO2	CYBRD1	C6orf141	ECM2	CSRNP1		CTTN	C19orf10	MRPS26	PITX1	RET	CYBRD1	DNALI1	PALD1	CSF2RA	KCNQ4
GALM	SP4	TRIP6	TRIM21	IFI16	SPTBN2	MAGED4	SERINC2	KCNJ8	CRTAP		ABI3		RPL37	SCRN1	ICAM1	H2AFX	EFNA5	LIPA	DTWD2	DUSP3
LOC100130872	ID2	BNIP3	DPP3	JUND	LGR6	SAMD4A	RIPK4	RPL11	FERMT2		VSIG2		CDC25A	PSMB1	PAK1	FKBP5	PTPRF	SIGLEC14	TLR6	PHKA1
APOC1P1	ERP27	FBLN1	MST1R	RALGDS	SDAD1	PLOD1	CYP4X1	FERMT2	JAG1		PGM5		ITGB4	SNAR-B2	TAOK3	SLC29A1	PODXL	CORO1A	LOC100505495	RPL10
KLRC4	FAIM3	FRMD4B	NME2	APOBEC3F	LOC440173	H1F0	GJB4	RPS4X	MAT2A		PEAR1		FAM84A	SNAR-B1	FHOD1	CXCL1	ALG14	ACP2	GGT8P	GNLY
PIK3CD	RABGAP1L	GPR115	WDR54	RRN3P2	DSC2	TBX15	SCNN1A	SH3PXD2B	MTRNR2L7		TSC22D1		SNHG16	PLP2	KLF6	NPIP	TLE2	PEA15	TMEM213	ANK3
TOB1	PPM1D	ZBED2	LGALS3BP	CKLF	ASPH	TSC22D1	TOMM6	ADAMTS12	SEPW1		LEF1		FRAT2	TMEM141	HEY1	HSPA1B	SLC35A1	FCHSD2	LINC00672	PCNT
FAIM3	STK10	LOX	POLR1D	ARID5B	TALDO1	BNIP3L	HIVEP3	HMGCLL1	RASSF4		PLXNA2		SFN	GPR98	SUSD1	FMNL3	TNFRSF11A	ACP5	OR2A9P	NGEF
SMAP2	TC2N	TAP2	PGAM1	FLVCR2	RAB25	C1orf151-NBL1	EPS8L2	DDAH2	ATP1A2		RHOC		EPB49	TIMMDC1	FES	LMF1	C5orf4	PRSS36	LOC100287314	SYNPO
NPIPL3	ITGB7	SNAI2	NDFIP2	ATP6V0E2	IFT27	SOX4	DTX2	PTGIS	ADRA2A		HOXD9		LOC100289137	ZNF385A	PARP4	RPL22	SLC31A2	GPX3	ANKLE1	CCDC39
SCML4	GBP4	EPS8L2	MAPK6	LOC90834	TST	DCHS1	MRPL13	COL12A1	CD248		ECE1		FDXR	SGMS2	PHACTR1	BEST1	TMX4	PTAFR	LOC284379	METTL7B
CELF2	GVINP1	FABP5	C1QBP	SF3B1	TKT	SRPX	NDUFA12	PRKG1	HMGCLL1		GMFG		DPY19L2	C3orf37	KIAA1522	CLIC4	TLR5	ADCY7	DFFB	TEAD1
ODF2L	PDCD4	BCAM	LGALS9B	RGL4	PYCR2	APBA2	BASP1	FOSB	PTGIR		DNM3		KRT6A	DBNL	VEGFA	NEAT1	RIC3	PLXND1	ZNF117	C1orf213
TNFRSF1B	YPEL5	NCKAP5	PKP1	CD82	SEPT11	OSTC	NAPRT1	MTRNR2L1	TOB1		PRKCH		RPL35	MRPS23	CD48	PTPRU	PIK3AP1	SLC2A5	MBOAT1	MPC1
CYFIP2	ITGB2-AS1	WDR34	ACTN1	BANP	GTF3C3	ECM2	NDUFAB1	IGFBP7	IGFBP4		GPR4		RPL23A	GGCT	HP07349		PKP2	GAB3	SLC14A2	PHYH
MIAT	SLC25A45	PPP4R1	EIF6	SEMA4D	EPRS	ITGA1	PTHLH	MN1	VPS13D		SPRY4		ATG4D	GIPC1	LPCAT2		ITGB8	IL1RN	LOC90834	GPRC5B
EPB41	CDC14A	LRRC42	PML	SNX9	MSRB1	PDGFC	SLC7A1	COL4A1	LIN7A		NR2F2		CPNE7	CTSH	NCF1B		EYA2	DOCK4	ABCB5	ST3GAL3
PBX4	MYO1G	ADAM9	SNRPD1	ITGB2-AS1	NFE2L2	SOCS5	MUC1	C3orf55	UBA2		BMPR2		ADAM1A	SLCO1B3	ACVR1B		GALNT7	ARHGAP30	MARVELD3	SNX21
GIMAP7	RAPGEF6	CCDC6	SAMD9	LBH	LAPTM4B	SLC2A10	PRSS22	ABL1	ZNF385D		HLA-E		PAK1	DSC2	LYN		SEZ6L2	ASAH1	BCL2L15	ECI1
ETS1	DEF6	CYFIP1	ALDOA	EED	PINLYP	PTPRG	RRAGC	SELM	RBM24		FSTL1		RIMS2	COMTD1	GNA15		P4HB	FABP4	WNT7B	EEPD1
FNBP1	CCND2	ADAMTSL5	NUTF2	HIPK1	LOC100133331	APOD	COA3	WASF3	SLC8A1		MGLL		GSTA4	ZNF385B	OSTF1		PPAPDC1B	LAIR1	PRR11	RPS24
SLAMF6	ARAP2	CUX1	RIPK4	PRKCB	BRIX1	CYP1B1	EXOSC4	TGFBR2	SORBS3		FAT4		DHRS11	PSMD2	CHST12		IRX3	CHN2	CYP4F11	TEAD4
PTPRCAP	COTL1	FSCN1	WDR34	TLK1	PTPRS	SYNE1	LAD1	PARVA	KIRREL		FAM65A		TRIM29	KRT16P1	SGK1		DLG3	MXD1	PAPL	SH3GL1P1
CD5	CCDC69	SLC7A8	ALDH4A1	MSN	PCDHB2	RND3	FADD	SH3BP5	CALHM2		HLA-DPB1		HN1	CAMK2B	CCDC141		SLC9A3R2	LAP3	TRA2A	CTSD
TNF	RNF166	TMEM91	XG	PHLDA1	SLC9A9	FBLN1	GLO1	COL16A1	ADCY3		SLC2A3		ZNF703	GPC1	ADAMTS7		LOC100506123	CIITA	LOC728558	GPRC5C
SPC25	SYNRG	MKI67IP	MFSD3	APOBEC3H	ASF1A	MAGED4B	MRPL14	GPRASP1	IFRD1		ARGLU1		HTATIP2	CARHSP1	RASGRP4		GRHL1	NOD2	DNMBP-AS1
LCP2	NCKAP1L	SEMA3C	LYPLA2	F5	CALML3	PODNL1	CAST	SELENBP1	CLIC4		FLNB		TRIM16	EFNA5	LOC100133445		TSPAN15	PADI2	MTFMT
IFNG	FMNL1	KCNK6	SNRPF	CCDC88C	TFAP2C	ITPRIPL2	MYL6B	NFIX	BCL6		ITGB3		SNRPF	LTBR	XIST		CHKA	DENND3	TUBA3FP
PYHIN1	GYPC	PRDX5	DCAF13	SLC27A2	TMPRSS11F	PLAT	NCOA7	ANXA6	F10		FXYD5		GABRE	ADRB2	SYAP1		TEX9	SLC1A3	NUDT19
TTC39C	DUSP16	LUM	SRD5A1	ST6GALNAC6	TSPAN18	ANKRD28	PTMS	EEF2	FOXF1		FLJ41200		ROBO2	WDR83OS	ATG9B		AP1M2	NCF1B	SKIDA1
PTPN7	SATB1	UQCRC1	KRBOX1	CALM3	TBCE	VCAM1	HOTAIRM1	RNF146	CEBPD		PARVB		CFD	GLI3	GPD1L		PATZ1	ZEB2	LINC00671
PRKCH	HLA-F	NDE1	CA12	SMCHD1	ATP1B3	CEBPB	CLIC3	FOXO3	LAMA5		SERPINB6		PPM1L	ASF1B	DENND4A		RAP1GAP	DOCK10	IRGQ
ZNF831	FAM129A	LINC00673	TMEM154	STAM	GSR	SMIM3	MAL2	FREM1	ACTN1		PDK4		ECE2	ALG3	GMFG		TMPRSS11E	CARD16	DGKE
KCNA3	S100A4	BDKRB2	HCFC1R1	LRMP	GAP43	FGF7	MEAF6	PPAPDC3	IER3		RGS16		CC2D1A	PKP3	TBC1D14		TMEM205	IL18BP	MCF2L2
FCRL3	CD4	GALNT3	PSMB5	CARD11	XPA	AQP1	LEPREL1	TNFAIP2	PRRX1		PHACTR2		TOP1MT	GGH	IDS		ERBB3	SLC15A3	TRAF3IP1
TSPYL2	OXNAD1	TCHH	CKAP2	ZC3HAV1	PGM5P2	PHC2	RHCG	ASAP3	PLS3		TPM3		SRP68	TSPAN15	NBAS		APCDD1L	CTSC	POLH
GPR171	CD48	MAL2	SERPINH1	TRAT1	LDOC1	MFGE8	POLR2I	ARHGAP10	TPT1		XIST		SLC25A19	REEP6	PHF20		FMO2	GMIP	YWHAE
KLRG1	BTN3A2	BICD2	MRPS22	ARPC3	IGSF9	VIMP	GRHL1	MTRNR2L10	PDLIM7		SWAP70		SNHG6	SNRPA1	PHTF1		SMIM14	LHFPL2	RAB42
SP4	ARID5B	RPL36	MRPL12	LYST	SPR	FAM20A	LGALS3BP	DCHS1	EEF1DP3		LRRC32		RHPN1	NDUFS6	NEK6		BACE2	PPM1M	ZNF566
CAMK4	P2RY8	ADORA2B	G0S2	MALT1	ATF2	AKAP2	PARD6B	LRRN3	ARID5B		HLA-DPA1		ELL3	EXOSC4	BTN2A2		LRPAP1	FCER1A	RPL27
PRDM1	ITGAE	TMEM63B	YIF1B	RNASET2	TMTC3	PTTG1IP	SCPEP1	MAN1A1	S100A4		TACC1		C10orf90	DUSP7	CHKA		FKBP11	LITAF	ZNF114
SMCHD1	MBNL1	PDGFC	LOC150381	RAPGEF6	GSTP1	C5orf15	MAP7	GYPC	DDIT4L		PTTG1IP		TLE1	AK4	CD97		YIPF2	GPR137B	ZNF490
GNG2	SNX20	TAX1BP3	CCDC109B	LAYN	ETV4	FAT4	NMU	NOTCH2	MT1JP		C1orf115		THOP1	TFAP2C	STK4		GMPR	WIPF1	RHD
STK10	ARL6IP5	TGFBR1	ROMO1	EMP3	ACAT2	C3	NKX3-1	TNFAIP6	SYNE1		CDC42EP3		GPC1	LRRC8A	PTGER2		CASZ1	ATP6V0B	INGX
DOCK8	GIMAP4	LIMK2	SLC39A6	IL16	FONG	C7orf10	SH3YL1	TMEM47	PHLDA1		HLA-DMA		PLA2R1	FAM132A	SVIP		ST6GAL1	GBGT1	C17orf76-AS1
SAMD3	KIAA1551	CNGB1	APCDD1	BIN1	SPESP1	PCSK5	TIMMDC1	PTPRG	TESC		NFATC2		EML1	S100A10	ATP2A3		RALGAPA2	LIMK1	ASMTL-AS1
CASP8	GIMAP5	EBNA1BP2	KREMEN2	PGK1	LOC100133161	C19orf10	C1orf116	ITM2B	PTN		PRKCDBP		COX6B1	INHBA	SLC4A2		MLLT4	SMAP2	PXMP4
ICOS	HLA-DRB6	ANXA4	HRAS	FXYD5	MAGEA2	SEC23A	ATL2	RPL17	RNF152		TNXA		PGM5P2	LOC100505839	CMTM6		RHOV	PLEKHO2	LYRM7
LTB	SLC7A5P2	S100A11	CDK7	GPR65	C2orf47	ROBO1	SEC61G	TENM1	CCL2		PALD1		PACSIN3	GPNMB	PIK3CG		IL20RA	RASGRP3	FDPSL2A
INPP5D	GLCCI1	CLSTN1	EFEMP1	SEC14L1	XPOT	LATS2	CLTB	CYB5A	NR4A2		GGT5		LAD1	RUVBL2	C5orf30		EFNA1	SLC17A9	LOC100128573
ZNF461	RGPD1	KLK8	RUVBL1	MIAT	FLAD1	CSGALNACT2	MED19	INMT	MGLL		PROS1		ELOVL6	HORMAD1	SOCS1		ABO	SRGN	TAF8
DYDC1	MDFIC	PLK2	MOSPD1	SVIP	TOM1L1	NOTCH2	TRIT1	CDH11	ZNF460		NFIA		MIF	DSC3	LGALS9		FOXC1	ALDH2	SHISA2
TMEM71	OASL	EXOC6B	FAM127B	ZBTB1	FMO9P	SLC39A13	UCHL3	RPL9	ID4		MPZL2		TRAF4	DCAF13	SYTL2		EIF4EBP3	PTPRE	MYOZ3
JOSD1	ARHGAP25	SIRPA	SMAD1	SGOL1	DSG2	GLRB	S100A7	PARD3B	RNF180		CEP112		ESCO2	PLBD1	SFXN3		GRB7	RGS2	KIN
ARHGEF26-AS1	STX11	APBB2	LOC100130776	ICA1	NINL	NOTCH2NL	GTF2F2	MTRNR2L3	C1R		CAV1		HK1	NOTCH2NL	ADRBK1		SYBU	FMNL1	FBXO27
BCL11B	BIN1	AMOTL1	RARS	TFRC	DHCR24	PDLIM7	PCDHB2	LAMC3	EMX2		ELN		SEMA6D	ARPC5L	ALAS1		FHIT	GSN	SEPT14
CD28	TNFRSF18	DDR1	HMOX2	STX11	PRSS22	XYLT1	CLSTN1	AR	FOSB		PPAP2B		PDCD5	CCDC58	FAM105A		F3	ENPP4	INE1
CDC42SE2	ARHGAP30	HMGCR	EXT2	RAB8B	RAPGEFL1	FAM20C	CDCP1	RASSF4	ZEB2		HID1		CHST10	PYCARD	PRKX		TSTA3	TMEM37	CAPZA1
RASGRP2	BTN3A1	TGFBI	ISG15	PSMB10	LDHD	RHOC	ORAOV1	NBL1	EPHA3		SMAD1		SORD	PSMC3	LRRC70		CCDC149	TGFBI	SVOP
FKBP5	DUSP10	GUK1	WNT7A	CAMK4	ABHD4	TPM1	ITGB6	PREX2	PPP1R10		TMEM2		TMEM158	F11R	STX11		PITX1	ATP6V0D1	ZNF417
PTGER4	SLC7A5P1	RNF39	AGTRAP	PDE3B	WDR3	IFITM2	EPB41L5	C4A	EID1		HERC2P2		OR2A20P	SQRDL	MADD		TM7SF2	RAPGEF1	MAGEB10
PDE3B	ZBTB1	C3	RARG	CD70	JUP	SCARA5	EFNA5	HSD17B11	ATP2B4		PEA15		NECAB3	PLEK2	HIPK1		CRELD2	NFKBID	IQCC
RABGAP1L	LPIN1	MFSD10	MRPS12	ERP27	ABAT	MYADM	TENM2	SOBP	ACTC1		MMP28		FNTA	BANF1	DNAJB14		ATP6V0E2	CXCL3	LOC653712
CD247	REL	SERPINB8	PMM2	RFTN1	EPS8	GLT25D1	PLAU	SRPX2	MIR143HG		KBTBD2		NAT9	ARHGEF4	IRAK3		SNRPN	CPED1	RUNDC1
FLJ43663	KLRG1	CHCHD4	TPD52L2	RABGAP1L	ENTPD6	RABAC1	MET	CADM3	ITGB3		CAV2		SBF2	ANLN	CNST		SLC44A4	CCR5	MACC1
CTLA4	FAM107B	C6orf141	NOP16	VAV1	F11R	COL13A1	RNF19B	COL6A6	TIMP1		UACA		FADS2	TUBB2B	PLAT		KIAA1244	NADK	GLUD1P7
PRF1	RORA	ADH5	HERC6	PELI1	MPHOSPH6	RHOBTB3	TPCN2	AMPH	CYB5R3		MYO5C		DNAJB3	PLOD2	TMEM154		RARRES3	HBEGF	QRFPR
TIGIT	NAP1L4	TPD52L2	TMEM132A	SON	FOCAD	PLAU	SLC1A3	ZEB1	TUBA1A		SASH1		PTGR1	LOC401397	PPP1R15B		SLC37A1	GPR35	TMEM169
WIPF1	RASSF2	NOP16	KLF5	CCL22	BCAS3	F2R	CKB	KANK2	RHOA		MAP3K11		ALDH1L1	DKK1	AP1S3		CRELD1	GRB2	LINC00574
P2RY8	CCDC88C	JAGN1	ENDOD1	FAM65B	ANAPC7	PRAF2	PPIE	BST1	CAV2		NNMT		RRM1	PLS1	ADPRH		ATP2C2	OLFML2B	OLAH
CXCR3	RUNX2	DUSP14	PLEC	FAM107B	ESRG	LMAN1	KLHL21	PTRF	MYADM		INHBB		E2F1	RIPK4	MCTP1		CD63	HEXB	GOLGA8I
LEPROTL1	ATXN1	PPIA	TOP1MT	GYPC	KCNK1	MAP1A	SLMO2	EID1	ANGPT2		SEPW1		NUDT11	MRPS28	SLC11A2		ASAH1	ARHGAP9	RHBG
DOCK10	PPP2R5C	SDC4	MFN2	ZFP36L2	KIAA1549L	SAR1A	MRPL15	NAALADL2	CDS2		DAB2		ARHGAP11B	DMRT1	ARHGAP31		NDUFC2-KCTD14	PRKCD	KCNE3
GZMH	SIDT1	GIPC1	ATP6V1H	TNFAIP8L2-SCNM1	NUP155	REEP3	FAM213A	C2	RUNX1T1		ENPP2		RPS15	TMCC3	AP1S2		RTN3	GLRX	CEACAM8
DOK2	ZNF394	HN1L	CBR1	TRAF3	PYGB	PEA15	YRDC	MEOX2	TOB2		MATN2		FZD10	AIM1L	GALNT6		SLC39A11	TYMP	TRPM8
SLC7A5P2	NLRC5	STARD4	SMYD2	EPB41	ATP2B1	EML1	RARG	THBS1	ARHGAP42		F2R		PROSER2	CCZ1	TSC22D1		NOXA1	MYO1G	XIAP
ZBP1	JMJD6	KCTD9	PFDN4	UBASH3B	DMRT1	LEPREL2	CAPNS1	RGL1	ITGB1		LOC643733		PTGES2	CBLC	ZNF597		SNURF	LOC100129034	DLX6-AS1
IL10RA	TXNIP	TUBA4A	GALNT18	HLA-DRB1	HSD17B7	RRBP1	LPIN3	NXPH3	HLX		IFI27		DPYSL4	COASY	PDE7B		SH2D4A	VASH1	PLCXD1
GIMAP1	RBM38	CERS4	PHLDA2	LDLRAD4	TMEM97	CCL2	DDX47	COX7A1	PCDH1		CD320		TIMM13	GNG12	VPS37B		PVRL2	GRINA	LOC643770
PRKCB	GPR132	FAM89A	USMG5	GPR155	SLC7A8	PHLDA1	PDP1	GLT25D2	CD151		RGL2		MPP3	DCBLD1	PLCG2		BSCL2	GNAI2	LOC100289019
NLRP3	PRKACB	S100A7	LIMK2	BLM	FOXN2	CTSF	CRB3	THY1	GPRC5B		FZD4		STAP2	SUN1	TSC22D2		GRAMD3	ATP6AP1	DCUN1D2
ATP8A1	PMAIP1	ST6GALNAC2	PDGFC	MAT2B	SOX4	TENM3	KLF10	S100A13	IGF2		PTPRG		FKBP4	EFNA1	DOCK2		MUC4	ITGB7	ZNF785
HERC2P4	SP100	CYP2S1	MTCH2	STK10	GOT2	HEXB	WEE1	HLF	EIF1B		MGST2		KIAA1804	DNAJB11	REL		GPRC5A	NAGK	ADM2
ARHGEF1	GOLGA8B	CHPF	FRMD6-AS2	PHTF2	BID	PARVA	JAG2	RPS13	PHLDA2		CASKIN2		ATP5I	BAIAP2L2	TRAF3IP3		STARD10	RNF144B	FZD2
RASAL3	HLA-DPB1	F3	FST	LY9	NDUFS6	NTN1	SRD5A1	ZNF460	ERF		MLKL		CDKL1	SERPINF2	PROCR		PKP4	ABHD12	ATP5L2
LOC100216546	CCDC64	EVA1C	S100A11	CAPZB	HTATIP2	HIF1A	LSR	CD99	ARHGEF10L		FMNL3		DDX42	GRHL1	UBA7		CRYAB	TWF2	ST3GAL2
ZNF276	MCOLN2	SLC35A4	YKT6	SRSF7	PSPH	NOX4	FERMT1	MTRNR2L6	LTBP1		RBPMS		FREM2	TJP2	M6PR		CADPS2	BIN2	NDST3
DDX3X	LIME1	GALNT5	PRMT5	NOP58	UPK3BL	PRKCDBP	TPD52	CTSL1	CYSTM1		PIK3C2A		TBC1D2	BZW2	RD3		PLIN5	FAM49B	GP6
PSMD6-AS2	SEPT6	MRPS12	TSTA3	HLA-DRB5	BOLA3	PRKD1	COL16A1	PRRT2	PYGM		CTTNBP2NL		GAL	PPP1CA	TMEM66		TRAK1	LILRA5	MAP1LC3C
SIDT1	CARD11	PLXNB1	POLR3H	PIK3CG	TMC4	GPX7	CLNS1A	TBX15	CCL8		SRGAP2C		PRDX1	TXNDC9	NDFIP2		PLEKHA6	DSE	TSTD3
MLL5	PTPRJ	FAT1	SLC22A23	CYBA	ODC1	NEGR1	MICALL2	CERCAM	CDC42EP4		TRIOBP		CDH11	TRMT1	SH3TC1		GPR108	MANBA	PLEKHG6
LOC100132247	CCDC88B	MINK1	MRPS18C	SLAMF6	FAM136A	LMNA	CBWD3	CMYA5	SOCS3		LRRC8C		RPL38	FTSJ2	SWAP70		RASD1	C10orf128	HSD17B13
EML4	GIMAP1	ARRDC1	MRPL37	ARL4C	TPD52L1	TAGLN	FOSL1	NTRK2	SBDS		EDNRB		IGF2BP2	VTA1	LOC285972		TRAF4	TMEM86A	ZNF835
LOC613037	ANKRD36B	MIR31HG	MRPS34	CCDC69	PRODH	KIF26B	ATP5EP2	ZFHX4	STARD13		AOC3		KRT5	RRAS			KDELR3	CD40	FFAR2
PARVG	GCHFR	AJUBA	LINC00493	TIAM1	CIRH1A	TNC	NDUFB5	SCUBE2	ENTPD1		ME3		RHBDF2	LYPLA2			PDE11A	RGS1	KDM4A-AS1
CD97	RRN3P2	RDH13	UHRF1	MFNG	DSP	ABL2	GLRX3	COL4A2	AKAP2		SEC14L1		CSAG3	MB21D2			LOC613038	CTSL1	POC1B-GALNT4
PARP15	TRAF5	SQRDL	HSPB11	IQGAP1	NCKAP1	GPX8	CBWD2	EBF3	LOC100126784		C4orf32		UQCRB	ZDHHC12			LOC388242	SEMA4A	ARMC9
RASSF5	ARF6	IFRD2	EIF4EBP1	SLC25A45	CGN	TNFRSF11B	SNRPF	RPS28	PDLIM5		YWHAH		CDC45	COX17			SORT1	P2RY11	TMC7
JMJD6	UNC13D	RARG	TIMM10	KIAA1551	SERTAD2	LHFPL2	POLR1D	MPZL1	PPM1L		PXN		UGDH	RNF128			DAP	SDC3	TFAMP1
SKAP1	KAT2B	UBE2K	KRT6C	HMGN1	SCIN	ZNF521	PPCS	CPXM1	SOX13		BCAM		ZBTB7C	DSG2			SHC2	INPP5D	BTF3P11
GNLY	TANK	PRKAR1B	DLG5	STAT3	PLAG1	DAD1	MAGOHB	ARID5B	NEURL1B		ABLIM2		MGC21881	C6orf141			CHI3L1	TNFRSF14	ACVR2B-AS1
LPIN1	DENND2D	CFD	MCM4	RALY	TARS	EFEMP1	ANK3	LEPR	TCEAL2		MGAT4A		RPP25	PSMC1			ITPKC	ADPRH	MFSD4
ARHGAP4	LBH	TOLLIP	MRPS23	ITGAE	SLC20A2	ZEB2	BAIAP2L1	RAB3IL1	CAND2		SNRK		ANKRD18A	CD14			BEX2	KCTD12	EXD1
REL	NCF4	IL1RAP	TOMM6	STAT5A	XPO1	GUCY1A3	FAM26F	PLXDC1	TWSG1		FAR2		SIPA1L3	TPD52			PDGFC	GLIPR1	ZNF320
CD48	PCED1B	ITPR3	PDLIM1	CSK	TXN	BACE1	FAM162A	SERINC1	NRP1		FEZ2		C8orf42	ITGB8			ERN2	SKAP2	LOC100506083
SEMA4D	HECA	DENND2C	STOML2	NAP1L4	UGT1A5	VCL	PDCD5	RGN	FN1		PPAP2A		RPL37A	FOSL1			LMF1	SLC43A3	ZDHHC15
HSH2D	HLA-DRB1	SHC1	LSM6	TESPA1	SNRPG	NT5E	GOLGB1	KCTD12	PCDH18		CLIC4		GPI	MT1X			LOC100128252	C10orf11	SCAND2P
HCST	TNFSF9	BPGM	NFIX	CSRNP1	USP10	FAM110B	UTP11L	NPDC1	PTPRG		CTNND1		POTEF	NME1			CUTA	SPP1	FBXL18
ITGA4	LOC285740	KCTD1	AK4	IL27RA	KLF5	ZFP36L1	ALDH2	RPL26	OAT		PPM1F		HGS	TP53TG1			QSOX1	PYCARD	ZNF264
ERP27	VAV1	IQCG	MRPL3	SIDT1	SREBF2	LAMA2	MST1R	C7orf63	ECM2		TLR4		KRT17	TGFBI			GIPC2	IFIT2	ZNF527
SNORD99	DAPK2	CASP4	CDK2AP1	FLI1	ASNS	EPDR1	EPS8L1	CLU	COL1A2		EPB49		DNAJA4	SLC38A5			MAGIX	ICAM1	NEK5
ARID5A	RTKN2	SSH3	MTERFD1	HLA-DQA2	NME4	RARB	RHOV	LARP6	RASAL2		ZEB1		MRPL23	LOC79015			SERINC2	ELMO1	PABPC1P2
LAT	NFATC2	HEPHL1	PSMD2	TRIM22	CHCHD6	IGFBP7	SPINK5	LHX8	GGT5		RDX		GTF2E2	AGPAT4			VWA5A	ATP6V1F	LOC100132077
KIAA0513	ST6GALNAC6	ARPC5L	CSTB	LPIN1	CAMKK1	FOXF1	FKBP4	LINC00473	S1PR3		TINAGL1		AKR1B10	MRPL47			ITPR2	PAPSS2	ADAMTSL2
HEXIM1	ARHGEF6	BLCAP	C1orf186	SLC2A3	PRKRA	GPR124	PLXNA1	RPS9	IER2		PLEKHG1		PHGDH	GRB7			CANT1	LILRB3	C19orf54
TESPA1	G3BP2	TBC1D2	CDK6	TMC6	ACTR6	ENOX1	EGFR	GNB2L1	ACTN4		HOXD8		LOC100286922	ALDH1A2			PEX7	C1orf85	C17orf75
ANKRD36B	RSBN1	PALLD	ADORA2B	MIR155HG	SLC3A2	TMEM47	IRX4	MTRNR2L5	NFIA		CD99		UTP6	TPI1			MFSD1	LRRC25	CEACAM22P
PRKCQ	KIF13B	GANC	IGFL2	ARF6	ZNF750	ATP6AP2	ANKRD65	RPS3A	NNMT		HDAC7		ASPSCR1	EIF6			NIPAL3	DOCK11	ZNF677
GPR132	NINJ2	RIC8A	CAPN1	MIR5047	MDH1	FILIP1L	ADAM9	KCNK2	SYTL2		IFITM1		ATL2	RPL26L1			SLC26A2	VAMP8	RNF207
CCSER2	RASA2	AK4	NDUFB9	CRTAM	KIF3C	EDNRA	POLB	LRRK2	CLIP3		SEMA3F		TSEN54	RAET1G			GALNT5	LGMN	FLVCR1
LPAL2	MLLT6	ACTG1	GNG12	TRIB2	RCHY1	MRGPRF	RNF43	LSAMP	COBLL1		PDGFB		GSR	EPCAM			SYNJ2	QSOX1	LOC100130000
FAM177A1	TMIGD2	PMVK	SLC39A4	PRR13	C1orf131	SLC2A5	MEIS1	MAP1B	HGF		CDC37		STOX2	SLC16A3			DHCR24	PTPRC	ZNF549
LSP1		CAPN1	GALNT2	ATP2A3	PSMD11	SSPN	KLF4	APP	MBNL1-AS1		PLSCR1		CYC1	RALA			TMC5	CREBL2	SIGLEC10
PBXIP1		AP1S1	ODC1	HSH2D	SLC39A4	RECK	ABCC5	THBS3	LOC400043		ACSL5		CCDC137	PPP1R14C			DET1	CD200R1	C19orf35
SATB1		NME1	EI24	IL12RB2	KLK13	TFPI	ERBB2	RGMA	DPYSL2		MARCH3		LDHB	MAD2L2			PPDPF	SNAI3	GNG4
THEM4		EBPL	AMOTL1	HAUS3	NHSL1	IFNGR1	RNF39	LOC100128252	RCSD1		PLA2G4C		WISP1	SERINC2			SH3YL1	CYSLTR1	C21orf49
TMEM156		GSR	RAE1	LAX1	LAD1	ASAP1	TMEM79	RPS8	CD59		EPHA4		PRMT3	APOE			RRBP1	PECAM1	FBXL13
LRMP		DLX4	BRAT1	NMT2	ZEB1-AS1	GULP1	IGSF3	SLC43A1	NFIL3		STARD9		FEZF1-AS1	ATP5J2			LRP5	ICOSLG	PAFAH2
TMC8		LSS	PXN	TNIP1	DVL2	ILK	STAP2	PGR	RASGRP2		ASRGL1		SIMC1	SDCBP2			MTUS2	PRKCB	LOC389641
SLC38A1		ITGB6	SESN3	FAM122C	SLC35F5	C1QTNF6	HDGF	RPS23	PLEKHG2		HDGFRP3		C14orf2	CELSR2			PAM	SDCBP	SLC7A8
MYO1F		PTPRK	TYMP	PLCB2	SRPRB	CYP7B1	PTPRZ1	CIRBP	ZFAND5		ZNF423		MYC	ULBP2			AKR1A1	RGL1	ZNF528
WAS		FBXO22-AS1	PSMA7	IKZF4	MPP4	CCPG1	EIF4EBP1	ECHDC2	ARID5A		H19		PSMC5	KCNJ15			CMPK1	ST3GAL6	ZNF69
GMFG		EI24	YWHAZ	CTSS	ESRP1	TSKU	PHLDA3	ADAMTSL4	PIP5K1B		SLCO2B1		NOP56	HBEGF			GPCPD1	IL8	LINC00221
PFKFB3		TMEM98	NRSN2	AKAP13	CCDC58	CYP27A1	JAG1	CLIC2	GP1BB		EFNA1		L3HYPDH	NDUFB4			KCNMA1	AP1S2	ZNF620
LY9		EDN1	UBA6	CASP1	SNRPE	RAB23	HIST2H2AA3	SETBP1	EIF4A2		RIN2		MZT2B	RGS20			C1orf116	MAFB	TMEM130
PPP2R5C		CDHR1	NDRG1	ZBP1	KANK1	GUCY1B3	HIST2H2AA4	RPL7A	C16orf45		IQCK		RNMTL1	EEF1E1			HEXB	PNPLA6	CCDC30
RHOF		COMT	SSH3	TAGAP	UGDH	ASPH	LPAR6	PBX1	RARRES2		ITGA6		LRP12	CD24			ACADVL	FKBP15	ZNF99
CCDC141		SLC16A2	ATP5J2	TANK	RIT1	CD59	P2RY1	COL4A4	PMP22		RAB11A		RPS19	POLR2J			PCDH1	RAB20	WFDC8
SIRPG		PML	JAG2	SP100	PHKB	WARS	SERPINB3	STEAP1	ARPC1A		GOLM1		TPRXL	TPCN2			PDK4	CLECL1	THRAP3
PIK3R5		SLC12A4	SLC25A39	NCOR1	SLC38A11	LAMC1	A2ML1	SOD2	ANGPTL1		CCL2		EIF4EBP1	FAM126A			RABAC1	MARCH2	FLJ30838
TNRC6B		P2RY1	NUDCD1	PPP2CA	ELMO3	RUNX2	PPP4R1	MYL9	GSTT1		MYL12A		ZDHHC2	LAPTM4B			KLF5	SAMD9L	DNASE1
IL21R		PVRL1	PPP1R13L	LY6E	LBR	SNAI2	ING4	MFAP5	BRD2		MCAM		NUP85	GMPS			NEU1	BEX4	SPIB
GPSM3		ELMO3	FAM49B	IDS	NAP1L2	CDKL5	MLF1	ALDH1A3	EFNA2		LAMB2		AMN	DDR1			ASS1	HGF	LLGL1
RGS2		DLL1	TP53	FAS	NIF3L1	NFATC2	AREG	CAPN5	LOC642852		LOC100128252		GCLC	EDN2			CRB3	CD163L1	CLDN11
EVI2B		NEDD4	STRA13	ADTRP	C1orf35	TREM1	C3orf52	PPAP2A	NR3C2		MAPK3		IDH1	BST2			STXBP2	CCL4L1	AICDA
DOCK2		PLIN3	IGF1R	KLHL6	CTPS1	STRA6		RPL12	JAM3		APP		PCK2	HIST1H2BC			SGSM3	CCL4L2	ZNF665
P2RY10		TPTEP1	FIBP	MAST3	RHBDD3	CHSY1		NLGN1	LURAP1L		TMEM173		FTL	MRPL28			DDAH1	KCNMA1	PCDHA9
EVI2A		SEPP1	MRPS24	HMGB2	TSKU	DENND5A		ANTXR1	C15orf39		FOXP1		INPP5E	ACP5			P2RX4	YWHAH	TMEM106A
TRAF3IP3		JAG2	NRM	LOC100130872	ADSS	GPNMB		RGS11	HCFC1R1		FBN1		RPS16	CDKN2D			ASAP3	FCHO2	STAR
KIAA0226		RPS18	TUBB6	SFMBT2	SPTSSA	ANKRD10		CNKSR2	TSPYL2		IL18BP		TNFRSF18	FAM26F			FDFT1	CISH	PTPRG-AS1
DENND1C		RAB27B	GBP3	FANK1	SORD	STC2		RPL29	KALRN		FRMD4B		CRLS1	CEACAM19			RAP1GAP2	RELT	LUST
GIMAP4		PLEKHJ1	COMMD4	SNURF	PLCB4	VKORC1		EMILIN1	SEPT5-GP1BB		TMCC3		MRPL4	ACAD9			CLDN23	TSPAN15	STAC2
CHD2		CASP1	PAM16	MAF	MPP3	XIST		DIRAS3	WDR1		TSHZ2		AP3B2	TBC1D10A			CD164	LIMS1	FADS6
ICAM3		MPHOSPH6	TPD52L1	LOC100507463	USP32P2	DYRK3		LRRC17	COL3A1		ATP11A		RPL8	SEMA4B			RNASET2	ATP6AP2	PNMA2
AGAP2		LPAR3	TFAP2C	SCML4	CCT5	VMP1		CPEB1	PTPRK		CCDC50		B3GNTL1	NDUFB9			C1orf115	RASSF2	LINC00294
NR4A3		GALNT1	PUF60	ABCB1	ATXN7L3B	NBPF10		METTL7A	FADS3		SNAI1		EXOSC4	PPP4R4			PRDX4	CEP170	LINC00598
IRF4		KCNK1	TRMT1	ZNF282	FADS1	PRDX4		HSPA1B	SH3BGR		SPTAN1		CEBPG	PPP4C			SMPDL3B	EFHD2	FAM184B
RAPGEF6		ELAVL2	SIAH1	PKIA	FAM157A	TIMP3		MYADM	RASD1		NID1		RPTOR	PSMB2			CNPY2	CHRNE	GK5
GATA3		APOL2	PPIC	PRDM2	HIST2H2BE	LINC00657		MEIS2	PCSK7		VCAN		CSTF3	ETS2			C5orf27	GNA13	SIGLEC11
LIME1		KLK5	PRKDC	ARID5A	YDJC	C11orf96		AXL	CCR10		TBXA2R		NT5C3B	EPHB4			YIPF3	PTGER4	PRR23C
CERKL		TSPAN4	SEC61G	SURF4	MPHOSPH10	MPZL1		PLEKHF1	DCN		MESDC1		ZNF767	UBAC1			EPS8L2	GNA15	WNT5A
ELF1		TSLP	FKBP9	ADORA2A	VRK2	MSX2		CALCOCO1	ADAP2		YWHAE		TPD52L1	CD59			ANKRD36B	PLEKHA7	FUT6
RCSD1		EPSTI1	GFRA3	BCL2	EIF5A	ANXA6		ZFP36	BRK1		CASP10		COX7C	CDC20			ENTPD6	COLEC12	LOC284950
PREX1		ERO1L	TBL3	IL10	NUDT14	NBPF14		LPL	RNF122		MARCKSL1		TEFM	TK1			FAM58A	TLR5	ZC3H12D
RASGRP1		CTR9	TPST1	CARD8	DAPP1	EID1		INSR	ABR		DPYSL3		PTPRF	TCEB2			DDR1	NECAP2	ZNF70
FGD3		SLC44A1	C11orf45	LRRC8C	NSF	MORF4L2		ECM1	PNRC1		SDCBP		FOXK2	UBE2V2			ADI1	M6PR	LOC100130581
RASA3		LUZP1	CCNB1	IDNK	HSPD1	SNTB1		MYO15B	FCHSD2		CTNNA1		GJB3	ITPKC			ENPP4	LSP1	BVES
FAM129A		MCTP1	ORMDL2	PDE4D	VPS54	ST3GAL4		CELF2	BRE-AS1		FCHO2		VDAC3	PTTG1			ARHGAP5-AS1	MGAT1	TVP23A
		CD151	TSKU	AIM1	RHCG	CDR1		IL6ST	CST3		ABCG2		ANKRD18B	VPS25			TM9SF2	PLSCR1	SLC47A1
		TBX18	FAM212A	ANKRD10	HOXA3	DRAM1		STOM	TFPI		SOCS3		PPP2R2C	ACTN1			HLA-DMA	NAAA	LAIR1
		HINT1	NSFL1C	SYTL2	FANCL	FBXO32		VASN	NFIC		KIAA0355		C17orf53	PSMB5			GNAS	NR1H3	HTR7P1
		MT1M	LSMD1	CD83	MST4	NFIC		GPR124	NFKBIZ		EBF1		AXIN2	RPF2			EPHX1	CFP	ZNF347
		CELSR1	GPNMB	TRAF5	RAB3IP	MAP1LC3A		HSPA12B	STARD9		VCAM1		RPL19	BSG			CPEB3	SAMSN1	PANK1
		TYMP	GPR68	PTGER4	PSMD14	CTNNB1		MAML2	RPS4X		SNCA		KRT14	MRPS22			LNX1	FUOM	SMYD4
		SLC3A2	HDAC1	SNRPN	NAE1	CADPS2		RPL14	TGFB3		RFTN2		USMG5	IFI27L2			ERBB2	ARRB1	LIAS
		PKM	MRPL22	IFNAR2	IARS2	HSPA13		PAX3	CBFA2T3		LXN		PLEKHM1P	TUBG1			OAZ3	PCYOX1L	ZNF321P
		BCL2L13	FAM83G	ZFYVE28	TSPAN13	BPGM		TACC1	DYNC1I1		LINC00674		TTYH2	DCBLD2			LPAR6	P2RY6	PDP2
		LGR4	CIRH1A	KIAA1324	MLF1	ERLEC1		PRICKLE1	RUSC2		HLA-DQB1		TAF10	NSMCE2			ALDH18A1	CTSD	EIF5AL1
		CAV2	MYO10	LOC100130231	BDNF	PTRF		SPG20	CX3CL1		PTPN14		SMOX	AP3S1			TMED2	P2RX4	C3orf70
		UCHL3	TPI1	MAPRE2	HMGCR	DNAJC3		MAP3K12	ANTXR1		CAPZA2		CEP95	GPR56			OCEL1	AKR1A1	SOX4
		FAT2	MRPS26	GCHFR	SYT1	ABCA6		NUCB1	HAPLN3		LMBR1		TACO1	SYPL1			CDH1	GNS	STON2
		SLC40A1	LYPD3	GPCPD1	SLC26A5	ZEB1		IFNGR1	RPL9		MARCH2		COX5B	AP2M1			ACPP	DUSP3	IFLTD1
		PTPRF	GRN	ATXN1	SOX9	SLC22A17		CYP2U1	CBX7		KALRN		GATM	TP63			CYP39A1	RBPJ	SLC9A7
		GPX1	SNRPE	BUB3	SCPEP1	TOM1		SPOCK1	GALNT16		SHC1		TRIM9	IGFBP2			TMED10	BLNK	GJC1
		F11R	DKC1	ADAT2	MTSS1	CAPZB		CASC4	TSPAN8		FLT4		KNSTRN	NOTCH1			DCXR	TCIRG1	SYNPO2L
		NABP1	POLR2G	CCDC88B	F2RL2	TNS3		CCL2	TMOD1		SH3TC1		ZNF580	TUBB2A			SAT1	FUCA1	LOC286186
		FRMD6	ITGAV	IL21R-AS1	SENP2	CNRIP1		GLUL	PPP1CB		LEPROT		TRPM4	HSBP1L1			FCGRT	PLA2G15	SLC25A37
		TUSC1	RUVBL2	NUP210	GTF2IRD1	CXCL12		RPLP2	CHURC1		RASAL2		TIMM44	KIAA1522			CHID1	TNFRSF1B	OTX2-AS1
		KIF13A	CTNNAL1	SYNGR2	USP5	INSR		ARRDC3	ITM2C		GRAMD1A		DDR1	CAST			MTA1	PLD3	LYZ
		TCP11L1	ARFRP1	ID2	MGARP	EPB41L2		SLC2A13	PER1		KCNN3		NAB2	MT1L			PPP1R16A	IFNGR1	PTPRS
		ACSL3	DECR1	IFITM2	NOB1	TCF12		HSPA1A	NUPR1		VAT1		RPS17L	KLF10			SEL1L3	ST6GAL1	LOC100505812
		ATP5O	VPS25	GPR132	LOC284889	SEC22B		BTG2	FMO3		TPM4		RPS17	FAH			RAB11FIP1	LPAR6	SCN3B
		CYP39A1	NDST1	PDE6B	TNPO1	VGLL3		ANPEP	RGMA		ETS1		FAM213A	TUBB6			ANKRD36	SYNGR2	CHRNA5
		MRPL27	SRPK2	OXNAD1	SP3	RUNX1		BEST1	IQCK		RAC1		JUP	HOXB7			LMO7	NR4A3	LOC100288748
		MAP7	DHCR24	IL23R	NRCAM	ADAMTSL1		FKBP10	MFAP4		ATG4A		CALML3	ELMO3			ACP2	PREX1	RAB3B
		RPLP0	SNRPB	ABRACL	C19orf48	REXO2		PALM	RELL1		SERPINH1		RPLP2	EXOSC5			PCCA	CHST11	ZNF709
		DYNLT1	CD151	PRKACB	CNIH4	RPS27L		ABLIM1	MIDN		NOTCH1		PCDHGA7	AK2			ARRDC3	GIMAP6	FBXL19-AS1
		KRT34	EMC6	RIN3	COG2	TEAD1		FAM171B	APBB1		UTRN		PICK1	HSD17B10			KCNK5	FAM96A	LARS2-AS1
		FMNL2	LUZP1	THEM4	SLC38A7	CD99		CTSO	CPEB4		LOXL2		FBXO41	EPB41L5			NCOA7	SLC29A3	NCMAP
		PRSS8	IFI30	RUNX2	DCAKD	STMN3		MTRNR2L7	SLC22A3		CPT1A		TMEM30B	SLC2A1			MCEE	CELF2	DUSP7
		LMO7	MARCKS	DDIT4	RALB	GK		PTCH2	EEF2		CCDC85B		FAM135A	STK17A			PGAP3	C17orf107	C8orf37
		P4HA2	CENPW	CLK1	PTPLAD1	SNX9		RPS15A	AQP1		FNBP1L		RHOT1	SGK1			PERP	PLEKHB2	DMBX1
		CKAP2	NOC2L	STAT5B	SOX15	NDN		FAM20A	DKK3		LIMCH1		FOXP2	POLR2K			NAAA	NHLRC3	PMCHL2
		THOC7	LOC401397	AKIRIN2	PTHLH	PPAPDC3		RPL28	FAM27B		AGFG2		NPLOC4	MCM2			RNF39	BMF	SBSPON
		WDR36	TPBG	PLGLB1	PAICS	FMO1		EFHD1	TGFBI		HRCT1		RPL18	PRSS8			ECHDC2	ETV5	ULK2
		BAIAP2L2	TRIM47	CSGALNACT1	MYH11	ARHGEF17		TMEM59L	GAS6		CRBN		SDC1	SLC39A4			LRIG3	GIMAP8	C12orf77
		TLN2	CHMP1A	MCOLN2	EPHB1	MAP1B		GLIS3	UGCG		EPHB4		PTDSS2	LOC645638			DTX4	BCAT1	LOC145820
		ATOX1	DLL1	PSMB8	FAM135A	UFM1		SUSD2	CAMK2G		ABLIM1		H2AFY2	PCMT1			SNTB1	PKIB	LOC399715
		POLR1D	DDX56	NCALD	SLC2A1	SEC24D		RPSA	DNAJB4		RUNX1T1		SPAG5	HN1L			PHB	GAS2L3	FAM124A
		NMU	PLP2	TNFRSF25	EXOSC7	FADS1		TTLL3	EPOR		MANSC1		WEE1	VSNL1			FDCSP	SCAMP2	SLC28A2
		NDUFS5	DUSP14	SP4	GGCT	CMTM3		TRIM9	KCNE4		MEF2A		MYO19	UNC5C			ARHGEF28	ADPGK	ZFP30
		KRT18	IFI35	NLRC5	ALDH3A2	KDELC1		SLC2A10	PRR16		MLLT4		ZNF142	KRT16P3			P4HTM	SNX2	DPH3P1
		AKR1A1	YWHAE	SELK	LDHB	NBPF16		SLC40A1	SLC38A2		COL18A1		NINL	LINC00673			AKD1	GABARAP	GLB1L
		TIMP3	SPHK1	GIMAP7	AKR1B1	CPQ		KDELR2	AHNAK		PEAK1		POMZP3	HEATR2			DDRGK1	CXCL2	LOC100335030
		HDGF	RALA	RBM38	SLC25A1	RCAN2		PLD3	MAGED2		LRCH1		PLA2G16	ST20			STYK1	GLUL	TNFAIP8L3
		EFNA1	TTYH3	SYNRG	PDPR	LAMP2		RPL13A	FAM129A		SERTAD4-AS1		TMEM206	TOMM40			MPC1	MYD88	C4orf19
		HRAS	ADPRHL2	PVRIG	SLC52A3	P4HB		WWTR1	APBB2		RBMS2		C20orf24	ANXA1			SLC40A1	STX4	LOC400958
		ADIPOR1	BOLA2B	CTSC	TMEM9	PXDC1		PER1	SMIM3		VEGFC		COX6C	NOV			ALDH9A1	PLBD1	RBMS2
		NDUFA7	BOLA2	HNRNPA1L2	VLDLR	RGPD5		C4B	CSDA		RASSF3		C17orf96	TNFRSF21			FAM46A	SLA	PTGIS
		COMMD8	NME7	AIP	FGD6	TGFBR1		C4B-2	ITIH5		ARL4A		PLCD1	LCN2			SELM	SHKBP1	LOC148709
		UCN2	PLOD2	PPM1B	KIAA1257	GYPC		ABCC9	TUBB4B		ADIRF		RPL22L1	CEACAM6			CTNND1	LOC100133445	LPIN3
		SMS	CASP1	YPEL5	ETAA1	GINM1		SLC9A9	ZYX		SLC25A25		C9orf72	SYT8			CRNDE	GBA	LOC440600
		PRMT5	TMED3	CASP8	NAMPT	OSR2		TUBA1A	ATF4		ADAMTS1		FAM195A	TENM2			HSBP1L1	ARPC5	ZBTB3
		FAAH	MRPS18B	UNC13D	CCDC169	NPTN		CRYBG3	SIK1		KIAA1147		SNRPD2	MGLL			TECR	MFSD7	LOC401052
		FAM46B	LOC100505806	RHBDD2	PLA2G6	ST5		NCOR2	ZBTB20		LAMA5		SPTSSA	ETFB			PAIP2B	RNF166	SVIL
		ZDHHC12	CYBASC3	FUT8	JMJD7	ALPL		ITGA11	GBP2		ARL2		HOXC10	VAMP8			RTN2	STXBP2	MRO
		MFN2	NRAS	NEDD9	EZH2	SLC39A8		FILIP1L	FLNC		LINC00340		PARPBP	PSMG3			NUPR1L	HEXA	SAMD5
		MYL12B	MAGOH	TMEM156	CSNK2A1	COL7A1		KLF4	SSBP2		ATP11C		ENTHD2	POP7			ARF4	SPPL2A	FAM153C
		TP53TG1	UQCR10	PDCL3	TNC	ANTXR2		COL21A1	LINC00341		PTPRE		SMO	GRN			PIGH	NABP1	CYP2B6
		UQCRH	SRPK1	GOLGA8B	SF3B3	SH3RF3		MAP1LC3A	KIAA0247		MMP2		WIPF3	POLR2H			CYB5R2	PAK1	PBLD
		USP31	HNRNPA1P33	GRB2	DGUOK	LGALS3BP		RPL19	FGF1		TSPAN15		PITX2	GTF3C5			REEP5	SLC25A19	GLTP
		PGM2	HAS3	PPP1R18	GLI2	MMP3		KAL1	GJC1		FBXO31		PAX6	LRP5			SYT7	CA11	NPHS1
		NDUFS4	CETN2	HLA-DQA1	STAMBP	AXIN2		SLC35G2	ITPR1		PTBP2		FAM92A1	HOXA7			DMRTA1	S100A9	SLC7A14
		ITPA	SMIM15	LOC100507217	PAIP1	RFTN2		GAS6	ELOVL5		CSF3		LLGL2	ATP13A3			CD151	MAP3K8	TECPR1
		VAV2	LOC729013	ITGB7	MTX2	SAT1		TSC22D1	PALD1		OLFM1		HNRNPAB	DERA			PODXL2	CYTIP	ACBD7
		MSMO1	WDR83OS	ABCA2	POU6F2	TNFRSF21		ITM2A	SETBP1		CMIP		HNRNPD	ST14			LAMP2	HHEX	FBLIM1
		AP2S1	HSPB1	RAD51L3-RFFL	CCT7	AKAP12		PCDHGB6	CDC14B		LOC730102		LYNX1	PLAT			NSUN7	ARPC1B	POU5F1
		FZD6	DOLPP1	HLA-DQB1	FGFBP1	TRAM1		MUSK	LPPR2		NREP		ST3GAL3	PDLIM7			RCBTB2	ARHGAP22	TBC1D24
		TYMS	RGS20	EPHX2	NOL3	CREB3L2		LTBP3	C1orf54		FAM13C		ALYREF	DNAJC2			WWC1	BST1	C11orf70
		BCS1L	MED20	JMY	UBA6	CSF1		CCPG1	DDR2		NYNRIN		FBL	UCHL3			PDXDC1	AMPD3	SPAG6
		C1QBP	COMTD1	GBP4	BBS5	PSD3		LINC00341	SNRK		ANKS1A		TNFAIP1	RAN			SYNGR1	ARHGDIB	ADAM17
		TLR3	SLC44A5	EZH2	C17orf89	BOC		KCNK15	TCF4		FAM69B		RPL35A	ARSI			MAOA	MCTP1	DNAL1
		MIF	HPRT1	USP15	LOC728819	SEP15		FKBP9	MAFF		WARS		TLCD1	PRKAR1B			SLC2A10	AKR1B1	LOC100507173
		ECM1	FOSL1	GLS	C20orf24	SNAI1		HNMT	AFF4		C10orf11		FANCI	ITPR3			MAML3	MFSD12	SELRC1
		COMTD1	ATIC	ADAM8	HHEX	C12orf57		TXLNB	SLC25A6		CCDC69		IDH3B	PFDN2			CX3CL1	TNS3	EFR3B
		ESRP1	MPLKIP	SEC11C	DCXR	TMED2		SLC16A2	ITFG2		ORAI2		IFI27	TMED9			SEPP1	ARPC3	NAIF1
		MAST4	NDUFA8	LOC643733	DHX35	LRRC32		OAF	OLFML2B		FES		EMC9	ECE2			PNPLA2	S100A4	PRND
		WNT10A	DLK2	CYTH1	SLC16A3	ARID5B		ARHGEF40	PELI2		GNS		NDUFS3	YIPF2			RAB4A	SLC46A3	DGKB
		CISD1	MMP2	MICAL2	SFXN1	PPAP2B		EGR3	ENDOD1		LRRFIP1		LTBP4	TECR			PALMD	MITF	MMS22L
		GOT2	UBAP2	ACSL5	B3GNT7	C16orf45		LGALS1	INSR		BCR		NIT2	GALNT3			SEC62	SCIMP	FLG2
		REXO2	NREP	ICAM2	FAM13A	UGGT2		ALDH2	MXI1		PDIA5		C1orf226	SNX10			TM9SF3	PIK3CG	TRIM45
		DUOX1	USP31	GPBP1	MAPK12	MEIS3P1		SORBS3	C7orf53		ABL2		CISD3	WDR66			S100A14	PDCD1LG2	FKBP14
		HSPB11	CCT5	MLLT6	TSEN15	SURF4		GAS7	SRSF3		CD151		CTTNBP2	PUF60			MIEN1	UNC93B1	LOC648691
		ANAPC15	GTF2F2	PDCD4	GCLM	WBP1L		HTRA1	EGR3		ITPRIP		NIPA1	PKP2			KLC4	MAPKAPK3	ABHD15
		APP	MYL6B	ARID4B	ZBTB7C	DSEL		TWIST2	TTLL7		SVIP		PITX1	DPCD			ENPP5	C9orf72	RINL
		ACAA1	RPF2	RAB11FIP4	WSB2	CYB5A		TIMP4	NPTN		EFCAB4A		LRP8	WARS			RNPC3	LIMS3L	LOC100130899
		CNOT6	N4BP1	RNF167	IGF2BP2	SLC15A4		TMEM98	TMEM204		NEK3		GJB5	SMN1			TMEM87A	IL13RA1	MYEF2
		GDA	TMTC3	VAMP2	PIGS	LOC645166		NEAT1	SEPT5		PIK3C2B		GAA	SSH3			TMEM219	LIMS3	ZNF440
		ATP10D	NEDD8	ZNF292	SV2A	HNMT		RUSC2	SLC44A2		GUK1		WRN	GLRX3			CLIC6	GLA	EID2B
		LEO1	RNF152	FANCD2	DND1	SLC2A3		RGMB	BHLHE40		ACTN1		CHD7	FHL2			C22orf32	TNFAIP8	LMX1B
		ACOT9	NQO1	FAM160B1	ESF1	TMEM200A		PSAP	GRID1		RBM6		CDH24	IGFBP6			TRPM4	JAK2	C8orf44
		KLF7	ASNA1	SEL1L3	CLCA2	CTSA		GDF15	TMEM108		HES1		NHSL1	SSSCA1			SLC41A2	DBNL	ZNF667
		CDS1	NHP2	NAB1	DGKG	ANK2		ROR2	HSPG2		CYP1B1		KIAA1598	AREG			DHRSX	CXCL10	KANK4
		FBXO22	NUBP2	PTK2B	KPNA1	BASP1		SHISA9	RPL7A		NEURL1B		SLIRP	CCDC85C			LRG1	NFAM1	CYB561D1
		ATP1A1	SHMT1	ATHL1	POLR2B	MAN1A1		RPL13AP5	UBR1		SMAGP		MYO1D	ADA			KIT	PTK2B	STIL
		FAM210A	GLO1	LOC100506190	CRNDE	SMAD7		RUFY3	PEG3		FLOT1		TTC22	GPR143			SFRP1	PLCG2	FLJ33360
		OAS2	HSBP1	PPP2R5C	HK1	LDB2		KIAA1755	TEKT4P2		CLDN11		NDUFA7	HDAC1			AUH	GAPT	GPI
		PGM1	EPSTI1	ARL6IP1	PSME4	TRIM8		KITLG	DNAJB5		HTRA1		CLN6	SERP1			SYNGR2	SCO2	FCAR
		GRPEL1	ALG3	CCDC167	ARHGAP28	CASC4		STMN3	RSU1		COL21A1		RAB3IP	PLRG1			NEDD4L	ARHGAP31	LOC643623
		HADH	AASDHPPT	IL1R1	NUP37	SPRY4		ACVR2A	CALCOCO1		SHE		LRRC61	IFNGR2			DNAJC12	ICAM2	LOC100131347
		ISG15	PLXDC2	TAP1	ARHGEF4	MGP		SLC19A2	SLC25A3		ADAMTS4		PAFAH1B3	RBM42			LOC100505806	KCNN4	ZYG11A
		PDLIM4	ENY2	FAM115C	ASL	PLXNC1		SNX21	GGTA1P		TAOK2		FGFR3	PSMA6			TLR1	ANKRD44	TOR1AIP2
		LOC728377	SOGA2	RASA2	SAMD12-AS1	MAFB		ANKRD36BP1	VCAM1		MSN		CCDC58	CMSS1			GPD1L	NCEH1	LOC100131655
		SKP2	VAMP8	ARRB2	HSBP1	GFRA1		RFTN2	MIR497HG		NDRG1		IMPA2	TAP2			DHRS7B	STX11	LOC283299
		PTS	STX10	BTN3A1	EIF4EBP1	SMPD1		SESTD1	GPC6		SMAD9		ANKMY1	PPIC			DPM2	HSPA6	FOXP4
		IGSF3	TIMM8B	PSD4	CBR1	DCBLD2		SHOX2	SOCS2		LOC100133920		ATP5D	TRABD2A			CRIP2	IL2RG	FAM73A
		DDX3Y	GYLTL1B	LOC100506776	CHCHD10	HS2ST1		GEM	C3orf70		PLCB4		NRP2	NDUFV1			SFT2D1	CD97	SYDE2
		TMEM134	POP5	H3F3AP4	GCLC	TK2		WSB1	FRMD4A		TMEM109		PRKG2	NME1-NME2			CHMP2A	BRE-AS1	LINC00439
		DNAJC15	APEX1	HLA-DQB2	TOP1MT	STARD4-AS1		CREG1	PALM2-AKAP2		APLP2		SMARCD3	NDUFA9			MAGI1	LPXN	OTUD6A
		FKBP9	ITGA2	ISG15	LOC283922	LINC00340		ANXA5	SGCE		RCN1		BCL2L12	PGAM1			PRRG2	GZF1	KLLN
		HMG20B	POP7	TMPRSS3	H1F0	GPC4		F3	TACC2		GIMAP2		THEM6	UBL5			HDDC3	CD84	PTAFR
		IPPK	COQ9	HPGD	MAGOHB	CHPF		LRRC32	RPL14		FERMT2		AFMID	MRPS18A			RNASE1	VOPP1	NEK2
		ERLIN1	TP53I11	HNRPLL	FREM2	RUNX1-IT1		LOC400456	CAB39L		PPIC		FAM57A	PDLIM4			AIF1L	UBXN11	SLC36A2
		TNFRSF12A	PSMD10	TPP1	SMYD5	SLC16A3		GNG12	MERTK		HLA-DQA1		GLTP	H2AFV			DPM3	ARAP1	NMT2
		MYOF	MRPL14	WHSC1	EVA1C	ARRDC2		SLC43A3	SEPT7		PALM		RPL23	GYG1			ALCAM	LOC100131234	PAXBP1-AS1
		TMEM141	PTBP3	CXorf21	DDX28	F2RL2		TPPP3	NDFIP1		TNFRSF14		MRPL17	AP2S1			HIST1H2AC	GNG10	GFRAL
		RRAS2	PSMB7	SYAP1	KARS	NEDD4		CLEC14A	RAB13		GATSL3		ETV5	CXCL1			TMED9	IL2RA	C2orf83
		OAS3	CIAPIN1	PSMD6-AS2	DMKN	CRYAB		ROBO3	LGALS1		MFAP3		FAM43A	SLC25A5			ARHGAP8	GLB1	LRAT
		RFX2	BANF1	EPSTI1	ADD2	BCAT1		ESR1	CYP4X1		PDE7B		MKKS	HMOX2			SSFA2	CNDP2	FUT2
		RNF126	GSDMD	CDC14A	PCNXL2	PDLIM4		MTRNR2L4	PDZRN3		F2RL3		PRMT1	FARSB			SOX2-OT	MICAL1	FRRS1
		RPSAP58	MX1	RASSF2	CEP85	PLBD2		MFGE8	ST5		ELOVL1		KIF23	BCAR3			TMEM30B	CASP5	LINC00094
		GALNT2	PSME2	CHST11	RPA1	GLG1		AFF1	DLX2		C16orf45		UBALD2	POLR2J3			LOC100130987	RAP1A	COX6B2
		ESRP2	TCOF1	HAVCR1	LOC100130093	ANKRD35		TSHZ2	MPDZ		SVIL		ZNF746	TMBIM1			MYH14	GATM	ATP1B4
		LRP11	MRPS11	ARNTL	KCNS3	TMEM30A		ADAMTS2	HEXIM1		TMBIM4		NDRG4	COPS6			ERRFI1	FMNL3	LOC731424
		UPP1	UQCC	TBCD	OLA1	MT2A		FLRT2	FAM168A		LATS2		UQCRH	COMT			GNPTG	SH3BGRL3	LETM1
		SHMT2	MMP3	ATP8B4	C5orf22	TCEAL7		MRGPRF	PPARGC1A		HAPLN3		DENND2C	EMP1			TMEM208	HSD17B11	LOC283693
		DUSP7	PSMD9	CYLD	CREG1	SCARB2		WBP1L	PLEKHO1		SLC1A1		GNA13	CSF2			S100A13	ABR	RPL23
		TXN	NDUFAB1	RANBP2	FTH1	PLAC9		ADCYAP1R1	ROCK1		FOXC1		KLF5	PFKP			GOLGA4	GLT25D1	MCMDC2
		CAPN3	BOP1	PMF1	PCDHGB5	NR4A1		TCF7L2	SRRM2		C10orf10		PHACTR3	EIF4E2			ARMCX3	OTUD1	ZNF526
		MMP3	RCE1	HIVEP3	MVK	MSC		PKD1	PLCB4		DDX17		LRFN4	CDK2AP2			TMCO3	ITPR2	VHL
		VANGL1	MESDC2	FAM53B	WASF1	SRGAP2C		DNM1	FOXC1		PRRG1		TMEM203	KDM1A			ABHD10	CD63	SULT2A1
		DSE	POLR2K	TMPO	TMEM106B	MEGF10		ARHGEF10	MT2A		TANC1		HAS3	YAE1D1			SYVN1	CTSA	UBN2
		TMEM106C	CXCL1	NUSAP1	BAG2	ABI3BP		IL15RA	GLT8D2		THBS1		BOP1	GET4			PNKD	FNIP2	GAL3ST4
		MIPEP	HTATIP2	CNTRL	STAU2	TUBA1A		NAALAD2	NXF1		NOD1		TRIM28	LSM5			SIPA1	AP2S1	TRAPPC2
		GALNS	GIPC2	SAMHD1	RPL36A	MOXD1		C1RL	RGS6		ROBO3		ESRG	RABGGTA			MGP	SH3BGRL	EIF5A
		BACH1	NRIP1	GLTSCR1L	FCHO1	TUBB3		NHSL2	NPNT		NDST1		EIF2B5	LRRC59			SPR	SOAT1	GPR161
		VTI1B	GAR1	CCSER2	C16orf88	EPAS1		ARHGAP20	HEPH		GFOD2		KIAA1958	SAA2			REEP6	FAM198B	RNF125
		SERINC5	GALE	PHACTR2	CDK2AP1	DLC1		HEXB	ABHD2		LUZP1		PAPPA	KLK5			LOC92249	B3GNT5	CHP1
		APEH	GPR153	ZNF394	EVPL	C11orf24		TNFSF13B	SEMA4C		RHOB		CCDC57	ITGA2			TSPAN3	ANXA5	PGPEP1
		PDZD2	ETS2	TOX2	PERP	BHLHE40		ERGIC1	DCUN1D3		GALNT18		SMARCA4	NOC2L			GLRX	IFNGR2	CHDH
		MRPL17	COPS5	STAMBPL1	PTPRZ1	HSBP1		PCSK6	PRELP		COL13A1		ATP11B	ARPC1B			HDLBP	KMO	C11orf92
		PDCD6IP	HOXD11	TRIM59	SLC7A6OS	GLI3		NTM	SLC39A14		LRRC1		PABPC1	HSPBP1				PRKACB	RFPL1-AS1
		FH	TAF9	RCAN3	ZFR	COL8A2		NPC2	RAMP1		ANGPTL2		ERVMER34-1	ZBTB8OS				CPM	KIAA1467
		C19orf48	SLC52A2	GOLGA8A	FAM213A	FAM127C		GADD45B	LEPROT		RAI2		E2F7	BOP1				VAMP5	MESTIT1
		ARG2	PDCD10	PKN1	TEAD2	TPCN1		SQSTM1	IRF8		SEMA3A		TYSND1	CHCHD7				SEL1L3	GTF2IRD2P1
		STXBP2	DNAAF3	FAM105A	H2AFY2	MAGED2		SRRM2	ANGPTL4		SPHK1		PPIF	DDX56				ATP6V0A1	UBE2Q2P1
		OAS1	LRRC8D	MX1	POR	DAAM2		CALHM2	PPP1R15B		WSB1		TRIM2	NMI				EPSTI1	ARHGAP8
		TSPAN5	PSENEN	PTTG1	B9D1	CLIP3		FLNC	DNAJA1		SIN3B		KIAA0146	MT1E				NCOA4	CEP104
		MPZL1	RBFOX2	S1PR2	RAPH1	EPSTI1		EZH1	RHOC		CYSLTR1		KIF21A	BCAR1				UNC13D	ALDH8A1
		ATL3	PSMA4	GRAMD4	THOC5	MAGEH1		CYTH3	ABTB1		LHFP		AGPAT5	HLA-DRA				INSIG1	LOC100506469
		IMP3	YWHAG	FAM49B	NUP35	C4orf48		SOCS2	TCEAL7		OAF		TMEM104	TMEM54				SLC24A6	ZNF737
		ABHD5	STMN1	ITGA4	DKC1	ZBTB20		ADAMTSL1	SOBP		CD40		STK35	MFSD1				PRCP	C11orf63
		PLXNA1	CLNS1A	JOSD1	REEP4	IER3IP1		CMKLR1	FAHD2CP		LY96		LOC642846	CA12				DRAM2	KIAA1919
		FAM213A	NDUFC1	B3GNT2	TUBB4A	TGM2		GRK5	ADAMTS15		TTC28		APOBEC3B	BCAP29				RILPL2	LOC202781
		DDX43	CNTN1	DDX26B	CDCA7L	LOC100128252		CDC42EP2	CCDC102B		CEP68		PRAME	C16orf74				HSD3B7	RPLP0P2
		RAC1	NDUFAF6	EPC1	CLU	SLC39A7		ZEB2	RFTN2		APBB2		SRSF2	EFTUD2				TGM2	LRRC2
		WLS	PIP4K2C	IK	MCCC1	ABL1		PRNP	PRKAR1A		AFAP1		PBK	KLF7				BMP2K	KIAA1456
		WDR13	ARMC1	PIN1	BOK	PELO		MOCS1	RABAC1		TBCD		ENDOG	DNAJC15				ZNF267	CLSPN
		AIG1	FKBP3	TNF	AGPS	EYA2		PRG4	ATN1		ZMYM6NB		GATS	INTS1				GAA	APOBEC3A
		PPP1R14B	TOLLIP	MIR3064	LOC100506060	CYTH3		GREM1	EHD1		FILIP1		ECI1	HOXA4				CORO7	POM121L10P
		CCDC109B	CDK4	CASP2	FAM133A	ROR2		HSPB2	H3F3AP4		PITPNC1		CDCA2	EIF3I				SPG21	C18orf61
		MYO1B	TTC4	GMIP	BCL2L13	RAP1B		LEPROT	MTUS1		MTA2		SAC3D1	TIAM1				MKNK1	ACBD4
		B3GNT5	HSPBP1	MGEA5	HDHD3	MAGED1		SESN1	RPS12		FGR		CBLC	PPL				MYO9B	ARIH2OS
		GRN	GART	CHD1	CBWD1	KIAA0930		RPS5	NTN4		DBN1		RFC3	IFI27				PVRL2	GTF2H2B
		LRRC8A	GPATCH4	FAAH2	MYO19	OSBPL5		FAM65C	MAP1A		INMT		DCXR	MED30				CAPZB	ENTPD3-AS1
		MYD88	KTN1	WNK1	HLTF	LACC1		NDN	BCL9L		FAM84B		CEBPA	COX7B				GNPDA1	LOC100294362
		ZFYVE21	STEAP3	ELMO1	GLA	GLIS2		PNRC1	CMAHP		CDK17		ZNF343	EAF2				STX7	LOC100507117
		ERAP2	BCL2L13	ANKRD12	DUSP12	FHOD3		SCPEP1	HIPK2		PKN1		TMEM194A	KRT15				FLI1	EIF2S3
		DKC1	C14orf2	LPIN2	MIF	PALLD		IFFO1	ENAH		KLF7		FAM86B1	BRMS1				CYFIP1	KLHL7-AS1
		SESN3	FAM103A1	DDX24	UPP1	HDLBP		LGR5	H2AFX		CFH		BAG1	ERRFI1				RPS6KA1	SYT13
		ARL14	PSMA5	CASS4	IRX4	SMIM10		APOL3	ENTPD3		NHSL1		NFE2L2	NOP16				RAB8A	STRN3
		SLC43A3	TNFRSF25	CHD2	NUDT8	RAB2A		MPDZ	GNG11		NCOA7		UBA2	POMP				RCSD1	ZSCAN2
		TIMM8B	DNAJA3		NOA1	GNG12		CREB3L2	KLHL15		LAMC1		IPPK	MRPL4				STAT1	POU2AF1
		MRPS15	EGFR		NELFCD	STT3A		NR4A1	HES1		NOX4		AKR1B1	PDCD5				EBI3	IRAK4
		DPP3	HRSP12		TUFT1	MYO1B		WIPI1	PLK2		MARCKS		TDP2	SEPHS1				COMMD9	C7orf65
		ARPC2	SRP19		GCAT	OSMR		GLI3	PICALM		LINC00341		RECQL5	GEMIN7				CKLF	RPS11
		DKK3	TXNDC9		NSUN2	VSTM4		EPB41L4A-AS1	BTBD9		ANKRD28		CDK3	RABGAP1				SEPT6	DNAJB7
		AFAP1L2	GGCT		CCZ1	SEC62		NOX4	SERINC1		SLC39A10		SNHG10	SMAD3				SDSL	CCL16
		DAPK3	WLS		TRPC4	CADM1		GINM1	TNS3		DNAJB4		ACAP2	NUDT5				RASSF5	DISC2
		IL22RA1	AAGAB		MFAP1	SH3PXD2A		PLEKHH2	KLF10		SYBU		RASGEF1A	EXT1				DPYD	LOC387723
		ARHGAP32	CSE1L		SWI5	PTGS1		TRIM22	IRF1		SIAE		AP3M2	NDFIP2				NRP1	TRIM65
		GLT25D1	SORL1		KDM4A	COL18A1		ARMCX2	KLHL21		SIGIRR		NRG1	MIOS				ARHGAP25	WTAP
		TMEM126A	RAP2B		CDH13	VGLL4		LPHN2	CIRBP		PICALM		LOC654433	FIGNL1				NEK6	ZNF713
		GGH	WDR77		PDF	SH3BP5		IFITM3	FAM122A		INPP1		DUS3L	NRIP1				CASP9	ELMOD1
		MOV10	APP		FLJ14186	RSU1		SSH2	SPRY2		DDAH1		TNPO2	MRPL14				MILR1	LOC646719
		GALE	PLSCR3		SPG20	SKIL		TRIL	DTX3		TEAD2		TIMM8B	AP1S1				SH3TC1	LMOD3
		GCNT1	PIK3C2G		TFRC	RBPMS		FAM175A	PLEKHG3		ZNF608		POMC	SMIM15				SEMA4D	SS18L1
		HSPA2	TCEB1		LNX1	SEC13		TSHZ3	NEAT1		MSRA		KLC3	SIVA1				TTYH2	KIAA1377
		RREB1	RTP4		MAFG	PCDHGC3		DPYD	PHF17		HLA-DMB		COX6A1	SNAI2				CFD	FLT1
		DIP2B	AURKAIP1		CDC42BPA	ICAM1		LOX	RIPK1		ARL15		XPO7	MIF				DNM2	LOC100130954
		EEA1	FAM110A		CCDC51	RAB1A		LIMA1	CKB		NFATC1		FKBP1A	NDUFA12				MEF2A	ZNF626
		HERC2	CASP7		DLG1	PPFIBP1		MT1A	EMILIN1		DAAM1		NOP14	BRIX1				YIF1B	AS3MT
		ASS1	SNRPD3		RCN2	ZFYVE16		PCSK1	SEMA4A		P2RY6		DHX32	ANKRD22				ZMIZ1	OPRK1
		PLS3	LRRC59		NUP54	TSPAN9		IER3	RPS5		LIMS3L		AGBL2	GMNN				MOSPD2	OPA3
		MFSD2A	MRPS10		COG4	CHST15		AFF4	RPS13		QPCT		FOCAD	ATP5O				SLC2A3	ZNF43
		EXT2	C3orf37		MRPL3	MAP4		PTN	RNF24		PIEZO1		LSM7	DHCR24				SLC40A1	LOC440300
		HMOX2	SSRP1		EXOC6B	ARMCX3		LOC645166	NACC2		LIMS3		STUB1	CD9				PTTG1IP	LENG9
		FPGS	GPR39		NUDT7	SMARCA1		SCARA3	STBD1		SULT1A3		IQCA1	ARHGAP8				RAP2B	CD209
		ATP5J2	TMEM99		U2SURP	GALNT5		PALLD	TUBA1B		SULT1A4		RPS11	CLIC1				APBB3	ZC3H6
		PIGG	RRP1		TPD52	IFFO1		CDK14	FARP1		TIMP3		SHB	FSTL3				DPYSL2	ZNF252P
		BSG	OTUB1		HMOX1	UAP1		RPS24	C8orf4		LTC4S		STEAP1	PA2G4				EMP3	LOC100131089
		NAPRT1	SRC		RBM12B-AS1	DIP2C		EGR2	TSPAN3		TCEA2		SRD5A1	PLAUR				H2AFY	CYP27C1
		CAMSAP2	MRPS17		C1orf61	FMNL3		IFNGR2	OLFML2A		SOCS5		DCAF15	TATDN1				IL16	ZNF783
		ZYX	DPM1		GMCL1	RUSC2		VKORC1	NCKAP5L		PIM3		MGST2	TROAP				ZNF331	LEMD1-AS1
		TAP1	NCBP2		SNRPF	PGM3		UTRN	RNASE4		EVA1C		RPS7	CXCL14				MEF2C	MIR143HG
		TRPM4	TOMM34		LOC146513	BDH2		H6PD	SPSB2		ELOVL7		FUT10	RPN1				GSTO1	BIRC5
		SREBF2	KIF16B		CWC22	TMCO3		TSPAN8	TCEAL3		TGFBR3		EIF2S2	HLA-DRB6				CASP1	LOC284757
		INPP1	NT5C		ACLY	TM9SF1		SPRY2	VEZF1		STAT5A		COL7A1	HIST1H2BD				ITGB2-AS1	ZNF250
		NUDT5	AP2M1		UMPS	ARHGAP1		RAB34	CYP21A1P		MRPL33		FZD6	ZNF593				RAP2A	SPRED1
		HERC3	GCSH		SCRN1	PRDM1		LINC00478	ASPN		PRKCE		MGLL	MAOA				ZFYVE16	GSTTP2
		WASF1	VDAC1		PARP1	FADS2		C1orf151-NBL1	GPRIN3		ADA		HAUS8	TRIP6				CNPY3	ZKSCAN3
		PTGS2	TMEM254		LEMD1	RNF24		MEIS1	TBX15		CCDC3		MACROD1	FAM220A				LGALS1	RNF157
		ABTB1	MRPL47		TP53TG1	PHLDB1		CLMP	SLC26A10		MYH9		TMEM259	BCKDHA				ATP6V0C	IDO1
		CDK7	ARPC1A		FDPS	CLIP2		WBP5	NRARP		MAP1LC3A		PTPLAD1	TRIB1				PRKAG2-AS1	BAIAP2-AS1
		IFITM3	MEA1		C12orf66	TMEM158		PTGIR	RHOQ		CST3		CEP72	MTX2				CERKL	FOXK2
		AFG3L2	BAD		FGF12	CDR2L		SMPDL3A	CPQ		KLF11		LOC401074	MRPL3				ST8SIA4	C4orf26
		USP28	PPP4C		SREBF1	SSR3		CALU	SEPT7P2		MBNL2		UCK2	CDK6				DOCK5	LOC100129480
		ECHDC1	P4HA2		EMC8	PANX1		RPL30	YPEL2		CHSY1		KLHL11	HOOK2				ATF5	KCNE4
		MCU	COX8A		DERA	LGALS3		SYNGR1	MAP4		SSFA2		CYCS	ARRDC1				CREG1	AQP4-AS1
		SPRR2D	USP43		NEFL	DAPK3		CHI3L1	SRL		PDE4D		MATN2	MAGEA9				RHOQ	FAM122C
		PTK7	CEP164		C3orf67	LGMN		RPL32	CSRNP3		CD79B		NAV1	HCAR3				TEC	PLEKHH1
		MRPS17	CCT6A		DROSHA	KIFAP3		AMOTL1	FUS		FAM101B		KIAA1967	PPA1				FUCA2	DSCR6
		C12orf54	DPCD		UGT1A3	TFAP2C		LOC643406	MRFAP1		ID1		PLXNB1	MKI67				CXorf21	LILRB3
		STX7	TMEM106C		LOC100129361	ETV5		RNF24	ESD		SNTB2		KHSRP	SMS				QKI	EGFEM1P
		GABRE	MAFB		CTAGE5	ITM2C		GLIPR2	CYTH3		MOB2		DDX21	NDUFA4				LOC100505702	PNPLA3
		RGS14	MTHFD1		ACTR3	MGST3		RHOJ	DCTN1		VAMP3		TMEM201	C8orf59				CLEC4E	APOBEC3F
		EPGN	VANGL1		STXBP1	DNAJC1		TK2	FOSL2		TIMP1		SF3A2	TMCC1				LRRC8C	AP4B1-AS1
		FDFT1	MRPL19		PPM1L	CREB5		CBLB	HSPB1		CNST		CCDC150	PDGFA				NUBP1	TMTC3
		STOML2	NRG1		CAMKMT	LOC100129034		CCNI	CPM		CARD16		RAC3	PLLP				RILP	MPL
		NFE2L1	TRUB2		TMEM38B	GLIPR1		BMPR1A	TP53I11		CTSL1		INTS10	BLCAP				PDE4B	ZNF829
		GMFB	CDC23		SMG7	TSPAN3		NR2F2	STK38L		CD99P1		PTDSS1	PPP4R1				ANG	SRRM2-AS1
		TMEM179B	NDUFB6		GOLT1A	NEK6		PQLC3	ISLR		KLF4		RPL31	COX6C				TMEM144	LOC728606
		TPGS2	DHRS4		ORC2	PLAGL1		EIF4A2	SBDSP1		SYT15		VWDE	CROT				CCL4	CHRNB1
		LOC100505817	ABCE1		GMPS	FUT8		PXDC1	ARHGEF2		PLSCR4		C5orf30	ST6GALNAC2				LIMD2	OTUD3
		ALCAM	DNAJC7		NDUFB3	HSPA12A		JAZF1	HNRPDL		TUBB6		NDUFA6	PSMD3				LAMTOR2	RPH3AL
		C1orf21	PLXNB2		TMEM177	ARNT		TRIP10	SERPINF1		ARHGAP4		LGALS3BP	RNF19B				FAM21C	ZNF529
		WIBG	FBXW7		KRT6C	GLRX		H19	ZC3H12A		TNFAIP1		NDUFAF4	ANXA4				TFPT	CEACAM5
		AIMP2	ARF3		DCK	SYTL4		TGFB1I1	NDUFS2		RBMS3		TFRC	SKA3				MIF4GD	GMEB1
		TXNIP	PACSIN3		POTEM	TMED9		SMG6	CSF1		ARRDC3		ENGASE	AHSA1				ABCC3	ZNF430
		RPL26L1	TRMT61A		C5orf51	ARFGAP3		HAS2	SLC2A3		SLC48A1		SHFM1	CBX3				RB1	ZNF542
		GLRX3	SIGMAR1		NUTF2	CAMK2N1		TPST1	GABARAPL1		RGCC		ALDH3A2	NAA10				CST6	ATP6V0D2
		OCIAD2	NOC3L		SUMO1	RHOQ		GAB2	MYC		GIT1		RFWD2	POLR2J4				CD69	SPATA5
		EPHA2	BYSL		ACOT7	FLCN		GABBR1	PCF11		ASAP2		NEK1	HAS3				ARHGAP15	RND2
		CLNS1A	PANX1		USP39	CHI3L1		LOC646214	DAPK3		ARHGEF3		ATP1B1	PAK6				PEPD	IBA57
		CNKSR1	UPP1		HIST2H2BC	PTPRM		EIF3F	LARGE		PTPN12		TACSTD2	DUSP22				AMPD2	HES2
		C14orf119	PRSS8		GOSR1	VAMP5		SYNE3	PJA2		GLYCTK		URI1	TPD52L2				TK2	LINC00578
		DGKA	C8orf76		TADA1	RBMS3		NDRG2	FAM127C		EXD3		HMGN3	TUBA4A				SRGAP2C	GTF2H2C
		GDPD2	PTPMT1		CTNND1	HBP1		GAS1	PHACTR2		THSD1		RAPGEF5	H19				RNF149	ZNF554
		NME2	TBC1D2		GINS2	IGFBP3		ZFAND5	SNTA1		JMJD1C		DNA2	ATL2				ACOT9	FOXRED2
		FAM162A	CD276		PLXNA2	YIF1A		FHL2	APLP2		TES		CABIN1	TYMP				ZYX	NRXN3
		UBE2H	HOXB7		FST	SPATS2L		KCNQ1OT1	HIF1A		ARPC1B		FBXW9	MRPL32				TFRC	BRDT
		IRS1	MID1		ZNF687	KIRREL		EIF1B	LOC100190986		MAP3K3		IPO11	INO80C				NAIP	PPEF2
		UAP1	CKB		ALAD	APPL2		PTGS2	HNRNPH3		CHD7		UNK	LCLAT1				SIGLEC10	SHANK2-AS3
		NRP2	CNDP2		C17orf53	HAPLN3		EPS8	BCL2L1		ITIH5		GAS5	TM4SF1				ACSL1	LINC00485
		GUSB	MYO1B		KIAA0020	COPS8		ROBO1	CHD1		ALPK3		RPS13	MUL1				SLC12A7	CD84
		BIRC2	EBAG9		KIF16B	IFNGR2		MTERFD2	BCL3		PRKD2		DMKN	TCEB1				SLC41A2	C14orf105
		CHCHD1	IFNGR2		DDX52	KIAA0247		RGS16	RARB		FAM171B		USP36	RPS6KB2				PLAU	DUSP19
		C14orf2	MED19		ACTL6A	IER3		BTBD19	CENPO		RUSC2		EPT1	MLF1IP				TNFAIP2	CPB2-AS1
		RPS15	PHLDB2		GTF3C5	KLF9		DIP2C	IFFO1		PDLIM5		PRPSAP1	COPS5				SATB1	FKBP9
		ATP6V1D	BCKDK		SLC29A4	NBPF1		PAPPA	LOC100128252		STC2		NDUFA8	PRDX5				S1PR4	LOC644669
		GOLGA6L9	PMPCA		FAM83C	QPCT		REEP2	PRRC2A		RUFY2		PANK3	PLXNB2				GIMAP2	C6orf123
		ZNF185	C1orf172		HIST1H4H	SNED1		HNRPDL	C1orf198		PTGDS		SARM1	CC2D1A				TSPAN32	XRCC2
		EIF6	CHORDC1		AGBL5	MSANTD3		ROR1	PRR24		DDAH2		SLC25A22	EIF4G1				NUDT3	CNNM3
		ID1	MRPL36		MAP7D2	NPAS2		H2AFJ	HAAO		RBP7		HOXD11	TMEM147				TPK1	BCAS1
		EXOSC7	RANGAP1		RPL39L	RNF130		SZT2	PRUNE2		RAB5C		MAD2L1	KCNN4				CAP1	ZSCAN12
		SOX6	SYPL1		CTSL2	STAT1		GPC4	LCLAT1		SEPN1		MRPL47	CCT3				ACSF2	SLC25A34
		PHPT1	PDZD11		IMMT	DOCK4		DYNC2H1	NID1		UBE2G2		DDT	NDUFS7				RNH1	CA13
		MEIS1	RALBP1		POLD2	ARSB		FAM127A	SVIL		CRYBG3		TSEN34	CHCHD6				SLC38A6	ZNF805
		NHP2	PET112		RAD51D	ELK3		APBB1	SERPINH1		NUCB1		PVRL1	PSMA7				MOB3B	ZC3H12B
		MRPL18	CAPG		DEF8	PDE4DIP		NEXN	CTGF		LIX1L		GPS1	MNF1				AP2A2	NICN1
		SUCLA2	ATP5SL		UBE2T	ITSN1		RASL11A	EHD3		CDA		POTEM	C1orf74				HLA-DOB	NANOS1
		MRPL54	GOT2		ACACA	MSRB3		RCN1	KCNJ8		TCP11L2		FAM131A	FXYD5				ATG3	ERVV-1
		SAMD4A	CDCA7		EMG1	ME3		IL34	FXYD6		HIP1		POP1	TXN				RAC2	ZNRF3
		FDPS	COX16		LOC100133286	ARL3		GABARAPL1	SERTAD3		PTPRN2		LMNB2	CAPN1				CXCR4	ZNF674
		APTX	F12		FAM3A	SLC37A3		MRFAP1	CDK18		IL1R1		ASB1	MRPL15				ZNF710	ZNF557
		HEBP2	DYNLT1		C20orf27	DKK3		F2R	TEAD3		NRP2		XXYLT1	DYNLL1				VPS35	PLAC8
		CKAP4	C1orf74		YWHAZ	PGRMC1		CCDC152	RPS28		EML3		PA2G4	TMPRSS13				SOD2	DUXA
		KLF3	NAA10		OXGR1	PLD3		HDAC7	RASSF1		MAP1LC3B		PTPRS	ARF3				WARS	CTBP1-AS1
		ALDH2	B3GNT5		HPS4	NGFRAP1		GOLM1	SQSTM1		CD2AP		GMPS	FKBP3				KCNJ2	LINC00483
		ATP5H	MKI67IP		MRPS26	WDR45		CDC14B	PAM		UCK2		POTEE	IL8				BCKDK	ZNF429
		ATP5G3	LRIG3		TMEM208	FNIP1		LDB2	PRMT10		SHISA5		MCM4	MAGEA9B				NR4A2	SWSAP1
		GART	NSMCE2		DSCR4	CD200		MARCKS	SLC40A1		HPCAL1		FSD1	GOT1				PKN1	ZNF772
		MRPL15	S100A8		PRMT7	PTPRU		MAFB	ARMCX1		GRPEL2		DSP	RNFT2				LDLRAD4	UBE2Q2P3
		DAGLB	MRPL51		KRT18	QSOX1		CD99L2	SATB2		TNFAIP8L1		NENF	PAK1IP1				IDH1	GNL3L
		CTSL2	C11orf73		ERAL1	UBL3		PKD1P1	EIF4A3		AKR1C3		C3orf67	IDH3A				S100A11	SLC26A4
		TMEM40	CISD1		COX20	TMEM258		FOXN3	TLE1		GNG5		DSCR8	BNIP3				CREM	OR51E2
		NPL	GPR56		UTS2D	GALNT15		GUCY1A3	SNTB1		MAGI2-AS3		AKAP8L	EMP2				ARID5A	AFF3
		ZDHHC7	DGKA		FGFR4	PHLDA2		SIDT2	ACHE		SNX14		NRARP	PPIL1				FXYD5	C6orf25
		SLC38A5	MTHFS		YIPF4	TMED1		CNPY4	LOC100506801		S100A10		COX5A	ZNHIT1				TPM3	AARS2
		DHRS1	WDR18		APOA1BP	PTGER2		WNT5B	MICAL2		EXOC6		CBX8	NUDT1				NLRP3	SNORA62
		PGM3	SAMM50		MCM2	UGDH		GOLIM4	PPP1R12C		UPP1		CKB	RCOR1				PLB1	FZD3
		PRDX4	C16orf88		EIF2AK1	PTPN21		FNDC3A	SCHIP1		NKTR		PPFIBP2	NMU				FAM78A	MORN4
		MFAP5	FABP4		RBM47	RAB34		TUB	TNFSF12		HIF1A		MLF1IP	USMG5				C10orf55	ZNF280C
		ERVMER34-1	CRIP2		AASDH	GAS7		ARHGAP33	CXCL2		TSHZ1		TOR3A	GSS				CEBPA	ZNF681
		NSDHL	GOLGA7B		TTLL12	MYO9B		SAT2	WASL		CCNL2		TRMT10C	ARL4D				PGD	TMEM38A
		CDCA7	ECM1		CIR1	CXCR7		MTMR9LP	TSPAN2		HCG26		MRPL41	AIM2				NFKBIE	MRI1
		PTRF	MPG		PPP1R14C	SEPT4		NPIP	DYSF		KCNK5		TMEM117	HCCS				GUSB	RAB12
		RPL22L1	PLK1S1		BCAT2	ADAMTS4		LOC286437	REV3L		KIAA0141		VRK1	AGR2				CLDN23	GUCA1B
		LSMD1	UROD		LOC338758	NUCB2		ARPC4-TTLL3	PHLDB2		GJA1		FAM108A1	FAM206A				GALC	ADIPOQ
		SDR42E1	LHPP		FAM192A	ATP6V1B2		KIRREL	H2AFJ		PLEKHO2		CCNE1	RAE1				MCL1	GINS4
		RBFA	RPUSD1		IKBKE	GOLT1B		DHRS3	CDKN2C		NUMB		KDM1B	HPCAL1				GRASP	LOC100129269
		CENPW	LSM5		LGALSL	OS9		TMEM59	MTHFR		HMGN3		HSPE1	RAB31				GAL3ST4	FLJ31813
		GYS1	LAPTM4B		KLHL31	HDAC5		TMEM109	HSPA2		RIPK3		BIRC5	EIF2B5				P2RY8	USP49
		SYPL1	COA3		USB1	HEG1		PEBP1	ENPP2		LIPA		LAPTM4B	RPP21				EDEM1	CCR6
		RAB31	COMMD8		AGO1	SLC19A2		LIFR	ZNF331		RAB6A		LOC100130855	POLR1D				PPP1R18	CCDC163P
		LSM7	CHST15		LOC731275	AP3S1		P4HA2	ELN		GPR56		MAP7D2	NMB				MPC1	PAFAH1B2
		MIB2	UBE2F		DESI2	TMEM55A		OAT	ZNF423		PLOD3		HHEX	BOLA2B				NAGPA	CXorf36
		GBP1	CYC1		PYY2	DYNLT1		PRRX2	ATP6AP2		LMF1		CYB561	BOLA2				RAB8B	NEK8
		NUP37	ST5		PCYT2	C14orf37		STEAP2	ZNF25		GRN		DMRTA1	AUP1				DHRSX	NKPD1
		VAMP8	RBX1		PCDHB6	COPG1		PVRL3	RASSF3		CYB5R3		GGA3	ARSJ				BLOC1S1	CLEC19A
		SNRPD1	ATP5EP2		KRT19	ERRFI1		LPPR2	CREB3L2		NAA10		TPPP	SNRPD3				VASP	ZNF492
		ZC3H12A	ESYT1		ZMYND8	C4orf3		RPS17L	FAM110B		NFAT5		ASNS	ERO1L				SYNJ1	LOC283663
		NFIA	NCS1		S100A16	SLC25A37		RPS17	B3GNT2		TBC1D1		LINC00516	MED24				CMTM3	TRIM66
		EMG1	ATP5E		USO1	DAP		CBX7	TMEM120A		RNF2		LOC101101776	MRPL11				TOM1	NRIP3
		LSM3	NAPRT1		PTPN13	PTGES		NYNRIN	ASAH1		MID2		DDX12P	RTKN				RIPK2	LRRN4CL
		CST3	PPP1R14C		KIAA1598	S100A11		CFB	SACS		PLCG2		MKI67	NUP37				SERPINB9	CRHR1-IT1
		LDLR	AATF		METAP1	PPAP2A		FKBP8	TPCN1		SNAP23		PFKM	MRRF				OSTF1	CCDC74B-AS1
		SIGMAR1	CKMT1A		BRD9	GBP1		FAM13A	BCAP29		BNIP2		TEN1-CDK3	EIF3D				A2M	ZNF587
		FAM110A	SSBP1		EPN2	SLC43A1		CSGALNACT1	ATP6V0A1		UVRAG		SOSTDC1	STEAP1				CAPZA2	FDXACB1
		FARSB	IPO4		TMPRSS13	RUFY3		PGF	FOXO3		TECPR1		RTKN	ARL4A				ABCA1	CYP20A1
		LOC728554	RNF126		SLC39A11	FHL2		MEIS3P1	CCDC80		TPST2		RALB	MRPL37				SGPP1	CCDC125
		TES	MRPL11		NSDHL	C2orf27A		DDX17	EZH1		NES		BRIX1	PFN2				PMP22	PLA2G4E
		HCCS	GALNT3		SPATC1L	CCND1		AZI2	FKBP5		CLU		RCOR1	CHMP4A				CD81	XYLT2
		TNFRSF1A	CYP26B1		KLHL9	BMP4		S1PR2	CAMTA1		TMEM184B		TAF6L	YIF1A				DRAM1	TMEM17
		MRPS28	CBWD2		IST1	CA12		MTUS1	AKAP1		LRRC8A		TBC1D16	RPA3				XIST	LOC100131496
		LRRC59	ZFYVE21		PHLDB3	ROR1		FAM162B	FAM127A		DOK4		NUDT8	SENP2				BEST1	STX1B
		FBXW7	NIP7		HNRNPH2	SPCS2		RPL22	CFL2		DOCK1		PHB2	HLTF				GM2A	C3orf72
		CNN2	NDUFB5		SLC7A5	MYO1D		CLSTN3	RAI2		RSU1		RPLP0	ORMDL2				EXOC6	TRAF3IP2-AS1
		PLXNB2	EIF3B		TRMT6	SH3D19		SLC22A17	DGKD		BCL10		WDR66	PLSCR1				MTMR14	DENND6A
		PES1	MRPS33		MRPL19	CHRD		ZMYM6NB	FAM65A		KCTD10		EIF3M	PSMB3				UBE2E2	ZNF674-AS1
		DTYMK	ATP5I		FIGNL1	CD99L2		ARL6IP5	LOXL3		CA5B		KIAA1432	PHB				LPAR5	SIGLEC8
		LYPLA1	NDUFAF2		TMEM183B	PLIN3		ARAP1	ETS2		SLC12A2		DUOX2	KRT23				PRMT10	BBS5
		LOC100862671	PTPRK		WSCD2	BMP2		TCN2	NOLC1		SNED1		PGAP2	NR1D1				GIT2	SEC24B-AS1
		PGAM1	C7orf49		HIST1H1C	MGAT1		KDELR1	EHBP1L1		LOC550643		C2orf27A	PSMA4				NAMPT	SNIP1
		GSTO1	TUBB		ARHGEF35	THBS4		RET	CYCS		PCMTD1		FANCG	PSMD8				APOL4	SYNJ2BP
		FAM160A1	MYEOV2		CEBPZ	SQSTM1		SYTL4	ATP5G2		TAF1C		RFC4	SHMT2				RNASEK	PYY2
		TTL	ZNF462		LRRC1	SLC6A6		RNH1	ARHGEF9		MSRB3		UTP18	BICD2				KLF4	CARD6
		NOP10	CLDN14		DOLPP1	RIPK2		FAM46A	PKD1		AFF1		RCL1	LYPLA1				TMEM198B	PTGES3L
		B4GALNT2	PLEKHG3		TTC28-AS1	S1PR2		ICAM1	RERE		ADD1		EPS15L1	LTA4H				PICALM	MGC27345
		JRKL	TMEM141		UBXN2A	EIF4G3		RPL37A	SYNE3		FIS1		PDCD2	H2AFY				TMEM9B	LOC100129550
		IMPDH2	ADM		PGRMC1	RAB13		ESD	RRAS		EGFL8		FN3KRP	SNRPF				S1PR2	CTBP1
		UBE2E2	TWF1		APRT	WWC2		CDC42EP4	TCF7L2		SOX4		CPSF6	CYCS				SLC25A24	SLC52A1
		IGF2BP3	TRERF1		ATXN10	ACO1		NFIL3	SYNPO		GNG10		RAB3B	CDC42EP1				CORO1C	MARCH9
		TKT	DUSP6		WDFY2	APBB2		MT1M	TRAF5		ADPRH		FAN1	COPB2				GPR132	FBXO45
		KDSR	MRPL42		C1orf198	SBDS		SEMA5A	RNF214		NOP10		CCNB1	CFD				SLC39A8	CXorf21
		SLC1A5	PSMG3		AIMP1	STON1-GTF2A1L		SLC2A3	MAP9		HERC2P4		POLR2I	NDUFC1				PRKAG2	WEE1
		UBAC1	DCTD		C22orf28	FAT1		GSTT1	ZNF532		SLC22A4		DENND1A	ATP6V1E1				UPP1	STRIP2
		POF1B	HMGA1		NAA20	LOC654342		PCSK5	CLTCL1		FRMD3		SVIL	C1GALT1				RASSF3	LOC283335
		LAMB1	YARS		GFPT1	C7orf73		ZFAS1	ZBTB7C		RNASEK		C11orf82	FGFR3				P2RY14	HOOK3
		KRT42P	ATOX1		TRAF7	SDK1		SOCS3	ARMCX2		ANGPT2		LOC152217	RRP1				TGFBR1	DNAJB13
		HSD17B10	TMEM208		USP34	CXXC5		ZFP106	CBX6		PLCG1		PHLDB2	PLK1				ARHGEF40	PARD6G
		TMOD3	TP53RK		PLA2G4A	PVRL2		YPEL2	GLA		TNFSF10		TOMM70A	SELT				DCK	AIPL1
		RTN3	FLNB		CCDC91	PTPN12		GABARAP	CNRIP1		LAP3		RAET1L	MYO1E				AXL	FREM2
		DAXX	KITLG		AP1S1	GNG10		TMEM150C	UBXN1		GSN		VDAC2	RNASE7				TBC1D12	METTL2A
		NUDCD2	LGALS9C		PIK3R4	PCED1A		SATB2	MPRIP		FCHSD2		GRTP1	HOOK1				TRPM2	MOCS3
		ATP1B1	PDCD11		DLG3	PLSCR4		CMTM3	RBBP6		TRIB2		MZT2A	TMA16				C6orf211	ZSWIM1
		RAN	COX6C		DMTF1	VEGFA		SETD7	ZNF34		CUBN		PHRF1	FLNB				TIMP2	GLT25D1
		SLAIN2	EPS8L2		MZT2B	FUCA2		GSTM2	HS1BP3		DYNC1LI2		DNLZ	CYC1				SUSD1	JPX
		NSFL1C	IMPDH1		BCAP31	C1orf123		DDAH1	SERPINB6		RALB		EMP1	TPX2				ABCG1	MAGEA10
		DUSP11	BOLA3		C11orf71	PNMA1		RPSAP58	DDX17		SYNC		RNF145	PIH1D1				WDR7	HJURP
		ACTN1	NELFE		PIGN	IFIT3		CSF1	C1QTNF2		TSPAN13		RRAS2	DHPS				DENND1B	TMOD2
		FAM83G	PET117		NQO2	EMC7		ZNF385D	BAG3		EHD2		PGLS	GSK3B				SEC14L1	RAD51AP2
		KLC3	MRPS15		MTIF2	GPSM1		CD81	C12orf57		ZHX3		ZNF584	CCNB1				EAF2	NXN
		ACSL4	COL4A5		CLDN1	HM13		ARRB1	PELO		MYOF		ZBTB6	UBE2F				SH2B3	PDE7A
		LRRC1	NDUFA7		TSPAN17	IL34		EGFR	SYPL1		SH2B3		IGSF9	RHBDF2				SGPL1	ARL11
		VGLL3	UBE2V1		ACVR2A	BAG2		TNFSF12	FGF13		SH3BP2		PIGU	BAK1				CRYL1	LOC100287792
		AP3S1	AHCY		DMRTA1	PLIN2		USP53	PPT2		JAK1		MIF4GD	TLR2				VNN1	LOC100128675
		TMEM69	RPL27		TPI1	NDUFC2		FILIP1	ZBTB38		TMEM231		SBF2-AS1	POP4				PRR13	IKZF3
		EIF3M	C11orf48		NUP93	TTC3		ABHD14B	SAMHD1		S100A16		PVT1	PPP1R11				VIM	NAP1L6
		LAMA5	HSPA7		RUVBL1	ENC1		PKIG	PARVA		KLHL5		RAB18	RMDN3				ARHGAP27	CNNM1
		CSTB	CHPF		GEMIN6	ITPRIP		FYCO1	MARC2		GALNT15		PDHX	DAAM1				SH3PXD2B	FLJ39639
		SLC44A5	MRPL50		LOC100288069	PDS5B		SSR2	EPN2		KTN1		WDR18	LDLRAP1				LRP1	TADA2B
		HS6ST2	C7orf73		MKKS	EGR2		SSBP2	ELL2		GBP4		HS6ST2	MRPL51				CALHM2	BEND2
		HOOK2	NUBP1		UBE2E3	LMO4		GABARAPL2	SEPP1		TSPAN9		MTMR10	GINS2				CD302	HCG11
		GRHL2	CYP24A1		LINC00630	FAM174B		SUMF1	OSBPL1A		AIF1L		PAK6	PDHA1				RNF13	PIK3C2B
		DDT	MLST8		GALNS	SEC61G		SNAI1	SESN1		TMEM39B		BAMBI	IL27RA				PLBD2	FLJ25363
		FLOT2	IMP3		SNRNP27	PKD2		ST3GAL4	CYP7B1		UBE2J1		PDCD2L	LGALS3BP				LOC401397	FLJ14107
		GNB2	SEH1L		PAK1	MAGI2-AS3		TRANK1	DPY19L2		NPC2		ANAPC7	UMPS				SNAI1	HSH2D
		PDLIM2	MTG1		TMEM251	ADM		ZNF83	WSB1		SGK1		MIR4461	CCNA2				GAB2	HOGA1
		FHL2	JMJD7		CARD11	IL32		JAM2	EPHA4		TMOD2		KRT10	SLC4A1AP				LOXL3	FAM74A1
		MAGOH	PTS		SUZ12P1	MEGF6		LOXL1	HDAC5		NFKB2		P2RY1	HSPA2				THBD	SNHG4
		ISCA2	HTRA1		AARSD1	ENTPD7		DYNC2LI1	MAFK		CHN1		LINC-ROR	LGALS1				HAGHL	CEP41
		TBC1D14	GNG5		DUOXA1	RBFOX2		WASL	NOL3		FAM219A		MRPS5	MDH2				CLEC2B	SMU1
		HTATIP2	ATPIF1		PRPSAP1	CAV1		RORA	TP53INP2		ZBTB16		MDK	GALNT7				HPGDS	PCBD2
		ITPKC	CBX1		MARC1	ARL1		NCKAP5L	SMARCD3		SNX3		FSCN1	GOT2				ATP6V0E1	PIGR
		RNASE7	CCT2		MGC57346	YPEL2		CTHRC1	EDIL3		CERS2		ERP29	MRPL9				BTN2A2	LSM12
		MAP4	PAGR1		MRPL36	ATP13A3		TSPAN3	OLFML1		MIDN		JMJD7	ARHGAP23				TREX1	KDELC2
		ITSN1	BLVRA		PP7080	XAF1		CPZ	CTSO		TNFRSF1A		C20orf27	RALB				ADAM9	TRIM72
		PTK2	PWP1		KIAA1467	CNPY4		GULP1	GLDN		TREX1		PANK2	EIF2AK1				TMEM150A	UBALD2
		SGSM3	PRKCSH		TIA1	TCEAL8		SFT2D2	MYO1B		SKIL		CHCHD6	EGLN3				ANXA11	ALDH3B1
		DUSP18	BIRC5		AMZ2	NR1D1		MOB3B	CACNB3		PIP5K1C		BCL7A	MYL12B				VWA5A	GPR1
		SRPK2	HCAR2		TIMM10	TPBG		FAM20C	ANK2		ENY2		IRF2BP1	PMEPA1				ARHGEF6	TMEM192
		UBE2Q2P2	SCRN1		MAP7	SLC30A7		RERE	MEIS2		CYFIP1		DEPDC5	VASP				SIL1	C6orf132
		MRPS34	CDCP1		CX3CL1	NUCB1		ACAA2	KAT7		KIF9		C12orf45	IGFL2				HEIH	RPL32P3
		PTRHD1	E2F4		PCSK1N	WDFY1		IER2	ZNF141		LSMD1		AKR1B15	ABCC5				TUBA1A	PEX26
		TCTEX1D2	TARS		KATNB1	UBE2J1		PRDX6	CTTNBP2		PDE8A		GIPC1	PAK4				VNN2	TPTE2P5
		TNFRSF10B	COPZ1		NT5C3B	FAM46A		HYI	KLF11		SRGAP2		GALNT18	FTSJ1				MGAT4A	CDHR3
		PYCARD	MRPS36		GPN3	AHI1		GNPTG	LZTS2		PRAF2		GGCT	VDAC1				HIF1A-AS2	WDR5B
		ZNF385A	ACAD9		C16orf87	MRAS		KIAA0930	COL12A1		AHR		SLC25A29	PISD				NUDT16	GPR78
		NME1-NME2	C16orf13		LOC728554	BMP8A		C5orf45	BCOR		SIK2		DIP2B	BAIAP2				RAB4B	LOC100996455
		PDCD5	OAT		CREB3L4	THBS3		PLXNC1	ST6GALNAC6		ZNF441		ANK3	TMEM189				PHTF2	FFAR4
		MCOLN3	YIF1A		PADI3	DUSP3		CRYAB	NDN		SPTBN5		SERPINB5	GNG5				PARVB	NUBPL
		MRPL12	DHPS		PSMD10	KCTD10		ARHGAP42	LAMC1		ATP8B1		ARHGDIA	RBP1				LYSMD2	LRRC19
		DHRS4	SHARPIN		FAH	GORASP2		TMEM119	C4orf3		CXCL2		GGT7	NPNT				DAGLB	LOC100506305
		RDX	C20orf27		ZNF462	CTIF		CRAT	THBS3		HIPK3		CYTH1	NDUFAF2				C17orf62	KCNJ11
		TUBA1C	ERGIC3		NBEAL1	CDR2		MAN2B2	MYO1E		SNHG7		PSMD12	C16orf91				CD58	CCDC120
		RXRA	MRPL40		PET117	MTMR2		VPS13B	ZNF704		S100A13		TANC1	SCPEP1				HLA-J	ADAT1
		IFIH1	NEDD1		IARS	TMTC3		S100A4	HIPK3		JAM3		PDCD10	GART				DENND1A	AMFR
		CBLC	PRKAG1		FAM60A	AKR1B1		PRDM5	ASB2		PCGF2		C9orf3	FAM129B				HLX	CCDC69
		NRAS	CKMT1B		THNSL2	GBE1		TUBB	MAMDC2		UBTD1		CNTNAP3	DTX2				PTPN7	GEMIN8
		RABGGTA	APTX		HPRT1	YIPF2		EVC2	DDX39B		NUDCD1		NOP16	CYB5B				CASS4	HOMEZ
		VCL	SLC44A1		SCYL2	ADAM33		FAM171A1	MXRA8		NTAN1		PAWR	DARS				UNC119	LOC100130557
		RUVBL2	TRAP1		SLC38A6	FSTL3		RBPMS	EIF3K		TSPAN2		EVA1C	MICALL2				GPCPD1	TMEM41B
		BLMH	RTTN		WEE1	LPPR2		ZBTB4	RASA3		TNFAIP2		LOC284889	NGFRAP1				MEI1	NOM1
		FGD6	ALG8		DBI	AFAP1		HSD17B14	TXLNA		BAG3		CLCN2	PSMD1				ARL4C	ZNF2
		CD320	C8orf33		TVP23B	MAST2		UAP1	HSDL2		FLNC		NDUFA10	MRPS18C				GBP2	ZNF652
		ACAT2	TXN2		STARD7	DNAJB9		RHOA	COL5A2		FNIP2		TOMM5	MRPL39				MOB1A	FUT1
		CALML3	EPHB4		TMEM189	PAQR7		CCDC74A	ARC		LIMS1		EIF3K	MTFR1				SORT1	SFXN2
		PTPN20A	AP2S1		LRIG1	NANS		FKBP7	PNMA1		SFMBT2		TACC2	VDAC2				SELL	MT1IP
		PTPN20B	PRICKLE1		IGSF3	ASAP3		PTGFRN	NCALD		CDC42EP2		ESPL1	HLA-DRB1				MAP2K1	PAR-SN
		EFNA3	POP4		CPNE7	COPZ2		LPP	MAP2		PHACTR4		CCDC25	DUOX1				BANK1	R3HDM2
		CECR5	LSM7		BAP1	NRP2		TMEM198B	MAML3		RGPD5		ABCA5	TMPRSS11E				CCL8	LRRC57
		BAD	XAF1		UBN1	SIX1		MBNL2	TRIP10		TSPAN3		RPL27	RREB1				CLEC11A	BAIAP2
		SERBP1	LRRCC1		NAA25	PCDHGB7		SYBU	MYLIP		HACE1		LOC642236	GNL2				CORO1B	SLC16A4
		CDC123	CCDC137		MAP1B	FKBP11		TCEAL3	PBXIP1		FRYL		NAT14	TRIAP1				GBAP1	SNORA72
		STT3A	RRAS2		PVRL1	ACTA2		WLS	ZNF10		TSPAN14		KPNA2	THOC3				SFXN3	CMBL
		RCAN1	SNRPC		CTU2	DIXDC1		ME3	HIP1		HSD17B11		CLTCL1	BIRC5				SCPEP1	ZNF445
		ATP5G1	EFTUD2		C1orf64	ZNF532		PDE1A	ADAM33		ADAMTSL2		UBE3C	CNTNAP3				ZNF385A	PTK6
		CPSF3L	ZWINT		C11orf80	FEZ1		HAAO	TSPAN12		C5orf4		OVOL1	PSENEN				WBP2	CHST1
		YDJC	ALKBH2		SLC22A18	MAN2A1		OSR2	RAB34		ACTN4		CORO1C	GALNT2				BLVRA	ZSCAN29
		RAD50	PA2G4		HIST1H2BK	RCAN1		GLTSCR2	MKL2		SCHIP1		GTF3C5	PRAME				DCUN1D3	LOC285972
		TDRD1	MARCKSL1		CMSS1	RNF144A		LATS2	ANKRD10		PDGFD		CBWD1	MRPL42				TMED5	TONSL
		ACSL1	CDHR1		MTERFD1	XBP1		ARHGAP12	SRCAP		KCNMB3		PHF5A	UROD				PQLC3	SSTR2
		SLC24A3	ANXA3		ZNF217	IFT20		IL6	POGZ		SLC12A7		ITGA6	GPR115				FTH1P3	SNX22
		P4HB	DRG1		MMAB	TMEM167A		TCEA3	MAML2		ZNF549		ZBTB39	ROR2				MAP3K1	RAPGEFL1
		PITX1	ECHS1		C8orf33	TRIM3		TRIO	SERINC3		PCBP2		TRIB3	TUBA1C				PTPN22	SCIMP
		TRNAU1AP	GADD45GIP1		CMC2	ARCN1		ZNF280D	RAB11B		STXBP1		BOD1	ATP6V1D				ARL6IP5	KIAA1614
		MRPL20	ARHGEF28		WDR75	ADAM9		TMBIM4	CYBRD1		WWC2		SNRPA1	ATP6V1C1				AMDHD2	LOC100009676
		EXOSC3	EHD4		ISCA2	RASA3		PCOLCE2	HNRNPU-AS1		URM1		SAMD12-AS1	MALSU1				CASP4	DZANK1
		CTDSPL	TPM1		BAZ2B	BTBD19		ADH5	FIS1		MAP1LC3B2		TPD52	SLCO4A1				C18orf32	HEATR5A
		G3BP1	EIF4E2		DUS2L	ZNF275		GAB1	CCDC104		CD9		IPO7	NSUN2				TSPAN4	SLC35E1
		SPRR2A	ATF6B		MAP4K2	SNX7		TCF12	ZBTB4		SSH1		ECSIT	EIF4EBP1				FAM65A	LOC646471
		MYO1C	PLK2		UBL4A	HIGD1A		EPS15	TMEM109		TCEAL1		PPTC7	MRPL35				FOXN3	STAU2-AS1
		TRAF4	SDC4		CAD	F3		FLJ42709	PLEKHA4		SULF2		LETM1	KRT10				OLFML3	LOC100287015
		INO80C	TRMT6		PNO1	TXNDC5		NTAN1	FGF7		OLFML2A		URB2	VEGFA				S100A8	GPR155
		MX1	STIP1		CERS6	CREB3		PHF3	NAP1L1		SLCO4A1		HNRNPA3	MRPL22				FIG4	LOC100134868
		AGPAT5	TCEAL4		FAM157B	CD81		MFAP2	ARHGEF39		SEC62		UBE2S	COQ5				RAB5C	CASP2
		AMOTL2	DHX15		ABHD10	SEPT8		ZC2HC1A	FAM65C		IFNGR1		BZW2	RWDD1				ARPC4	S1PR2
		SLC22A3	PIEZO1		UBE4B	PDCD1LG2		CEBPB	SLC41A1		RPH3AL		GLOD4	NDUFA8				CYB561D2	ZNF234
		MRPS5	CHCHD5		EDC4	PXK		EMP2	OPA3		ITPR1		TCF3	GNB2				CEPT1	CTNNB1
		RRM1	RRS1		TMEM170A	ALDH1B1		C12orf57	NUCB1		OBFC1		NF1	THSD4				RHOA	HTRA4
		COA4	MORN2		UCK2	EXTL2		KLHL13	OSBPL5		ACACB		CFL2	EMC2				TGOLN2	MOB1B
		RHOC	FAM91A1		CKS1B	SH3GLB1		NISCH	METTL15		ARHGEF10		MRPS12	PDIA5				DNMT1	NANOG
		PTPRN2	DDX1		SDCCAG8	CRIP2		NR1H3	L3MBTL4		TUT1		CHKB-CPT1B	ATP1B3				LAMP2	TMIGD2
		SMTN	DGCR6L		UBQLN1	PLOD3		NBPF1	ARL5B		RAPGEF1		ABHD11	CAB39				C15orf38	PPIEL
		SMIM14	FHOD3		PCYT1A	TPP1		FUT8	C1S		DNAJC3		ATP5G1	PPP1R1C				ACER3	N4BP2
		CAPG	CDC42EP1		RANBP1	HK2		NUMA1	FMO2		PRKD3		CCDC144NL	PKMYT1				PTGS2	ORC6
		PC	EIF2AK4		FSTL4	HSD3B7		LOC100129034	FSTL1		RPS6KA3		CENPM	REEP3				ACTR2	TNFRSF9
		ATP5J	KRT18		KIAA1671	TJP1		FHOD3	RASGEF1B		FAM213B		TPRG1	PPP6R3				FAM109A	LOC100268168
		ZWINT	MRPL23		EDN1	AVIL		TMOD1	HNMT		CASP4		PCCB	CCM2				LRMP	PCDHB9
		SNHG16	TPM2		NPM3	TAX1BP3		IFRD1	PTPLA		GPR68		SMC4	ASCC2				OAS1	SUV39H2
		DEGS1	SRPRB		PPAPDC2	CDKN1C		LMF1	POLR2M		GLTSCR2		APIP	PDZD11				OGFRL1	TCAM1P
		FAM57A	EIF4G1		TRAF4	TMEM147		AGPAT4	ASH1L		ANKRD20A12P		C9orf41	NUDCD3				LTA4H	BNIPL
		BTG3	TM4SF1		TP53TG3	FAM156A		SAV1	SNHG15		ANGEL1		FARSB	CCT8				SIDT2	RASAL2-AS1
		IFI44	COQ4		TP53TG3B	ZMYM6NB		TRAM1	MAP1LC3A		PINK1		PARL	ZP3				PDE4A	METTL6
		C4orf36	COMMD5		TMEM11	C8orf4		CCDC71L	NDUFA5		FBLN2		RBP7	MAD2L1				GPR108	LOC100506190
		IMMP2L	KLC3		HSPE1	SPIN1		EFNA5	IRS1		PPFIBP1		SLC9B2	WNT9A				LTC4S	VPS53
		LTA4H	TMEM223		DHX38	ANO6		NFKBIZ	TCF7L1		GLT25D1		MRPS2	AFG3L2				ETV3	IKBIP
		TM9SF4	CTPS1		MATN2	SH3GL1		F13A1	MYO1C		ARHGEF12		GADD45GIP1	GBAS				FAR1	NCRUPAR
		AASDHPPT	NCLN		HNRNPA3	MAP4K5		SLC35F6	EFEMP2		MTMR6		NSFL1C	PHLDB2				SLC6A6	SIRPB2
		EMC6	CHCHD1		C14orf169	SYTL2		OSBPL5	H1F0		HYAL1		LRP4	DDX1				SH3KBP1	MGC16142
		ADH7	BZW2		SPATA20	MMD		AMT	LZTS1		G6PC3		ANAPC11	GJA1				PRKAR2B	PPM1K
		AAMDC	TSPAN9		BZW2	TNFRSF1A		MTMR11	SH3KBP1		ZNHIT1		GAS2L1	ADIRF				RCBTB2	SLC44A4
		RB1	ATAD3B		FAM195A	USP32		CYSTM1	CALU		GMDS		PNKP	DDOST				AP1M1	GLIPR1L2
		TSN	C11orf31		PPT1	PSEN2		CTTN	SLMAP		RNF180		ADH5	SSU72				SNTB1	VSIG10
		NDEL1	RREB1		ARL4A	ELN		MAGI2-AS3	AFAP1L2		ZNF211		IRF6	SYNPO				RHBDF2	LINC00338
		WDFY2	ABHD6		KLHL42	MINOS1		ARL1	PHF13		GNAQ		LRRC1	DNAJC19				PSMB10	MLLT4-AS1
		MRPS33	ELAC2		TDG	CRTAP		RASA3	ENO2		PTPRK		ZFAND1	EIF2B2				VAMP3	HYAL4
		BMP1	DPM2		LOC286467	TRAM2		GRAMD3	CAPZA2		AMFR		GLUD1	NQO2				OSBPL11	DSEL
		ATG16L2	TSSC4		TBC1D7	LRP12		FAM133CP	GADD45G		FGFR1		GLRX5	NDUFB3				CAT	HERC2P7
		TMEM165	PAK6		ANXA2	KCNE4		SLC25A6	DDAH2		SDCBP2-AS1		RPS24	WDR34				IFFO1	RNF144A-AS1
		NIPAL2	NDUFS4		KLRG2	ARHGEF10		PIK3R1	DDX6		BCAP29		INPP5F	DUSP5				CD52	C9orf91
		RPF2	SERINC5		METTL21A	PTGS2		CALCOCO2	NCKAP5		IL4R		ELOVL2	SH3BGRL3				HPS3	C8orf31
		SSNA1	CPNE3		CLTC	ARRDC3		ADD1	KIAA1217		BCAR1		MYH14	PTHLH				IDH2	PART1
		ZNF326	CDC20		NUP205	PTBP2		EPB41L3	GAB2		GYPC		JAG2	ADCK5				CYP2S1	ARHGEF26-AS1
		DNMBP	TPGS2		SHFM1	TUBB6		QKI	CCNI		LOC146880		UBAP2	TAF6				ARMCX6	C1orf174
		HADHB	MRRF		COMMD1	ZDHHC9		IFITM2	TMEM51		ST8SIA4		EIF4A3	RDH16				MAX	TRIM59
		PLAC1	GABRE		DYNC1LI2	FAM195B		ST13	FSTL3		WDFY1		TMEM132A	POLR3G				SH3BP5	LOC339803
		POLD2	POLR2L		DDX19B	TMED7		PTEN	CITED2		ATOX1		GOT1	RND3				POU2F2	TINCR
		LIPA	GTF2I		SHC1	MFAP5		FUNDC2	CDKN1B		MAPK12		MAGEF1	U2SURP				GBP1	CXorf56
		MSRB1	TIMMDC1		TBL1X	HES1		GLT8D1	KITLG		FRMD4A		HOOK2	GTF2I				MATK	CROCCP3
		SSSCA1	TBCA		NIT2	COQ10B		ABCA1	ZFAS1		CERK		ABHD8	DPM2				MAP3K11	DBT
		PLEKHF2	TNFAIP8		KRT6A	LRRC59		FAM174B	DAG1		PPT2-EGFL8		TRAPPC5	ANAPC10				SLC39A11	ZNF329
		LSM4	CDCA7L		MED20	HABP4		ZDHHC9	RAB31		DNASE1L1		TAF5	ADSL				NEU1	ZNF286B
		CDCA7L	PSMB6		SMARCA2	PHTF2		ROCK1P1	FZD10		SUN1		CELSR1	EEFSEC				PSD4	QPRT
		NUDT14	HSD17B10		HNRNPD	KANK2		TWSG1	ID1		PCMTD2		CDC42BPB	NOMO2				MLX	PSTPIP2
		MRPS6	MRPL48		ZBTB33	ARMCX1		PAPLN			HERC2P3		SLC38A10	ABT1				TRIM36	C1orf210
		CYP51A1	DNAJC9		LOC100505738	KDELR1		C7			IGLL5		CSTA	FAT2				HRH2	RDH10
		DEPDC1	DCBLD2		BCAT1	SULF2		ATN1			CDC42BPB		RPS28	COX6B1				SLX1B	PACS2
		MTX2	ZNF706		DTD1	SLC39A6		CHD9			BTBD3		DPYSL3	DLEU2L				SLX1A	LILRB1
		SYBU	WDR36		PEMT	TLN1		FAM168A			LOC389791		USP6NL	SMYD2				CCSAP	NTRK2
		HMGCL	NUDT5		MRPS30	CREG1		RPL24			CAPNS1		SNRPA	PRKCSH				LOC146880	TRIM68
		PTGS1	FAM96A		C21orf119	CLCF1		CYP7B1			ARSG		ST7L	FDX1L				DYRK4	KLRD1
		B3GALTL	TELO2		GPD2	FLJ42709		TMEM14C			SLC35A1		SURF6	EMC10				PPP1R11	ALG1L9P
		COL12A1	GNPDA1		VBP1	TBC1D23		MAP2K6			BCRP2		RNF126	CLSTN1				RFX5	RNF41
		LMNB2	PLOD1		PDLIM3	RGS16		LENG8			RAB11FIP5		DMRT2	SGPP2				BHLHE40	NHSL1
		LTBR	PPIB		HMGXB4	KLF10		MMP14					SOX2-OT	C1orf106				TET2	KIAA1656
		TRAP1	COA4		ZNF131	CACNA2D1		PNISR					DNPEP	PSMD14				SLC11A2	CSTF3-AS1
		IFNGR1	TKT		TP53TG3D	ARHGEF19		TNFRSF14					ATP5J2	C3orf67				PTPN1	ZNF197
		METTL7A	FGD6		MPST	SCYL1		ETV5					SLC25A37	PIN1				CD1D	LOC100131257
		IL17RE	MIR31HG		C2orf68	ZNF25		AASS					CBX6	DNAJA3				EMB	RAB36
		MRPL40	ZDHHC12		EMP2	GALK1		AP3S1					LINC00839	PSMD4				NIPSNAP3A	LOC100093631
		TJP2	PKMYT1		VARS	LOC100132891		TBC1D2B					MKI67IP	HDGF				CXCL1	MAP1B
		TXLNG2P	MMADHC		VPS72	FNDC3A		MYLIP					RPS5	SUV420H1				DBNDD2	SLC15A2
		ARV1	KIAA1598		PRH1-PRR4	ZNHIT1		IDUA					MBD3	TRAP1				PSME2	FBXO6
		LDHA	RCC2		TRMT10C	LRRFIP2		LRIG3					NDUFAF2	WDR46				SCP2	SGK494
		COBLL1	HOMER3		RAB18	ARHGAP24		CRTC3					UQCR10	LY6E				SLC36A1	FZD10
		GTF2I	SNX7		MNAT1	DOCK1		PRR16					LRRC69	PITPNM1				ATG7	GOSR1
		RNH1	USP18		C3orf65	GPR68		PTPRM					STOML2	IRX4				FAM118B	PSMD11
		MRPL2	SPSB1		IPO9	NBPF15		ARHGAP24					C19orf43	F2RL1				BNIP3L	ARHGEF39
		VDAC1	TMEM222		PIP5K1A	CXCL1		NTN4					ALCAM	YIF1B				MARCKS	FBXO48
		SLC39A1	BAIAP2L1		ARHGEF16	PYCR1		SEP15					ANKRA2	FABP4				ASAP1	TNFSF15
		MANBAL	SMN1		RBM19	FAM109B		RHOBTB3					ZNF581	IPO4				TPCN1	LOC494141
		SDCBP2	EBP		THAP4	TMEM165		ZNF438					ATAD3B	POLR2I				POLD4	LEPREL4
		RTKN	MRPS35		APOBEC3B	MAFF		APCDD1					SUPT6H	IFI30				GALM	KIF14
		KIAA0020	C14orf1		PSMB6	STON1		ARNT					POMT2	TAGLN2				MPV17	CPT1A
		UBAP1	SSNA1		GLG1	RASAL2		TMEM43					HSPBP1	BCCIP				HAAO	SMIM17
		PDZD11	ADH5		ZNF518B	CHPF2		MAGEH1					SGK1	TSN				CYTH1	SAR1A
		HK2	PTRH1		POLDIP2	GJA1		TBC1D16					SSBP4	RFC4				NCSTN	BOLA3-AS1
		GPD2	TGFB2		SRP72	NEXN		FUCA2					EFS	LRP11				TNFRSF11A	NF2
		ITGB8	TGS1		PRKAA2	SEC24A		IFT52					C9orf123	EIF2S1				RALA	CACUL1
		PPME1	TMEM258		TMPRSS11E	HDAC7		ACVRL1					FOSL1	SNX3				KIAA0247	LOC286467
		ERAP1	ECE2		ATP13A2	SHISA4		HIPK3					CDC42EP1	FAM91A1				CIB1	CA5B
		TMA16	UBE2L6		SNAP47	TNFRSF10D		ASPH					SYNGR2	MRPL27				SPCS3	CCBP2
		PLEC	RRM1		ENTPD3	IRAK3		PEG3					RPL24	BTF3L4				CSK	CXADR
		PTPLB	TMEM9		PES1	PDE7B		COL8A2					SMC2	FRMD6				STK40	MIRLET7BHG
		EIF4E2	ATAT1		MKS1	S100A13		PAR5					WDR45B	GCDH				MIR155HG	CDC42
		IAH1	HCCS		SMEK2	SLC44A1		TPBG					BICD2	CUX1				KBTBD8	DTD2
		GADD45A	NUDT16L1		PUM2	C1orf122		HSPB8					FAM157B	PLXNA1				MCOLN2	KIAA1324
		RBP1	ARPC5L		PSMB2	JMJD1C		FAM8A1					SLC39A4	GGT1				PTPN18	FLCN
		FAM35DP	RAD50		USP21	SLC35G2		PLBD1					EIF6	SNX8				ACAA1	LINC00260
		TBRG4	FH		FOXK2	MAP3K5		DDX39B					RAP2B	SRPRB				TBC1D22A	LOC284865
		AKR1C3	MRPL1		C17orf100	RAB32		GPX4					BCL11A	GLT25D1				UBE2W	SLC39A11
		IDH2	ICT1		GCN1L1	SLC38A5		LDLRAD3					RUVBL2	SQLE				ETV6	ERCC4
		METAP1	HSF1		DHX57	SFXN3		UACA					ENDOV	RNF144B				GOLGA8S	SLAMF7
		DHRSX	SCO2		CERS4	ACSL1		WDR19					LSM5	MEGF6				FN1	WDR76
		THOC3	ATP6V0D1		LOC399744	RASSF8		CREBRF					PTPRZ1	STAP2				SNX30	DSCAM-AS1
		TRAPPC5	MIF		CAMK2G	LEPREL4		TMEM115					ADCK2	TAF12				LAMTOR1	KREMEN1
		PTPRE	RAB31		SLC25A17	YIPF5		PRKCDBP					CYB5A	NUDC				MTHFD2	LOC729603
		FJX1	CTSH		DDX59			ID3					UQCC	RYK				P2RX7	INHBA-AS1
		NDUFA2	TMEM171		C16orf80			TMEM45A					B4GALNT3	GTPBP4				SQRDL	MED18
		LYPLA2	NDUFA9		XRCC6			LDOC1					TNFRSF10A	PCDHGC3				GPX4	MDM4
		GOLIM4	BNIP3		LOC728752			TMEM55A					TRAPPC9	RPE				CYB5R4	TMEM56
		NDUFC1	COX7B		MAGEF1			ZNF880					U2AF2	PDIA6				TRABD	PSMG3
		CTAGE4	NAE1		WDHD1			LOC100132352					POU6F2	MED10				LOC100507463	EGR1
		NOC2L	LSM3		TOPBP1			RPS10					PAX9	CPSF3L				STX6	ITIH5
		MRPS35	PHGDH		RNPEP			IRF1					GPX4	MKI67IP				ST14	ZNF551
		ATP5D	DRG2		AHSA2			VAMP5					BTBD2	NPTN				CD164	UGGT1
		DDX41	GPC1		ZC3H18			LGALS3BP					ZWINT	NEDD8				PLIN2	CSNK1G1
		GNG12	ABCA1		TOMM22			RASL12					BRD9	CYB561				CD101	LNX2
		SETD4	NGFRAP1		RPL37			TMBIM1					PITPNM3	TCIRG1				INPP4A	OCLN
		PSMD9	TSFM		CA12			CLEC11A					FAM203A	PROCR				RAB5A	C2orf91
		HDDC2	PFDN2		ULK1			SASH1					TCF20	TBCA				PSEN1	EIF5A2
		PAICS	CBX3		LYPLAL1			ASB13					CENPJ	MRPL18				CBFB	RAB2B
		PSMG4	MAF		NT5C			CRABP2					MAP7	BUD31				SH2D3C	EYA3
		RPL35	MT2A		TMEM63A			NGFRAP1					TRIM37	NEBL				LOC653513	TVP23C
		STK3	MAGOHB		NIP7			SECISBP2L					CRB3	UBE2C				C17orf49	KIF1C
		PPIB	PTRHD1		RAB10			TPM2					SDCBP2	LYPD5				PBX3	ZMAT3
		RAB11A	TAF12		BTBD11			TM2D1					TIMM50	GLE1				ACAA2	INMT
		XRCC4	WDR4		CSTB			CDKN1C					MLL4	MRPL52				HPS5	G6PC
		BTBD10	PEF1		TRMT61B			RPL39					CABYR	MAP7D1				CHI3L1	CYP8B1
		SLC25A27	MMP28		HID1			PLD1					PCNA	GSTT1				LOC338758	ITGB8
		WDR18	MED10		CCT3			SNX9					C8orf82	ENOPH1				DNASE2	ICAM4
		MCC	METTL5		NPLOC4			HEXA					EIF3B	IQGAP3				INSIG2	IVD
		CSE1L	MVB12A		DIABLO			PSKH1					SLC44A1	SVIL				CLN3	LOC100506385
		SNRPA	BAIAP2		AHCY			DRAM1					MFSD2A	PSMC6				GIMAP1	MXRA7
		KIF21A	MCM2		WDR54			RHOBTB2					SNF8	PAQR4				GDI2	ZNF160
		NPEPPS	BCCIP		SRSF9			APOL4					SRSF9	MYO5B				ETS2	IQGAP3
		DDX60	F2RL1		UGP2			CYP4X1					PLA2G4B	KBTBD2				SAT2	FKBP9L
		MED20	NOB1		CCT6P1			MAP4					ACTL6A	NUTF2				NRP2	KIAA0101
		UTP18	PES1		NSUN5			PPIC					GARNL3	C11orf80				FONG	C6orf62
		GCLC	HCP5		CCT6A			SCP2					SETD8	UFD1L				C6orf1	ALDH5A1
		MALL	ZMPSTE24		MRPL55			NOD1					PAK4	FANCE				SLC17A5	LOC100506746
		PHLDB2	ERAL1		IFI27			MBD5					AKR1E2	ATP6V0B				PACSIN2	ZNF100
		SLC26A6	CSTA		DSC3			RNF130					C3orf52	S100A3				TRAPPC5	PNPO
		RRAGC	CCNJL		NDUFB9			NBPF9					TRMT1	CDH13				DDAH2	ZBTB24
		RBFOX2	CDH1		PTPRD			CEP112					NOP2	PLEKHG3				PPP6R1	LOC284551
		TMEM79	C19orf70		PRPF4			ID2					CECR5	CHTF8				ITSN2	NKX3-1
		TECR	DYNLL1		NBEAP1			EML1					CDK1	COG4				HSD11B1	PARD6B
		USMG5	GTF3C6		MRPS7			CXCL2					SNRPG	TRMT10C				LOC441081	HAUS2
		RGS20	TIMM22		HOXC10			CAMK2D					WDR90	CDCA7				FGD3	LOC100287846
		ARHGAP5	VWA9		PSMD2			CLUHP3					ZNF706	GARS				SDCCAG8	EEF2K
		STAT6	CCDC58		LOC152217			SPCS1					TUBBP5	PIN4				COMT	KIAA0355
		PRRG4	CNTNAP3		CCBL1			ZHX2					BTF3	WDR61				LACTB	BPNT1
		PDK1	S100A13		ST6GALNAC2			BCL6					CLUH	MRPS9				MGST2	ZNF696
		LETM2	CD24		SETD6			DTWD1					CCDC106	TOMM22				DNAJC4	EXOSC6
		CERS5	BPGM		HR			RAB23					RCC1	XXYLT1				CBL	ZNF578
		AGAP3	EDARADD		GPRASP2			MARCH3					MTERFD1	SNHG15				TTC7A	SNORA7B
		MORC3	C11orf83		PSMD3			AKR1B1					KHDC1	UPK3B				SOCS3	TRIP13
		COX5B	NDUFB4		KDM5B			NAP1L1					MKRN1	GNA15				CTBS	PPP1CB
		ALDH3A2	CNIH4		DIRAS2			ABHD14A					CUX1	WIBG				KAT2B	DSTYK
		CARD17	EIF2B3		MICALL1			THNSL2					DNHD1	DUSP23				VCAN	WHAMM
		TMED3	RPAP3		YIPF6			CRYL1					RALGPS1	TUBG2				TSPO	FLJ12825
		NMT1	DHX29		ACOT1			EIF3L					FARSA	ITGB5				EDEM2	F2RL3
		MRPL37	SNRNP40		NUP88			PNRC2					LOC100132215	NCBP2				TOR2A	RPS25
		CDKN2B-AS1	TSR3		MGME1			ZNF358					PERP	TFDP1				ZFYVE26	PPP1R3B
		FAF2	LAMTOR1		WIBG			NEU1					MEST	NDUFB7				SULT1A1	MTA2
		SNRPC	H2AFY		DYNC1I1			SNHG5					CLIP4	COMMD10				FBXL15	ZXDC
		GRHPR	ANKRD29		SLIRP			FAM114A1					PSD3	CDCA4				SUPT4H1	GGT6
		UBE2L6	SNRNP25		ZNF706			SEC31A					ETV3	RPS20				IL10RB	HIF3A
		CKS1B	SLC31A2		DIP2B			FRMD6					TMEM98	HSPE1				SLC27A3	PLEKHG4B
		DLX2	VPS35		SPRTN			FAM180B					C4orf48	LIMA1				HIPK1	RAET1E
		MPP7	MINOS1		MARS			RARRES3					CEP85	ISY1				RAB32	ZNF662
		ITGB1	RCC1		DPY30			MT2A					MAFG-AS1	TMEM159				CYSTM1	GTPBP10
		HMBS	REEP4		MNF1			TMEM173					RPL39	NOL3				HERC3	DIS3L
		MRPS21	LOC152217		FAM215A			ARHGAP21					MGAT4B	DIABLO				SERPINB1	PTGR2
		MRPL35	TBRG4		PEX19			NBPF10					ADM	PGLYRP3				RRN3P2	LOC90784
		CYB561D2	OVCA2		GPN1			CALCRL					MCAT	ABCF1				OSGEP	PNPLA1
		RUSC1	RABEPK		COPZ1			TLN2					OLFM2	C10orf99				NPC1	C3orf62
		SLC25A26	RPS17L		C2orf69			NBPF24					FEM1A	PROM2				FAR2	TPTE2P1
		FBL	RPS17		FSCN1			HEPH					MRPL34	CTNND1				AVPI1	USP13
		MRPL23	MSRB1		PHF6			TMEM135					PRKDC	MAPK6				GPNMB	MTMR9
		TMEM43	IMPA2		GLI1			SERPINH1					IDH3A	RNF181				APLP2	CHST5
		SESN1	RUSC1		PSMA6			STAT6					FTSJ3	NDUFAB1				OS9	NRSN1
		CTTNBP2NL	WNT10A		DOLK			SMIM7					LOC100128881	MRPS12				MVP	PER2
		PPA1	IFT57		DBN1			PTPRU					MSH6	AIMP1				COMMD10	C19orf40
		YIF1B	NMRAL1		C11orf93			TCTN1					DEAF1	COX6A1				ANTXR2	NUP43
		PWP1	AP1S1		C21orf91			SPSB2					RPL39L	CRB3				CTNS	PIN4P1
		KIAA1522	SLC7A5		ZNF711			NBPF14					CCNB1IP1	CKB				APMAP	ARHGAP26
		UCHL5	FGF11		FGF14			IRS1					MRPL15	RARS				ARL8B	KRBOX4
		LOC154761	NUP93		FAM96B			ODF3B					FZR1	DHRS3				GNAQ	LOC100287225
		PALB2	TARBP2		WDR43			DOCK4					C12orf10	COL7A1				PNRC1	FLJ13197
		IFI6	TRIP6		ARNT2			LOC100506990					RAD51AP1	HOXD11				RNF135	GTF2H3
		RARS	FAH		RAC3			REV3L					DNAJA3	F12				ACVRL1	DYDC1
		EIF3B	DUOX1		TMTC4			TFE3					SRSF1	MRPS18B				ITGA5	DCAF10
		NAA20	SLC35C2		CCNA1			RRBP1					TEX10	KNSTRN				DEF6	LOC100131691
		STAP2	PXDN		PDZD11			STXBP6					DNMT3A	NSA2				KIAA1598	GTPBP3
		PTRH2	KCTD1		LRRC8A			GBP2					KLF3	NTPCR				TUBA1B	CARD8
		CCNB1	GFM1		SC5DL			MARC2					EZH2	QTRT1				PARP12	MEX3D
		CTNNA1	SNRPG		SHISA4			ATF7					SCARB1	SCEL				IRAK3	SLC35E3
		ADPRHL2	GRINA		FOPNL			SERPINE2					HS6ST1	PTPRE				SRGAP2D	LOC100506834
		CWC15	TOM1L2		TMEM99			SERINC3					ABCG2	FAHD1				AKIRIN2	SEMA4F
		PAFAH1B3	GSDMC		DLX5			ITGA8					ARHGAP24	PPIF				LSM10	SOWAHC
		PRKAG1	TRAPPC1		C3orf37			SDF4					SCARA3	TSC22D2				OSBPL3	PLIN5
		NUTF2	ITFG3		CERS3			ATP6AP2					PEG10	MYO10				RCBTB1	TATDN3
		SAA2	CBY1		GJB5			A4GALT					A4GALT	HIST1H1C				RTN3	FLJ41941
		NCS1	EIF2S1		SSSCA1			SAMD4A					ATAD3A	PBK				VPS11	FBXL20
		TP73	MRPL35		NMT1			EMP3					LOXL1	ORC5				EML4	MARCH6
		RPS21	HOTAIRM1		PLXNB1			PCMTD1					SMG9	PITRM1				ARMCX1	SEMA5A
		ADI1	NSUN5		EEF1B2			KCTD3					SLC27A4	DCUN1D1				CCND3	PQLC2
		NDUFB7	OVOL1		PFDN2			EEA1					NOLC1	ECHS1				TM9SF2	JAM2
		PISD	AMMECR1		DAK			TXLNA					TPX2	C22orf32				EFR3A	CSAD
		CCDC24	FLYWCH2		TTC32			TGM2					CHST7	RAB1A				CSTB	MANSC1
		MRPL41	PPME1		SNX4			CHST14					PPAT	UBXN11				SETDB2	IL6R
		MGST2	KDM1A		FBXO21			FAM102B					BCCIP	MRPS15				GNPTG	CALR
		STOM	PDRG1		MKRN3			ADAMTS9-AS2					KIAA1671	SDR42E1				SH3BP2	CGNL1
		SMC6	TRAF4		LOC642236			LXN					LOC100132062	PDLIM1				ARF3	TNFSF14
		VAMP3	HEATR2		POPDC3			TOMM7					LOC100132287	TIMM17A				KIAA0141	NT5DC3
		RIN2	SRM		ENAH			TCF7L1					CHCHD7	UBE2E3				LOC374443	MREG
		SYNCRIP	TMEM242		B3GNT2			GALNT11					NPL	VARS				HLA-G	PCAT1
		SND1	STAT1		CNOT1			GPC6					FAM173A	EPN3				ELOVL1	NPAP1
		CLTA	ARHGAP32		HSD17B12			EPDR1					RPS23	TRUB2				PLTP	C17orf77
		PTPLA	TUFM		UBQLN4			TUBB2B					CRNDE	SF3B4				C6orf120	FLJ43681
		UBA6	TMED7		C8orf47			COCH					KCTD9	PAQR7				CEBPB	FAM115C
		OR7E37P	DEF8		TRAP1			GPX8					ACAP3	SNRNP25				ARSB	AP4E1
		DCAF6	POLR3K		SLC35B1			ARHGEF26					SCRIB	SPOCK1				ZMYM6NB	FRMD6-AS1
		THEM6	AIMP2		C6orf1			SESN3					KLHL42	EIF2A				SNX6	SLC25A51
		ATP5I	ANAPC13		LMO7			NBPF16					FAM160A1	HRSP12				GBP5	PIGW
		IFNGR2	C7orf50		SPG7			HAS2-AS1					PPL	BCL2L10				DPP7	MTPAP
		NCOA7	DUS2L		NXPE3			MGRN1					EHBP1	PAM16				SERPING1	IRF2BPL
		CNIH4	C11orf49		SMARCD2			DLST					PPP1R16A	ATG3				FNDC3A	MAVS
		GPC1	ATAD3A		ADHFE1			BEX4					C17orf70	CACNA2D1				TOMM40L	C2orf69
		SORBS2	CNKSR1		FAHD2B			CLCN6					TRIM47	SF3B14				SNORA9	CLCC1
		LAYN	LOC387895		SF3B4			ANGPT1					PNN	NRBF2				THAP2	LINC00346
		THOP1	APRT		NOP2			SGCB					MRPS30	BAALC				UBL3	ZNF749
		SLC39A13	HSPA4		TTC22			ACVR1					MND1	ELOVL1				C15orf38-AP3S2	LOC400548
		SP110	IFITM3		CFDP1			PGRMC1					ENTPD3	CDC23				RHOT1	ANKRD20A9P
		LAMTOR2	NOP10		ARHGAP35			PEAR1					XAB2	PSMC4				HPS1	CXorf38
		AHCY	UNG		SDHC			KANSL1L					TST	GFPT2				CSGALNACT2	STX2
		BIK	CTNNBIP1		PACSIN3			ST5					LYAR	IL20				NANS	LINC00189
		KIF16B	ADCK5		HAX1			BCL2					CDCA4	CCDC64B				GCHFR	LOC100128338
		ERG	TMEM79		ZNF148			SIX5					ZNF121	GALNT1				PQLC1	USP54
		ARPC1A	ANKLE2		ENOPH1			ANO6					EVPLL	CIB1				ZNF85	ZNF124
		BMP2	NMB		TNFAIP2			HDAC5					TRMT6	FAM96A				NUCB1	THAP6
		SLC6A9	CCDC53		VSIG10L			CREBBP					TBCD	SMARCA4				FAM214B	EPGN
		DAB2IP	TIMM21		MRGPRX3			ZNF25					ABCA1	TMEM63B				PSTPIP1	FOXK1
		LTB4R	EIF2S2		VWDE			UGGT2					SIX2	CPNE8				VAT1	KIAA0513
		SLBP	FAM162A		SLC30A3			FUOM					SAP30BP	NOC4L				UBE2J1	DNAJC18
		SSRP1	SLC25A11		LOC339535			GADD45G					BCL2L2-PABPN1	CD40				TTC38	CBFA2T2
		TRIAP1	ECHDC1		YWHAE			FLT3LG					PPP1R35	TBC1D8				MAPRE1	LOC282997
		TK1	DPH2		MAPKAPK5-AS1			NBPF15					LARP1B	KIAA1524				STK38L	HIP1
		MFF	PSME3		FKBP3			C6orf89					KCNJ14	BNC1				DUSP2	SNX27
		MCRS1	NGFR		PHF5A			CEP85L					SIGMAR1	MCM5				NMI	EFNA5
		MLST8	GYS1		NME1			EIF4EBP2					GSS	MFGE8				RANBP9	DHTKD1
		TMTC3	DDX58		C16orf70			FAM109B					MAGED4	EIF3C				SIRPB1	GFOD2
		CBR4	PAICS		EXOSC6			SPRY4					CERS4	EIF3H				RUNX1	ZNF876P
		DTX2	RFC4		PLAA			NGFR					MARCH9	AEN				APH1B	PLEKHH2
		EPAS1	ARL4D		TRUB2			STX12					TERF1	C19orf43					LHFPL5
		WNT4	CDS1		CSE1L			SEPT8					LOC100506314	MT2A					TRAF3IP2
		DDX56	UBL7		SUZ12			FLCN					MAPK8IP1	SPCS3					FAM84B
		UBAP2	TNPO2		MRPL45			LRP6					LACTB2	YARS					PTOV1-AS1
		ANKLE2	NBN		S100A11			MID1					SNRPE	RCE1					APAF1
		MTHFD1L	POLR3G		HEATR1			CLTA					SEPT9	PSMD7					ZYG11B
		KAZN	BCL2L2-PABPN1		COIL			ALDH6A1					STT3B	RPL35					ZNF543
		HARS	MPZL1		JKAMP			VSTM4					GNB2L1	PRC1					KIAA0754
		RPS6KA1	TIMM17A		C1QBP			NEK9					XPA	MYC					SLC7A11
		GPNMB	DHRS4L2		TMEM98			TMX3					LOC729737	PTBP3					UBOX5
		UQCRQ	MPDU1		MARCH7			ABTB2					ANLN	ARL6IP6					ZNF548
		UBE2Q2	TTC37		UNG			ATP6V0A1					HDHD3	MRPL46					FANCD2
		RIMKLB	EXOSC5		SLC33A1			PTGS1					LRRC14	MRPS5					PLD6
		MRPL53	RNF121		TMEM182			ADCY3					MAB21L3	SNX13					ZNF205-AS1
		SLC22A20	UCN2		FARP2			MAPK3					WDR43	ABCC3					PSIP1
		CCDC137	METAP1		NAV1			PDE5A					KNTC1	ANAPC13					NPFFR2
		MDH2	DLX3		SLC1A5			LOC100652999					UBE2C	PNP					BCDIN3D
		NCLN	NDUFS6		ZNF589			CD40					C8orf59	DNTTIP1					PSMB4
		TMEM237	COMT		ZDHHC4			PSD3					ZDHHC21	SMARCD2					ALDH1B1
		UCK2	NDUFA12		CCDC127			RIN2					APTX	HSPA4					WWC1
		CHTF8	IVNS1ABP		SUDS3			XG					MKRN3	BCL10					UVSSA
		PIGF	SF3B14		KEAP1			ARF4					CHEK2	SNRPD1					KLHL5
		ATIC	FAM206A		LMBR1			PTPN9					CDK4	DLG1					ZNF670-ZNF695
		LPAR5	TMA16		DDX55			IFT140					SURF2	MRPL2					TRPM7
		PGAP2	MIEN1		RUFY3			ZNF512					CTNNBIP1	EIF3G					SMCR8
		C21orf91	RPL23AP7		MRPS15			PDE4DIP					MFI2	SLX1B					SLC4A5
		ARNTL2	TMEM251		KRT6B			TRIM2					RPL30	SLX1A					PLGLB1
		FBXW5	AHSA1		CRIPT			PTTG1IP					EXOC3	SLC44A1					SGTB
		SWAP70	F11R		EFNA1			CAT					CLTA	GSDMD					FAM217B
		MRPS25	PAK1		COASY			ADC					MCF2L-AS1	LOC728431					CENPH
		SNRPD3	NDUFB1		CACNG4			ZC3H7B					UBAC1	BUB1					TRMT10B
		APLP2	MYL12B		CHD7			LOC100132891					TP53I13	APCDD1L					XDH
		PLOD2	TSN		C19orf73			ETV1					CDK5R1	DHRS1					ILF3-AS1
		TENM4	RNF34		ADIPOR2			MATN2					ATP5B	CCZ1B					BHMT2
		DMRTA1	MRPL39		FBXO41			CAMLG					DIRC2	NUDCD1					AUNIP
		TACC2	CDC123		CHD3			KIAA1328					PSMG3	CEP85					GABPB1-AS1
		MATN2	GARS		COX6A1			SLC39A14					HBEGF	CKAP2L					LOC100133612
		MTHFD1	GCDH		FAM83B			PHC2					GPHN	ITGB1BP1					RAB40B
		PSAT1	HMGN2		CLTCL1			ATF3					CEP170B	ELOF1					WDR43
		KCNJ15	PLRG1		CAPS2			EPM2AIP1					TTK	DRAP1					TMEM120B
		SLC25A5	DNAJC19		KLHL7			AGO3					OXA1L	CCT4					UNKL
		NPC2	MAZ		YEATS2			LRRC49					CENPV	CIRH1A					SPPL3
		CSRP2	PER3		BHLHB9			ZNF32					NME1-NME2	PPP1R35					RBL1
		ERAL1	METTL1		MAGEA11			ZNF181					LUC7L3	WDHD1					SGOL1
		TPI1	ACTR1A		POLR2J3			TLE2					PRPF4	CMAS					PHACTR4
		POLE3	MYC		ASTN2			SEPT11					CDCA7L	ESRG					CTCFL
		ACTN4	HAUS1		DPP3			AHI1					SRPRB	EREG					BLOC1S3
		MYH10	ARL3		TP53I13			FES					SPPL2B	ID1					YIPF2
		DACT2	CYP39A1		FASTKD3			SNTB1					STRN4	ECM1					GUSBP3
		XPNPEP1	ARHGEF4		LOC100270746			ACACB					HMGB3	SLC22A23					ATP1B2
		TBCA	CHID1		ACO2			CES1					TENM2	DTX2P1-UPK3BP1-PMS2P11					KIF3A
		FANCE	SERPINB4		TPGS2			FZD4					NAPB	RSRC1					AP5B1
		MRS2	TOMM5		CPT1B			LASP1					FUBP3	ZMPSTE24					NUAK2
		OXSR1	CDK10		GPNMB			SCCPDH					UQCRQ	DDX39A					FAM92A1P2
		UQCR10	DNASE2		MKNK1			MTCH1					WDR11	TNFRSF1A					ZNF276
		CDKN3	PMVK		NMRAL1			CMAHP					ERF	RNF126					SPAST
		TMPRSS11A	LSM4		NELL2			CRY2					FAM136A	SAMD9					NAA40
		IMPDH1	TROAP		FAM117B			SH3BGRL					IFT20	CCDC130					TRMT2B
		LOC401397	LEO1		TP53TG3C			TMX4					LOC100289561	RANGAP1					FLJ42627
		PDIA6	KIAA0391		XPO5			C6orf120					SFXN1	SMARCE1					SIRT5
		XYLT2	MAN1B1		DHX36			STARD13					EXOC7	NANS					ZNF273
		ANKRD33B	SNX5		HSPE1-MOB4			PXK					RRP1	TSTD1					PHYHD1
		CCNG1	COPS3		DHX34			TENM4					NDUFC1	ZFYVE19					TERF2
		GTF2H1	KIAA1217		GLOD4			BTBD3					FBXO25	UBE2T					ISPD
		TANC1	PRPF31		TSPAN14			LIMCH1					TRAPPC6A	BCL2L12					ZNF621
		MYO19	LLPH		MTCH2			ITIH5					GBP6	MIEN1					SKP1P2
		SARNP	CAPRIN1		ZFHX3			JMJD1C					SNAPC4	KCNK7					PLEKHA2
		SEMA4B	ZCRB1		PDIA4			ACSS3					HSPD1	MINOS1					FAM126B
		FNTA	NUP37		MIR600HG			OSBPL1A					QSER1	POLE4					LOC157273
		LIN7C	MRPL45		GALR2			LEPREL2					RPL7A	LSM6					VSTM4
		BRAT1	INO80C		TRIM29			CDADC1					RRP8	MAP2K1					EPPIN
		PIN4	TATDN1		NUCKS1			CDC42BPA					GINS3	IL20RA					ASB16
		HGSNAT	NMT1		CCDC43			BMP1					HPS6	NTMT1					C1RL
		VGLL4	PHB		FIP1L1			RBM3					CNTNAP3B	MTERFD1					ZKSCAN7
		SRPK1	CORO6		PREB			ITSN1					CEP78	TRAPPC3					PRELID2
		OPTN	GMFB		SRPK1			PRAF2					PLCH1	TSEN15					ENPP1
		ERCC6	POLR2H		RBM14			PLBD2					LOC388796	COPG1					NCR3LG1
		PRELID1	MZT2B		ESRP2			FOXP2					LARS2	EVPL					PNMAL1
		COPS8	IFT43		NCAPG2			PGLS					SNHG3	CISD2					LOC654433
		COX5A	FPGS		TUBB3			AGXT2L2					LRP6	AURKAIP1					LOC158696
		PRMT3	GLI3		ZMPSTE24			PALMD					PPRC1	CCDC126					FXN
		GNL3	SHFM1		ATPAF2			SMARCA1					ZNF8	MARCH5					BMP7
		IFIT5	FLAD1		LRP8			UBE2E2					OGFRL1	RCC2					ELMSAN1
		GLB1	REXO2		KPNB1			PDLIM2					GPRC5D	EMC4					TRIOBP
		PRICKLE2	SERBP1		SLC25A39			VEGFB					LOC728407	TMEM208					KCMF1
		ST5	GTPBP4		GIT1			CD276					ZNF511	HIVEP3					SLC35E2
		SSBP1	GLOD4		SLC6A10P			PEA15					TPGS2	MRPS7					RBM19
		PPP4C	SCO1		GBP6			SPSB1					C17orf75	TMED10					PRPF39
		CDK6	KARS		TOMM20			C1orf85					MAGEA11	RNF145					GTF2E1
		COX7B	WDHD1		LPAR1			DNAJC1					EPN3	CD47					PYCRL
		SNHG8	MRPL4		ATP5G1			FIS1					MDH2	KLK7					HSP90AB4P
		IGSF8	COASY		BICD2			RUNX1					TEX2	NUBP2					ZNF841
		RNF26	METTL3		DAP3			ERRFI1					METTL23	DIAPH3					CORO2A
		RPL27A	NAT10		PBDC1			ABLIM3					COA5	USP5					SOX7
		TRAF7	IGFL1		LAMC3			AMOTL2					CACTIN	SLK					KLHL28
		MAPKAPK3	MRPL9		FH			TULP3					LGALSL	SERPINA1					EPT1
		MRPL48	GPN1		SNRPD1			BBS4					MRPS9	GHITM					SYNJ2BP-COX16
		ATP5SL	HGS		ILF2			LRRK1					DGCR8	KIF2C					PDE6B
		DLD	TNFAIP1		CCDC86			ZNF568					RABL6	CDS1					ALS2CR8
		ACBD6	RBM14		USP32P1			PCDHB16					IARS	TSPO					CARM1
		FLII	BCHE		UTP3			FLJ45340					CDR2L	TOPBP1					RHBDL2
		TRUB2	WDR75		AACS			SLC39A8					CPNE2	TEAD4					SCD5
		HADHA	TRAPPC4		DRG2			ZNF302					F2RL1	RRS1					BAG4
		C17orf89	SLC25A22		AKAP10			ZNF532					CANT1	VAPB					PDSS2
		EPHA1	TRAPPC2L		NUP188			RMDN2					TNPO1	UBA5					ABCA5
		MFSD12	RBBP7		ZNF638			XIST					SCLY	TIMM9					SYT15
		PLA2G4F	GFM2		SMG8			SEC24D					LRPPRC	BLNK					TCTN2
		PABPC4	RDX		CRKL			CLDN12					RPL28	UBE2J2					PAPLN
		PDHB	TOP1		AVL9			GPRC5A					LMO7	SMUG1					DNAJC24
		GLUD1	COPS7A		SOHLH1			GNS					PYGB	CAMTA1					RABL5
		LAPTM4B	MSL3P1		MSTO1			MFSD1					REXO1	TOMM7					LOC100129518
		DPAGT1	PRDX4		HTR2C			TRIM23					CNNM2	ADSSL1					FAM117B
		PTGR1	MTX1		AP1G1			CAMK1					KAT2A	GPN3					DCAF16
		COX8A	GMPS		LSM10			FAM65A					GPD2	LOC100506314					ACVR2A
		AACS	LAMTOR2		TPST1			ADM					DCAF13	ARMC1					CC2D2A
		NDUFAF2	MCRS1		ATP2C1			MLH3					CDCA5	RPL38					TYW5
		DIAPH1	FARSB		TTC30A			CTDSP2					ATP2B1	PMVK					ERLIN2
		MVP	CYB5R1		EXOC5			SEPT10					SLC25A5	ENY2					ZNF486
		PGBD3	PLSCR1		LOC550112			CITED2					FAM83H	ADAM15					SRSF12
		NT5DC1	UBE2K		MRPL12			MRAS					GSTP1	NT5C3					FAM60A
		DCUN1D5	DARS		ACD			ASS1					ZDHHC8	RPL35A					TFDP2
		DHRS4L2	HYPK		BYSL			GALNT10					IPO4	RAD51C					SNTB2
		EXOC3	SLC6A8		TRO			POLR2M					MAPKAP1	TPRA1					SLC9A4
		PRPF31	VTA1		PSMD12			HECTD2					TET3	PGK1					HAUS3
		NUDT1	SQRDL		PCYOX1			ZBED6					SYMPK	GALK2					TMEM212
		TMEM33	PTRF		TSTD1			FNIP1					LIN7C	BAG3					LOC440243
		ATG7	MGME1		SKP2			ATL1					FAR1	DFNA5					ZNF765
		PSMD3	HINT2		HTATSF1			ST6GALNAC6					SPHK1	LAGE3					LOC100131067
		PIEZO1	HYOU1		MTFR1			RAB31					SLC25A39	FAT1					LOC100216479
		BTBD3	PLS3		C1D			GANAB					IDE	UQCRQ					BCL2L2-PABPN1
		MARCKS	EIF3M		NUDT21			ST3GAL3					TNC	RBX1					NUDT4P1
		BOLA3	GNA15		COG8			ENPEP					AZI1	IMP3					ARMC10
		NGFRAP1	MRPS7		MTX1			IGF1R					KIF24	ERI2					PCDHB11
		SH3TC1	GRB7		DARS2			TRIM32					FAM60A	EXOSC10					FGF5
		PDIA4	CFDP1		DHX9			MDK					CCT2	NOTCH4					MPPE1
		HAUS1	C3orf52		TACSTD2			BACE1					RNFT1	EXOSC1					OR2A20P
		RIOK3	CLTB		XXYLT1			CXCL1					EIF3E	DAD1					SHANK2-AS1
		SGMS1	RPE		MLF1IP			SLC38A10					BLM	THOC6					SCARF1
		CRYZ	CAPNS1		SETD8			MT1X					RAB25	EIF3E					TBL1XR1
		AK2	CNPY2		PARL			CHMP5					DDTL	PRPF18					GSG1
		PLTP	IFT46		SNUPN			SNHG6					PPIP5K1	PLAGL2					ZNF37BP
		SORD	TOMM22		IPPK			CUTC					DHRS4L2	MAGOH					ADRBK2
		CCNB2	LARP1		AP1AR			TMEM248					ZNF217	CCDC132					SLC31A1
		MTFP1	CTBP2		FLJ23867			DNAJB4					PRDX2	SNRPE					HPSE
		KIAA1217	APOA1BP		GCNT2			MICU1					WDR67	MRPL12					CDAN1
		RALB	DPAGT1		VPS4A			SNCAIP					PPA1	OBFC1					IRGM
		PLEKHA1	CISD2		NVL			OSBPL9					RDH13	LZIC					MGC2752
		CDIP1	NUDCD2		GTF3C2			PER3					RPL12	PAX9					C14orf182
		PACSIN3	TRMT10C		LRRC16A			RIMKLB					EXO1	PUS7					CCL5
		NEK6	DERA		SIPA1L2			NOTCH2NL					PSMF1	MRPL41					KLHL30
		BAG4	LIPA		POLR2C			TNKS1BP1					C15orf61	HADHA					PPARA
		KIAA1598	DBNL		SPRED2			CHPT1					HAGHL	CASP14					ING5
		TXN2	SPA17		CDK17			PTPN12					TRAIP	CDCA5					UTP23
		IFIT1	TSPAN6		MRPS18A			CERS2					PABPN1	DDT					BMS1P5
		RPL32	PIN4		CMAS			LOC439994					TK1	ABCF3					HMGCS1
		TEX264	TYMS		ARL13B								ALG3	SLC35B1					PIK3R2
		PMPCA	TTLL12		DUSP11								AKT1S1	SNRPC					DHRS3
		METTL5	ILVBL		SMO								GRHL1	LRG1					GCLM
		CASP7	TTC1		MTMR4								ANXA10	TOP2A					KLHL8
		NDUFA11	WDR83		DNAJC10								STARD7	CLTB					APOC1P1
		DHRS3	ADTRP		PNCK								KGFLP1	ACAA2					TTPAL
		PRDX2	GIPC1		MYEOV2								SLC25A36	HSF1					ARF6
		DGCR2	GBP1		MRPL24								ATIC	MYEOV2					UPK1B
		SLC25A39	KCTD15		DCAF13								BPTF	PFDN1					PIH1D3
		RRP1	KYNU		RAB1A								GAR1	MRPS10					MTX3
		C19orf70	NUDT22		CCDC144B								FBF1	CCNB2					TMEM180
		SCRN1	RNF7		TWISTNB								SERTAD4	PTGES					DLG5-AS1
		C14orf1	FBL		LAS1L								MARC1	DLK2					TANGO2
		CDK18	SYNGR2		ABCF1								KIAA0020	KRCC1					TLE3
		MMP14	KIAA1609		CBWD3								CCT7	CA9					PTEN
		APOA1BP	COL12A1		RWDD4								FZD7	TTYH3					RPS24
		KARS	CWC27		PTCHD1								ISCA1	AMMECR1					LOC253039
		ACSL5	SLC25A1		LY6K								AP5M1	COG5					APOBEC3D
		MDFI	TCEA1		AGL								NUP205	COA3					RBM39
		RBM47	SPDL1		ZNF140								EI24	TTC4					STEAP2
		CYP3A5	MUL1		PSMG3								C10orf2	RNF7					NAIP
		C7orf10	GINS2		ERI3								CEP89	CD109					NFATC3
		DHRS13	MYO19		PSME3								NDUFA12	GNA12					ADAMTS4
		AURKAIP1	C12orf45		SAE1								TNNT1	NAGK					ETV5
		PAMR1	PRMT3		JAKMIP3								PDLIM4	MCM7					SGPL1
		CYYR1	COPB2		HIST3H2A								ZP3	TAX1BP1					ACOX1
		TIMMDC1	IMMP1L		FTSJD1								FAM69B	NDUFS4					LOC100652772
		FAM135A	MRPL41		ATRAID								MCMBP	CHD7					AAK1
		ANP32B	ARF5		C5orf30								DTNB	LMAN2					ZNF286A
		PPP2R2B	PBDC1		WBSCR22								PAICS	MORC2-AS1					ZNF491
		ITGA5	ESRRA		MRPL51								NCOA6	CNTNAP3B					MSI1
		BRWD1	FDX1L		HDAC10								MRPS18C	SFT2D1					ANKRD40
		SGK1	TNK1		EXOC6								BMS1	SLC27A4					DDX42
		DR1	SLC27A4		CAND1								HSPA4	CDK7					SDC4
		PSMA5	CSTF3		FBXO28								SIX1	DPY30					KBTBD6
		MMS19	TSPAN3		MYOF								SLC16A14	MYCBP					DFFA
		MRPL11	CLTA		ADH5								ZNF652	KIAA1429					KIAA0087
		GLO1	C14orf119		ACAD9								ZNF408	JMJD7					NPTXR
		NSA2	GSTZ1		MPLKIP								EXOSC3	ARHGEF37					PAQR7
		CNP	SLC25A5		C5orf34								UBA52	LMAN2L					PRRG4
		ATP6V1E1	RCN2		PSMA3								HOXC9	SCAMP3					ZHX3
		BIN3	PSMD13		ZNF622								ITGB8	PACSIN3					ZCCHC4
		MRPS11	LPIN3		ACOT2								ADD2	SHC1					GOLGA3
		MYO10	SQLE		BRE								UGT1A5	ELK3					NFKBIB
		NUDCD3	ITGB5		RASSF9								FAM83D	PLD1					C2orf68
		SF3B5	PSMC6		DNAJA4								NRSN2	CRELD2					NEIL2
		SNRPD2	C21orf59		NLN								NUP160	CACUL1					FGFR2
		RPS2	ANKRD50		DUSP14								CCT5	LOC729852					RPS16
		MRPS7	IMP4		HSD17B14								EPB41L4A-AS1	AGPAT3					KIF11
		ILVBL	DHX16		RBM12B								POLD1	GLO1					ZCCHC8
		FAM174A	HTR7		ADIPOR1								HINT1	CD82					ZC3HAV1L
		SVIL	TMEM11		HRSP12								CHTF18	SRSF9					LOC728752
		TPD52	CHD3		GARS								GARS	BUB1B					ASB6
		CETN2	PYCR2		COPG1								BAIAP2L2	SNRPG					ZFYVE20
		NEK7	NETO2		MRPL2								BLOC1S4	DAGLB					MCTS1
		STK24	NT5C3		PNPT1								USP39	KDELR2					NXNL2
		LAMTOR1	NOMO1		TMEM134								BAX	STARD3NL					SLC2A6
		ATP5A1	WDR5		C7orf49								HSPB1	PTPN3					LOC349196
		EXT1	METAP2		MALL								C22orf39	TCP1					LINC00507
		NDST1	LMNB2		WDPCP								RPS8	FAF2					RNF170
		MTCH2	TIMM23		NARS2								PLEKHJ1	CHCHD1					NDRG3
		GADD45GIP1	GID8		NDUFS4								PIK3AP1	NPM3					C10orf90
		AMZ2	ZNF532		IRF6								KCTD15	HLA-DRB5					WDR92
		SNRPF	EMC2		LSS								POM121C	NELFB					KIF3B
		MED28	C7orf25		PAFAH1B3								GATAD2A	TMED3					RAB3D
		RPL27	GANAB		ITFG1								TMEM129	STOML1					SFXN1
		C10orf54	PSMF1		EHMT2								AKAP1	SF3B5					GINS1
		HDAC11	NUP107		RBBP5								FANCA	UBE2L3					DPY19L1P1
		ZCCHC6	PALMD		DSG3								COX7B	CDC37					MEGF9
		EPB41L1	SLK		GPR87								OPLAH	ATP5H					EVI5
		CRB3	CXADR		CD46								OIP5	CDC42EP4					ME2
		HSDL2	MRPL16		SDR42E1								ARPC5L	SYT12					LOC643406
		MED11	CTTN		MDM4								MTCH2	SEC11C					INADL
		ARL8B	ASUN		GGH								FLAD1	CCT2					LINC00410
		MRPL36	CNGB1		RNF7								PCSK1N	PTPLB					CD3EAP
		NT5C3	BCAP29		SUPT3H								NAT10	EMG1					SEPN1
		RHEB	TECR		DMP1								DNAJC9	SIL1					KCNQ1OT1
		HTRA1	NIT2		TYW1								LOC96610	TPRKB					LPAL2
		ADRM1	NOLC1		MRPS35								MAP2	COX16					PGM2L1
		TRMT112	PSMG2		POGK								ACTR3B	ACP1					ARNTL2
		HAUS4	TAF1C		STMN1								MCM3	MFN1					GSTM2
		MGMT	STT3A		AHCTF1								IL20RA	FAM174A					CPA4
		ESD	POMP		LRP5L								TOM1L1	PSME3					ZNF493
		DNAJC5	RRP9		CDK4								TOPBP1	FAM49B					SNORA66
		PUSL1	ZBTB8OS		PKP3								PPP1R13B	ATP6V1H					NAA25
		MRPL28	RAB34		ATG4B								DHCR7	TGS1					PAPOLG
		DLX3	MIB2		URB2								PUS7	MRPS11					LOC646736
		IER3IP1	TAF2		PXN-AS1								NEO1	ARHGAP21					FEM1A
		REREP3	NIPSNAP3A		KIAA0146								RARRES3	ERH					BDH1
		SLC22A15	DOCK7		PSMC1								CBS	GRINA					MR1
		SHMT1	SYNCRIP		OXLD1								SMAP1	ZWINT					TMPRSS4
		ESRRA	CFB		PARPBP								SFXN4	ATAD2					METTL2B
		FAM207A	MYCBP		PPP1R13B								NUDT19	ATG5					YWHAZ
		SLIRP	OGFOD2		MPDU1								NIPSNAP1	GOPC					ZNF260
		ATF7	MRPL21		SMARCB1								BCAS3	DTL					REXO1L1
		ITGAV	GRPEL1		NUP133								MAPKAPK5	TFG					C21orf33
		TUBGCP5	DNAJC15		RPAIN								GTF3C4	CXorf49					METTL8
		NDUFB10	XYLT2		PEX13								DDX56	CXorf49B					RPL23AP53
		CD109	MTPN		FBN2								COPZ2	CDC123					C12orf65
		LARP1	LUZP6		MAPK6								MRPS17	BMS1					GCNT2
		DENND2D	MOCOS		PIP4K2C								EMC10	CHMP1A					DPP9
		TICAM1	TTC8		CNFN								PET100	CAPNS1					C5orf60
		CCNC	IDH3A		KIAA1715								SAMM50	MYOF					BMP8A
		RAP2B	MYOF		SNRPC								RPS29	JARID2					LOC100505776
		MRPL16	SH3RF1		THUMPD2								CAMKK1	CFB					PDCD7
		RPL29	BCL10		RTKN								RPL4	YIPF5					ARHGEF26
		IPO5	GTF2A2		STAG3L4								LRRC8A	ATPIF1					CRYM-AS1
		PIGS	TVP23B		ALS2								DLG5	AIG1					BMS1P4
		PSMB8	PSMD12		LINC00467								PTRH2	PLEKHA1					AKR1B10
		BTN3A3	CNTNAP3B		WWOX								LOC100133331	OPA1					RRP15
		SAMD9	USP10		SNRNP25								LSM4	RER1					LOC100506060
		NOLC1	CBWD3		COL7A1								UBE2V2	PLEKHF2					RPS6KA3
		C11orf31	DERL2		CRYBB2								MCM7	CDCA3					YPEL1
		MEMO1	PRKAR1B		POLDIP3								TATDN2	SNRPD2					SNORD99
		CASZ1	ADRM1		SGK1								HELLS	SDHB					ZNF747
		SCO2	PSMD7		COA3								CSDA	NMT1					DISC1
		APOO	DCTN3		CCT6P3								COX4I1	LYPD6B					DTX3L
		PMM2	EXOSC1		RNF43								AURKB	FAM72A					ESYT2
		TANC2	DNAJC8		MGC21881								NEK5	ESRP2					PSPH
		CHMP2B	POPDC3		TIPRL								RPAP1	SLC20A1					ATP6V0A2
		ATP5B	FAM204A		NOL11								NUP188	RBFOX2					NDUFAF7
		FAM103A1	RPL38		PEG10								FAM189B	MAP3K7					PATE4
		DDB1	EIF2B2		TMEM199								NUPL2	SLC25A13					LOC100506023
		TRAPPC2L	TUBB3		POLR2F								TBCA	COX7C					APPL1
		UXT	NUAK1		MRPL35								YWHAG	KIAA0020					SHPK
		NOB1	NELFCD		RAD54L								LMBR1	NIP7					RBM41
		NOMO1	TFAM		ALG3								PINX1	MRPL50					MAPK13
		PRPS2	RWDD2B		GPATCH4								SNHG8	MROH1					LOC730227
		SEPW1	MRPL2		COBLL1								CS	CRABP1					SIPA1L3
		RCC1	MAD2L2		TTLL1								SETD4	CIAPIN1					RAD52
		COX6B1	ELOF1		PMS2								RAD51C	NGEF					DCAKD
		SMUG1	ESD		ALOXE3								PARG	HAP1					KIAA1143
		KDM5D	STAP2		PCBD1								MAP1S	SERPINE2					CCDC90A
		SEC13	HIST1H2BD		PRMT1								ARFGEF1	PPP2R3A					LOC100506730
		MYCBP	NECAP2		ROGDI								TATDN1	KLHL7					ZNF587B
		CES2	LRRC16A		SNX13								NBEAL2	NDUFS3					TRIM35
		EXTL3	SMS		RAB3GAP2								VKORC1L1	ZFYVE21					LOC286437
		PFKFB4	RPF1		RIOK1								ZNF589	CCNC					LOC100129917
		VPS36	TOMM40		FKBP4								ENTPD6	IRF3					MIR3064
		AASS	POLR2F		RAE1								FNBP4	PEF1					LOC643401
		SNRPA1	TMEM70		RABIF								CPSF4	PRKAG1					MFSD11
		TSKU	EMC9		MYH10								KDM4B	MAPRE1					EXO5
		ZDHHC9	INPP4B		BRMS1L								DNMBP	SH3GL1					RAB27A
		ALDH9A1	NAA15		POLR2J4								FBXL6	IDH3G					PRKX
		ZNF259	AGGF1		EXOC1								TUBB4B	NXT1					VPS33A
		PHB	GPR180		TTC30B								ABHD4	CLDN12					PM20D2
		UQCRC2	AFG3L2		BAIAP2L1								EXOSC7	SEPW1					HMGB3P1
		MMADHC	MSANTD3		CHD6								IGSF3	ACOT9					MIR17HG
		PRDX6	EEF1E1		L3HYPDH								GSK3B	TBCB					RTCA
		CDC25B	CTNND1		PAPSS1								CLINT1	NAPG					SP4
		TM2D3	PSMB2		SUCLG1								CCDC74A	UCHL5					ATAD3C
		CYC1	MNAT1		SLC6A8								PMS2P3	TOMM6					ZNF639
		MPP5	NET1		VARS2								ZNF664	PTP4A1					SAMD11
		LOC96610	C2orf74		SLC41A1								LOC283070	PHF20L1					RELL1
		SDHA	RPA1		ZNF286B								ARL10	PSMD10					SPC25
		RFXANK	NTAN1		DDX19A								EPS8L2	VRK1					FAM114A1
		ATPIF1	WARS		ATRN								PRMT5	CDK4					HOXC11
		CBWD5	GSTO1		CEBPG								TYMP	RNF13					C22orf29
		DRG1	ELMO3		EIF4G1								ULK3	TSC22D4					TIAL1
		RPL31	FLOT2		PAWR								DDX10	ATP5J					BMS1P1
		DDX1	RMDN1		DRG1								PUS1	DTYMK					GIGYF1
		ATG9A	C19orf48		COPS7A								CTPS1	TP53RK					ST3GAL6
		SH3BP4	TMEM126A		ZFP64								ZC2HC1A	NDUFAF6					SLC25A32
		EHD2	PSMA3		SYCP2L								NAA25	HCFC1R1					DCLRE1C
		C7orf49	UBE2A		ABCB9								CPT1B	GCSH					ALG10B
		CD59	ANXA4		DYNLT3								TTC39B	ATAD3A					PEX13
		ESYT1	LACTB2		OST4								LIG1	METTL5					LEPR
		COMMD6	UQCRQ		DCAF17								MEMO1	CLIP1					GTPBP5
		DPM1	ATP5G1		ADSL								HSD11B2	NR2F6					FLJ39739
		NFE2L2	SNW1		HIST1H2AM								USP5	KTN1					ARGLU1
		RASIP1	CARS		DYNC1I2								TOP2A	PINK1					FAM210A
		NDUFA8	C6orf211		SPAG5								BOLA3	RAD9A					LIN52
		FAM127B	CD2BP2		B3GALNT2								ATP1A1	AVPI1					ERBB3
		MRPL43	WRAP53		PRSS16								KAT8	FBXL6					TMEM33
		CORO1C	CIB1		DTL								PRDM11	PARL					PLEKHA5
		UGDH	RTFDC1		FLRT3								ADAM17	ARL2					SGK3
		PAQR7	DNAJC5		PIGC								BOK	AVL9					C9orf85
		TOMM6	ZCCHC17		THAP9								ANP32B	ATP6V0D1					BRCA1
		IMP4	G3BP1		HSD17B1								MSH2	CEBPG					C5orf55
		IDH1	IL12RB2		SART3								NOTCH3	TBL3					SNORD94
		ZDHHC5	SNUPN		PUS7								NR2C2AP	IFT122					LOC100505876
		IKBKG	LOC654342		PTPLAD2								BAG3	PRSS16					INIP
		SIPA1L1	USP5		LYSMD1								ASPM	BCS1L					PTGER4P2-CDK2AP2P2
		CYB5R2	PSMB8		APMAP								MAP4K3	IL1A					TRIM16L
		NCOA4	PFDN1		SPAG7								DDX39A	EIF3J					LOC100505761
		CCM2	DDX52		THAP7								UQCR11	TMC4					RAB21
		UIMC1	RER1		FGF14-AS2								MBOAT7	TOMM34					SLC12A6
		CKAP5	PSMC3IP		MBIP								NME1	CDK1					MBOAT2
		LYPLAL1	GALT		CBWD6								MED25	YTHDF3					ORC4
		KRT31	LMAN2L		CCT2								TFAP2A	AARSD1					BCKDHB
		KDM5B	TMEM37		CRABP2								ANP32A	DBNDD2					ATG14
		CCDC12	PUS7L		SIPA1L3								CNOT3	CELSR1					LRPPRC
		AZI2	ZNF385A		MRPL42								SLC25A1	ANP32A					LOC100506394
		CCDC124	ADSL		DKK1								PTPN3	GSTO2					FNIP1
		RPS10	SRA1		GUSB								ERAL1	ACN9					TCTA
		WDR77	MRPL18		MROH1								EFNA5	KIF21A					LRRC16A
		UBE2L3	TOMM7		PMS2P5								KHK	DLD					ODF2L
		ZNHIT3	CWC15		CRAT								CPNE8	ADRM1					TNPO2
		POLDIP2	MTSS1		ERCC2								SERTAD2	CCDC124					PNPT1
		HILPDA	NDUFA6		TERC								ANAPC1	LOC375295					RHOF
		MZT2B	YWHAQ		F12								CHAC2	FAM207A					SNAP29
		RPS7	TMEM14A		VAT1L								TIMM23	MIS18A					SLC12A8
		CLUH	TARDBP		SMARCA1								MRPL35	HSBP1					MAP7D3
		BMS1	UFD1L		SLC4A11								POLR2F	FAM156B					IGF2BP1
		WDR65	SNRPB2		CBX5								PSMA3	GNB1					HHLA2
		STK25	TMEM134		SLC4A1AP								ZBED5	LRR1					UBXN2B
		TSTA3	ATP6V1C1		PJA1								LOC100128338	PANK4					EPB41L4B
		ALDH3A1	RIC8A		CEP290								HIPK3	HYPK					TSIX
		HERC2P3	FBXO22		TAF9B								SLC46A1	COL16A1					MELK
		TOMM5	RPL8		TTC27								KIAA0100	PTPRK					ABI2
		DDIT4	PSMA2		AMZ2P1								PALD1	COPS8					ATP8B1
		PITPNB	RPL37		GYLTL1B								IMMT	SDF4					MDM2
		DUOXA1	TMEM138		MIR205HG								GEMIN7	DCTPP1					LOC401321
		PPIF	TMEM101		ZDHHC9								CREG1	DERL1					SRSF2
		DNPH1	ATG9A		PIAS3								PMPCA	PSMC3IP					SLC35F6
		ARL3	AGA		EPDR1								PGAP1	AMOTL2					UHRF1BP1
		RAB4A	EXOSC3		FTH1P3								ZDHHC13	ALDH16A1					SNHG7
		MTHFS	MYH10		KLC1								PLCB4	HMGB3					GOLGA2
		DLAT	RBCK1		SNAPC5								TREX1	TRAF7					TM7SF3
		ANKRD29	NOL6		VAC14								GLUL	ATP5EP2					CXorf23
		YIF1A	PYGB		PFDN4								ARL14EP	RNF216P1					SLC12A2
		NUDT2	UQCRC2		LAMB3								METAP2	APOPT1					KCTD9
		DPM2	PSAT1		TXNRD3								FBXO18	C17orf89					TIGD1
		ROBO1	DDT		NNT								ARL16	NET1					L2HGDH
		SKA3	LAGE3		ERLEC1								GLI1	PTGR1					BREA2
		RABGGTB	ACYP1		NFATC3								SMC6	CDC45					RTBDN
		TARDBP	ETFA		CLCN3								RPL36A	TXNDC12					TTC39C
		LRRFIP2	MARS		ACTR2								TMA16	LARP1					GNAL
		NMRAL1	CSRP2		L3MBTL4								FOXO4	KCTD5					FLJ31662
		TBC1D9B	SKIV2L		PSMD4								LOC100129269	TMEM9					ATXN3
		DLGAP4	NDUFB3		PLEKHG4B								RPL32	TIMM23					ABCA9
		POLR1C	SNRPA		YAP1								HMGA2	PRPF31					STYX
		WDR4	DPY30		PSMB3								CARS	PLA2G4F					LOC644961
		TMX2	RNF114		ITGA4								SPESP1	TJP1					GSR
		PBK	GMPPA		NEDD1								FEN1	FAM120A					TIMM44
		SRI	SNRPD2		RAN								EEF1E1	PHPT1					DESI1
		MRPL52	TAP2		NUP160								PTPMT1	IFNGR1					NADKD1
		COASY	POLR2I		ERBB2								MARCH7	DDX21					CHIAP2
		HMSD	IPPK		OPLAH								ABCF3	PLXNA2					LRRC58
		TFDP1	RNF26		HORMAD1								C14orf169	TMEM134					H6PD
		NELFE	CLN5		TMEM211								MAK16	AGPAT4-IT1					SCAMP4
		C19orf10	PDLIM7		NUDT16L1								ATXN10	PES1					CWF19L1
		SRD5A1	SGPL1		PRKX								ING2	GFM1					C1orf220
		PI4K2B	GNL2		NOVA1								PRKCD	PLOD1					XKR9
		CMAS	RASSF7		MRPL9								CKAP5	DYNLT1					ZNF761
		FKBP3	COQ7		SLC35B2								NUDT14	RTFDC1					ABCA1
		GBE1	TCTN2		HN1								RANBP3	GAS2L3					LOC284454
		UBA7	MCM7		SBF1								PDZD8	S100A6					CLN8
		MCM4	SMARCA1		ZNF7								FKBP10	HSPH1					TBCCD1
		NEDD8	CD58		MRAP2								IFRD2	NMRAL1					ABL2
		NDUFB1	SPAG7		GCA								RUVBL1	COPS4					INE2
		RSPH3	COMMD6		TIMM17A								NPM1	WDR53					SOX12
		ANKZF1	KIAA0196		TEX261								BAG4	NOP10					MAB21L3
		TAF9	PDK1		ZNHIT3								TRAP1	TMEM101					ZNF562
		HMGN3	TDG		LOC645166								MRPL36	S1PR5					COX15
		EVPL	CMSS1		MRPL11								ATR	TYMS					GNB4
		RANBP1	APMAP		WDR70								PSMB5	ANKLE2					CYP51A1
		KXD1	AK2		XCL1								LOC100128361	TIMM17B					RHPN2
		TRAPPC4	SLC39A11		C9orf123								CHPT1	LARP4B					SLC48A1
		F2RL1	RPL30		COPS4								POLD2	ATP5SL					NME6
		PRDX1	DNPEP		MRPL53								PELI2	HK1					LOC344887
		ZNF57	CS		ICT1								SLC29A4	DICER1					LOC646762
		RPRD1A	WBP5		RNF168								MYEOV2	ATG4A					OSBPL2
		PJA1	MTFP1		RAB34								DMP1	SSR3					CLEC7A
		C9orf3	TMEM256		RFC4								AP3D1	CORO1B					RBBP5
		ASCC3	ATXN7L3B		RMND5A								RAVER1	NSUN5					CBR4
		DDX39A	CSNK2A1		CYB5B								ABCE1	IGFBP3					RAD51L3-RFFL
		RARS2	LANCL1		DEGS1								HIP1R	SNRNP40					MYL10
		AP3B1	QTRT1		LAGE3								PTPRA	NAA50					CCRN4L
		PRKCDBP	ELP5		LONP2								CHCHD3	RAB11A					CEP44
		CTBS	SH3TC1		DDX47								NDUFB1	EXOSC8					CHAF1A
		MRPL51	PARP12		OXCT1								FAM157A	MNAT1					NXPE3
		ATG5	NXT1		CDK10								LCLAT1	SGOL2					DCUN1D1
		SLC7A2	FTSJ2		TTC5								ZWILCH	SYNCRIP					SPATS2
		RPL7L1	TSTD1		ILKAP								PDSS1	MYZAP					ZNF283
		ZCCHC17	CYB5B		FZD6								TMEM199	TTC32					ZNF552
		TAGLN2	LARP4		ATMIN								SNRNP70	KIAA1430					FTLP10
		CYBASC3	NTMT1		VPS52								PDCD11	SCRN3					ARSA
		SHFM1	DSE		NOC4L								WDR62	CEP63					LRRC47
		MYC	YDJC		SNRPA1								TMEM167A	MAF1					RFT1
		NUDCD1	ATP5F1		ACBD3								TMEM54	PAQR5					AMBRA1
		SNX24	POLDIP2		HIST1H4C								ELOVL4	TXN2					UTP11L
		MRRF	UCKL1		GBAS								CBWD6	GTF2A2					COPRS
		COA3	CETN3		MTRR								TMEM237	TMCO1					BCYRN1
		TOMM34	SUGT1		LOC441081								ACOT2	ZNF511					PAN3
		PEX16	RFXANK		VPS35								CENPE	SMC2					ZNF670
		CTSC	KHDRBS1		ESPNL								THAP4	ZDHHC4					ZNF471
		MKKS	DCTN2		C11orf1								SERINC5	VPS45					ACADSB
		DPM3	PHB2		TUBBP5								RCCD1	RIN1					DNAJA4
		AP3D1	NME1-NME2		VPS25								FARP1	MAST4					FAM210B
		COPS2	PCDHGC5		GEMIN2								DKC1	ATAD1					SPAG9
		PCGF1	CAD		NDUFA10								LTB4R2	TNNI2					MRAP2
		WDR43	UBR7		ZFP1								FKBP3	MLF2					CALN1
		ELOVL1	RTN4		CDKN2B								LINC00116	HAT1					PKNOX1
		STAM	HIST1H2BG		MON1B								PSMC3IP	TMED4					LOC340515
		ABCE1	SDHB		RCOR3								SMARCAD1	TMEM154					GDAP2
		SLC7A4	CNP		KANSL1-AS1								SMARCC1	C14orf166					AEBP2
		GRINA	SDHAF2		CCZ1B								DHRS4	B3GNT8					ASB16-AS1
		COL16A1	AP1G2		BOP1								LYPLA1	HIST1H4J					SLC35A3
		GTF3C6	RPS29		PDIA5								EIF3H	EIF3K					C7orf55
		MGAT2	PAK1IP1		WBP1								NSRP1	TIPARP					HERC2P4
		LRPAP1	B3GAT3		NSMF								TDRD7	CNIH4					HAUS5
		SMPD4	TRIAP1		OPA1								PLAG1	LIMK2					WDR55
		ABLIM1	DCXR		SIAH1								ERCC8	LAMTOR3					TEX101
		CSDA	BIN3		ABCA5								CMSS1	H1F0					LINC00547
		YIPF3	ANAPC11		SLFN5								EPHA1	MCM10					SLC11A2
		FAM46A	EIF3C		MLF2								DCAF4	AIP					ITPK1
		HMGB2	POLR2J		TXN2								BAG5	MRPS2					UGT2B15
		DDX39B	TAF6		NOP58								HERC2P7	ARMC8					CHEK1
		UFD1L	ENAH		CHCHD7								CAPN10	AKIRIN2					ASTN2
		TGFA	MED30		LIN9								BAZ1A	SH3BP4					ST7L
		CEBPG	PDCD5		ALDH6A1								ITPR3	ZWILCH					UGDH
		VPS4B	BICD2		COX4I1								PHF15	SOX15					UBE2D4
		PFDN1	RAB13		CLYBL								SPRED2	CDK9					ZFP64
		EIF3I	GNB1L		MTA3								TAOK1	BECN1					TOB1
		TMEM87B	BMS1		CIAPIN1								MTA1	HIST1H2AC					ENTPD7
		SUN1	MRPL43		ABI2								TMEM55B	RPL37					LOC100130451
		REV1	ZNHIT1		UBAP2L								RPS21	RRAGA					CERK
		DUS2L	COX7C		ADAMTS18								ANKRD50	CDCP1					C12orf5
		SLC38A1	NARS2		ZNF516								RDH14	STX6					HSCB
		OVCA2	PLEKHG5		KIF26B								SPR	STK3					PHAX
		IQGAP3	C14orf166		PPIG								TIMM22	EBP					YAF2
		ANLN	SLMO2		RAD54L2								HIATL2	VPS29					LINC00662
		PSMB7	ACTR5		PCGF1								VDAC1	TMED7					TSG1
		TMEM97	MAD2L1		GON4L								GPT2	ZDHHC16					OGFOD3
		PLOD1	LTBR		GLO1								NRBP2	KREMEN2					PGGT1B
		SNUPN	EIF3I		NGRN								CASC5	COQ9					CRCP
		FAR1	FUBP1		LOC150776								DDX54	PRDX4					RGPD2
		NDUFS2	SLC39A13		ANKRD27								NSA2	NUMB					RPL38
		AAMP	PRPSAP2		ABHD16A								C9orf114	PRKDC					ELK4
		CCAR1	AMACR		FUK								CCND1	PSMD11					B3GALNT2
		ABCB6	MT1L		CENPC1								LDOC1L	PSME2					EEF2
		GOT1	WNT4		C1orf53								SH3GLB2	IL1B					DNAJC14
		PDAP1	CCT3		UXS1								HRASLS2	BASP1					RNF168
		CSAG3	PISD		MINA								NACA	SH3RF2					TUB
		FAM96A	SMUG1		PWP1								SLC22A5	DYRK4					CPNE8
		PVR	SLC39A9		JAG1								UMPS	RPF1					DNAJC30
		MARK1	PAQR7		DCAF4								DDX55	ARL2BP					LOC100131551
		SERPINE1	SEC61B		LOC100128881								ACO2	PCGF1					RRM2
		UBE2G1	CHTF8		CHTOP								SLC12A7	SLC7A8					URB1
		STRA13	AGPAT2		MDH2								TUBA1C	NSMCE1					DHX33
		MRPL4	ABCB8		PPA2								AMZ2	DIAPH1					AKIP1
		CMC1	CD47		CYP2C18								PSMA1	STMN1					GSTM3
		TSEN34	ATR		ZDHHC12								HHAT	XPO5					FCF1
		PSME3	COX14		MSMO1								WDR5	MPHOSPH6					CASP6
		TWF1	PGLS		MYBBP1A								PPP5C	SGMS1					MSH3
		RABGEF1	FTSJ1		NUDT1								MELK	AAGAB					RCL1
		GALK2	ARL6IP6		SLC2A12								RPL29	PRMT5					INPP5B
		PCNA	AAAS		SSB								UQCRFS1	C8orf76					RPP14
		TPRKB	TWSG1		PMS2P4								NADK	MRPL1					TUFT1
		TTLL12	HARS2		C3orf58								FAM91A1	HMGCL					GYG2P1
		VEZT	MPV17		GTF2I								DUSP7	RAB10					TMEM209
		HRH1	CSRP2BP		DLX3								FAM160B2	ATP5C1					NAA15
		ERI2	ZHX1		ZDHHC3								PSIMCT-1	CHAF1B					MGC16275
		MYEOV2	RFC5		TYW1B								EPN2	NPC1					PPID
		ANXA1	ATPAF2		ARMC7								DGCR6	WBSCR22					PPP6R3
		BCKDK	TRIM5		CDA								MTBP	SUCLA2					SDC1
		PYGB	NACA		IMPACT								GLTSCR2	TTC39A					ARSB
		CCDC25	IPO7		MRPS14								SCHIP1	MVP					KPNB1
		SOD2	EMG1		EIF2AK2								FASTKD5	DBN1					WHAMMP2
		SYNE2	TRMT112		MIR4461								E2F4	MLX					NSUN4
		SLC30A9	KRTCAP3		SFN								POLR1B	WDR43					C15orf40
		PYY2	XRN2		OSGIN2								CAPRIN1	C15orf48					PFAS
		TBL2	WRB		AP2A1								C7orf73	SHROOM2					TPMT
		TMEM54	MLX		TBC1D22A								ZHX2	TINAGL1					TYSND1
		RBM17	ITGA5		ALDH7A1								FANCB	DHDDS					DBR1
		SS18L2	MED31		RBM26								CNTNAP2	NDUFA10					RRP7B
		MGME1	NEDD4		PTPN6								CBWD3	CHMP3					DSTNP2
		LDLRAD3	PTRH2		CD27-AS1								DUSP6	CDCA8					CLUAP1
		CAPN2	HCFC1		HSP90B1								DBI	MAP7					SHISA9
		EVPLL	KCNK6		SLC2A4RG								ERBB3	M6PR					FAM101B
		DSG2	PHPT1		TMLHE								QTRT1	IQCA1					HOXA3
		MKI67	APITD1		MUM1L1								NLE1	ATF3					TOX4
		VCP	SMARCD1		CCDC47								CDK5RAP2	KPTN					PPM1B
		SULF2	EFTUD1		SMARCA4								ZBED4	ATP5G3					SMAD4
		PUS7	NUPL2		NDUFS2								TRAK1	NELFE					BAG1
		GSS	POP1		KRT5								SNRPD3	RAD23B					RAB33B
		PARP1	FLOT1		RPA3								COASY	PDP1					LOC100129935
		LYSMD2	CMAS		FXR1								CHST1	RWDD2B					ECT2
		ARL6IP6	VTI1B		CLDN24								UFD1L	SPTLC1					GOLGA7B
		FEM1B	S100A9		TMEM17								SUDS3	MRTO4					SIRT3
		APEX2	MARK3		BRCC3								SLC9A9	FLAD1					ZBTB43
		SLC6A10P	ACLY		EIF2B1								RPL34	COPZ1					C18orf54
		MRPS18C	HDAC3		AKR1C3								ENOPH1	ETFA					FAM86B3P
		PCYT1A	NDUFB10		SRGAP2								TRMU	ZCCHC9					PCBP2
		TMEM164	COL5A2		ATL2								ZNF22	ZHX1					TNRC18P1
		ZDHHC6	ESF1		PCBP1								LZTR1	ZFPL1					FAM208A
		VPS26A	USP39		EFTUD2								TP53BP1	NUSAP1					EID3
		CAPNS1	BSCL2		PSMB5								ORAI1	GAR1					STAT2
		PIK3CB	SEC61A1		POLR2D								SMPD4	WDR77					UGDH-AS1
		NARS	DDX10		PAK4								ARHGEF26	PSMC5					PPARD
		MRPL13	GAD1		LINC00265								ARHGAP27	PTPLA					EIF1AD
		PTER	MRPS16		RANBP6								SPTBN2	C7orf25					LINC00670
		DOCK1	UQCRH		LSM12								MAGED4B	CLN6					CDKAL1
		MRPL50	TNPO3		UCHL5								TJP1	MORN2					UBE2B
		RAPGEFL1	DBN1		DHX8								METTL21D	LARP4					MRGPRX3
		SLC9A3R1	SLC3A2		YLPM1								PSMD2	HMGN1					IQCH-AS1
		TIMM23	ANP32A		FAM41C								MCM10	FBXO3					UBE2G2
		LYAR	CHST3		NEDD4L								NCKAP1	GPR39					JOSD1
		FADD	CTNNA1		SERPINB5								RNASEH2A	PRPF38A					PIKFYVE
		BID	VBP1		FGF19								YDJC	CISD3					NUMBL
		HSPA4	GNA12		SCO1								CEP97	KCTD1					NUPL1
		NDUFS1	PIH1D1		AIMP2								SUPV3L1	DOLK					PUM2
		FARSA	CSTF2		GSN								NAA20	RUSC1					BACE1-AS
		HERC6	DTX2		ZDHHC2								SCYL2	EHD4					GRB2
		PITRM1	XPNPEP1		TSR1								ESRP2	SPRR2A					GDI2
		GNB1	AFAP1-AS1		WDR5								DOT1L	CSNK1A1					HINT3
		PSMB2	TSSC1		AMN1								OLA1	UBE2D2					WHSC1
		CHCHD5	ZDHHC16		GRTP1								BID	HMMR					SLC41A2
		DUSP23	MINA		BDH1								ZNF518B	PSMB4					JPH1
		TCP1	ATL3		ZMYM3								DUOX1	TMEM14A					TBC1D15
		PAK1	RPS20		SLC29A2								MPZL2	ZCCHC17					SMA5
		YARS	COG4		TRIAP1								POLR2H	FUBP1					C14orf169
		HDLBP	POLE3		TBK1								NUP62	POLR2F					TMEM116
		CTNND1	SUPT16H		RRP7B								ZNF623	KIF22					TFRC
		CLIP1	STX4		SNRPD3								FAM86DP	NGDN					BRD3
		SHISA5	THG1L		SDHA								KIAA0232	TRIM47					FBXO46
		CCT5	VEGFC		RPP21								VPS13B	NCOA3					RPS15AP10
		COX16	RNMTL1		AP1B1								ATRIP	BDKRB1					SNHG16
		SERTAD3	MNS1		FASTKD1								SETD6	GINM1					SAMD8
		PAM	PET100		PI4KAP2								NAA15	HPRT1					RAD23B
		NUDT22	BRIX1		MFSD3								EPN1	MAOB					CENPBD1
		METTL8	GNPTG		ZNF771								CHCHD4	SRP68					LOC553103
		C9orf123	HARS		RRM1								C19orf24	INTS12					RBM6
		C3orf37	ERH		PAPOLG								TUBGCP2	ERGIC2					ZKSCAN1
		ZC3H14	SKA2		ETV5								PTOV1	DPH2					NFIB
		PSMD6	MEMO1		UGT8								LYSMD4	ACAD11					BCL11A
		ITM2B	UQCRC1		GLE1								CEBPD	LOC152217					VMP1
		BIRC5	CXCL11		ZNF212								MZF1	MRPL43					WAC
		DLGAP5	TNKS1BP1		SCARB2								SLC35B3	C12orf44					PRPS2
		CXCL16	RB1		ESCO1								CHERP	LSM2					KIAA2018
		MRPS14	CROT		COQ2								TSPAN17	ATP5D					TADA3
		MRPL22	WDR43		MOB3C								LOC100133161	KPNA1					RIC3
		STK17A	CFI		RBM45								UQCRC1	SOD2					ABHD11
		NCSTN	ABRACL		HIST1H3H								SAGE1	FXR1					NUP62
		LRRC41	S100A3		PRRC2B								CNOT7	PDCD11					NOV
		BTF3	JKAMP		TPRKB								HSPA14	MARCKS					PVT1
		QTRT1	PPA2		GMFB								PPP2R2D	SMC4					SFR1
		MKRN2	IL20		HAT1								LPPR1	ZNF148					TFAP2C
		GJB4	C16orf91		LSM5								HHLA2	ECHDC3					CRKL
		SH3GL1	SF3A3		USP30								EPS8	RFXANK					INTS2
		RIOK1	PFN2		MRPS18C								ITPRIP	CDKN3					TULP4
		TMEM48	HSBP1L1		MORC2-AS1								INTS1	PPP2R1A					CRIPT
		PDHA1	EXOSC10		E2F6								NFE2L1	HK2					DYX1C1
		SARS2	HNRNPD		UNC119								RRP9	SRA1					SNORA40
		PIH1D1	MRPS5		UTP18								NELL2	POLR1C					PGM5P2
		SOWAHC	MRFAP1L1		DPH2								MARCH5	EIF2B1					ATP5S
		BCR	TM9SF4		COPB2								LTV1	DDX41					QRSL1
		MPDU1	PPIL1		PITPNA-AS1								UBE2Z	MICALCL					ZFX
		CCRL1	PSMA6		SMOX								XPO1	COQ4					MCM4
		ELAC2	TSG101		RPSAP58								GALNT7	DCTN2					ERI1
		BAP1	MED28		MZT1								TPI1	NUP62CL					SLFN13
		MRPS24	MITD1		AP5M1								NSUN5P2	DLGAP5					LOC100506990
		KEAP1	ACD		ABCF3								DND1	SERPINB8					TP53
		ECHS1	LTA4H		ASB3								KIAA0195	PJA1					FAM134A
		HSPA9	TRAPPC5		L3MBTL2								NIPAL1	PPRC1					LDLR
		NDUFAB1	NFYA		VKORC1L1								ATP5SL	NOL10					GNPNAT1
		TMEM242	DDB1		TLR5								ASF1B	SBDSP1					SKIL
		MAN1B1	LOC645166		MBD4								NUP37	HMGN2					LOC399815
		IMPACT	LTBP1		LOC644172								LOC93622	RBM47					CRK
		RAP1GDS1	MTX2		FBL								XPOT	APRT					KPNA6
		SSFA2	SEC11A		LGALS7								R3HCC1	GPN1					SDCCAG3
		MAEA	DNMT1		PPIL2								GTF2H1	SUPT4H1					EAF1
		THOC6	TRPT1		MRPL38								NDUFA11	ATAD3B					C10orf111
		TRIP10	CCNB2		SNX27								KANSL2	GMFB					LOC729987
		HCP5	SNAPIN		CDC45								PITPNB	CDC16					TMEM159
		USP10	PSMC3		YIF1B								MGAT5	SLMO2-ATP5E					CCDC117
		BAG1	TAP1		C1orf43								NCLN	TCERG1					SLC30A4
		ATF1	AAR2		ZNF286A								TMEM171	PCBD1					CCNDBP1
		NPTN	ARSI		RBM12								ZNF428	KANK1					TMEM245
		NDUFB3	SAE1		CERS6-AS1								PLXNA1	COPE					AASS
		ANAPC11	ACOT8		C9orf114								COX10	VBP1					LOC729732
		POLR1E	GALNT1		HIP1R								ACPL2	DPM1					ENAH
		EFTUD1	NCOA5		DGCR6L								NSFP1	HGS					CDR2L
		IP6K2	MLF2		TBRG4								MRPL3	SYTL1					GNRHR2
		DNAJA3	SEC23B		GSE1								OGFR	KRT13					RMND5A
		POLR2F	WDFY2		MRPL14								CENPW	C8orf33					SRSF3
		PSMB9	PTMS		FKBP7								PPP1R14C	CS					TNRC6B
		AREG	CCDC34		FAM222B								DGKQ	RCC1					TTC28
		EXOSC5	ELP4		CPSF6								SLC39A11	TTC13					NUP50
		CSNK2B	SNX10		GEMIN4								DCAF7	DCAF6					ANXA10
		ZNF503-AS2	C9orf123		SLC25A40								MRPL50	SULT2B1					ARRDC3-AS1
		CCL20	SLC39A3		MTUS1								CENPF	MFN2					TUBGCP4
		RNF43	POLDIP3		RHOV								PRC1	COX7A2					NSUN5P2
		SORL1	C16orf74		APTX								CTDP1	ACSL1					RTF1
		ATP6V1F	TSPO		ST13								CLTC	GATM					TSPAN18
		UBE2F	YTHDF2		WDR41								DLD	TOP1MT					DIS3
		PSMD14	SPTLC3		DHRS4L2								DAZAP1	NUP93					CIAO1
		FAM69A	NRBP2		TBX3								ZC3H3	C21orf59					TSNAX
		CCT8	C5orf15		UTP6								SLC1A5	C19orf48					SRPRB
		DARS	GBAS		SAPCD2								PLLP	DR1					FAM193A
		WDR91	CINP		PLTP								FAM104A	FGFBP1					LRRC37A4P
		BAIAP2L1	EFNB2		TMEM216								MARK3	KRTCAP2					FKBP1A
		ZMPSTE24	SDF2L1		SUPT20H								SGSH	DHX32					NUCKS1
		TSR1	PLEKHJ1		EIF2B4								PRKCI	MRPS35					MMP24
		KRI1	ATP10D		HSPBP1								PPP6R2	ALS2CL					FZD5
		SNRPE	RPP38		KCTD18								SSBP1	SMURF1					ZNF516
		PSMB5	CCDC43		B4GALT4								SPTLC2	CCDC14					RAB22A
		PPIH	BEND6		SSRP1								POM121	NOL7					ARHGAP1
		NT5C	SSSCA1		CUL4B								MCM2	HDDC2					CDKL1
		ELP2	TIPIN		RBMX2								SELO	TRIM28					PAR5
		TXNL4A	RNF181		CHMP3								SHMT1	BCL11A					POLQ
		AATF	UBA5		C20orf194								LOC389906	PHF19					FLJ31306
		CCND2	CANT1		NIPBL								GGH	NME2					RUFY2
		CHID1	LAMTOR3		LOC100506100								TMEM44	UQCRH					DGKH
		CHMP3	DSTN		PHB2								AADAT	DVL1					HERC2P2
		ETFA	LARP7		SOCS6								RMI1	TSPAN3					TRIM14
		SPAG7	SLC15A3		RPP40								ZNF398	STRAP					LINC00381
		TGFB2	MSTO1		ZNF3								EMC2	SHARPIN					DNAJC21
		MVD	SMN2		MRPS9								CEP152	NOSIP					CBX5
		ARHGAP8	NCAPH2		HKR1								ABCB9	TMEM168					RPP30
		RBM7	SLC35F6		METTL1								TFDP1	CENPF					EIF4B
		NUP85	EIF3J		FAN1								DCK	CCDC167					LOC100131626
		SNX3	GPS1		RPS6KC1								TMEM80	BOLA3					TMEM41A
		MCM3	PALLD		SPINT1								VPS13A	ABI1					TGIF2-C20orf24
		GARS	TM9SF1		AP3B1								SH3GL1	KCNK1					STX3
		PUM1	EMC8		PMS2P1								RASL11B	ERI3					MINOS1P1
		SRP72	DLAT		MRPS18B								DOHH	CAPN2					LOC100132215
		GNL2	RNF40		UTP20								CARM1	CDC42EP3					LINC00674
		POP4	PLIN3		PHB								WASF1	ALG5					CRLF3
		EMC3	MDC1		TOR3A								ELP4	ADIPOR1
		SMC2	C22orf28		NMB								AHCYL1	MTDH
		HSPB8	PLGRKT		CCND2								STON2	PRELID1
		NOL8	PRKCDBP		CNOT2								DOCK7	MRPS14
		ATXN10	CHMP5		FAM98A								NLK	DYNC1I2
		IL15RA	ELF4		ATAT1								DLX5	PTRH1
		SLC15A3	FAHD1		ANP32A								C12orf75	PLIN2
		STAT1	CPNE1		RHBDD2								THOC5	ZFAND1
		MAD1L1	CCDC115		DUOX1								PRR14L	BYSL
		USB1	MOV10		CKAP4								GTDC2	LRRC42
		KIAA1033	SHROOM2		LOC100862671								TROAP	RHOC
		RPE	IER3IP1		ASH1L-AS1								TMEM161A	MBTPS2
		PSMG2	CXCR7		EIF2D								RPL22	LAMP2
		ZDHHC16	PPIH		SAMM50								FIP1L1	RAB2A
		IFI30	ARL2		PLS3								GBA2	CXCL6
		RPP25L	APEH		DNAJB4								POLR2J	MYBL2
		LAMP2	MAGED1		NONO								RNF135	SUMO3
		TCF3	WDR91		TRIB3								MCM8	KLK6
		SEC61G	TMEM87A		MRPL50								CCT4	POR
		SMARCC1	KLK10		OLFM1								HEXDC	HOXA10
		LAS1L	RHBDF2		KIF21A								COX20	RANBP1
		RAMP1	CDC26		RAD21								SIVA1	HOXC10
		SUMO3	ACY1		DDX54								WIPI1	ALG1L
		CCDC58	MRPS21		SNAPIN								PPP2R2A	LINC00707
		TRADD	TMEM69		DCBLD2								RPL26L1	NCK1
		RRP9	STAMBP		GLTP								UTP15	FEM1B
		WDR12	MRPL49		GTPBP4								AHCTF1	EIF4E
		PPHLN1	STX8		GNA13								ARVCF	CSDA
		CPSF3	RPL23AP82		TUBG1								GRWD1	RWDD4
		FUCA2	SARNP		DNAJB11								DCUN1D5	SEC11A
		FDXR	TMPRSS11D		TUBG2								PLK4	POLR2E
		PAM16	GPN2		MRPS23								PPP4R2	TMEM165
		DECR2	NDUFA2		CCDC115								SNHG15	PARD3
		NIPA2	RRN3		ANXA10								MAP3K6	MDFI
		VTA1	WDR61		ARHGAP27								CENPO	C14orf119
		ANXA11	CPSF3		KIAA1468								CDC34	C1orf131
		COL5A2	CDC25B		PACSIN2								RUSC1	DNAJA4
		SPRR1B	GOT1		FBXW10								TEAD2	CCDC43
		SKA2	FLII		TRIM28								CCDC40	MUT
		ACAD9	UTP18		LOC100505876								MARS	LOXL4
		PHB2	NRP2		SPATA17								CCBL1	C14orf2
		PRODH	KIF22		GSS								UPF1	CFI
		PALMD	VDR		NMD3								REPS1	MYO19
		LLGL2	PAQR4		CDC42SE1								HDAC4	PLEC
		MTX1	CSNK1A1		BBS2								SLC6A15	CMC2
		NCBP2	TWISTNB		EPB41L5								RPS20	UBE2I
		KIF20A	BTBD10		AHCYL1								UNG	SRP19
		C1orf106	TPRKB		FANCI								TFB1M	NIT2
		CBX1	CCDC124		MST1P2								C14orf101	GM2A
		RTN4	ATXN10		FANCA								ROMO1	COX19
		COQ4	SLC6A9		CRELD2								MFSD3	HLA-DMB
		FAM134B	PTPLA		SUPT16H								TMEM147	AKR1B10
		EIF3C	CCDC127		AFG3L1P								MBD2	COMMD8
		HYAL1	TMEM45A		DCUN1D1								CCDC86	UBE2E2
		CSNK1A1	DNAJB11		STIP1								ST20	TCEA1
		H2AFY	HS6ST1		HOXA10								RPAP3	KIF20A
		C16orf91	WDR3		SLC25A36								TOMM22	MPZL1
		C20orf27	BCS1L		UPF3B								EBPL	KXD1
		B3GALNT2	GIT1		CLIP1								ZNF296	TMEM171
		RAB9A	PRPF6		UQCRH								GALNT3	NCAPH
		TMEM11	CDK2		LGI3								LONP1	NIF3L1
		FOXK2	RANBP1		RFC5								SGK196	NRD1
		CSTF2	RNPS1		GOSR2								SMARCB1	HPDL
		UROD	CERCAM		UNC119B								TMEM48	ECSIT
		SDHC	QDPR		CCNB1IP1								CDC23	CD276
		FKBP15	STX6		PDCD2L								LOC220729	CISD1
		ALDH4A1	DHRS3		ZC3H11A								DDX49	PAK2
		ARL6IP4	SNHG6		VPS41								UBLCP1	DCTD
		RPL38	URM1		DNAAF2								POLE	UFSP2
		ELMSAN1	C21orf33		TIMM50								SLC25A28	GAA
		MRPL24	PARP1		SPINT2								ERH	SAPCD2
		HINT2	CMPK2		LAMTOR4								MPST	CMPK1
		LSM5	MOCS2		DYNC1H1								HERC2	MINA
		EARS2	BDKRB2		HES1								HMGXB4	PSMD12
		EIF3D	UEVLD		DNAJC2								NDUFB6	ARPC3
		LAP3	TTLL5		SLC12A7								KRT15	CEP70
		PFKL	PLAC1		BCMO1								CKS2	YTHDF2
		KATNBL1	IP6K2		DENR								MECOM	ELL3
		KLF4	IL8		HADH								NUDT1	RCN2
		DHX15	PPM1G		GOLIM4								HERC2P2	SUMF1
		BCL10	C4orf33		NCAPH2								PRPF19	PMM2
[truncated: 4,223 more rows]

## Sheet: X1
	p_val	avg_logFC	pct.1	pct.2	p_val_adj
CXCR4	4.02e-242	1.5	0.949	0.257	9.52e-238
PTPRC	1.06e-180	1.32	0.93	0.328	2.51e-176
MALAT1	1.52e-168	0.33	1	0.996	3.59e-164
GZMK	8.75e-152	1.65	0.379	0.038	2.07e-147
FYN	1.15e-149	1.35	0.744	0.206	2.72e-145
SRGN	1.03e-148	1.09	0.913	0.335	2.45e-144
CCL5	3.61e-138	1.08	0.998	0.951	8.56e-134
ZNF793	8.86e-138	0.47	1	0.982	2.1e-133
HYDIN2	5.17e-137	0.26	1	0.969	1.22e-132
ARHGDIB	1.31e-126	0.92	0.93	0.49	3.1e-122
ZNF850	2.53e-124	0.38	1	0.969	6e-120
SLA	5.14e-124	1.27	0.64	0.168	1.22e-119
CRX	5.45e-124	0.44	0.998	0.907	1.29e-119
TSC22D3	4.04e-123	0.67	0.944	0.743	9.56e-119
HNRNPH1	8.47e-121	0.28	1	0.998	2.01e-116
RNF125	2.67e-119	0.84	0.993	0.931	6.33e-115
MEFV	1.13e-118	0.46	0.988	0.889	2.67e-114
IKZF3	1.87e-118	0.7	1	0.975	4.42e-114
C21orf62	3.47e-118	0.45	0.995	0.949	8.23e-114
ATCAY	1.06e-117	0.41	1	0.942	2.52e-113
ZBTB8A	4.24e-117	0.36	1	0.98	1e-112
CD69	1.55e-116	1.28	0.63	0.168	3.68e-112
CD2	4.02e-115	1.17	0.652	0.171	9.52e-111
CCR7	2.71e-114	1.53	0.425	0.073	6.42e-110
TMSB4X	1.82e-113	0.27	1	0.979	4.3e-109
GDPD1	2.26e-113	0.43	0.993	0.914	5.35e-109
CHST6	2.08e-111	0.31	0.986	0.924	4.92e-107
NLRP12	3.83e-110	0.45	0.99	0.911	9.06e-106
CD3E	3.96e-110	1.17	0.599	0.156	9.37e-106
RAMP2-AS1	4.31e-109	0.45	1	0.915	1.02e-104
SPN	2.22e-108	0.41	1	0.958	5.25e-104
PRICKLE2-AS3	1.11e-107	0.42	0.995	0.94	2.62e-103
NMNAT1	1.64e-107	0.39	1	0.959	3.87e-103
STK17B	2.43e-107	0.93	0.969	0.764	5.76e-103
TLCD2	9.42e-107	0.36	0.998	0.962	2.23e-102
LOC284950	3.59e-106	0.42	0.981	0.828	8.51e-102
GPR82	6.34e-106	0.4	0.983	0.896	1.5e-101
P2RX5-TAX1BP3	5.54e-105	0.32	0.998	0.926	1.31e-100
HLA-E	3.86e-104	0.36	0.99	0.961	9.14e-100
ORAI2	5.98e-104	0.36	1	0.993	1.42e-99
SCAI	1.34e-103	0.28	0.995	0.929	3.18e-99
ARGFX	3.72e-103	0.33	0.986	0.911	8.81e-99
ZC3H12D	1.47e-102	0.61	0.976	0.86	3.48e-98
VSIG1	2.18e-102	0.45	0.961	0.794	5.16e-98
LOC90834	2.42e-102	0.5	0.99	0.885	5.73e-98
TNFAIP8L1	3.35e-102	0.37	1	0.963	7.93e-98
PDDC1	3.9e-102	0.37	1	0.985	9.23e-98
BTG1	4.03e-102	0.88	0.884	0.667	9.54e-98
PDE6A	4.24e-102	0.34	0.995	0.882	1e-97
ICA1L	1.04e-101	0.26	0.993	0.93	2.47e-97
PDE4C	2.86e-101	0.34	0.998	0.964	6.76e-97
RGS1	3.04e-101	1.01	0.795	0.273	7.2e-97
LRTOMT	3.2e-101	0.39	0.998	0.97	7.57e-97
ZFP14	4.42e-101	0.31	0.986	0.89	1.05e-96
OR7D2	3.52e-99	0.4	0.981	0.896	8.33e-95
GNE	2.05e-97	0.33	1	0.962	4.87e-93
SLFNL1-AS1	2.46e-95	0.31	0.993	0.917	5.82e-91
DNAJC27-AS1	2.96e-95	0.26	0.961	0.756	7e-91
ITK	8.58e-95	1.16	0.502	0.124	2.03e-90
CYP4V2	1.28e-94	0.35	0.995	0.948	3.03e-90
STAT4	5.61e-93	1.18	0.522	0.137	1.33e-88
L1TD1	9.61e-93	0.38	0.959	0.792	2.28e-88
KBTBD12	1.37e-92	0.29	0.94	0.718	3.24e-88
AGMAT	1.49e-92	0.35	0.978	0.85	3.53e-88
CABP4	4.8e-92	0.37	0.983	0.919	1.14e-87
PGPEP1	1.33e-91	0.25	0.995	0.869	3.14e-87
PRR11	1.65e-91	0.32	1	0.977	3.9e-87
LOC100506688	2.29e-91	0.39	0.981	0.858	5.41e-87
PPM1K	2.5e-91	0.5	1	0.96	5.92e-87
DDX51	2.67e-91	0.37	0.998	0.947	6.32e-87
DAND5	5.01e-91	0.42	0.973	0.842	1.19e-86
TMEM213	5.24e-91	0.34	0.952	0.76	1.24e-86
POLH	5.35e-91	0.37	1	0.979	1.27e-86
POU5F1	5.57e-91	0.47	0.973	0.877	1.32e-86
TNFAIP3	6.21e-91	0.84	0.874	0.554	1.47e-86
IL7R	1.23e-90	1.28	0.505	0.139	2.91e-86
NLRC3	1.4e-90	0.51	0.973	0.833	3.32e-86
CEACAM22P	1.84e-90	0.37	0.959	0.819	4.35e-86
PLCXD1	4.15e-90	0.26	0.998	0.94	9.84e-86
AP4S1	4.87e-90	0.33	0.988	0.902	1.15e-85
CD3G	8.57e-89	0.97	0.804	0.392	2.03e-84
MAP1LC3C	3.24e-88	0.45	0.944	0.772	7.68e-84
GATM-AS1	5.62e-88	0.51	0.954	0.768	1.33e-83
QPCTL	2.94e-87	0.44	0.976	0.884	6.97e-83
FYB	3.13e-87	1.08	0.609	0.206	7.41e-83
LOC151475	1.06e-86	0.36	0.925	0.706	2.51e-82
CCDC142	1.45e-86	0.32	0.998	0.96	3.44e-82
CYP1A2	2.42e-86	0.34	0.942	0.774	5.74e-82
NCMAP	3.4e-86	0.29	0.954	0.788	8.05e-82
IAPP	6.67e-86	0.43	0.942	0.761	1.58e-81
CD84	1.86e-85	0.53	0.988	0.908	4.4e-81
SPIB	2.58e-85	0.32	0.959	0.792	6.1e-81
LINC00294	3.7e-85	0.37	0.995	0.945	8.76e-81
ZNF483	5.61e-85	0.39	0.969	0.883	1.33e-80
BCL2L15	1.51e-84	0.29	0.944	0.794	3.57e-80
ZNF865	4.98e-84	0.27	0.959	0.794	1.18e-79
ZNRF3-AS1	8.81e-84	0.38	0.971	0.843	2.09e-79
ZFP36L2	9.29e-84	0.83	0.874	0.719	2.2e-79
LOC100505989	7.61e-83	0.36	0.952	0.796	1.8e-78
HNF1A-AS1	1.01e-82	0.37	0.961	0.788	2.38e-78
SHOX	1.87e-82	0.36	0.961	0.861	4.44e-78
LOC100507173	2.68e-82	0.32	0.961	0.829	6.34e-78
DLEU2	2.94e-82	0.38	0.986	0.873	6.96e-78
AP1S3	4.2e-82	0.3	0.995	0.947	9.94e-78
IFNLR1	1.41e-81	0.32	0.981	0.895	3.34e-77
CD96	2.84e-81	1.13	0.831	0.547	6.72e-77
ANP32A-IT1	9.97e-81	0.26	0.94	0.737	2.36e-76
LOC728558	1.18e-80	0.3	0.957	0.814	2.8e-76
ZNF490	2.8e-80	0.29	0.998	0.976	6.64e-76
LCP1	6.73e-80	0.96	0.667	0.257	1.59e-75
LEMD1-AS1	8.08e-80	0.35	0.889	0.669	1.91e-75
PNMA2	1.35e-79	0.25	0.932	0.786	3.19e-75
XPNPEP3	1.67e-79	0.26	1	0.986	3.94e-75
LCK	9.73e-79	1.07	0.527	0.159	2.3e-74
LOC284023	2.06e-78	0.31	0.99	0.917	4.88e-74
C4orf26	2.23e-78	0.37	0.923	0.741	5.29e-74
FLJ42102	2.88e-78	0.41	0.874	0.666	6.82e-74
COX18	4.32e-78	0.27	0.99	0.904	1.02e-73
KCNA7	5.97e-78	0.28	0.93	0.752	1.42e-73
KIF18B	9.14e-78	0.27	0.988	0.882	2.16e-73
PCDH11X	1.01e-77	0.29	0.932	0.801	2.39e-73
LOC286186	1.94e-76	0.33	0.879	0.644	4.6e-72
LOC100130954	2.43e-76	0.38	0.942	0.788	5.76e-72
PCDH11Y	5.84e-76	0.28	0.93	0.739	1.38e-71
CCL4	7.15e-76	1.37	0.423	0.111	1.69e-71
ZNF818P	1.78e-75	0.32	0.932	0.761	4.21e-71
AQP6	2.17e-75	0.34	0.903	0.708	5.13e-71
KCNJ11	3.56e-75	0.3	0.886	0.675	8.44e-71
ZKSCAN3	1.09e-74	0.26	0.988	0.911	2.57e-70
CA5B	1.16e-74	0.3	0.981	0.906	2.75e-70
GPR183	1.58e-74	1.12	0.553	0.194	3.75e-70
EPHA10	3.01e-74	0.36	0.879	0.611	7.14e-70
JUND	4.36e-74	0.75	0.891	0.803	1.03e-69
CNNM3	5.45e-74	0.3	0.976	0.857	1.29e-69
EXD1	3.01e-73	0.4	0.906	0.712	7.12e-69
IL12RB1	4.43e-73	0.4	0.93	0.725	1.05e-68
TBXA2R	4.85e-73	0.33	0.947	0.824	1.15e-68
CD3D	8.77e-73	1.06	0.505	0.153	2.08e-68
ZSCAN22	1.09e-72	0.33	0.947	0.816	2.58e-68
DCUN1D2	1.96e-72	0.28	0.942	0.785	4.65e-68
C16orf54	3.23e-72	1.18	0.589	0.243	7.64e-68
TRAT1	4.06e-72	1.24	0.304	0.059	9.63e-68
RNF222	5.41e-72	0.29	0.894	0.661	1.28e-67
SLC5A5	7.49e-72	0.31	0.913	0.745	1.77e-67
PABPC1P2	1.1e-71	0.29	0.906	0.753	2.6e-67
CCL4L1	1.23e-71	1.18	0.415	0.109	2.91e-67
CCL4L2	1.23e-71	1.18	0.415	0.109	2.91e-67
SLC14A2	1.54e-71	0.26	0.891	0.671	3.65e-67
LINC00672	1.59e-71	0.27	0.918	0.734	3.76e-67
CD53	3.18e-71	1	0.548	0.195	7.52e-67
TMEM66	9.31e-71	0.6	0.862	0.724	2.2e-66
DUSP4	1.01e-70	1	0.577	0.211	2.4e-66
TNFAIP8L2-SCNM1	2.38e-70	0.53	0.843	0.565	5.65e-66
SGTB	3.91e-70	0.32	0.976	0.858	9.26e-66
SLC36A2	1.46e-69	0.27	0.906	0.713	3.46e-65
MS4A10	1.61e-69	0.34	0.935	0.774	3.82e-65
LINC00514	1.76e-69	0.29	0.918	0.769	4.18e-65
COX6B2	2.6e-69	0.42	0.908	0.735	6.15e-65
RUNDC1	5.25e-69	0.28	0.998	0.942	1.24e-64
PIP4K2A	6.42e-69	0.8	0.792	0.57	1.52e-64
LRRC2	7.94e-69	0.29	0.915	0.719	1.88e-64
UCKL1-AS1	1.23e-68	0.27	0.952	0.767	2.92e-64
RAB42	1.52e-68	0.44	0.903	0.714	3.59e-64
ADRA1A	1.86e-68	0.33	0.928	0.775	4.4e-64
MOG	4.06e-68	0.38	0.899	0.722	9.61e-64
SEPT1	1.13e-67	1.09	0.495	0.163	2.67e-63
ELMOD1	1.89e-67	0.27	0.884	0.667	4.47e-63
C14orf23	2.61e-67	0.64	0.923	0.765	6.19e-63
LOH12CR2	3.01e-67	0.49	0.899	0.738	7.13e-63
PARD6G	3.65e-67	0.25	0.937	0.733	8.65e-63
IL2RG	3.99e-67	0.93	0.606	0.235	9.45e-63
LYRM7	9.75e-67	0.3	0.995	0.958	2.31e-62
PAXBP1-AS1	1.17e-66	0.3	0.918	0.727	2.77e-62
IL10	1.73e-66	0.45	0.855	0.592	4.09e-62
HSD17B13	1.55e-65	0.35	0.829	0.587	3.66e-61
TNFRSF9	2.05e-65	0.26	0.961	0.792	4.86e-61
DMC1	3.46e-65	0.33	0.899	0.7	8.19e-61
CD8A	3.67e-65	1.13	0.367	0.091	8.7e-61
LOC100335030	1.02e-64	0.28	0.879	0.654	2.42e-60
VHL	1.91e-64	0.27	0.99	0.949	4.53e-60
DUSP2	7.89e-64	1.08	0.582	0.266	1.87e-59
RGCC	8.33e-64	1.06	0.585	0.258	1.97e-59
CCR6	8.66e-64	0.61	0.843	0.586	2.05e-59
MGAT4A	3.13e-63	0.75	0.913	0.704	7.4e-59
CD52	3.73e-63	1.01	0.498	0.171	8.84e-59
ZBTB3	5.42e-63	0.27	0.966	0.865	1.28e-58
FBXO27	1.19e-62	0.28	0.973	0.858	2.82e-58
ERVV-1	8.02e-62	0.36	0.829	0.596	1.9e-57
NUGGC	8.36e-62	0.28	0.865	0.648	1.98e-57
JAK3	1.15e-61	0.75	0.947	0.787	2.71e-57
NOL9	1.41e-61	0.26	1	0.974	3.34e-57
LAIR1	1.42e-61	0.26	0.923	0.75	3.36e-57
GPR155	1.91e-61	0.34	0.993	0.895	4.52e-57
TRAPPC2	2.22e-61	0.36	1	0.972	5.26e-57
PARP8	2.41e-61	1.07	0.548	0.223	5.72e-57
STAU2-AS1	4.87e-61	0.31	0.775	0.497	1.15e-56
ARHGAP9	5.74e-61	0.97	0.44	0.135	1.36e-56
ZFP42	6.45e-61	0.29	0.848	0.634	1.53e-56
GSDMA	7.29e-61	0.29	0.879	0.691	1.73e-56
LOC100128288	1.12e-60	0.33	0.884	0.696	2.66e-56
DNAJC22	1.19e-60	0.33	0.865	0.672	2.81e-56
GZMA	1.24e-60	1.04	0.374	0.095	2.94e-56
FCAR	1.57e-60	0.35	0.903	0.726	3.71e-56
SLC28A2	1.93e-60	0.36	0.841	0.642	4.56e-56
ACBD7	3.11e-60	0.3	0.949	0.835	7.36e-56
SERPINB9	8.52e-60	0.76	0.952	0.808	2.02e-55
CD6	8.56e-60	1.05	0.35	0.09	2.03e-55
INGX	9.17e-60	0.42	0.877	0.691	2.17e-55
NR4A2	1.27e-59	0.87	0.71	0.418	3.02e-55
CYTIP	1.6e-59	0.93	0.514	0.186	3.79e-55
ARHGAP26	4.68e-59	0.25	0.911	0.725	1.11e-54
NKG7	1.17e-58	1.09	0.329	0.079	2.78e-54
FAM122C	1.87e-58	0.31	0.911	0.764	4.42e-54
IRAK4	3.04e-58	0.28	0.971	0.85	7.19e-54
TAF8	4.84e-58	0.25	1	0.941	1.15e-53
LOC727896	8.43e-58	0.27	0.874	0.7	2e-53
LOC100506746	1.16e-57	0.29	0.903	0.753	2.75e-53
KLRK1	2.75e-57	1.22	0.37	0.107	6.51e-53
MBOAT1	5.45e-57	0.43	1	0.993	1.29e-52
ZC3H6	1.62e-56	0.25	0.957	0.794	3.83e-52
LOC731424	3.35e-56	0.25	0.838	0.663	7.93e-52
CYP20A1	1.36e-55	0.34	1	0.994	3.23e-51
LOC100506385	2.43e-55	0.35	0.918	0.724	5.76e-51
TAT	5.26e-55	0.26	0.766	0.532	1.25e-50
PIGX	8.61e-55	0.26	0.995	0.924	2.04e-50
KLRD1	1.23e-54	0.55	0.959	0.867	2.91e-50
CST7	1.57e-54	1.06	0.374	0.114	3.71e-50
HMHA1	1.58e-54	0.99	0.853	0.633	3.75e-50
SEC14L4	2.67e-54	0.28	0.855	0.658	6.31e-50
SAMSN1	3e-54	0.81	0.556	0.213	7.11e-50
ZNF713	5.4e-54	0.3	0.855	0.67	1.28e-49
LAPTM5	8.18e-54	0.8	0.626	0.267	1.94e-49
FAM74A1	1.03e-53	0.34	0.795	0.57	2.45e-49
CLEC2D	1.93e-53	1.08	0.715	0.468	4.56e-49
DENND6A	4.05e-53	0.25	0.947	0.804	9.59e-49
CAMK1D	1.38e-52	0.34	0.867	0.641	3.26e-48
ZNF665	2.23e-52	0.26	0.809	0.608	5.28e-48
AIPL1	4.4e-52	0.26	0.787	0.56	1.04e-47
EVL	8.37e-52	0.85	0.563	0.241	1.98e-47
IL32	1.38e-51	0.69	0.722	0.444	3.26e-47
CLEC4GP1	1.82e-51	0.26	0.746	0.497	4.31e-47
TSTD3	2.07e-51	0.3	0.918	0.777	4.89e-47
ZNF331	3.23e-51	0.86	0.78	0.514	7.65e-47
SH2D1A	1.49e-50	0.94	0.297	0.075	3.53e-46
PCED1B-AS1	3.26e-50	0.72	0.768	0.505	7.72e-46
SMIM17	9.49e-50	0.28	0.816	0.628	2.25e-45
PIM2	1.38e-49	0.82	0.708	0.41	3.27e-45
FAM46C	3.72e-49	0.93	0.551	0.26	8.81e-45
CARD8	4.76e-49	0.32	0.978	0.896	1.13e-44
GSTTP2	6.27e-49	0.26	0.768	0.52	1.49e-44
LINC00311	8.08e-49	0.28	0.812	0.593	1.91e-44
APOBEC3D	1.1e-48	0.43	0.937	0.777	2.6e-44
LOC728606	1.14e-48	0.26	0.795	0.593	2.69e-44
ARHGAP15	1.43e-48	1.02	0.372	0.121	3.39e-44
LOC100287792	1.92e-48	0.29	0.821	0.622	4.54e-44
BIN2	2.06e-48	1.06	0.312	0.089	4.87e-44
C2orf83	2.85e-48	0.28	0.734	0.515	6.75e-44
STK4	3.69e-48	0.64	0.986	0.912	8.74e-44
DNAJB1	1.81e-47	0.32	0.86	0.854	4.28e-43
TUBA3FP	1.97e-47	0.28	0.795	0.584	4.67e-43
FAM153C	6.25e-47	0.41	0.751	0.536	1.48e-42
IQGAP2	7.23e-47	0.81	0.353	0.109	1.71e-42
TXK	1.05e-46	1.06	0.159	0.024	2.48e-42
SYTL3	1.51e-46	0.85	0.481	0.189	3.58e-42
LOC400548	1.56e-46	0.26	0.746	0.491	3.68e-42
LINC00330	2.05e-46	0.27	0.754	0.528	4.86e-42
YPEL1	6.33e-46	0.26	0.821	0.613	1.5e-41
CRTAM	6.55e-46	1.17	0.655	0.408	1.55e-41
MANEAL	8.57e-46	0.31	0.783	0.604	2.03e-41
LOC283693	1.04e-45	0.33	0.751	0.546	2.47e-41
RHD	2.27e-45	0.25	0.843	0.651	5.37e-41
AKNA	2.46e-45	0.79	0.691	0.42	5.84e-41
GPR65	2.66e-45	0.67	0.713	0.466	6.3e-41
HOGA1	3.42e-45	0.26	0.758	0.545	8.1e-41
PLAC8	3.62e-45	0.44	0.86	0.663	8.58e-41
LOC100128531	7.54e-45	0.32	0.749	0.506	1.79e-40
LOC100128398	1.26e-44	0.3	0.754	0.541	2.98e-40
CCDC74B-AS1	8.09e-44	0.28	0.732	0.517	1.92e-39
AAK1	1.34e-43	0.32	0.99	0.926	3.17e-39
LOC284379	1.6e-43	0.35	0.763	0.549	3.79e-39
RAB27A	1.61e-43	0.34	0.954	0.807	3.82e-39
TNFSF14	1.7e-43	0.39	0.795	0.597	4.03e-39
SLAMF7	2.18e-43	0.45	0.754	0.516	5.16e-39
BIRC3	9.78e-43	0.82	0.601	0.344	2.32e-38
AP4B1-AS1	1.06e-42	0.32	0.775	0.586	2.52e-38
HAUS3	1.62e-42	0.25	0.969	0.881	3.84e-38
CD7	2.37e-42	0.71	0.394	0.136	5.61e-38
CORO1A	3.14e-42	0.84	0.505	0.224	7.43e-38
CREM	4.28e-42	0.9	0.589	0.357	1.01e-37
ATM	5.06e-42	0.42	0.899	0.742	1.2e-37
CTSW	7.58e-42	0.96	0.28	0.077	1.8e-37
CSTF3-AS1	7.66e-42	0.27	0.78	0.605	1.81e-37
LOC401052	7.7e-42	0.27	0.708	0.483	1.82e-37
AOAH	2.5e-41	0.97	0.263	0.071	5.92e-37
C1orf56	2.77e-41	0.39	0.843	0.817	6.55e-37
ABCC9	6.63e-41	0.36	0.986	0.987	1.57e-36
SNTN	1.09e-40	0.27	0.686	0.455	2.59e-36
LOC100131096	1.34e-40	0.35	0.778	0.531	3.18e-36
LOC646214	1.65e-40	0.29	0.998	0.994	3.92e-36
SRSF7	1.39e-39	0.47	0.766	0.739	3.29e-35
PTPN22	1.57e-39	0.78	0.372	0.131	3.72e-35
SPOCK2	4.11e-39	0.72	0.37	0.128	9.74e-35
C12orf77	5.04e-39	0.27	0.616	0.381	1.19e-34
SNHG4	6.33e-39	0.31	0.749	0.547	1.5e-34
FLJ30403	1.15e-38	0.31	0.758	0.561	2.73e-34
MAP4K1	2.12e-38	0.87	0.367	0.136	5.03e-34
MLANA	2.21e-38	0.3	0.773	0.566	5.24e-34
ATXN7	3.92e-38	0.74	0.688	0.485	9.29e-34
PLEKHA2	4.07e-38	0.33	0.911	0.758	9.63e-34
LOC100506083	9.42e-38	0.28	0.734	0.516	2.23e-33
LOC100505812	3.34e-37	0.33	0.717	0.505	7.91e-33
CNOT6L	3.39e-37	0.84	0.575	0.327	8.03e-33
TMEM212	3.49e-37	0.29	0.99	0.985	8.26e-33
LOC282997	9.76e-37	0.3	0.684	0.447	2.31e-32
EZR	2.83e-36	0.42	0.838	0.753	6.7e-32
SLA2	6.76e-36	0.58	0.633	0.384	1.6e-31
ZAP70	7.01e-36	0.9	0.278	0.087	1.66e-31
AIM1	8.19e-36	0.97	0.647	0.415	1.94e-31
PTCHD4	1.12e-35	0.26	0.768	0.615	2.66e-31
SELPLG	4.79e-35	0.86	0.403	0.177	1.13e-30
IPCEF1	8.75e-35	0.84	0.601	0.371	2.07e-30
GZMB	1.11e-34	0.82	0.307	0.097	2.64e-30
TNFSF8	1.35e-34	0.86	0.145	0.026	3.2e-30
EMB	1.65e-34	0.97	0.411	0.19	3.9e-30
FAM172BP	3.86e-34	0.26	0.587	0.361	9.13e-30
KLF6	6.03e-34	0.35	0.879	0.869	1.43e-29
L2HGDH	1.12e-33	0.28	0.995	0.985	2.66e-29
PDE4B	4.55e-33	0.81	0.486	0.245	1.08e-28
PIK3IP1	6.35e-33	0.77	0.527	0.314	1.51e-28
CD8B	9.13e-33	0.93	0.196	0.049	2.16e-28
JUNB	1.49e-32	0.28	0.877	0.882	3.53e-28
NCRUPAR	1.7e-32	0.4	0.739	0.569	4.03e-28
HCLS1	1.72e-32	0.74	0.442	0.21	4.08e-28
YPEL5	2.13e-32	0.6	0.681	0.638	5.05e-28
TMEM2	2.23e-32	0.76	0.657	0.426	5.27e-28
LARS2-AS1	2.3e-32	0.25	0.713	0.528	5.45e-28
PDE7A	3.46e-32	0.47	0.812	0.645	8.19e-28
GLIPR1L2	5.21e-32	0.37	0.903	0.863	1.23e-27
IKZF1	7.24e-32	0.67	0.304	0.106	1.71e-27
ANKRD44	1.24e-31	0.82	0.428	0.201	2.95e-27
RUNX3	1.69e-31	0.8	0.382	0.169	4.01e-27
ALOX5AP	5.52e-31	0.77	0.374	0.153	1.31e-26
ITM2A	7.93e-31	0.74	0.449	0.225	1.88e-26
S1PR1	1.75e-30	0.85	0.29	0.104	4.13e-26
PPP1R16B	2.38e-30	0.75	0.239	0.074	5.64e-26
RHOH	2.64e-30	0.85	0.329	0.134	6.25e-26
RNF19A	3.8e-30	0.78	0.618	0.429	9.01e-26
LOC643406	5.39e-30	0.29	0.995	0.987	1.28e-25
LINC00485	7.98e-30	0.26	0.797	0.701	1.89e-25
TC2N	1.04e-29	1.07	0.333	0.145	2.45e-25
SELL	1.44e-29	0.92	0.297	0.114	3.4e-25
JPX	1.53e-29	0.26	0.838	0.67	3.63e-25
ITGB2	1.93e-29	0.75	0.367	0.156	4.58e-25
PDE6B	5e-29	0.26	0.599	0.39	1.19e-24
SPATA13	6.23e-29	0.35	0.734	0.54	1.47e-24
IDS	7.74e-29	0.48	0.995	0.936	1.83e-24
THEMIS	9.99e-29	0.83	0.208	0.061	2.37e-24
TBC1D10C	2.02e-28	0.84	0.268	0.096	4.79e-24
TAGAP	2.96e-28	0.91	0.244	0.083	7.01e-24
ITGAL	3.01e-28	0.8	0.606	0.4	7.12e-24
HNRNPL	3.73e-28	0.37	0.954	0.898	8.82e-24
HERPUD1	9.86e-28	0.39	0.758	0.722	2.34e-23
SYNRG	1.34e-27	0.44	0.862	0.667	3.16e-23
ISG20	2.05e-27	0.7	0.507	0.333	4.85e-23
FAM65B	2.56e-27	0.85	0.452	0.239	6.06e-23
EPHA1-AS1	2.84e-27	0.27	0.57	0.379	6.73e-23
LAX1	4.54e-27	0.3	0.531	0.305	1.08e-22
ARIH2OS	8.01e-27	0.25	0.691	0.536	1.9e-22
C12orf65	9.31e-27	0.29	0.94	0.832	2.21e-22
LOC100130231	9.38e-27	0.71	0.464	0.261	2.22e-22
ZC3HAV1	1.29e-26	0.52	0.959	0.866	3.06e-22
TARP	1.34e-26	0.83	0.159	0.04	3.18e-22
AMICA1	1.43e-26	0.77	0.275	0.102	3.39e-22
PDCD4	1.57e-26	0.54	0.773	0.691	3.73e-22
SLC2A3	1.64e-26	0.6	0.659	0.443	3.87e-22
CD27	1.74e-26	0.79	0.338	0.147	4.11e-22
ACAP1	3.36e-26	0.81	0.333	0.146	7.97e-22
GALM	3.76e-26	0.4	0.763	0.563	8.9e-22
LOC100130872	5.8e-26	0.35	0.592	0.408	1.37e-21
APOC1P1	9.67e-26	0.27	0.435	0.224	2.29e-21
KLRC4	1.15e-25	0.7	0.138	0.031	2.73e-21
PIK3CD	1.33e-25	0.42	0.775	0.594	3.14e-21
TOB1	2.05e-25	0.31	0.783	0.824	4.84e-21
FAIM3	7.03e-25	0.91	0.304	0.137	1.67e-20
SMAP2	1.22e-24	0.82	0.355	0.171	2.9e-20
NPIPL3	1.48e-24	0.48	0.744	0.744	3.5e-20
SCML4	2.45e-24	0.99	0.437	0.269	5.8e-20
CELF2	3.52e-24	0.69	0.464	0.267	8.35e-20
ODF2L	3.74e-24	0.28	0.998	0.992	8.85e-20
TNFRSF1B	9.47e-24	0.43	0.71	0.511	2.24e-19
CYFIP2	1.23e-23	0.75	0.3	0.128	2.91e-19
MIAT	1.53e-23	0.78	0.275	0.115	3.62e-19
EPB41	3.86e-23	0.66	0.744	0.598	9.13e-19
PBX4	4.89e-23	0.69	0.205	0.069	1.16e-18
GIMAP7	6.93e-23	0.85	0.239	0.094	1.64e-18
ETS1	1.43e-22	0.69	0.428	0.231	3.39e-18
FNBP1	3.06e-22	0.47	0.684	0.496	7.24e-18
SLAMF6	3.94e-22	0.96	0.442	0.267	9.33e-18
PTPRCAP	4.2e-22	0.72	0.307	0.137	9.95e-18
CD5	5.02e-22	0.7	0.215	0.076	1.19e-17
TNF	5.45e-22	0.96	0.256	0.11	1.29e-17
SPC25	1.11e-21	0.26	0.93	0.934	2.64e-17
LCP2	1.32e-21	0.63	0.35	0.169	3.14e-17
IFNG	1.65e-21	0.82	0.133	0.034	3.91e-17
PYHIN1	2.1e-21	0.76	0.215	0.079	4.97e-17
TTC39C	2.52e-21	0.55	0.947	0.835	5.97e-17
PTPN7	2.82e-21	0.57	0.29	0.123	6.67e-17
PRKCH	3.27e-21	0.77	0.452	0.278	7.74e-17
ZNF831	3.7e-21	0.46	0.111	0.025	8.77e-17
KCNA3	4.53e-21	0.57	0.106	0.023	1.07e-16
FCRL3	7.62e-21	0.78	0.126	0.032	1.81e-16
TSPYL2	9.97e-21	0.7	0.5	0.36	2.36e-16
GPR171	3.92e-20	0.76	0.152	0.046	9.29e-16
KLRG1	6.28e-20	0.72	0.188	0.067	1.49e-15
SP4	8.63e-20	0.28	0.669	0.469	2.04e-15
CAMK4	2.57e-19	0.67	0.162	0.052	6.1e-15
PRDM1	2.6e-19	0.58	0.587	0.436	6.15e-15
SMCHD1	3.49e-19	0.68	0.517	0.345	8.27e-15
GNG2	4.07e-19	0.59	0.329	0.159	9.64e-15
STK10	4.56e-19	0.41	0.635	0.437	1.08e-14
DOCK8	1.09e-18	0.66	0.355	0.185	2.59e-14
SAMD3	1.42e-18	0.8	0.121	0.033	3.35e-14
CASP8	1.9e-18	0.57	0.749	0.613	4.5e-14
ICOS	2.14e-18	0.57	0.263	0.113	5.07e-14
LTB	2.37e-18	0.72	0.234	0.097	5.61e-14
INPP5D	2.37e-18	0.7	0.297	0.147	5.62e-14
ZNF461	4.03e-18	0.26	0.374	0.208	9.54e-14
DYDC1	5.31e-18	0.27	0.454	0.295	1.26e-13
TMEM71	6.82e-18	0.69	0.111	0.029	1.61e-13
JOSD1	8.02e-18	0.25	0.814	0.672	1.9e-13
ARHGEF26-AS1	1.7e-17	0.25	0.918	0.904	4.02e-13
BCL11B	1.96e-17	0.74	0.444	0.293	4.65e-13
CD28	2.02e-17	0.68	0.374	0.219	4.78e-13
CDC42SE2	2.62e-17	0.62	0.58	0.521	6.22e-13
RASGRP2	2.69e-17	0.7	0.138	0.043	6.37e-13
FKBP5	4.04e-17	0.29	0.944	0.911	9.57e-13
PTGER4	5.53e-17	0.76	0.3	0.157	1.31e-12
PDE3B	5.61e-17	0.7	0.22	0.094	1.33e-12
RABGAP1L	6.06e-17	0.46	0.795	0.629	1.44e-12
CD247	6.17e-17	0.61	0.215	0.088	1.46e-12
FLJ43663	6.33e-17	0.65	0.425	0.266	1.5e-12
CTLA4	9.46e-17	0.66	0.239	0.105	2.24e-12
PRF1	1.08e-16	0.53	0.237	0.1	2.57e-12
TIGIT	2.24e-16	0.56	0.249	0.11	5.32e-12
WIPF1	4.03e-16	0.69	0.418	0.27	9.55e-12
P2RY8	4.48e-16	0.51	0.147	0.05	1.06e-11
CXCR3	4.49e-16	0.63	0.143	0.047	1.06e-11
LEPROTL1	4.9e-16	0.7	0.478	0.369	1.16e-11
DOCK10	5.81e-16	0.63	0.338	0.186	1.38e-11
GZMH	6.25e-16	0.72	0.143	0.048	1.48e-11
DOK2	6.59e-16	0.67	0.198	0.082	1.56e-11
SLC7A5P2	6.71e-16	0.34	0.816	0.691	1.59e-11
ZBP1	6.94e-16	0.42	0.442	0.279	1.64e-11
IL10RA	1.04e-15	0.61	0.263	0.127	2.46e-11
GIMAP1	1.15e-15	0.27	0.382	0.221	2.72e-11
PRKCB	4.08e-15	0.57	0.215	0.097	9.67e-11
NLRP3	5.21e-15	0.25	0.408	0.265	1.23e-10
ATP8A1	5.68e-15	0.54	0.196	0.083	1.35e-10
HERC2P4	1.13e-14	0.35	0.746	0.688	2.67e-10
ARHGEF1	1.18e-14	0.65	0.519	0.422	2.8e-10
RASAL3	2.26e-14	0.56	0.164	0.064	5.36e-10
LOC100216546	3.98e-14	0.27	0.444	0.283	9.43e-10
ZNF276	7.44e-14	0.26	0.717	0.577	1.76e-09
DDX3X	8.23e-14	0.3	0.884	0.918	1.95e-09
PSMD6-AS2	1.18e-13	0.78	0.302	0.183	2.8e-09
SIDT1	1.31e-13	0.43	0.229	0.113	3.11e-09
MLL5	1.55e-13	0.4	0.843	0.808	3.68e-09
LOC100132247	5.57e-13	0.39	0.691	0.71	1.32e-08
EML4	6.4e-13	0.66	0.563	0.499	1.52e-08
LOC613037	6.82e-13	0.47	0.7	0.701	1.62e-08
PARVG	7.56e-13	0.7	0.208	0.102	1.79e-08
CD97	7.68e-13	0.61	0.377	0.24	1.82e-08
PARP15	1.71e-12	0.69	0.143	0.057	4.05e-08
RASSF5	2.15e-12	0.66	0.273	0.157	5.09e-08
JMJD6	2.42e-12	0.32	0.867	0.749	5.72e-08
SKAP1	2.85e-12	0.64	0.2	0.096	6.74e-08
GNLY	3.54e-12	0.56	0.167	0.07	8.38e-08
LPIN1	3.57e-12	0.36	0.691	0.534	8.45e-08
ARHGAP4	3.87e-12	0.58	0.213	0.104	9.18e-08
REL	3.94e-12	0.31	0.829	0.701	9.33e-08
CD48	5.79e-12	0.73	0.133	0.053	1.37e-07
SEMA4D	7.28e-12	0.64	0.307	0.182	1.72e-07
HSH2D	7.86e-12	0.32	0.563	0.442	1.86e-07
HCST	9.75e-12	0.65	0.21	0.108	2.31e-07
ITGA4	1.01e-11	0.63	0.237	0.126	2.4e-07
ERP27	1.04e-11	0.53	0.147	0.06	2.46e-07
SNORD99	1.27e-11	0.53	0.205	0.103	3e-07
ARID5A	1.66e-11	0.62	0.362	0.261	3.93e-07
LAT	2.42e-11	0.6	0.237	0.129	5.74e-07
KIAA0513	2.48e-11	0.38	0.514	0.382	5.87e-07
HEXIM1	2.59e-11	0.54	0.597	0.57	6.14e-07
TESPA1	3.36e-11	0.52	0.213	0.11	7.97e-07
ANKRD36B	4.14e-11	0.42	0.853	0.736	9.81e-07
PRKCQ	5.24e-11	0.67	0.169	0.079	1.24e-06
GPR132	7.11e-11	0.42	0.227	0.121	1.68e-06
CCSER2	8.03e-11	0.47	0.703	0.554	1.9e-06
LPAL2	8.44e-11	0.3	0.633	0.597	2e-06
FAM177A1	2.29e-10	0.37	0.903	0.783	5.43e-06
LSP1	3.11e-10	0.41	0.413	0.297	7.37e-06
PBXIP1	5.17e-10	0.51	0.519	0.434	1.22e-05
SATB1	5.25e-10	0.59	0.283	0.172	1.24e-05
THEM4	8.87e-10	0.39	0.669	0.578	2.1e-05
TMEM156	9.87e-10	0.42	0.391	0.275	2.34e-05
LRMP	1.14e-09	0.54	0.157	0.074	2.69e-05
TMC8	1.29e-09	0.53	0.191	0.099	3.06e-05
SLC38A1	1.56e-09	0.48	0.568	0.497	3.68e-05
MYO1F	2.77e-09	0.4	0.179	0.089	6.57e-05
WAS	2.94e-09	0.33	0.133	0.059	6.95e-05
GMFG	3.49e-09	0.53	0.268	0.175	8.26e-05
PFKFB3	4.07e-09	0.56	0.505	0.461	9.65e-05
LY9	4.47e-09	0.58	0.13	0.058	0.000106
PPP2R5C	5.49e-09	0.46	0.575	0.543	0.00013
RHOF	6.3e-09	0.46	0.473	0.37	0.000149
CCDC141	6.32e-09	0.48	0.167	0.084	0.00015
SIRPG	1e-08	0.47	0.186	0.097	0.000238
PIK3R5	1.26e-08	0.49	0.118	0.052	0.000298
TNRC6B	2.24e-08	0.42	0.783	0.794	0.000531
IL21R	2.44e-08	0.27	0.3	0.191	0.000577
GPSM3	2.45e-08	0.59	0.196	0.113	0.00058
RGS2	3.77e-08	0.38	0.469	0.382	0.000893
EVI2B	5.62e-08	0.48	0.208	0.119	0.00133
DOCK2	6.31e-08	0.52	0.186	0.104	0.0015
P2RY10	6.58e-08	0.44	0.116	0.052	0.00156
EVI2A	6.66e-08	0.57	0.208	0.124	0.00158
TRAF3IP3	7.04e-08	0.64	0.205	0.123	0.00167
KIAA0226	9.56e-08	0.26	0.896	0.785	0.00227
DENND1C	1.15e-07	0.5	0.135	0.067	0.00272
GIMAP4	1.16e-07	0.49	0.155	0.081	0.00276
CHD2	1.52e-07	0.47	0.601	0.595	0.00361
ICAM3	2.03e-07	0.53	0.227	0.144	0.0048
AGAP2	2.92e-07	0.3	0.14	0.071	0.00691
NR4A3	3.34e-07	0.49	0.275	0.188	0.00791
IRF4	3.35e-07	0.4	0.198	0.115	0.00793
RAPGEF6	5.51e-07	0.66	0.377	0.31	0.0131
GATA3	7.54e-07	0.55	0.188	0.114	0.0178
LIME1	1.08e-06	0.65	0.164	0.097	0.0256
CERKL	1.27e-06	0.4	0.109	0.053	0.0301
ELF1	1.34e-06	0.5	0.505	0.514	0.0318
RCSD1	1.76e-06	0.49	0.164	0.096	0.0417
PREX1	3.66e-06	0.44	0.186	0.113	0.0868
RASGRP1	3.86e-06	0.38	0.128	0.068	0.0915
FGD3	4e-06	0.54	0.155	0.09	0.0947
RASA3	4.03e-06	0.56	0.198	0.127	0.0954
FAM129A	4.07e-06	0.4	0.543	0.447	0.0964

## Sheet: X2
	p_val	avg_logFC	pct.1	pct.2	p_val_adj
CD2	6.59e-230	1.54	0.85	0.155	1.56e-225
CD3E	2.44e-222	1.48	0.804	0.139	5.78e-218
CD3D	2.17e-208	1.53	0.761	0.13	5.15e-204
GZMA	2e-207	1.78	0.598	0.076	4.73e-203
LCK	3.62e-193	1.5	0.751	0.139	8.58e-189
PTPRC	8.88e-187	1.32	0.975	0.326	2.1e-182
CXCR4	1.31e-170	1.32	0.885	0.266	3.1e-166
CD7	1.37e-170	1.19	0.649	0.113	3.25e-166
RGS1	3.53e-168	1.3	0.906	0.265	8.36e-164
IL2RG	9.12e-167	1.31	0.832	0.215	2.16e-162
SLA	8.76e-163	1.39	0.73	0.162	2.07e-158
CD3G	1.29e-162	1.4	0.926	0.383	3.06e-158
FYB	2.69e-161	1.3	0.774	0.193	6.36e-157
SRGN	2.32e-157	1.13	0.959	0.333	5.49e-153
GZMB	1.52e-156	1.73	0.522	0.078	3.61e-152
FYN	5.37e-152	1.3	0.776	0.206	1.27e-147
DUSP4	7.85e-148	1.31	0.748	0.197	1.86e-143
NKG7	7.19e-142	1.57	0.466	0.067	1.7e-137
ARHGDIB	4.56e-141	0.97	0.977	0.488	1.08e-136
PTPN22	3.57e-140	1.31	0.583	0.112	8.46e-136
SEPT1	3.62e-140	1.33	0.659	0.149	8.57e-136
CD8A	3.84e-139	1.52	0.496	0.08	9.09e-135
LCP1	8.84e-138	1.18	0.827	0.244	2.09e-133
CD6	1.57e-136	1.35	0.491	0.078	3.72e-132
PRF1	4.02e-135	1.5	0.481	0.078	9.52e-131
LAPTM5	8.74e-134	1.18	0.832	0.249	2.07e-129
CYTIP	7.4e-133	1.27	0.684	0.171	1.75e-128
CCL5	3.12e-132	1.18	1	0.951	7.4e-128
ITK	1.39e-131	1.31	0.58	0.119	3.3e-127
AMICA1	1.07e-126	1.43	0.483	0.083	2.54e-122
CD52	3.88e-126	1.28	0.651	0.158	9.19e-122
TMSB4X	1.09e-123	0.29	1	0.979	2.59e-119
CORO1A	1.07e-121	1.26	0.707	0.207	2.53e-117
SAMSN1	1.94e-120	1.18	0.715	0.199	4.6e-116
STK17B	5.1e-118	0.97	0.982	0.764	1.21e-113
GZMH	5.6e-118	1.54	0.313	0.032	1.33e-113
IL32	7.22e-118	0.97	0.885	0.43	1.71e-113
CTLA4	1.18e-116	1.38	0.468	0.084	2.81e-112
SPOCK2	1.86e-116	1.21	0.539	0.113	4.4e-112
CCL4L1	9.21e-116	1.29	0.511	0.101	2.18e-111
CCL4L2	9.21e-116	1.29	0.511	0.101	2.18e-111
CST7	3.38e-114	1.35	0.506	0.103	8.01e-110
ICOS	1.25e-113	1.23	0.494	0.092	2.95e-109
CD53	1.38e-113	1.19	0.667	0.185	3.28e-109
LCP2	2.99e-112	1.1	0.598	0.146	7.07e-108
STAT4	3.63e-112	1.19	0.575	0.134	8.61e-108
CCL4	4.58e-112	1.46	0.509	0.105	1.09e-107
TIGIT	5.43e-112	1.26	0.476	0.089	1.29e-107
PTPRCAP	6.51e-111	1.33	0.529	0.117	1.54e-106
TNFAIP3	7.26e-108	0.88	0.944	0.549	1.72e-103
CD96	5.89e-106	1.39	0.891	0.543	1.39e-101
CD247	6.7e-105	1.34	0.41	0.071	1.59e-100
ARHGAP9	1.02e-102	1.16	0.539	0.127	2.41e-98
TSC22D3	7.79e-102	0.62	0.949	0.744	1.84e-97
TRAT1	6.1e-99	1.28	0.359	0.055	1.44e-94
IKZF3	1.2e-97	0.77	1	0.975	2.83e-93
HLA-E	1.67e-97	0.36	1	0.96	3.94e-93
CXCR6	2.5e-97	1.37	0.382	0.065	5.93e-93
ZAP70	3.47e-96	1.2	0.41	0.075	8.21e-92
CD27	8.45e-96	1.27	0.527	0.13	2e-91
EVL	1.06e-93	1.03	0.679	0.231	2.51e-89
IL2RB	7.48e-92	1.22	0.369	0.065	1.77e-87
SIRPG	2.49e-91	1.32	0.399	0.078	5.89e-87
BTG1	3.1e-90	0.81	0.896	0.667	7.35e-86
ALOX5AP	2.2e-89	1.2	0.534	0.139	5.22e-85
PIP4K2A	1.46e-88	0.84	0.865	0.564	3.47e-84
SYTL3	1.73e-85	1.16	0.58	0.182	4.09e-81
SELPLG	1.76e-85	1.2	0.545	0.164	4.16e-81
KLRK1	6.9e-85	1.45	0.433	0.102	1.63e-80
SPN	1.06e-84	0.44	1	0.958	2.52e-80
CTSW	2.51e-83	1.3	0.366	0.07	5.95e-79
ITGB2	2.53e-82	1.12	0.517	0.142	6e-78
CD8B	8.02e-82	1.3	0.285	0.041	1.9e-77
TBC1D10C	1.4e-81	1.19	0.397	0.084	3.31e-77
GNLY	1.11e-80	1.48	0.321	0.055	2.63e-76
IKZF1	2.99e-79	1.05	0.417	0.097	7.09e-75
SH2D1A	2.24e-78	1.13	0.356	0.07	5.31e-74
MEFV	2.75e-75	0.33	0.985	0.889	6.51e-71
RNF125	5.25e-75	0.67	0.985	0.932	1.24e-70
ZFP36L2	7.88e-75	0.76	0.87	0.72	1.87e-70
CD69	1.05e-74	1.05	0.57	0.176	2.49e-70
ACAP1	1.66e-74	1.11	0.473	0.134	3.94e-70
CNOT6L	5.96e-74	1.01	0.697	0.317	1.41e-69
TMEM66	2.05e-73	0.59	0.88	0.723	4.87e-69
IL7R	1.31e-72	1.15	0.483	0.143	3.11e-68
ZNF793	2.34e-72	0.28	1	0.982	5.53e-68
HCLS1	8.93e-72	0.98	0.578	0.198	2.11e-67
SH3BGRL3	8.03e-71	0.4	0.934	0.8	1.9e-66
HMHA1	1.83e-67	1.1	0.896	0.63	4.34e-63
CXCL13	2.53e-67	1.38	0.282	0.051	5.98e-63
TARP	2.01e-66	1.2	0.232	0.034	4.76e-62
OR7D2	3.14e-66	0.28	0.98	0.896	7.45e-62
SH2D2A	1.42e-65	1.1	0.382	0.097	3.36e-61
GPR171	2.68e-65	1.16	0.242	0.038	6.35e-61
SASH3	3.21e-65	1.11	0.374	0.093	7.61e-61
GZMK	3.48e-65	1.23	0.277	0.05	8.24e-61
CRX	5.52e-64	0.26	0.98	0.909	1.31e-59
ZC3H12D	6.41e-64	0.48	0.964	0.861	1.52e-59
IL10RA	8.87e-64	1.02	0.415	0.114	2.1e-59
P2RX5-TAX1BP3	1.09e-63	0.25	0.992	0.927	2.59e-59
PRICKLE2-AS3	1.39e-63	0.29	0.995	0.94	3.29e-59
CD84	2.67e-63	0.57	0.99	0.908	6.32e-59
PARP8	3.35e-63	1.02	0.57	0.223	7.93e-59
LOC284950	7e-63	0.3	0.947	0.832	1.66e-58
CA5B	1.52e-62	0.31	0.99	0.905	3.6e-58
PRDM1	4.23e-61	0.87	0.743	0.422	1e-56
KLRC4	1.64e-60	0.85	0.198	0.026	3.89e-56
GDPD1	5.1e-60	0.27	0.985	0.915	1.21e-55
LAT	5.73e-60	1.07	0.402	0.114	1.36e-55
PYHIN1	7.47e-60	1.08	0.313	0.07	1.77e-55
TNFRSF1B	9.41e-60	1.03	0.804	0.503	2.23e-55
TNFRSF9	1.83e-59	0.73	0.952	0.794	4.34e-55
DUSP2	2.09e-59	1	0.598	0.266	4.94e-55
GPR82	2.46e-59	0.32	0.977	0.897	5.84e-55
JAK3	4.03e-59	0.85	0.954	0.787	9.53e-55
RAMP2-AS1	6.59e-59	0.28	0.982	0.918	1.56e-54
PDDC1	5.31e-58	0.27	1	0.985	1.26e-53
RAC2	6.18e-58	0.99	0.56	0.232	1.46e-53
C21orf62	6.33e-58	0.26	0.985	0.95	1.5e-53
WIPF1	1.09e-57	0.97	0.58	0.255	2.57e-53
AOAH	1.15e-57	1.02	0.305	0.068	2.72e-53
PPP1R16B	1.64e-57	0.97	0.305	0.069	3.88e-53
CLEC2D	2.06e-57	1.02	0.743	0.467	4.87e-53
KLRC1	3.06e-57	0.9	0.16	0.017	7.25e-53
LSP1	4.34e-57	0.85	0.626	0.277	1.03e-52
C14orf23	6.83e-57	0.51	0.929	0.765	1.62e-52
EVI2B	9.74e-57	1.09	0.372	0.104	2.31e-52
INPP5D	1.15e-56	0.93	0.433	0.135	2.73e-52
MGAT4A	1.22e-56	0.79	0.913	0.705	2.9e-52
PRKCH	3.74e-56	1	0.59	0.266	8.86e-52
ISG20	1.16e-55	0.85	0.646	0.32	2.76e-51
ARHGAP15	1.36e-55	1.01	0.402	0.119	3.21e-51
ZNF331	5.95e-55	0.88	0.809	0.512	1.41e-50
RUNX3	6.16e-55	0.86	0.468	0.162	1.46e-50
CABP4	1.09e-54	0.25	0.982	0.92	2.58e-50
RHOH	1.11e-54	0.94	0.417	0.126	2.64e-50
LRTOMT	2.23e-54	0.27	0.995	0.971	5.27e-50
C16orf54	3.32e-54	1	0.57	0.247	7.86e-50
ITM2A	3.99e-54	0.9	0.542	0.217	9.46e-50
ETS1	1.26e-53	0.93	0.542	0.221	2.99e-49
SERPINB9	3.09e-53	0.72	0.949	0.809	7.33e-49
PTPN7	9.29e-53	0.82	0.394	0.114	2.2e-48
PCED1B-AS1	1.29e-52	0.77	0.786	0.505	3.06e-48
DAND5	1.62e-52	0.28	0.952	0.845	3.84e-48
PDE3B	2.63e-52	0.97	0.323	0.085	6.22e-48
MAP1LC3C	3.02e-52	0.3	0.949	0.772	7.15e-48
NLRP12	4.97e-52	0.26	0.977	0.913	1.18e-47
PDCD1	1.65e-51	1.04	0.214	0.038	3.91e-47
SLA2	1.35e-50	1.34	0.654	0.383	3.19e-46
PPM1K	1.71e-50	0.38	0.995	0.96	4.05e-46
CCR6	2.26e-50	0.72	0.819	0.589	5.35e-46
PIM2	1.47e-49	0.81	0.723	0.41	3.49e-45
LOC90834	3.63e-49	0.33	0.969	0.888	8.61e-45
EMB	1.27e-48	0.94	0.476	0.185	3.01e-44
RASSF5	2.47e-48	1.04	0.41	0.145	5.86e-44
GZMM	2.65e-48	1.03	0.165	0.023	6.28e-44
STK4	3.35e-48	0.71	0.982	0.913	7.94e-44
HERPUD1	4.72e-48	0.49	0.832	0.715	1.12e-43
CELF2	6.77e-48	0.82	0.567	0.258	1.6e-43
KLRB1	2.95e-47	1.1	0.135	0.015	6.98e-43
CD5	3.26e-47	0.94	0.285	0.07	7.72e-43
HCST	6.96e-47	1.06	0.328	0.097	1.65e-42
RNF19A	9.34e-47	0.87	0.682	0.424	2.21e-42
GMFG	1.03e-46	0.9	0.435	0.159	2.44e-42
GPR183	1.41e-46	0.92	0.501	0.201	3.34e-42
PIK3IP1	1.99e-46	0.87	0.583	0.31	4.71e-42
NLRC3	2.14e-46	0.63	0.939	0.837	5.08e-42
IFNG	2.95e-46	1.02	0.183	0.03	7e-42
IAPP	3.35e-46	0.27	0.919	0.764	7.94e-42
RASAL3	5.46e-46	0.86	0.249	0.056	1.29e-41
IRF4	7.51e-46	0.98	0.338	0.102	1.78e-41
GNG2	7.9e-46	0.83	0.427	0.15	1.87e-41
CAMK4	1.03e-45	0.98	0.224	0.047	2.45e-41
EVI2A	2.59e-45	1.02	0.349	0.111	6.14e-41
THEMIS	3.71e-45	0.99	0.249	0.058	8.78e-41
CREM	8.72e-45	0.89	0.616	0.356	2.06e-40
KLRD1	1.29e-44	0.85	0.952	0.868	3.04e-40
SGTB	1.69e-44	0.33	0.977	0.858	4e-40
SKAP1	2.31e-44	0.88	0.31	0.086	5.47e-40
APBB1IP	2.37e-44	0.81	0.242	0.055	5.61e-40
BIN2	3.41e-44	0.96	0.313	0.09	8.09e-40
PTGER4	1.41e-43	1.04	0.397	0.148	3.35e-39
APOBEC3D	2.87e-43	0.6	0.936	0.777	6.81e-39
IL12RB1	3.54e-43	0.43	0.913	0.728	8.38e-39
SIT1	8.6e-43	1	0.219	0.047	2.04e-38
IQGAP2	3.1e-42	0.52	0.354	0.11	7.34e-38
FAM46C	3.76e-42	0.8	0.555	0.261	8.91e-38
HAVCR2	6.37e-42	0.95	0.809	0.582	1.51e-37
ABI3	1.29e-41	0.93	0.27	0.072	3.05e-37
ANKRD44	2.01e-41	0.79	0.478	0.197	4.76e-37
CDC42SE2	2.08e-41	0.75	0.695	0.511	4.92e-37
POU5F1	4.86e-41	0.27	0.949	0.88	1.15e-36
PBX4	7.42e-41	0.87	0.254	0.065	1.76e-36
FAM122C	1.48e-40	0.34	0.908	0.765	3.5e-36
GPR155	1.74e-40	0.35	0.985	0.896	4.12e-36
CRTAM	1.77e-40	1.07	0.659	0.409	4.18e-36
LRMP	2.21e-40	0.89	0.254	0.065	5.23e-36
ZNF683	2.5e-40	0.88	0.125	0.015	5.91e-36
KLRC2	5.11e-40	0.82	0.145	0.022	1.21e-35
BATF	8.61e-40	0.95	0.303	0.09	2.04e-35
EZR	8.86e-40	0.41	0.891	0.748	2.1e-35
RAB27A	1.32e-39	0.63	0.934	0.81	3.12e-35
TMEM2	3.08e-39	0.82	0.684	0.425	7.29e-35
IPCEF1	3.64e-39	0.85	0.636	0.369	8.62e-35
HLA-H	1.15e-38	0.3	0.987	0.934	2.73e-34
TNFAIP8L2-SCNM1	1.18e-38	0.35	0.809	0.57	2.8e-34
ITGAL	1.95e-38	0.75	0.662	0.396	4.62e-34
UCP2	8.83e-38	0.86	0.453	0.199	2.09e-33
BIRC3	9.22e-38	0.7	0.621	0.343	2.18e-33
DOCK8	1.29e-37	0.77	0.435	0.179	3.05e-33
AKNA	2.78e-37	0.67	0.69	0.421	6.58e-33
CNNM3	3.05e-37	0.25	0.952	0.86	7.23e-33
FLJ43663	5.13e-37	0.78	0.527	0.257	1.22e-32
ELF1	2.65e-36	0.74	0.672	0.498	6.28e-32
MAP4K1	3.37e-36	0.82	0.369	0.137	7.99e-32
SAMD3	8.31e-36	0.78	0.16	0.03	1.97e-31
LOC284379	8.77e-36	0.27	0.774	0.549	2.08e-31
PDE4B	1.01e-35	0.77	0.511	0.244	2.38e-31
DENND1C	1.05e-35	0.87	0.226	0.058	2.48e-31
SLAMF7	2.12e-35	0.55	0.753	0.517	5.01e-31
AAK1	2.22e-35	0.28	0.99	0.926	5.26e-31
ARHGEF1	2.37e-35	0.78	0.636	0.412	5.62e-31
IL21R	5.07e-35	0.8	0.42	0.18	1.2e-30
KLRC3	5.98e-35	0.7	0.135	0.022	1.42e-30
GPR15	8.11e-35	0.85	0.109	0.014	1.92e-30
ST8SIA4	1.58e-34	0.4	0.913	0.801	3.75e-30
CYFIP2	2.15e-34	0.75	0.346	0.125	5.09e-30
DOK2	2.54e-34	0.9	0.26	0.077	6.02e-30
GPR65	2.58e-34	0.66	0.712	0.468	6.12e-30
CD28	7.12e-34	0.67	0.455	0.212	1.69e-29
PFKFB3	1.1e-33	0.75	0.644	0.448	2.62e-29
CBLB	2.29e-33	0.75	0.651	0.406	5.42e-29
KIR2DL4	2.99e-33	0.85	0.122	0.019	7.09e-29
TNFSF14	3.53e-33	0.32	0.804	0.597	8.36e-29
SMAP2	3.87e-33	0.82	0.399	0.167	9.16e-29
C1orf56	3.89e-33	0.33	0.868	0.815	9.22e-29
GATM-AS1	6.56e-33	0.27	0.88	0.776	1.55e-28
NPIPL3	6.85e-33	0.5	0.799	0.739	1.62e-28
JAKMIP1	7.9e-33	0.73	0.132	0.022	1.87e-28
SPATA13	1.47e-32	0.53	0.779	0.536	3.47e-28
PGM2L1	2.06e-32	0.27	0.944	0.814	4.87e-28
APOBEC3G	2.45e-32	0.98	0.41	0.189	5.81e-28
RGS2	2.85e-32	0.69	0.598	0.37	6.75e-28
WAS	3.02e-32	0.4	0.206	0.053	7.16e-28
CXCR3	4.49e-32	0.86	0.186	0.044	1.06e-27
PRKCB	4.69e-32	0.63	0.28	0.091	1.11e-27
ZC3HAV1	5.46e-32	0.55	0.959	0.867	1.29e-27
TRAPPC2	6.97e-32	0.26	0.995	0.973	1.65e-27
P2RY10	2.17e-31	0.94	0.186	0.046	5.15e-27
IL18RAP	5.12e-31	0.83	0.127	0.022	1.21e-26
SELL	5.69e-31	0.87	0.313	0.114	1.35e-26
PIK3CD	6.08e-31	0.68	0.796	0.593	1.44e-26
LY9	9.39e-31	0.84	0.201	0.052	2.22e-26
TOX	1.11e-30	0.9	0.257	0.084	2.63e-26
CD74	1.87e-30	0.41	0.939	0.637	4.43e-26
HAUS3	1.93e-30	0.34	0.972	0.881	4.57e-26
ICAM3	3.15e-30	0.89	0.333	0.134	7.47e-26
AIM1	5.7e-30	0.87	0.634	0.418	1.35e-25
SLAMF6	1.01e-29	1	0.489	0.263	2.4e-25
CD97	1.14e-29	0.85	0.453	0.233	2.69e-25
PARP15	4.52e-29	0.78	0.196	0.052	1.07e-24
DOCK10	4.53e-29	0.68	0.407	0.18	1.07e-24
PBXIP1	7.7e-29	0.72	0.626	0.424	1.82e-24
MLL5	1.04e-28	0.47	0.891	0.803	2.46e-24
HLA-J	1.29e-28	0.25	0.87	0.698	3.05e-24
APOBEC3F	1.49e-28	0.29	0.936	0.851	3.53e-24
DOCK2	3.69e-28	0.7	0.275	0.096	8.74e-24
CECR1	4.06e-28	0.59	0.733	0.521	9.62e-24
TMC8	4.47e-28	0.83	0.262	0.092	1.06e-23
SEMA4D	8.52e-28	0.81	0.384	0.175	2.02e-23
GLIPR1L2	1.68e-27	0.26	0.934	0.861	3.97e-23
LPXN	1.98e-27	0.88	0.354	0.157	4.69e-23
GIMAP7	2.67e-27	0.83	0.265	0.092	6.33e-23
TATDN3	2.93e-27	0.29	0.941	0.839	6.95e-23
GALM	4.6e-27	0.72	0.766	0.564	1.09e-22
LOC100132247	5.09e-27	0.46	0.781	0.702	1.21e-22
LTB	6.06e-27	0.83	0.27	0.094	1.44e-22
EPB41	9.96e-27	0.62	0.771	0.596	2.36e-22
LEPROTL1	1.12e-26	0.77	0.539	0.364	2.64e-22
TAGAP	1.16e-26	0.83	0.247	0.084	2.75e-22
CD37	1.39e-26	0.77	0.27	0.097	3.3e-22
RNF213	3.32e-26	0.56	0.906	0.834	7.85e-22
SLC38A1	7.03e-26	0.64	0.662	0.488	1.66e-21
PAG1	7.14e-26	0.6	0.812	0.642	1.69e-21
ARHGAP4	7.58e-26	0.73	0.27	0.099	1.8e-21
SYT11	1.49e-25	0.6	0.654	0.423	3.53e-21
MIAT	1.5e-25	0.67	0.29	0.114	3.56e-21
JUND	1.86e-25	0.41	0.855	0.807	4.4e-21
SH3KBP1	4.25e-25	0.66	0.529	0.323	1.01e-20
PREX1	1.6e-24	0.61	0.277	0.105	3.79e-20
ADAM19	1.84e-24	0.75	0.448	0.256	4.37e-20
IDS	2.25e-24	0.47	0.985	0.937	5.32e-20
PRKCQ	3e-24	0.63	0.224	0.074	7.11e-20
ATP8A1	5.25e-24	0.45	0.234	0.08	1.24e-19
TRAF3IP3	5.61e-24	0.98	0.28	0.116	1.33e-19
PDE4D	7.91e-24	0.82	0.509	0.33	1.87e-19
LOC613037	8.18e-24	0.51	0.758	0.696	1.94e-19
FNBP1	1.42e-23	0.56	0.705	0.495	3.37e-19
RINL	1.45e-23	0.27	0.715	0.525	3.44e-19
ATM	1.57e-23	0.29	0.893	0.744	3.72e-19
GATA3	2.62e-23	0.81	0.267	0.107	6.21e-19
AP4B1-AS1	3.11e-23	0.25	0.758	0.589	7.37e-19
KCNAB2	4.66e-23	0.7	0.27	0.107	1.1e-18
ENTPD1	5.91e-23	0.48	0.975	0.947	1.4e-18
RPS6KA3	9.31e-23	0.28	0.908	0.804	2.21e-18
CARD8	1.03e-22	0.34	0.972	0.897	2.45e-18
SCML4	1.11e-22	0.71	0.445	0.269	2.63e-18
EML4	2.62e-22	0.63	0.654	0.491	6.19e-18
FGD3	3.57e-22	0.77	0.229	0.084	8.45e-18
LAG3	4.1e-22	0.85	0.17	0.052	9.72e-18
RGCC	4.43e-22	0.71	0.458	0.272	1.05e-17
CCR7	4.88e-22	0.73	0.249	0.091	1.16e-17
LYST	5.42e-22	0.7	0.481	0.288	1.28e-17
MBOAT1	6.14e-22	0.27	0.997	0.993	1.45e-17
GPSM3	6.41e-22	0.72	0.262	0.107	1.52e-17
PLEKHA2	1.04e-21	0.25	0.896	0.76	2.46e-17
FERMT3	1.04e-21	0.83	0.252	0.103	2.47e-17
TSPYL2	1.21e-21	0.65	0.527	0.358	2.87e-17
AGAP2	1.49e-21	0.47	0.198	0.066	3.53e-17
MYO7A	2.16e-21	0.74	0.163	0.049	5.12e-17
SRSF7	2.62e-21	0.32	0.761	0.739	6.21e-17
SYTL2	3.45e-21	0.63	0.267	0.108	8.18e-17
PARVG	4.9e-21	0.66	0.252	0.098	1.16e-16
NR4A2	8.09e-21	0.55	0.608	0.429	1.92e-16
TMEM156	1.19e-20	0.61	0.458	0.269	2.81e-16
SUSD3	2.37e-20	0.75	0.173	0.055	5.63e-16
MYO1F	3.6e-20	0.68	0.224	0.085	8.52e-16
ITGA4	3.94e-20	0.65	0.282	0.123	9.34e-16
BCL11B	4.43e-20	0.66	0.476	0.291	1.05e-15
LY75	5.77e-20	0.3	0.789	0.609	1.37e-15
DDX3X	6.86e-20	0.32	0.903	0.916	1.63e-15
IL2RA	6.91e-20	0.68	0.313	0.145	1.64e-15
CCL3	8.66e-20	0.68	0.165	0.051	2.05e-15
CCDC141	1.48e-19	0.56	0.214	0.08	3.5e-15
RHOF	2.12e-19	0.68	0.542	0.364	5.03e-15
CASS4	2.16e-19	0.53	0.26	0.112	5.11e-15
ZNF430	2.33e-19	0.29	0.883	0.757	5.53e-15
GBP5	4.62e-19	0.82	0.534	0.373	1.09e-14
ATXN7	1.52e-18	0.53	0.634	0.491	3.6e-14
SMCHD1	1.65e-18	0.56	0.527	0.345	3.9e-14
TNFSF8	1.95e-18	0.59	0.117	0.03	4.63e-14
LDLRAD4	3.34e-18	0.59	0.27	0.122	7.92e-14
LIMD2	3.4e-18	0.76	0.356	0.203	8.06e-14
SP140	4.41e-18	0.62	0.165	0.055	1.04e-13
ZNF831	6.74e-18	0.34	0.107	0.026	1.6e-13
LOC100130231	7.39e-18	0.45	0.445	0.264	1.75e-13
FCRL3	7.74e-18	0.62	0.122	0.033	1.83e-13
FAM65B	7.78e-18	0.52	0.422	0.243	1.84e-13
PIK3R5	1.05e-17	0.62	0.153	0.049	2.48e-13
LOC100130872	1.16e-17	0.31	0.585	0.409	2.74e-13
KIAA0513	1.44e-17	0.52	0.573	0.378	3.4e-13
PVRIG	2.11e-17	1.02	0.229	0.101	5e-13
GPRIN3	4.04e-17	0.54	0.155	0.051	9.57e-13
TNIP3	4.29e-17	0.77	0.303	0.153	1.02e-12
TTC39C	5.11e-17	0.5	0.921	0.838	1.21e-12
CASP8	5.48e-17	0.63	0.746	0.614	1.3e-12
SLC2A3	5.75e-17	0.47	0.631	0.447	1.36e-12
PSTPIP1	6.13e-17	0.78	0.193	0.075	1.45e-12
ZBP1	6.69e-17	0.52	0.448	0.279	1.58e-12
TNF	9.11e-17	0.75	0.247	0.111	2.16e-12
GRAP2	1.4e-16	0.68	0.14	0.044	3.31e-12
IL21R-AS1	1.43e-16	0.28	0.45	0.291	3.38e-12
FKBP5	1.48e-16	0.31	0.936	0.912	3.51e-12
TXK	2.58e-16	0.55	0.109	0.029	6.11e-12
RASGRP1	2.7e-16	0.51	0.173	0.064	6.4e-12
CLIC5	3.12e-16	0.46	0.112	0.03	7.4e-12
MFNG	6.68e-16	0.77	0.211	0.092	1.58e-11
SLAMF1	7.79e-16	0.63	0.122	0.036	1.84e-11
FOXP3	1.35e-15	0.4	0.135	0.042	3.2e-11
RAB11FIP4	1.75e-15	0.3	0.547	0.353	4.14e-11
CCL3L3	1.81e-15	0.53	0.104	0.028	4.28e-11
APOBEC3C	1.93e-15	0.47	0.534	0.471	4.58e-11
LAX1	2e-15	0.44	0.483	0.311	4.73e-11
AKAP13	3.05e-15	0.44	0.72	0.646	7.22e-11
SFMBT2	3.25e-15	0.32	0.59	0.442	7.69e-11
TNFRSF4	3.65e-15	0.65	0.16	0.058	8.65e-11
ARID5A	3.82e-15	0.61	0.402	0.257	9.06e-11
SP4	5.44e-15	0.39	0.656	0.471	1.29e-10
ID2	5.83e-15	0.42	0.618	0.555	1.38e-10
ERP27	6.09e-15	0.48	0.163	0.059	1.44e-10
FAIM3	6.22e-15	0.65	0.277	0.14	1.47e-10
RABGAP1L	6.36e-15	0.5	0.776	0.631	1.51e-10
PPM1D	1.37e-14	0.26	0.845	0.701	3.24e-10
STK10	1.62e-14	0.62	0.606	0.441	3.83e-10
TC2N	3.33e-14	0.8	0.28	0.151	7.89e-10
ITGB7	3.6e-14	0.65	0.132	0.045	8.52e-10
GBP4	4.14e-14	0.32	0.845	0.747	9.79e-10
GVINP1	6.21e-14	0.44	0.476	0.325	1.47e-09
PDCD4	6.61e-14	0.41	0.74	0.695	1.56e-09
YPEL5	7.21e-14	0.38	0.662	0.64	1.71e-09
ITGB2-AS1	7.72e-14	0.62	0.107	0.032	1.83e-09
SLC25A45	8.57e-14	0.41	0.522	0.348	2.03e-09
CDC14A	9.32e-14	0.73	0.265	0.14	2.21e-09
MYO1G	1.02e-13	0.55	0.173	0.069	2.41e-09
RAPGEF6	1.45e-13	0.62	0.445	0.304	3.45e-09
DEF6	1.47e-13	0.71	0.387	0.265	3.48e-09
CCND2	1.76e-13	0.39	0.72	0.574	4.16e-09
ARAP2	2.31e-13	0.54	0.316	0.179	5.48e-09
COTL1	2.66e-13	0.61	0.463	0.36	6.3e-09
CCDC69	2.71e-13	0.34	0.649	0.515	6.43e-09
RNF166	2.94e-13	0.73	0.204	0.094	6.96e-09
SYNRG	3.85e-13	0.29	0.819	0.672	9.11e-09
NCKAP1L	4.92e-13	0.47	0.142	0.052	1.16e-08
FMNL1	5.89e-13	0.46	0.193	0.085	1.4e-08
GYPC	7.34e-13	0.6	0.298	0.173	1.74e-08
DUSP16	9.49e-13	0.6	0.229	0.113	2.25e-08
SATB1	9.76e-13	0.61	0.305	0.17	2.31e-08
HLA-F	1.32e-12	0.28	0.896	0.772	3.13e-08
FAM129A	2.06e-12	0.46	0.603	0.442	4.87e-08
S100A4	2.77e-12	0.38	0.58	0.448	6.56e-08
CD4	3.52e-12	0.6	0.201	0.094	8.34e-08
OXNAD1	4.56e-12	0.68	0.265	0.15	1.08e-07
CD48	7.75e-12	0.59	0.137	0.053	1.84e-07
BTN3A2	9.41e-12	0.34	0.835	0.691	2.23e-07
ARID5B	1.15e-11	0.28	0.766	0.739	2.71e-07
P2RY8	1.16e-11	0.43	0.135	0.052	2.76e-07
ITGAE	1.34e-11	0.96	0.402	0.311	3.18e-07
MBNL1	1.5e-11	0.35	0.712	0.702	3.54e-07
SNX20	2.66e-11	0.62	0.221	0.113	6.3e-07
ARL6IP5	3.19e-11	0.3	0.621	0.624	7.56e-07
GIMAP4	3.43e-11	0.61	0.176	0.08	8.13e-07
KIAA1551	4.09e-11	0.69	0.372	0.262	9.68e-07
GIMAP5	5.01e-11	0.61	0.135	0.054	1.19e-06
HLA-DRB6	7.17e-11	0.29	0.489	0.332	1.7e-06
SLC7A5P2	1.22e-10	0.36	0.807	0.693	2.89e-06
GLCCI1	1.28e-10	0.41	0.16	0.071	3.03e-06
RGPD1	1.35e-10	0.54	0.247	0.137	3.2e-06
MDFIC	1.36e-10	0.25	0.499	0.352	3.22e-06
OASL	1.79e-10	0.67	0.206	0.108	4.24e-06
ARHGAP25	1.82e-10	0.61	0.196	0.098	4.3e-06
STX11	1.84e-10	0.32	0.567	0.417	4.35e-06
BIN1	2.13e-10	0.69	0.282	0.176	5.05e-06
TNFRSF18	2.69e-10	0.68	0.305	0.201	6.37e-06
ARHGAP30	3.15e-10	0.68	0.183	0.092	7.46e-06
BTN3A1	3.38e-10	0.63	0.506	0.383	8.01e-06
DUSP10	3.88e-10	0.5	0.471	0.353	9.18e-06
SLC7A5P1	3.88e-10	0.78	0.226	0.129	9.18e-06
ZBTB1	6.95e-10	0.61	0.372	0.259	1.65e-05
LPIN1	7.22e-10	0.45	0.651	0.538	1.71e-05
REL	8.55e-10	0.33	0.83	0.702	2.03e-05
KLRG1	9.24e-10	0.52	0.155	0.071	2.19e-05
FAM107B	1.38e-09	0.57	0.232	0.129	3.26e-05
RORA	1.48e-09	0.58	0.336	0.226	3.51e-05
NAP1L4	1.91e-09	0.41	0.575	0.546	4.53e-05
RASSF2	2.31e-09	0.26	0.438	0.301	5.47e-05
CCDC88C	2.61e-09	0.47	0.298	0.179	6.18e-05
RUNX2	2.89e-09	0.64	0.275	0.173	6.86e-05
ATXN1	3.07e-09	0.31	0.354	0.219	7.27e-05
PPP2R5C	3.12e-09	0.39	0.613	0.539	7.38e-05
SIDT1	3.39e-09	0.28	0.214	0.115	8.02e-05
ZNF394	3.44e-09	0.29	0.735	0.625	8.14e-05
NLRC5	3.61e-09	0.58	0.42	0.327	8.55e-05
JMJD6	4.57e-09	0.45	0.83	0.753	0.000108
TXNIP	6.44e-09	0.36	0.511	0.429	0.000153
RBM38	9.25e-09	0.57	0.145	0.068	0.000219
GPR132	9.38e-09	0.5	0.219	0.122	0.000222
PRKACB	1.24e-08	0.61	0.26	0.163	0.000294
PMAIP1	1.36e-08	0.52	0.461	0.401	0.000321
SP100	2.14e-08	0.27	0.947	0.916	0.000507
GOLGA8B	2.17e-08	0.63	0.575	0.483	0.000514
HLA-DPB1	2.32e-08	0.39	0.415	0.303	0.00055
CCDC64	2.42e-08	0.45	0.112	0.048	0.000573
MCOLN2	2.96e-08	0.33	0.318	0.209	0.000701
LIME1	3e-08	0.71	0.176	0.096	0.000711
SEPT6	3.11e-08	0.52	0.31	0.208	0.000738
CARD11	3.57e-08	0.41	0.15	0.073	0.000845
PTPRJ	3.6e-08	0.5	0.511	0.423	0.000854
CCDC88B	4.18e-08	0.59	0.127	0.06	0.00099
GIMAP1	4.81e-08	0.31	0.333	0.226	0.00114
ANKRD36B	1.03e-07	0.29	0.86	0.736	0.00245
GCHFR	1.16e-07	0.69	0.206	0.129	0.00274
RRN3P2	1.24e-07	0.42	0.226	0.136	0.00293
TRAF5	1.37e-07	0.39	0.601	0.483	0.00325
ARF6	1.78e-07	0.3	0.819	0.791	0.00421
UNC13D	1.8e-07	0.51	0.155	0.081	0.00427
KAT2B	2.57e-07	0.33	0.14	0.069	0.0061
TANK	3e-07	0.47	0.463	0.413	0.0071
DENND2D	3.45e-07	0.64	0.254	0.173	0.00817
LBH	4.68e-07	0.32	0.466	0.353	0.0111
NCF4	4.85e-07	0.47	0.16	0.086	0.0115
PCED1B	5.19e-07	0.49	0.165	0.09	0.0123
HECA	5.51e-07	0.28	0.634	0.516	0.013
HLA-DRB1	6.63e-07	0.25	0.527	0.406	0.0157
TNFSF9	6.73e-07	0.6	0.277	0.195	0.0159
LOC285740	9.28e-07	0.4	0.102	0.046	0.022
VAV1	1.07e-06	0.5	0.148	0.08	0.0254
DAPK2	1.15e-06	0.49	0.183	0.106	0.0271
RTKN2	1.16e-06	0.45	0.15	0.081	0.0274
NFATC2	1.42e-06	0.41	0.196	0.116	0.0336
ST6GALNAC6	2.01e-06	0.56	0.262	0.182	0.0477
ARHGEF6	2.48e-06	0.44	0.288	0.197	0.0587
G3BP2	2.57e-06	0.45	0.517	0.498	0.0609
RSBN1	2.7e-06	0.57	0.379	0.32	0.0639
KIF13B	2.74e-06	0.41	0.173	0.101	0.0649
NINJ2	2.92e-06	0.61	0.153	0.088	0.0691
RASA2	3.5e-06	0.52	0.369	0.297	0.0828
MLLT6	3.9e-06	0.37	0.791	0.7	0.0924
TMIGD2	3.94e-06	0.31	0.369	0.277	0.0932

## Sheet: X3
	p_val	avg_logFC	pct.1	pct.2	p_val_adj
SPINK6	0	2.47	0.771	0.011	0
CAPNS2	0	2.09	0.763	0.027	0
PDZK1IP1	0	2.04	0.95	0.069	0
S100A9	0	2.01	0.994	0.157	0
SAA1	0	1.9	0.933	0.11	0
S100A8	0	1.88	0.964	0.135	0
LGALS7	0	1.79	0.983	0.205	0
COL17A1	0	1.79	0.986	0.2	0
TREM2	0	1.75	0.567	0.021	0
SERPINB2	0	1.74	0.615	0.022	0
TMPRSS11D	0	1.65	0.905	0.081	0
NEFM	0	1.61	0.592	0.021	0
SERPINB13	0	1.48	0.827	0.065	0
LOC100505633	0	1.38	0.729	0.055	0
PCDH7	0	1.13	0.858	0.073	0
ANXA8L1	3.76e-306	1.69	0.989	0.201	8.91e-302
MAGEA1	3.67e-302	1.58	0.737	0.066	8.69e-298
C19orf33	1.61e-297	1.52	0.969	0.162	3.81e-293
IGFBP2	1.49e-296	1.5	0.908	0.136	3.52e-292
ANXA8L2	1.13e-285	1.58	0.989	0.197	2.67e-281
KRT6C	1.35e-281	1.9	1	0.255	3.2e-277
ANXA8	1.47e-280	1.61	0.944	0.184	3.49e-276
NLGN4Y	1.1e-277	1.14	0.5	0.024	2.59e-273
S100A14	5.83e-277	1.55	0.986	0.18	1.38e-272
IL18	6.13e-275	1.88	0.969	0.243	1.45e-270
CSTA	5.99e-273	1.5	0.969	0.196	1.42e-268
MAGEA4	1.53e-271	1.54	0.941	0.148	3.62e-267
GJB2	8.78e-270	1.59	0.994	0.199	2.08e-265
SLCO4A1	2.2e-269	1.52	0.785	0.099	5.22e-265
FGFBP1	4.55e-269	1.6	0.897	0.146	1.08e-264
CLCA2	1.09e-268	1.52	0.997	0.243	2.58e-264
SERPINB5	3.92e-268	1.5	1	0.267	9.29e-264
GPSM2	3.47e-267	1.47	0.81	0.109	8.21e-263
IL20RB	1.08e-263	1.5	0.925	0.151	2.57e-259
PYGL	4.26e-263	1.46	0.969	0.194	1.01e-258
ZNF812	1.07e-262	1.47	0.542	0.038	2.53e-258
NPNT	8.14e-262	1.32	0.799	0.106	1.93e-257
PSG4	1.25e-260	1.21	0.399	0.013	2.97e-256
HOPX	1.42e-257	1.46	0.899	0.139	3.37e-253
S100A2	2.16e-257	1.54	1	0.28	5.13e-253
TENM2	1.08e-254	1.24	0.966	0.191	2.56e-250
KRT6B	1.09e-254	1.61	0.992	0.24	2.59e-250
LY6D	2.51e-254	1.4	0.818	0.104	5.94e-250
LAMA3	3.1e-254	1.61	0.992	0.254	7.34e-250
SPINK5	1.49e-253	1.13	0.623	0.06	3.52e-249
PLEK2	1.56e-253	1.51	0.916	0.165	3.7e-249
CA2	9.9e-253	1.46	0.961	0.168	2.34e-248
DLK2	2.84e-251	1.58	0.601	0.055	6.72e-247
NRG1	4.24e-246	1.31	0.682	0.078	1.01e-241
KRT13	1.99e-244	0.62	0.813	0.111	4.7e-240
KRT6A	1.24e-241	1.43	1	0.347	2.94e-237
SLCO1B3	1.38e-241	0.96	0.606	0.055	3.26e-237
EHF	1.26e-240	1.16	0.919	0.153	2.98e-236
TRIM29	4.21e-238	1.39	0.997	0.254	9.98e-234
ZNF395	3.13e-237	1.04	0.891	0.159	7.41e-233
GTSF1	3e-236	1.41	0.603	0.054	7.11e-232
KRT5	3.86e-233	1.35	1	0.348	9.14e-229
LGALS9C	8.77e-233	1.02	0.645	0.074	2.08e-228
IGFBP3	1.1e-232	1.63	0.877	0.17	2.61e-228
MT1E	3.22e-232	1.39	0.994	0.286	7.63e-228
GJB6	1.16e-229	1.41	0.852	0.139	2.76e-225
TNFRSF21	2.15e-229	1.44	0.989	0.278	5.09e-225
KRT14	9.27e-227	1.4	1	0.417	2.2e-222
SLC7A1	3.66e-226	1.24	0.975	0.235	8.66e-222
CDH3	2.62e-224	1.39	0.986	0.248	6.2e-220
ADRB2	1.57e-223	1.38	0.888	0.161	3.71e-219
GJB3	2.14e-221	1.36	0.899	0.175	5.06e-217
ITGB4	1.12e-220	1.34	0.989	0.294	2.64e-216
SLC31A2	2.94e-220	1.38	0.922	0.189	6.96e-216
CDR2L	7.61e-220	1.32	0.844	0.171	1.8e-215
HSPB3	1.03e-219	1.35	0.464	0.031	2.44e-215
C10orf67	3.53e-217	0.8	0.43	0.027	8.35e-213
KRT16P3	4.43e-216	0.84	0.774	0.118	1.05e-211
AVPI1	1.07e-215	1.41	0.899	0.193	2.53e-211
DHCR24	1.88e-215	1.36	0.975	0.279	4.46e-211
KRT16	6.25e-215	1.46	0.997	0.265	1.48e-210
SFN	6.49e-215	1.3	1	0.299	1.54e-210
KRT17	3.33e-213	1.41	1	0.368	7.89e-209
CLDN1	4.78e-213	1.39	0.855	0.166	1.13e-208
MAOA	6.48e-213	1.1	0.793	0.126	1.54e-208
RPS4Y1	7e-212	1.3	0.905	0.15	1.66e-207
LINC00162	1.04e-210	1.15	0.394	0.021	2.47e-206
SLC2A9	8.02e-209	1.3	0.757	0.125	1.9e-204
AHNAK2	3.49e-207	1.09	0.972	0.246	8.27e-203
CYB5R1	8.33e-206	1.33	0.955	0.246	1.97e-201
MAGEA11	1.52e-202	1.32	0.534	0.054	3.6e-198
IFFO2	1.82e-202	0.58	0.679	0.097	4.31e-198
PRSS12	4.15e-202	0.87	0.5	0.044	9.84e-198
TP53AIP1	1.33e-200	1.32	0.771	0.14	3.16e-196
THSD1	2.26e-200	1.3	0.637	0.083	5.34e-196
SLC2A1	3.98e-200	1.28	1	0.391	9.43e-196
PKP3	1.47e-199	1.26	0.941	0.22	3.47e-195
FAM178B	3.13e-199	0.86	0.355	0.017	7.4e-195
MOB3B	4.93e-199	1.06	0.872	0.177	1.17e-194
NAV2	7.95e-199	1	0.785	0.144	1.88e-194
SLPI	2.01e-198	1.29	0.732	0.106	4.76e-194
LYPD3	2.65e-198	1.31	0.95	0.224	6.27e-194
FLNB	4.19e-198	1.18	0.955	0.261	9.93e-194
KRT75	7.51e-198	0.51	0.626	0.081	1.78e-193
MST1R	1.84e-197	1.05	0.598	0.072	4.35e-193
LINC00842	2.44e-197	0.41	0.768	0.134	5.79e-193
EGLN3	1.26e-196	1.3	0.732	0.125	2.98e-192
HCAR3	1.52e-196	1.43	0.623	0.087	3.61e-192
LTB4R2	2.76e-196	1.06	0.631	0.086	6.55e-192
CERS3	1.7e-193	1.09	0.852	0.162	4.03e-189
GPR87	8.83e-193	1.28	0.863	0.176	2.09e-188
CLEC2B	1.8e-192	1.17	0.972	0.251	4.25e-188
ITGA3	4.28e-192	1.09	0.936	0.226	1.01e-187
ANXA3	9.05e-192	1.29	0.777	0.133	2.14e-187
LOC727849	1.11e-191	0.7	0.67	0.109	2.63e-187
LAD1	2.41e-191	1.22	0.958	0.242	5.72e-187
TFAP2A	2.73e-191	0.82	0.961	0.23	6.46e-187
PDLIM1	5.97e-191	1.12	1	0.405	1.41e-186
MIR205HG	1.49e-189	1.23	1	0.303	3.53e-185
HCAR2	4.69e-188	1.28	0.718	0.116	1.11e-183
EDN2	7e-188	1.44	0.363	0.021	1.66e-183
LAMB3	9.77e-188	1.29	0.969	0.273	2.31e-183
CLTB	4.44e-187	1.23	0.953	0.263	1.05e-182
LOC388152	3.21e-184	0.31	0.534	0.058	7.61e-180
C10orf99	6.06e-184	1.44	0.335	0.017	1.44e-179
KYNU	9.58e-184	1.25	0.69	0.105	2.27e-179
WDR72	5.74e-182	0.65	0.668	0.1	1.36e-177
TACSTD2	2.11e-181	1.21	0.994	0.316	4.99e-177
CKMT1B	2.16e-180	1.27	0.779	0.15	5.11e-176
WDR66	3.79e-180	1.17	0.955	0.285	8.97e-176
LOC645638	3.69e-179	1.03	0.45	0.039	8.75e-175
SPINT2	1.44e-177	1.09	1	0.357	3.41e-173
HSBP1L1	3.84e-177	1.2	0.765	0.145	9.1e-173
DSP	6.97e-177	1.15	0.994	0.314	1.65e-172
VSNL1	1.35e-176	1.16	0.908	0.208	3.19e-172
SERINC2	3.23e-176	1.17	0.916	0.241	7.64e-172
XG	2.01e-175	1.03	0.69	0.117	4.75e-171
EFNB1	6.48e-175	1.06	0.835	0.182	1.53e-170
SLC16A1	1.2e-174	1.18	0.992	0.386	2.83e-170
CXCL14	2.6e-174	1.31	0.989	0.331	6.16e-170
SLC10A6	7.2e-174	1.02	0.366	0.024	1.71e-169
AGRN	1.75e-173	0.52	0.908	0.224	4.14e-169
PSMG1	5.34e-173	1.21	0.88	0.211	1.27e-168
C1orf186	2.47e-172	1.01	0.587	0.08	5.85e-168
ST6GALNAC1	4.71e-172	0.81	0.327	0.017	1.12e-167
DST	2.97e-170	1.13	0.994	0.5	7.04e-166
PERP	9.29e-170	1.02	1	0.447	2.2e-165
PTPRZ1	1.19e-169	1.01	0.824	0.182	2.82e-165
CLEC2A	5.67e-169	0.74	0.187	0	1.34e-164
CHL1	8.78e-169	0.62	0.514	0.061	2.08e-164
LAMC2	1.48e-168	1.59	0.955	0.459	3.51e-164
B4GALT2	1.26e-167	1.05	0.62	0.1	2.98e-163
PDPN	1.78e-167	1.28	0.964	0.354	4.21e-163
DSG1	1.91e-167	0.87	0.38	0.029	4.52e-163
SLC39A6	8.1e-167	1.17	0.933	0.278	1.92e-162
IRF6	1.25e-166	1.14	0.975	0.321	2.96e-162
SLC6A11	3e-166	0.94	0.419	0.038	7.1e-162
SSX2IP	3.02e-164	0.91	0.623	0.101	7.14e-160
C16orf74	6.92e-164	1.11	0.785	0.153	1.64e-159
SDR16C5	8.66e-164	0.97	0.575	0.079	2.05e-159
MT2A	5.06e-163	0.92	0.997	0.576	1.2e-158
ETS2	8.57e-162	1.12	0.992	0.35	2.03e-157
SLC20A2	1.82e-161	1.14	0.899	0.247	4.32e-157
APOL1	9.5e-161	1.39	0.997	0.838	2.25e-156
EFNA5	3.15e-160	0.8	0.88	0.202	7.45e-156
IL1A	3.7e-160	1.11	0.408	0.038	8.76e-156
HNRNPA1P33	1.59e-159	1.1	0.578	0.094	3.77e-155
TP63	2.1e-159	1.11	1	0.287	4.98e-155
DSC2	4.92e-159	0.97	0.941	0.25	1.16e-154
RAB38	9.8e-159	1.18	0.754	0.15	2.32e-154
SYT8	3.43e-158	1.08	0.349	0.025	8.12e-154
S100A16	3.57e-158	1.03	1	0.373	8.45e-154
DSG3	1.06e-157	1.3	0.997	0.659	2.5e-153
FAM83A	2.93e-157	1.17	0.76	0.177	6.94e-153
NDFIP2	1.58e-156	1.01	0.972	0.312	3.74e-152
ADM	3.23e-156	1.16	0.953	0.326	7.65e-152
GNA15	4.23e-156	1.11	0.76	0.166	1e-151
CDH13	2.21e-155	1.11	0.941	0.288	5.23e-151
RNF144B	4.46e-155	1.04	0.852	0.232	1.06e-150
EIF1AY	3.67e-154	0.8	0.539	0.07	8.7e-150
KRT16P1	4.87e-154	0.62	0.601	0.098	1.15e-149
MPZL2	5.48e-154	1.06	0.933	0.258	1.3e-149
HMGB3	5.57e-154	1.03	0.905	0.257	1.32e-149
ALDH7A1	4.18e-153	1.11	0.891	0.277	9.91e-149
GALNT18	3.31e-152	1.17	0.715	0.15	7.84e-148
DSC3	9.06e-152	1.19	0.997	0.648	2.15e-147
CDCP1	2.92e-151	1.29	0.975	0.584	6.91e-147
LTBP1	1.1e-150	1.14	0.939	0.296	2.61e-146
WISP3	1.14e-150	1.04	0.383	0.034	2.69e-146
ADK	1.88e-150	1.05	0.978	0.347	4.45e-146
PPP1R13L	3.16e-150	0.77	0.74	0.154	7.49e-146
HIBCH	3.77e-150	1.09	0.791	0.183	8.93e-146
PKP1	5.61e-150	0.99	0.969	0.262	1.33e-145
TNS4	1.49e-149	1.11	0.964	0.471	3.53e-145
RIN1	2.02e-149	1.08	0.587	0.099	4.79e-145
RIPK4	4.27e-149	1.17	0.623	0.114	1.01e-144
PCSK9	5.62e-149	1.02	0.397	0.04	1.33e-144
TTLL11	7.28e-149	0.51	0.313	0.021	1.72e-144
GM2A	1.35e-148	1.23	0.978	0.566	3.2e-144
LEPREL1	2.59e-148	1.08	0.723	0.155	6.12e-144
LGALS9B	3.22e-148	0.69	0.447	0.053	7.63e-144
ITGA6	1.21e-147	1	0.992	0.317	2.86e-143
STARD5	3.9e-147	1.09	0.659	0.125	9.25e-143
FSTL3	5.43e-147	1.14	0.676	0.132	1.29e-142
PTGFRN	1.21e-146	1.01	0.953	0.313	2.87e-142
CA12	4.67e-146	1.04	0.961	0.29	1.11e-141
DEPDC1B	1.17e-145	1.06	0.453	0.056	2.77e-141
NIPAL4	5.73e-145	1.06	0.553	0.086	1.36e-140
PLA2R1	5.77e-145	0.98	0.69	0.146	1.37e-140
ARHGEF5	1.15e-144	0.71	0.673	0.129	2.73e-140
IFI27	5.25e-144	0.94	1	0.464	1.24e-139
SRGAP3	1.06e-143	0.52	0.559	0.087	2.51e-139
GJB5	1.45e-143	1.16	0.732	0.16	3.42e-139
CBR1	1.99e-143	0.98	1	0.42	4.7e-139
SMYD2	2.38e-143	1.14	0.715	0.154	5.65e-139
FERMT1	5.31e-143	0.73	0.645	0.123	1.26e-138
S100A10	7.29e-143	0.73	1	0.584	1.73e-138
HSPA4L	1.45e-142	1.05	0.62	0.116	3.44e-138
AP1M2	8.28e-142	1.15	0.637	0.122	1.96e-137
ST14	1.44e-141	1.02	0.698	0.148	3.41e-137
BASP1	1.84e-141	0.63	0.729	0.149	4.36e-137
TNFAIP1	6.43e-141	1.02	0.897	0.253	1.52e-136
ETHE1	7.1e-141	1.13	0.804	0.207	1.68e-136
COL7A1	7.12e-141	0.85	0.941	0.28	1.69e-136
SLC1A4	2.53e-140	0.99	0.718	0.156	5.99e-136
CNTNAP2	3.25e-140	0.94	0.737	0.214	7.7e-136
MET	5.28e-140	1.11	0.846	0.307	1.25e-135
CTSB	2.03e-139	0.7	1	0.965	4.82e-135
GNAI1	3.54e-139	0.97	0.88	0.234	8.39e-135
IMPA2	9.14e-139	1.04	0.606	0.112	2.16e-134
TNKS1BP1	1.34e-138	0.86	0.902	0.279	3.19e-134
PKP2	5.51e-138	1.15	0.723	0.198	1.3e-133
CROT	1.08e-137	0.98	0.715	0.162	2.57e-133
CDH1	3.73e-137	1.12	0.969	0.414	8.83e-133
ANXA2	6.18e-137	0.52	1	0.779	1.46e-132
KCTD11	1.3e-136	1.14	0.5	0.077	3.09e-132
CCDC51	2.14e-136	1.18	0.609	0.114	5.07e-132
C1orf116	3.89e-136	0.87	0.514	0.077	9.21e-132
KRT16P2	4.12e-136	0.5	0.564	0.096	9.75e-132
SDC1	4.31e-136	1.01	1	0.324	1.02e-131
C1orf226	2.53e-135	1.09	0.547	0.093	5.98e-131
RNF141	6.26e-135	1.13	0.975	0.746	1.48e-130
RBBP8	1.12e-134	0.97	0.832	0.237	2.66e-130
ACOT11	1.31e-134	0.98	0.503	0.075	3.09e-130
MRPL14	4.71e-134	0.98	0.978	0.356	1.12e-129
LY6K	9.35e-134	0.88	0.684	0.14	2.21e-129
EGFR	1.29e-133	0.85	0.869	0.239	3.05e-129
MICALL1	1.76e-133	0.82	0.687	0.15	4.17e-129
SLC22A23	1.77e-133	0.78	0.615	0.118	4.19e-129
ALOX15B	3.12e-133	1.01	0.346	0.032	7.39e-129
PTHLH	1.36e-132	1.06	0.816	0.203	3.21e-128
SYTL1	1.5e-132	0.97	0.737	0.174	3.56e-128
ACY1	1.52e-132	1.12	0.693	0.156	3.6e-128
TUBB6	1.97e-132	1.06	0.939	0.34	4.68e-128
RAB32	4.65e-132	1.02	0.556	0.093	1.1e-127
BNC1	1.52e-131	0.84	0.573	0.103	3.6e-127
SH3RF2	4.55e-131	0.94	0.642	0.131	1.08e-126
AMPD3	4.82e-131	0.73	0.45	0.06	1.14e-126
TRIM35	4.96e-131	0.77	0.855	0.23	1.18e-126
MT1L	1.08e-130	0.99	0.534	0.087	2.56e-126
BAIAP2	1.49e-130	0.96	0.925	0.312	3.53e-126
TXNDC17	3.35e-130	0.93	0.986	0.375	7.94e-126
S1PR5	4.9e-130	1.09	0.531	0.093	1.16e-125
KLF5	8.37e-130	0.87	0.894	0.267	1.98e-125
RHOD	8.97e-130	1.1	0.654	0.136	2.13e-125
FGFR3	1.69e-129	0.48	0.492	0.076	4.01e-125
DFNA5	2.12e-129	1.14	0.696	0.162	5.02e-125
FOXP2	5.31e-129	0.75	0.517	0.085	1.26e-124
NXT2	1.99e-128	0.84	0.606	0.113	4.71e-124
LPAR6	3.79e-128	0.92	0.897	0.276	8.99e-124
LGALS3BP	7.75e-128	0.77	1	0.554	1.83e-123
LRRC8D	1.15e-127	0.93	0.682	0.155	2.72e-123
GJA1	1.26e-127	0.86	0.877	0.238	2.97e-123
C12orf75	6.58e-127	0.97	0.885	0.257	1.56e-122
GSTP1	1.73e-126	0.66	1	0.655	4.09e-122
SULT1E1	3.73e-126	0.98	0.372	0.043	8.84e-122
ADAM15	1.7e-125	0.97	0.824	0.234	4.03e-121
ERRFI1	1.74e-125	1.03	0.891	0.283	4.12e-121
ABLIM2	2.35e-125	0.89	0.427	0.057	5.57e-121
GLUL	3.92e-125	0.72	0.994	0.689	9.28e-121
RASSF7	4.12e-125	1.07	0.575	0.111	9.77e-121
PLK1S1	3.61e-124	0.91	0.709	0.162	8.56e-120
AMTN	3.65e-124	1.41	0.316	0.028	8.63e-120
SCD	6.3e-124	0.98	0.824	0.23	1.49e-119
HSD17B2	2.1e-123	1.06	0.285	0.022	4.98e-119
COL4A5	3.97e-123	0.86	0.662	0.153	9.41e-119
PRSS23	4.02e-123	0.94	0.883	0.246	9.51e-119
SNCA	6.08e-123	0.79	0.5	0.078	1.44e-118
CXADR	6.33e-123	1.02	0.989	0.743	1.5e-118
JUP	8.26e-123	0.97	0.986	0.335	1.96e-118
NDRG1	2.3e-122	0.95	0.964	0.383	5.45e-118
VPS13A	3.38e-122	0.4	0.813	0.22	8.01e-118
CARHSP1	3.53e-122	0.87	0.975	0.478	8.37e-118
STON2	8.05e-122	1.01	0.997	0.712	1.91e-117
ENO1	1.1e-121	0.48	1	0.799	2.6e-117
SOX15	1.22e-121	0.9	0.88	0.249	2.89e-117
NOSIP	8.19e-121	0.93	0.969	0.404	1.94e-116
TFAP2C	1.49e-120	0.71	0.947	0.28	3.53e-116
COL4A6	4.5e-120	0.67	0.455	0.071	1.07e-115
TMSB10	6.77e-120	0.31	1	0.938	1.6e-115
FXYD3	8.78e-120	0.94	0.997	0.306	2.08e-115
REEP4	2.45e-119	0.98	0.816	0.225	5.8e-115
CENPP	2.99e-119	0.59	0.559	0.103	7.08e-115
OTUD1	3.3e-119	0.46	0.5	0.083	7.81e-115
POLR2L	4.11e-119	0.79	0.997	0.547	9.74e-115
PTPN13	5.79e-119	0.68	0.816	0.236	1.37e-114
NOP14-AS1	5.91e-119	0.67	0.575	0.12	1.4e-114
SQLE	6.18e-119	0.96	0.866	0.272	1.46e-114
TSPO	8.58e-119	0.7	1	0.556	2.03e-114
HSPB1	1e-118	0.65	1	0.695	2.37e-114
CNDP2	1.19e-118	0.9	0.941	0.343	2.82e-114
AGSK1	2.62e-118	0.43	0.388	0.05	6.2e-114
S100A12	4.32e-118	0.81	0.196	0.007	1.02e-113
KHDC1L	4.36e-118	0.95	0.304	0.028	1.03e-113
IGF1R	5.3e-118	0.69	0.897	0.3	1.26e-113
BLVRB	5.92e-118	0.96	0.944	0.317	1.4e-113
BCL11A	1.09e-117	0.79	0.86	0.248	2.59e-113
NCK1	2.2e-117	0.93	0.872	0.27	5.21e-113
C1orf172	2.92e-117	1.02	0.525	0.098	6.91e-113
MGC72080	2.94e-117	1.11	0.598	0.136	6.97e-113
CAV1	5e-117	0.9	0.994	0.438	1.18e-112
AGTRAP	1.19e-116	0.97	0.925	0.303	2.83e-112
SH2D3A	1.36e-116	0.89	0.584	0.129	3.21e-112
DOCK5	1.68e-116	0.42	0.684	0.162	3.98e-112
SLC22A5	2.55e-116	0.62	0.645	0.148	6.05e-112
SLC47A2	1.49e-115	0.87	0.503	0.087	3.54e-111
NEFL	2.99e-115	0.96	0.693	0.164	7.07e-111
GSDMC	4.05e-115	1.37	0.849	0.439	9.59e-111
GMNN	5.54e-115	0.99	0.76	0.198	1.31e-110
SEPT10	7.03e-115	0.84	0.877	0.27	1.66e-110
MT1X	2.22e-114	0.87	0.992	0.486	5.27e-110
ARHGEF35	2.41e-113	0.78	0.628	0.138	5.72e-109
VAV3	3.36e-113	0.84	0.534	0.101	7.96e-109
NOS1AP	4.33e-113	0.63	0.567	0.109	1.03e-108
PXN	4.44e-113	0.85	0.905	0.32	1.05e-108
TRAK1	8.14e-113	0.8	0.779	0.228	1.93e-108
TGM1	1.55e-112	0.93	0.332	0.036	3.68e-108
PLD2	2.05e-112	0.89	0.587	0.127	4.86e-108
EFEMP1	3.21e-112	0.85	0.846	0.235	7.6e-108
MYO1E	4.11e-112	0.82	0.855	0.275	9.73e-108
PLP2	5.25e-112	0.8	0.997	0.487	1.24e-107
CTNNAL1	6.51e-112	0.9	0.785	0.224	1.54e-107
PANX1	9.86e-112	0.89	0.64	0.148	2.34e-107
GPR126	1.25e-111	0.53	0.313	0.032	2.96e-107
TLR2	1.36e-111	0.97	0.497	0.091	3.22e-107
CKMT1A	3.68e-111	1.07	0.623	0.144	8.72e-107
SEMA3B	6.04e-111	0.91	0.366	0.047	1.43e-106
BAK1	6.96e-111	0.92	0.796	0.232	1.65e-106
PTTG1	1.38e-110	1	0.866	0.269	3.27e-106
DEPDC7	1.56e-110	0.94	0.489	0.085	3.7e-106
ARL9	1.58e-110	0.76	0.271	0.023	3.74e-106
PPP1R14C	1.68e-110	0.81	0.64	0.147	3.98e-106
HN1	1.81e-110	0.88	0.986	0.403	4.28e-106
RAET1G	1.85e-110	1.16	0.377	0.055	4.37e-106
EBP	2.51e-110	0.92	0.93	0.34	5.94e-106
LYPD6B	7.06e-110	0.99	0.413	0.062	1.67e-105
BST2	7.54e-110	0.81	0.997	0.48	1.79e-105
ORMDL2	2.07e-109	0.88	0.925	0.316	4.9e-105
FLRT3	2.54e-109	0.9	0.486	0.089	6.03e-105
MID1	4.4e-109	0.83	0.648	0.154	1.04e-104
RND3	4.49e-109	0.9	0.975	0.4	1.06e-104
KANK1	4.97e-109	0.77	0.796	0.231	1.18e-104
TIMM13	6.34e-109	0.81	0.969	0.373	1.5e-104
TNFAIP8	7.4e-109	0.75	0.757	0.186	1.75e-104
LIMA1	7.51e-109	0.87	0.98	0.375	1.78e-104
MAPK6	2.9e-108	0.84	0.894	0.295	6.87e-104
ESRG	4.84e-108	0.82	0.98	0.477	1.15e-103
CARD10	5.21e-108	0.8	0.489	0.09	1.23e-103
TPBG	8.05e-108	0.86	0.715	0.183	1.91e-103
IL1RN	1.46e-107	1.06	0.528	0.105	3.45e-103
NMI	1.83e-107	0.83	0.888	0.275	4.34e-103
CYBRD1	1.83e-107	0.88	0.869	0.273	4.34e-103
TMBIM1	3.93e-107	0.84	0.986	0.47	9.3e-103
RALBP1	4.37e-107	0.66	0.88	0.289	1.03e-102
SPINT1	1.27e-106	0.91	0.804	0.233	3.01e-102
CDCA4	1.38e-106	0.88	0.723	0.187	3.28e-102
FOLR3	1.94e-106	0.87	0.187	0.008	4.6e-102
HOXD11	2.84e-106	0.57	0.642	0.152	6.73e-102
FTSJ1	2.85e-106	0.91	0.796	0.239	6.76e-102
TMEM154	5.63e-106	0.82	0.74	0.205	1.33e-101
ALS2CL	7.58e-106	0.95	0.698	0.211	1.8e-101
SLC7A5	1.1e-105	0.88	0.944	0.38	2.6e-101
TRIP6	1.25e-105	0.84	0.846	0.267	2.97e-101
BNIP3	1.42e-105	0.91	0.821	0.255	3.36e-101
FBLN1	2.12e-105	0.87	0.947	0.383	5.01e-101
FRMD4B	2.36e-105	0.7	0.777	0.225	5.59e-101
GPR115	2.64e-105	0.7	0.299	0.031	6.26e-101
ZBED2	3.09e-105	0.96	0.413	0.063	7.31e-101
LOX	3.24e-105	0.91	0.561	0.123	7.66e-101
TAP2	3.25e-105	0.72	0.749	0.209	7.71e-101
SNAI2	3.51e-105	0.9	0.897	0.297	8.31e-101
EPS8L2	4.43e-105	0.81	0.668	0.173	1.05e-100
FABP5	5.1e-105	0.89	0.983	0.403	1.21e-100
BCAM	6.18e-105	0.72	0.838	0.269	1.46e-100
NCKAP5	7.09e-105	0.58	0.506	0.098	1.68e-100
WDR34	7.64e-105	0.99	0.746	0.217	1.81e-100
PPP4R1	8.04e-105	0.87	0.754	0.218	1.9e-100
LRRC42	2.03e-104	0.97	0.581	0.133	4.81e-100
ADAM9	2.42e-104	0.87	0.905	0.333	5.73e-100
CCDC6	2.95e-104	0.64	0.732	0.203	6.98e-100
CYFIP1	1.12e-103	0.87	0.913	0.343	2.66e-99
ADAMTSL5	1.13e-103	0.83	0.486	0.099	2.67e-99
CUX1	1.21e-103	0.82	0.919	0.377	2.87e-99
FSCN1	1.93e-103	0.74	0.983	0.371	4.57e-99
SLC7A8	4.31e-103	0.84	0.916	0.299	1.02e-98
TMEM91	4.35e-103	0.87	0.478	0.088	1.03e-98
MKI67IP	4.87e-103	0.83	0.891	0.299	1.15e-98
SEMA3C	7.25e-103	0.78	0.69	0.178	1.72e-98
KCNK6	1.24e-102	0.94	0.522	0.112	2.93e-98
PRDX5	1.35e-102	0.61	1	0.612	3.2e-98
LUM	1.5e-102	0.67	0.802	0.205	3.55e-98
UQCRC1	1.63e-102	0.68	1	0.579	3.86e-98
NDE1	6.27e-102	0.76	0.668	0.19	1.48e-97
LINC00673	8.19e-102	0.89	0.751	0.238	1.94e-97
BDKRB2	1.1e-101	0.79	0.433	0.074	2.6e-97
GALNT3	1.23e-101	0.74	0.754	0.208	2.91e-97
TCHH	1.62e-101	0.41	0.212	0.014	3.83e-97
MAL2	1.86e-101	0.77	0.612	0.14	4.42e-97
BICD2	2.38e-101	0.79	0.827	0.28	5.63e-97
RPL36	2.88e-101	0.52	1	0.708	6.82e-97
ADORA2B	2.94e-101	1.07	0.609	0.161	6.98e-97
TMEM63B	4.08e-101	0.62	0.547	0.123	9.67e-97
PDGFC	4.19e-101	0.51	0.656	0.155	9.93e-97
TAX1BP3	5.43e-101	0.88	0.88	0.291	1.28e-96
TGFBR1	9.01e-101	0.62	0.771	0.222	2.13e-96
LIMK2	1.54e-100	0.83	0.838	0.287	3.66e-96
CNGB1	1.64e-100	0.79	0.528	0.129	3.89e-96
EBNA1BP2	2.17e-100	0.86	0.953	0.36	5.14e-96
ANXA4	3e-100	0.86	0.894	0.311	7.11e-96
S100A11	3.3e-100	0.52	1	0.716	7.83e-96
CLSTN1	6.03e-100	0.68	0.908	0.317	1.43e-95
KLK8	7.55e-100	0.88	0.707	0.176	1.79e-95
PLK2	7.67e-100	0.89	0.939	0.353	1.82e-95
EXOC6B	9.04e-100	0.77	0.693	0.189	2.14e-95
SIRPA	1.12e-99	0.71	0.645	0.164	2.65e-95
APBB2	3.31e-99	0.75	0.88	0.406	7.84e-95
AMOTL1	4.47e-99	0.62	0.788	0.247	1.06e-94
DDR1	1.1e-98	0.73	0.919	0.293	2.62e-94
HMGCR	1.24e-98	0.86	0.726	0.213	2.93e-94
TGFBI	2.11e-98	0.9	0.933	0.379	5e-94
GUK1	3.21e-98	0.55	0.997	0.683	7.61e-94
RNF39	4.83e-98	0.87	0.302	0.035	1.14e-93
C3	7.35e-98	0.72	0.631	0.149	1.74e-93
MFSD10	7.38e-98	0.83	0.888	0.308	1.75e-93
SERPINB8	3.23e-97	0.78	0.637	0.155	7.66e-93
CHCHD4	3.33e-97	0.87	0.455	0.085	7.89e-93
C6orf141	3.54e-97	0.82	0.405	0.066	8.4e-93
ADH5	4.12e-97	0.82	0.98	0.402	9.76e-93
TPD52L2	5.08e-97	0.84	0.95	0.368	1.2e-92
NOP16	9.65e-97	0.88	0.891	0.311	2.29e-92
JAGN1	1.1e-96	0.86	0.743	0.213	2.61e-92
DUSP14	1.21e-96	0.88	0.872	0.294	2.87e-92
PPIA	1.88e-96	0.36	1	0.891	4.45e-92
SDC4	2.04e-96	0.78	0.986	0.493	4.83e-92
GIPC1	2.58e-96	0.77	0.626	0.16	6.1e-92
HN1L	5.39e-96	0.79	0.74	0.229	1.28e-91
STARD4	6.4e-96	0.75	0.595	0.148	1.52e-91
KCTD9	3.02e-95	0.63	0.849	0.292	7.15e-91
TUBA4A	4.66e-95	0.88	0.913	0.339	1.1e-90
CERS4	7.74e-95	0.89	0.587	0.143	1.83e-90
FAM89A	1.57e-94	0.74	0.366	0.056	3.71e-90
S100A7	2.6e-94	1.06	0.313	0.039	6.17e-90
ST6GALNAC2	5.22e-94	0.91	0.654	0.18	1.24e-89
CYP2S1	6.31e-94	0.89	0.662	0.174	1.5e-89
CHPF	7.66e-94	0.76	0.707	0.2	1.81e-89
F3	9.15e-94	1.07	0.919	0.582	2.17e-89
EVA1C	1.02e-93	0.84	0.662	0.176	2.42e-89
SLC35A4	1.18e-93	0.85	0.838	0.284	2.8e-89
GALNT5	1.22e-93	0.71	0.274	0.029	2.88e-89
MRPS12	2.44e-93	0.88	0.844	0.284	5.77e-89
PLXNB1	2.44e-93	0.68	0.709	0.208	5.79e-89
FAT1	2.68e-93	0.54	0.835	0.28	6.36e-89
MINK1	3.11e-93	0.48	0.751	0.234	7.38e-89
ARRDC1	3.12e-93	0.86	0.774	0.247	7.39e-89
MIR31HG	3.31e-93	0.76	0.313	0.041	7.85e-89
AJUBA	3.32e-93	0.86	0.598	0.169	7.87e-89
RDH13	4.42e-93	0.93	0.461	0.092	1.05e-88
SQRDL	6.25e-93	0.83	0.958	0.392	1.48e-88
IFRD2	6.37e-93	0.88	0.81	0.276	1.51e-88
RARG	6.9e-93	0.85	0.676	0.189	1.63e-88
UBE2K	6.92e-93	0.63	0.944	0.358	1.64e-88
PRKAR1B	7.17e-93	0.72	0.623	0.168	1.7e-88
CFD	1.02e-92	0.74	0.676	0.193	2.41e-88
TOLLIP	1.22e-92	0.75	0.83	0.278	2.89e-88
IL1RAP	1.31e-92	0.62	0.67	0.18	3.11e-88
ITPR3	1.37e-92	0.68	0.718	0.217	3.23e-88
DENND2C	1.78e-92	0.64	0.469	0.096	4.22e-88
SHC1	2.45e-92	0.79	0.975	0.443	5.81e-88
BPGM	3.71e-92	0.85	0.754	0.225	8.8e-88
KCTD1	4.61e-92	0.79	0.45	0.09	1.09e-87
IQCG	9.24e-92	0.74	0.439	0.081	2.19e-87
CASP4	1.04e-91	0.85	0.899	0.337	2.47e-87
SSH3	1.09e-91	0.8	0.609	0.159	2.58e-87
HEPHL1	1.15e-91	0.56	0.26	0.027	2.72e-87
ARPC5L	1.22e-91	0.81	0.888	0.314	2.9e-87
BLCAP	1.24e-91	0.84	0.872	0.303	2.95e-87
TBC1D2	1.69e-91	0.93	0.581	0.15	4e-87
PALLD	2.53e-91	0.76	0.953	0.4	5.99e-87
GANC	2.73e-91	0.64	0.665	0.182	6.45e-87
RIC8A	3.55e-91	0.82	0.838	0.296	8.41e-87
AK4	3.87e-91	0.71	0.721	0.231	9.17e-87
ACTG1	4.18e-91	0.3	1	0.926	9.89e-87
PMVK	7.1e-91	0.8	0.863	0.307	1.68e-86
CAPN1	1.2e-90	0.8	0.941	0.39	2.85e-86
AP1S1	3.01e-90	0.7	0.788	0.243	7.14e-86
NME1	3.53e-90	0.82	0.98	0.397	8.35e-86
EBPL	4.77e-90	0.84	0.567	0.136	1.13e-85
GSR	5.14e-90	0.75	0.81	0.312	1.22e-85
DLX4	9.03e-90	0.58	0.254	0.027	2.14e-85
LSS	1.26e-89	0.82	0.676	0.202	2.98e-85
ITGB6	2.86e-89	0.82	0.494	0.103	6.77e-85
PTPRK	3.49e-89	0.69	0.908	0.36	8.27e-85
FBXO22-AS1	3.55e-89	0.87	0.536	0.129	8.4e-85
EI24	3.8e-89	0.83	0.757	0.242	9.01e-85
TMEM98	3.99e-89	0.84	0.729	0.207	9.46e-85
EDN1	6.42e-89	0.75	0.483	0.099	1.52e-84
CDHR1	8e-89	0.63	0.352	0.055	1.9e-84
COMT	1.15e-88	0.74	0.992	0.465	2.72e-84
SLC16A2	1.39e-88	0.65	0.416	0.077	3.3e-84
PML	2.25e-88	0.74	0.894	0.345	5.33e-84
SLC12A4	2.7e-88	0.76	0.626	0.172	6.39e-84
P2RY1	4.21e-88	0.77	0.416	0.077	9.98e-84
PVRL1	4.41e-88	0.55	0.67	0.193	1.04e-83
ELMO3	1.5e-87	0.62	0.542	0.133	3.55e-83
DLL1	1.62e-87	0.74	0.475	0.099	3.83e-83
NEDD4	1.77e-87	0.56	0.561	0.138	4.18e-83
PLIN3	1.78e-87	0.89	0.964	0.703	4.21e-83
TPTEP1	2.07e-87	0.29	0.765	0.269	4.9e-83
SEPP1	2.55e-87	0.73	0.955	0.326	6.05e-83
JAG2	2.65e-87	0.65	0.547	0.134	6.27e-83
RPS18	2.75e-87	0.3	1	0.875	6.52e-83
RAB27B	4.03e-87	0.34	0.397	0.07	9.54e-83
PLEKHJ1	4.76e-87	0.82	0.774	0.244	1.13e-82
CASP1	6.99e-87	0.82	0.855	0.286	1.66e-82
MPHOSPH6	8.12e-87	0.77	0.858	0.267	1.92e-82
LPAR3	8.23e-87	0.8	0.341	0.053	1.95e-82
GALNT1	1.57e-86	0.43	0.777	0.249	3.73e-82
KCNK1	1.93e-86	0.79	0.55	0.134	4.57e-82
ELAVL2	5.87e-86	0.33	0.182	0.012	1.39e-81
APOL2	6.96e-86	0.79	0.98	0.715	1.65e-81
KLK5	8.24e-86	0.87	0.612	0.151	1.95e-81
TSPAN4	9.31e-86	0.86	0.765	0.243	2.21e-81
TSLP	1.08e-85	0.46	0.282	0.035	2.55e-81
EPSTI1	1.11e-85	0.67	0.763	0.235	2.64e-81
ERO1L	1.66e-85	0.71	0.592	0.158	3.93e-81
CTR9	1.79e-85	0.69	0.729	0.229	4.23e-81
SLC44A1	2.26e-85	0.65	0.844	0.308	5.36e-81
LUZP1	2.46e-85	0.57	0.885	0.327	5.82e-81
MCTP1	2.62e-85	0.48	0.492	0.105	6.22e-81
CD151	2.94e-85	0.69	0.986	0.474	6.95e-81
TBX18	6.5e-85	0.46	0.349	0.057	1.54e-80
HINT1	1.11e-84	0.61	0.992	0.59	2.62e-80
MT1M	1.44e-84	0.83	0.578	0.143	3.42e-80
CELSR1	3.35e-84	0.51	0.693	0.206	7.93e-80
TYMP	6.3e-84	0.78	0.95	0.405	1.49e-79
SLC3A2	8.32e-84	0.58	1	0.658	1.97e-79
PKM	9.08e-84	0.44	1	0.809	2.15e-79
BCL2L13	1e-83	0.68	0.774	0.253	2.38e-79
LGR4	1.01e-83	0.41	0.318	0.047	2.38e-79
CAV2	1.76e-83	0.75	0.994	0.718	4.17e-79
UCHL3	1.89e-83	0.81	0.885	0.315	4.47e-79
FAT2	2.65e-83	0.46	0.587	0.16	6.28e-79
SLC40A1	3.24e-83	0.81	0.603	0.155	7.67e-79
PTPRF	6.56e-83	0.59	0.872	0.296	1.55e-78
GPX1	9.52e-83	0.71	0.986	0.486	2.25e-78
F11R	1.01e-82	0.82	0.983	0.854	2.4e-78
NABP1	1.08e-82	0.62	0.872	0.337	2.56e-78
FRMD6	2.01e-82	0.66	0.807	0.267	4.77e-78
TUSC1	2.05e-82	0.32	0.595	0.156	4.87e-78
KIF13A	2.68e-82	0.44	0.612	0.173	6.35e-78
TCP11L1	2.87e-82	0.81	0.508	0.126	6.79e-78
ACSL3	2.93e-82	0.71	0.897	0.352	6.95e-78
ATP5O	6.48e-82	0.66	0.986	0.54	1.53e-77
CYP39A1	7.21e-82	0.63	0.324	0.049	1.71e-77
MRPL27	8.2e-82	0.8	0.908	0.344	1.94e-77
MAP7	8.7e-82	0.59	0.57	0.153	2.06e-77
RPLP0	9.93e-82	0.31	1	0.869	2.35e-77
DYNLT1	1.04e-81	0.76	0.98	0.438	2.46e-77
KRT34	1.05e-81	0.5	0.128	0.004	2.48e-77
FMNL2	1.2e-81	0.38	0.525	0.133	2.85e-77
PRSS8	1.29e-81	0.9	0.547	0.141	3.05e-77
LMO7	1.69e-81	0.51	0.584	0.156	4e-77
P4HA2	1.97e-81	0.83	0.804	0.278	4.67e-77
CKAP2	2.87e-81	0.61	0.707	0.216	6.79e-77
THOC7	4.73e-81	0.71	0.726	0.223	1.12e-76
WDR36	7.04e-81	0.54	0.737	0.249	1.67e-76
BAIAP2L2	9.14e-81	0.52	0.346	0.058	2.17e-76
TLN2	1.01e-80	0.47	0.374	0.071	2.39e-76
ATOX1	1.11e-80	0.76	0.899	0.343	2.63e-76
POLR1D	1.3e-80	0.75	0.849	0.302	3.09e-76
NMU	1.39e-80	0.82	0.304	0.044	3.28e-76
NDUFS5	1.45e-80	0.62	1	0.569	3.44e-76
KRT18	1.59e-80	0.77	0.916	0.35	3.77e-76
AKR1A1	1.91e-80	0.77	0.95	0.404	4.52e-76
TIMP3	1.93e-80	0.75	0.913	0.363	4.56e-76
HDGF	2.73e-80	0.58	0.802	0.264	6.47e-76
EFNA1	2.75e-80	0.81	0.883	0.317	6.51e-76
HRAS	3.01e-80	0.83	0.52	0.129	7.13e-76
ADIPOR1	7.07e-80	0.73	0.992	0.521	1.67e-75
NDUFA7	1.51e-79	0.77	0.827	0.287	3.58e-75
COMMD8	1.7e-79	0.69	0.763	0.238	4.02e-75
UCN2	2.09e-79	0.73	0.358	0.064	4.95e-75
SMS	2.31e-79	0.75	0.894	0.349	5.48e-75
PRMT5	4.52e-79	0.84	0.765	0.272	1.07e-74
FAAH	4.52e-79	0.88	0.397	0.08	1.07e-74
FAM46B	4.83e-79	0.69	0.277	0.037	1.14e-74
ZDHHC12	5.1e-79	0.84	0.721	0.236	1.21e-74
MFN2	6e-79	0.72	0.765	0.267	1.42e-74
MYL12B	6.3e-79	0.39	1	0.769	1.49e-74
TP53TG1	7.15e-79	0.81	0.654	0.192	1.69e-74
UQCRH	1.06e-78	0.72	0.98	0.468	2.5e-74
USP31	1.16e-78	0.37	0.592	0.162	2.75e-74
PGM2	1.73e-78	0.73	0.645	0.192	4.11e-74
NDUFS4	1.79e-78	0.79	0.897	0.326	4.24e-74
ITPA	2.14e-78	0.76	0.863	0.32	5.08e-74
VAV2	3.1e-78	0.59	0.511	0.129	7.35e-74
MSMO1	3.29e-78	0.88	0.916	0.646	7.79e-74
AP2S1	4.33e-78	0.71	0.969	0.437	1.03e-73
FZD6	4.59e-78	0.71	0.757	0.253	1.09e-73
TYMS	4.81e-78	0.89	0.503	0.124	1.14e-73
BCS1L	5.02e-78	0.83	0.628	0.184	1.19e-73
C1QBP	5.06e-78	0.72	0.992	0.479	1.2e-73
TLR3	5.68e-78	0.65	0.36	0.065	1.35e-73
MIF	5.84e-78	0.4	1	0.806	1.38e-73
ECM1	5.93e-78	0.74	0.735	0.226	1.41e-73
COMTD1	6.28e-78	0.83	0.528	0.136	1.49e-73
ESRP1	9.18e-78	0.64	0.707	0.209	2.17e-73
MAST4	9.31e-78	0.59	0.721	0.248	2.2e-73
WNT10A	1.88e-77	0.56	0.277	0.038	4.45e-73
CISD1	1.93e-77	0.63	0.796	0.277	4.56e-73
GOT2	2.16e-77	0.78	0.902	0.343	5.11e-73
REXO2	2.54e-77	0.72	0.966	0.417	6.03e-73
DUOX1	3.71e-77	0.67	0.589	0.179	8.78e-73
HSPB11	4.07e-77	0.74	0.855	0.308	9.64e-73
ANAPC15	5.14e-77	0.78	0.682	0.209	1.22e-72
APP	6.43e-77	0.67	0.899	0.344	1.52e-72
ACAA1	7.99e-77	0.73	0.785	0.277	1.89e-72
CNOT6	1.17e-76	0.38	0.567	0.155	2.78e-72
GDA	1.52e-76	0.42	0.173	0.013	3.6e-72
ATP10D	1.56e-76	0.6	0.609	0.18	3.69e-72
LEO1	1.64e-76	0.77	0.735	0.247	3.89e-72
ACOT9	1.92e-76	0.75	0.715	0.227	4.55e-72
KLF7	2.05e-76	0.61	0.849	0.325	4.84e-72
CDS1	3.06e-76	0.56	0.38	0.075	7.24e-72
FBXO22	3.09e-76	0.68	0.592	0.167	7.33e-72
ATP1A1	3.71e-76	0.64	0.989	0.626	8.79e-72
FAM210A	3.8e-76	0.72	0.849	0.488	9.01e-72
OAS2	4.38e-76	0.76	0.701	0.224	1.04e-71
PGM1	4.39e-76	0.73	0.64	0.187	1.04e-71
GRPEL1	7.41e-76	0.71	0.883	0.326	1.75e-71
HADH	7.61e-76	0.84	0.598	0.178	1.8e-71
ISG15	8.04e-76	0.72	0.98	0.486	1.9e-71
PDLIM4	9.11e-76	0.75	0.835	0.316	2.16e-71
LOC728377	1.04e-75	0.35	0.5	0.126	2.45e-71
SKP2	1.04e-75	0.93	0.944	0.722	2.47e-71
PTS	1.09e-75	0.63	0.832	0.275	2.57e-71
IGSF3	1.4e-75	0.6	0.592	0.171	3.32e-71
DDX3Y	1.4e-75	0.49	0.69	0.223	3.33e-71
TMEM134	1.41e-75	0.73	0.902	0.345	3.34e-71
DNAJC15	1.64e-75	0.57	0.891	0.338	3.89e-71
FKBP9	1.67e-75	0.67	0.997	0.76	3.95e-71
HMG20B	2.24e-75	0.74	0.832	0.319	5.3e-71
IPPK	2.25e-75	0.71	0.654	0.208	5.34e-71
ERLIN1	2.64e-75	0.72	0.637	0.192	6.25e-71
TNFRSF12A	3.63e-75	0.74	0.939	0.339	8.6e-71
MYOF	4.03e-75	0.61	0.866	0.337	9.55e-71
TMEM141	5.17e-75	0.7	0.668	0.205	1.22e-70
RRAS2	5.84e-75	0.5	0.475	0.109	1.38e-70
OAS3	7.03e-75	0.62	0.763	0.263	1.66e-70
RFX2	7.58e-75	0.64	0.439	0.102	1.8e-70
RNF126	7.59e-75	0.65	0.648	0.199	1.8e-70
RPSAP58	8.02e-75	0.43	0.824	0.293	1.9e-70
GALNT2	8.17e-75	0.66	0.899	0.376	1.93e-70
ESRP2	9.81e-75	0.71	0.494	0.126	2.32e-70
LRP11	1.28e-74	0.52	0.441	0.098	3.03e-70
UPP1	1.74e-74	0.74	0.782	0.273	4.13e-70
SHMT2	1.81e-74	0.74	0.799	0.278	4.29e-70
DUSP7	2.34e-74	0.57	0.673	0.217	5.54e-70
TXN	2.5e-74	0.56	1	0.647	5.92e-70
CAPN3	3.15e-74	0.61	0.388	0.078	7.47e-70
MMP3	3.21e-74	1.11	0.327	0.057	7.6e-70
VANGL1	3.42e-74	0.57	0.494	0.127	8.1e-70
DSE	4.32e-74	0.57	0.441	0.1	1.02e-69
TMEM106C	4.34e-74	0.81	0.715	0.235	1.03e-69
MIPEP	5.59e-74	0.84	0.447	0.106	1.32e-69
GALNS	6.1e-74	0.72	0.62	0.185	1.44e-69
BACH1	6.37e-74	0.59	0.743	0.258	1.51e-69
VTI1B	6.77e-74	0.73	0.888	0.354	1.6e-69
SERINC5	7.36e-74	0.59	0.966	0.487	1.74e-69
APEH	9.11e-74	0.77	0.712	0.249	2.16e-69
PDZD2	1.02e-73	0.37	0.486	0.126	2.42e-69
MRPL17	1.08e-73	0.65	0.704	0.228	2.56e-69
PDCD6IP	1.19e-73	0.62	0.947	0.423	2.81e-69
FH	1.21e-73	0.8	0.704	0.235	2.88e-69
C19orf48	1.59e-73	0.84	0.791	0.297	3.77e-69
ARG2	1.89e-73	0.69	0.545	0.155	4.47e-69
STXBP2	2.04e-73	0.72	0.763	0.268	4.82e-69
OAS1	3.13e-73	0.77	0.816	0.297	7.42e-69
TSPAN5	3.23e-73	0.66	0.581	0.169	7.66e-69
MPZL1	4.43e-73	0.68	0.927	0.392	1.05e-68
ATL3	5.2e-73	0.73	0.642	0.21	1.23e-68
IMP3	1.13e-72	0.74	0.841	0.324	2.69e-68
ABHD5	1.38e-72	0.52	0.615	0.186	3.28e-68
PLXNA1	1.41e-72	0.51	0.654	0.206	3.34e-68
FAM213A	1.58e-72	0.83	0.966	0.612	3.74e-68
DDX43	1.65e-72	0.45	0.209	0.022	3.91e-68
RAC1	2.53e-72	0.65	0.997	0.53	5.98e-68
WLS	2.8e-72	0.72	0.628	0.193	6.64e-68
WDR13	3.03e-72	0.73	0.768	0.268	7.17e-68
AIG1	3.43e-72	0.72	0.659	0.209	8.13e-68
PPP1R14B	3.97e-72	0.61	0.612	0.183	9.41e-68
CCDC109B	4.33e-72	0.7	0.749	0.242	1.03e-67
MYO1B	4.43e-72	0.64	0.765	0.278	1.05e-67
B3GNT5	4.58e-72	0.53	0.718	0.228	1.08e-67
GRN	4.69e-72	0.68	0.966	0.508	1.11e-67
LRRC8A	4.73e-72	0.56	0.885	0.35	1.12e-67
MYD88	4.81e-72	0.75	0.729	0.248	1.14e-67
ZFYVE21	5.11e-72	0.75	0.774	0.264	1.21e-67
ERAP2	1.11e-71	0.69	0.832	0.425	2.63e-67
DKC1	1.55e-71	0.73	0.832	0.303	3.66e-67
SESN3	1.56e-71	0.27	0.676	0.213	3.7e-67
ARL14	1.63e-71	0.61	0.182	0.016	3.85e-67
SLC43A3	1.66e-71	0.76	0.698	0.228	3.92e-67
TIMM8B	1.7e-71	0.65	0.916	0.36	4.02e-67
MRPS15	2.23e-71	0.73	0.891	0.341	5.27e-67
DPP3	2.47e-71	0.75	0.693	0.237	5.85e-67
ARPC2	2.55e-71	0.33	1	0.847	6.03e-67
DKK3	2.69e-71	0.73	0.832	0.308	6.38e-67
AFAP1L2	3.26e-71	0.65	0.556	0.162	7.72e-67
DAPK3	3.66e-71	0.73	0.735	0.264	8.66e-67
IL22RA1	4.2e-71	0.73	0.293	0.048	9.94e-67
ARHGAP32	4.74e-71	0.42	0.461	0.113	1.12e-66
GLT25D1	4.79e-71	0.69	0.975	0.592	1.13e-66
TMEM126A	5.31e-71	0.67	0.589	0.163	1.26e-66
GGH	5.94e-71	0.69	0.673	0.199	1.41e-66
MOV10	7.01e-71	0.72	0.715	0.261	1.66e-66
GALE	7.36e-71	0.83	0.497	0.129	1.74e-66
GCNT1	8.08e-71	0.6	0.405	0.092	1.91e-66
HSPA2	8.78e-71	0.69	0.785	0.278	2.08e-66
RREB1	9.1e-71	0.39	0.947	0.424	2.15e-66
DIP2B	9.16e-71	0.48	0.76	0.274	2.17e-66
EEA1	1.03e-70	0.39	0.782	0.286	2.45e-66
HERC2	1.36e-70	0.44	0.855	0.387	3.22e-66
ASS1	1.58e-70	0.9	0.589	0.186	3.75e-66
PLS3	1.65e-70	0.7	0.975	0.435	3.92e-66
MFSD2A	1.73e-70	0.83	0.514	0.142	4.1e-66
EXT2	2.25e-70	0.72	0.763	0.278	5.33e-66
HMOX2	2.8e-70	0.73	0.894	0.39	6.64e-66
FPGS	3.52e-70	0.69	0.782	0.293	8.33e-66
ATP5J2	4.11e-70	0.64	0.997	0.521	9.74e-66
PIGG	4.34e-70	0.69	0.656	0.222	1.03e-65
BSG	4.34e-70	0.5	0.997	0.695	1.03e-65
NAPRT1	4.63e-70	0.75	0.841	0.323	1.1e-65
CAMSAP2	5.11e-70	0.45	0.547	0.159	1.21e-65
ZYX	5.94e-70	0.66	0.925	0.41	1.41e-65
TAP1	6.58e-70	0.7	0.964	0.492	1.56e-65
TRPM4	7.93e-70	0.47	0.601	0.183	1.88e-65
SREBF2	8.88e-70	0.57	0.76	0.271	2.1e-65
INPP1	1.04e-69	0.73	0.5	0.13	2.46e-65
NUDT5	1.17e-69	0.72	0.869	0.345	2.77e-65
HERC3	1.36e-69	0.47	0.508	0.133	3.23e-65
WASF1	1.51e-69	0.61	0.48	0.122	3.57e-65
PTGS2	1.89e-69	0.55	0.391	0.082	4.49e-65
ABTB1	2.19e-69	0.66	0.62	0.189	5.19e-65
CDK7	2.21e-69	0.7	0.679	0.219	5.22e-65
IFITM3	3.13e-69	0.47	1	0.812	7.42e-65
AFG3L2	3.85e-69	0.63	0.768	0.292	9.12e-65
USP28	3.92e-69	0.76	0.617	0.233	9.28e-65
ECHDC1	3.98e-69	0.63	0.774	0.27	9.42e-65
MCU	4.21e-69	0.71	0.617	0.2	9.97e-65
SPRR2D	4.38e-69	0.83	0.173	0.015	1.04e-64
PTK7	4.59e-69	0.66	0.712	0.246	1.09e-64
MRPS17	4.59e-69	0.76	0.595	0.178	1.09e-64
C12orf54	4.69e-69	0.4	0.17	0.014	1.11e-64
STX7	1.01e-68	0.47	0.651	0.199	2.39e-64
GABRE	1.05e-68	0.63	0.503	0.139	2.48e-64
RGS14	1.25e-68	0.54	0.461	0.113	2.97e-64
EPGN	1.34e-68	1.27	0.768	0.482	3.17e-64
FDFT1	1.6e-68	0.71	0.913	0.396	3.79e-64
STOML2	2.05e-68	0.74	0.888	0.372	4.86e-64
NFE2L1	2.15e-68	0.33	0.891	0.37	5.1e-64
GMFB	2.55e-68	0.53	0.779	0.274	6.03e-64
TMEM179B	2.95e-68	0.7	0.936	0.399	6.98e-64
TPGS2	3.25e-68	0.67	0.821	0.306	7.69e-64
LOC100505817	3.77e-68	0.25	0.57	0.176	8.94e-64
ALCAM	4.74e-68	0.52	0.696	0.219	1.12e-63
C1orf21	4.9e-68	0.28	0.732	0.251	1.16e-63
WIBG	5.08e-68	0.76	0.615	0.195	1.2e-63
AIMP2	6.23e-68	0.78	0.684	0.231	1.48e-63
TXNIP	6.25e-68	0.73	0.925	0.394	1.48e-63
RPL26L1	6.34e-68	0.71	0.754	0.257	1.5e-63
GLRX3	6.98e-68	0.72	0.947	0.42	1.65e-63
OCIAD2	8.37e-68	0.72	0.966	0.404	1.98e-63
EPHA2	9.16e-68	0.62	0.486	0.128	2.17e-63
CLNS1A	9.97e-68	0.7	0.888	0.361	2.36e-63
CNKSR1	9.99e-68	0.62	0.441	0.107	2.37e-63
C14orf119	1.13e-67	0.67	0.916	0.449	2.67e-63
DGKA	1.37e-67	0.65	0.785	0.289	3.26e-63
GDPD2	1.45e-67	0.93	0.265	0.043	3.44e-63
NME2	1.53e-67	0.62	0.997	0.55	3.63e-63
FAM162A	2e-67	0.73	0.832	0.316	4.74e-63
UBE2H	2.34e-67	0.43	0.746	0.256	5.55e-63
IRS1	3.15e-67	0.27	0.589	0.182	7.47e-63
UAP1	3.53e-67	0.68	0.869	0.386	8.37e-63
NRP2	4.01e-67	0.54	0.589	0.175	9.5e-63
GUSB	5.69e-67	0.69	0.804	0.308	1.35e-62
BIRC2	7.55e-67	0.61	0.824	0.331	1.79e-62
CHCHD1	1.1e-66	0.62	0.645	0.201	2.6e-62
C14orf2	1.31e-66	0.64	0.997	0.504	3.09e-62
RPS15	1.64e-66	0.34	1	0.808	3.9e-62
ATP6V1D	1.7e-66	0.65	0.791	0.279	4.02e-62
GOLGA6L9	2.16e-66	0.34	0.419	0.101	5.12e-62
ZNF185	2.49e-66	0.62	0.363	0.077	5.9e-62
EIF6	2.62e-66	0.69	0.975	0.46	6.21e-62
ID1	3.12e-66	0.74	0.86	0.347	7.38e-62
EXOSC7	3.77e-66	0.72	0.788	0.28	8.94e-62
SOX6	3.87e-66	0.35	0.327	0.064	9.16e-62
PHPT1	4.09e-66	0.63	0.978	0.485	9.69e-62
MEIS1	5.18e-66	0.48	0.701	0.228	1.23e-61
NHP2	5.44e-66	0.68	0.961	0.449	1.29e-61
MRPL18	6.16e-66	0.67	0.911	0.365	1.46e-61
SUCLA2	6.17e-66	0.69	0.749	0.263	1.46e-61
MRPL54	6.28e-66	0.73	0.628	0.197	1.49e-61
SAMD4A	6.61e-66	0.29	0.405	0.093	1.57e-61
FDPS	7.03e-66	0.71	0.911	0.405	1.67e-61
APTX	8.78e-66	0.67	0.687	0.234	2.08e-61
HEBP2	1.03e-65	0.58	0.556	0.166	2.44e-61
CKAP4	1.03e-65	0.57	0.698	0.241	2.44e-61
KLF3	1.32e-65	0.47	0.701	0.246	3.12e-61
ALDH2	1.34e-65	0.71	0.771	0.276	3.17e-61
ATP5H	1.43e-65	0.63	0.997	0.521	3.39e-61
ATP5G3	1.51e-65	0.61	0.994	0.529	3.57e-61
GART	1.66e-65	0.67	0.83	0.342	3.94e-61
MRPL15	1.78e-65	0.7	0.83	0.299	4.22e-61
DAGLB	2.23e-65	0.72	0.475	0.131	5.27e-61
CTSL2	2.23e-65	0.83	0.832	0.512	5.29e-61
TMEM40	2.31e-65	0.72	0.425	0.106	5.47e-61
NPL	2.67e-65	0.66	0.436	0.106	6.33e-61
ZDHHC7	2.69e-65	0.63	0.475	0.126	6.36e-61
SLC38A5	2.98e-65	0.79	0.595	0.18	7.05e-61
DHRS1	3.16e-65	0.8	0.466	0.124	7.48e-61
PGM3	3.46e-65	0.79	0.698	0.287	8.2e-61
PRDX4	4.71e-65	0.69	0.941	0.411	1.12e-60
MFAP5	4.75e-65	1.18	0.782	0.56	1.12e-60
ERVMER34-1	5.24e-65	0.62	0.254	0.039	1.24e-60
NSDHL	5.65e-65	0.73	0.553	0.16	1.34e-60
CDCA7	5.78e-65	0.7	0.466	0.121	1.37e-60
PTRF	6.46e-65	0.67	0.983	0.609	1.53e-60
RPL22L1	6.65e-65	0.44	0.642	0.21	1.57e-60
LSMD1	7.19e-65	0.56	0.894	0.361	1.7e-60
SDR42E1	7.66e-65	0.76	0.377	0.084	1.81e-60
RBFA	7.82e-65	0.42	0.536	0.163	1.85e-60
CENPW	7.96e-65	0.93	0.5	0.144	1.89e-60
GYS1	8.36e-65	0.65	0.592	0.193	1.98e-60
SYPL1	8.92e-65	0.68	0.964	0.418	2.11e-60
RAB31	1.09e-64	0.57	0.883	0.335	2.59e-60
LSM7	1.26e-64	0.65	0.947	0.4	2.98e-60
MIB2	1.7e-64	0.53	0.483	0.135	4.03e-60
GBP1	1.91e-64	0.66	0.799	0.31	4.52e-60
NUP37	2e-64	0.74	0.626	0.197	4.73e-60
VAMP8	2.06e-64	0.7	0.975	0.42	4.88e-60
SNRPD1	2.08e-64	0.63	0.964	0.408	4.92e-60
ZC3H12A	2.22e-64	0.64	0.846	0.34	5.26e-60
NFIA	2.93e-64	0.39	0.953	0.411	6.93e-60
EMG1	3.04e-64	0.72	0.799	0.293	7.2e-60
LSM3	3.37e-64	0.63	0.922	0.375	7.97e-60
CST3	3.4e-64	0.56	1	0.61	8.06e-60
LDLR	3.92e-64	0.74	0.953	0.802	9.3e-60
SIGMAR1	4.28e-64	0.73	0.799	0.32	1.01e-59
FAM110A	4.73e-64	0.56	0.561	0.168	1.12e-59
FARSB	4.99e-64	0.69	0.765	0.287	1.18e-59
LOC728554	5.2e-64	0.52	0.796	0.259	1.23e-59
TES	6.68e-64	0.67	0.955	0.636	1.58e-59
HCCS	7.25e-64	0.62	0.637	0.214	1.72e-59
TNFRSF1A	1.86e-63	0.63	0.894	0.386	4.4e-59
MRPS28	1.98e-63	0.69	0.777	0.284	4.69e-59
LRRC59	2.79e-63	0.62	0.933	0.417	6.62e-59
FBXW7	3.23e-63	0.42	0.698	0.244	7.65e-59
CNN2	3.99e-63	0.65	0.972	0.586	9.45e-59
PLXNB2	4.01e-63	0.59	0.804	0.326	9.5e-59
PES1	4.02e-63	0.65	0.696	0.247	9.51e-59
DTYMK	4.12e-63	0.8	0.656	0.232	9.77e-59
LYPLA1	4.13e-63	0.57	0.874	0.328	9.79e-59
LOC100862671	5.22e-63	0.58	0.525	0.151	1.24e-58
PGAM1	5.58e-63	0.57	0.98	0.588	1.32e-58
GSTO1	6.06e-63	0.68	0.972	0.443	1.44e-58
FAM160A1	6.37e-63	0.39	0.33	0.067	1.51e-58
TTL	7.26e-63	0.41	0.469	0.132	1.72e-58
NOP10	8.32e-63	0.64	0.989	0.49	1.97e-58
B4GALNT2	1e-62	0.4	0.151	0.012	2.37e-58
JRKL	1.1e-62	0.55	0.383	0.09	2.6e-58
IMPDH2	1.11e-62	0.7	0.855	0.378	2.62e-58
UBE2E2	1.35e-62	0.59	0.626	0.202	3.21e-58
IGF2BP3	1.52e-62	0.5	0.433	0.109	3.6e-58
TKT	1.72e-62	0.69	0.869	0.35	4.06e-58
KDSR	1.93e-62	0.63	0.939	0.745	4.57e-58
SLC1A5	2.28e-62	0.67	0.911	0.39	5.4e-58
UBAC1	2.52e-62	0.74	0.475	0.133	5.96e-58
POF1B	3.47e-62	0.37	0.291	0.053	8.22e-58
LAMB1	4.35e-62	0.52	0.726	0.256	1.03e-57
KRT42P	6.41e-62	0.74	0.634	0.273	1.52e-57
HSD17B10	7.5e-62	0.69	0.905	0.395	1.78e-57
TMOD3	8.5e-62	0.58	0.953	0.701	2.01e-57
RTN3	8.84e-62	0.64	0.969	0.499	2.09e-57
DAXX	8.84e-62	0.67	0.743	0.288	2.09e-57
NUDCD2	1.04e-61	0.66	0.76	0.273	2.46e-57
ATP1B1	1.11e-61	0.54	0.994	0.485	2.62e-57
RAN	1.12e-61	0.47	1	0.691	2.65e-57
SLAIN2	1.14e-61	0.44	0.757	0.291	2.7e-57
NSFL1C	1.2e-61	0.61	0.922	0.395	2.85e-57
DUSP11	1.29e-61	0.64	0.777	0.284	3.06e-57
ACTN1	1.57e-61	0.65	0.975	0.499	3.73e-57
FAM83G	2.02e-61	0.59	0.394	0.097	4.79e-57
KLC3	2.04e-61	0.83	0.45	0.123	4.84e-57
ACSL4	2.21e-61	0.47	0.634	0.209	5.24e-57
LRRC1	2.67e-61	0.48	0.556	0.168	6.33e-57
VGLL3	2.72e-61	0.3	0.634	0.282	6.44e-57
AP3S1	2.82e-61	0.61	0.983	0.54	6.67e-57
TMEM69	3.4e-61	0.72	0.628	0.219	8.04e-57
EIF3M	3.73e-61	0.66	0.975	0.463	8.83e-57
LAMA5	4.28e-61	0.29	0.74	0.27	1.01e-56
CSTB	4.51e-61	0.63	0.994	0.51	1.07e-56
SLC44A5	4.59e-61	0.57	0.332	0.071	1.09e-56
HS6ST2	5.04e-61	0.54	0.302	0.058	1.19e-56
HOOK2	5.55e-61	0.63	0.648	0.234	1.32e-56
GRHL2	6.18e-61	0.26	0.785	0.277	1.46e-56
DDT	7.41e-61	0.69	0.771	0.302	1.76e-56
FLOT2	8.09e-61	0.64	0.799	0.324	1.92e-56
GNB2	8.13e-61	0.51	0.737	0.282	1.93e-56
PDLIM2	1.07e-60	0.9	0.651	0.286	2.53e-56
FHL2	1.11e-60	0.73	0.721	0.272	2.63e-56
MAGOH	1.12e-60	0.6	0.631	0.202	2.65e-56
ISCA2	1.12e-60	0.64	0.718	0.251	2.66e-56
TBC1D14	1.24e-60	0.66	0.522	0.159	2.93e-56
HTATIP2	1.28e-60	0.67	0.877	0.33	3.03e-56
ITPKC	1.51e-60	0.58	0.425	0.109	3.57e-56
RNASE7	1.7e-60	0.54	0.165	0.016	4.04e-56
MAP4	1.73e-60	0.6	0.975	0.59	4.11e-56
ITSN1	1.98e-60	0.45	0.497	0.142	4.7e-56
PTK2	2.14e-60	0.61	0.844	0.383	5.07e-56
SGSM3	2.35e-60	0.66	0.718	0.273	5.56e-56
DUSP18	2.53e-60	0.68	0.436	0.117	6e-56
SRPK2	2.61e-60	0.55	0.782	0.316	6.19e-56
UBE2Q2P2	2.98e-60	0.41	0.268	0.046	7.06e-56
MRPS34	3.2e-60	0.69	0.863	0.359	7.57e-56
PTRHD1	3.45e-60	0.71	0.634	0.209	8.16e-56
TCTEX1D2	3.94e-60	0.61	0.531	0.155	9.33e-56
TNFRSF10B	4.04e-60	0.79	0.891	0.639	9.57e-56
PYCARD	4.21e-60	0.69	0.782	0.294	9.98e-56
ZNF385A	4.32e-60	0.39	0.536	0.167	1.02e-55
NME1-NME2	4.88e-60	0.71	0.517	0.16	1.16e-55
PDCD5	4.91e-60	0.65	0.972	0.441	1.16e-55
MCOLN3	5.24e-60	0.63	0.304	0.062	1.24e-55
MRPL12	6.31e-60	0.68	0.749	0.275	1.49e-55
DHRS4	7.12e-60	0.61	0.749	0.28	1.69e-55
RDX	7.73e-60	0.49	0.919	0.404	1.83e-55
TUBA1C	8.22e-60	0.72	0.908	0.455	1.95e-55
RXRA	8.32e-60	0.35	0.494	0.144	1.97e-55
IFIH1	9.44e-60	0.59	0.564	0.18	2.24e-55
CBLC	1.06e-59	0.73	0.494	0.144	2.51e-55
NRAS	1.41e-59	0.53	0.771	0.321	3.35e-55
RABGGTA	1.44e-59	0.72	0.539	0.171	3.41e-55
VCL	1.48e-59	0.59	0.832	0.357	3.52e-55
RUVBL2	1.81e-59	0.71	0.846	0.35	4.28e-55
BLMH	1.83e-59	0.65	0.64	0.208	4.34e-55
FGD6	2.16e-59	0.44	0.712	0.305	5.1e-55
CD320	2.16e-59	0.68	0.662	0.226	5.12e-55
ACAT2	2.2e-59	0.78	0.64	0.232	5.21e-55
CALML3	2.41e-59	0.66	0.763	0.258	5.71e-55
PTPN20A	2.62e-59	0.33	0.209	0.029	6.2e-55
PTPN20B	2.62e-59	0.33	0.209	0.029	6.2e-55
EFNA3	2.74e-59	0.44	0.274	0.049	6.49e-55
CECR5	2.96e-59	0.68	0.64	0.21	7.01e-55
BAD	3.24e-59	0.64	0.855	0.34	7.67e-55
SERBP1	3.29e-59	0.55	0.992	0.667	7.79e-55
CDC123	4.41e-59	0.67	0.925	0.396	1.05e-54
STT3A	4.66e-59	0.6	0.972	0.525	1.1e-54
RCAN1	5.07e-59	0.67	0.511	0.152	1.2e-54
ATP5G1	5.69e-59	0.66	0.969	0.465	1.35e-54
CPSF3L	6.1e-59	0.63	0.785	0.315	1.44e-54
YDJC	6.45e-59	0.71	0.598	0.198	1.53e-54
RAD50	6.81e-59	0.42	0.799	0.313	1.61e-54
TDRD1	7.28e-59	0.56	0.274	0.054	1.72e-54
ACSL1	7.57e-59	0.61	0.749	0.28	1.79e-54
SLC24A3	8.29e-59	0.43	0.229	0.035	1.96e-54
P4HB	1.08e-58	0.53	0.997	0.635	2.55e-54
PITX1	1.09e-58	0.39	0.559	0.172	2.57e-54
TRNAU1AP	1.24e-58	0.56	0.564	0.183	2.93e-54
MRPL20	1.62e-58	0.64	0.911	0.419	3.83e-54
EXOSC3	1.68e-58	0.59	0.626	0.205	3.99e-54
CTDSPL	1.75e-58	0.42	0.413	0.106	4.14e-54
G3BP1	1.82e-58	0.59	0.986	0.567	4.3e-54
SPRR2A	1.98e-58	0.7	0.142	0.012	4.69e-54
MYO1C	2.06e-58	0.65	0.86	0.51	4.88e-54
TRAF4	2.44e-58	0.46	0.628	0.22	5.77e-54
INO80C	2.47e-58	0.63	0.631	0.22	5.84e-54
MX1	2.54e-58	0.69	0.863	0.39	6.01e-54
AGPAT5	2.74e-58	0.49	0.455	0.13	6.49e-54
AMOTL2	2.79e-58	0.54	0.475	0.136	6.61e-54
SLC22A3	2.81e-58	0.6	0.335	0.073	6.65e-54
MRPS5	3.04e-58	0.59	0.824	0.335	7.21e-54
RRM1	3.1e-58	0.69	0.721	0.284	7.34e-54
COA4	3.33e-58	0.68	0.648	0.227	7.9e-54
RHOC	3.45e-58	0.6	0.969	0.523	8.18e-54
PTPRN2	3.86e-58	0.49	0.235	0.036	9.14e-54
SMTN	4.03e-58	0.66	0.575	0.196	9.54e-54
SMIM14	4.55e-58	0.7	0.944	0.806	1.08e-53
CAPG	5.16e-58	0.66	0.969	0.429	1.22e-53
PC	5.52e-58	0.57	0.455	0.125	1.31e-53
ATP5J	6.17e-58	0.54	0.994	0.594	1.46e-53
ZWINT	6.31e-58	0.8	0.447	0.122	1.5e-53
SNHG16	7.55e-58	0.6	0.98	0.743	1.79e-53
DEGS1	8.76e-58	0.67	0.966	0.734	2.08e-53
FAM57A	8.96e-58	0.69	0.5	0.155	2.12e-53
BTG3	8.98e-58	0.56	0.883	0.394	2.13e-53
IFI44	9.35e-58	0.64	0.654	0.229	2.22e-53
C4orf36	9.53e-58	0.25	0.187	0.023	2.26e-53
IMMP2L	1.1e-57	0.65	0.43	0.116	2.62e-53
LTA4H	1.16e-57	0.67	0.754	0.294	2.74e-53
TM9SF4	1.23e-57	0.59	0.732	0.291	2.91e-53
AASDHPPT	1.24e-57	0.55	0.682	0.247	2.94e-53
EMC6	1.62e-57	0.67	0.726	0.265	3.83e-53
ADH7	1.88e-57	0.52	0.489	0.125	4.46e-53
AAMDC	1.93e-57	0.7	0.528	0.158	4.57e-53
RB1	2.25e-57	0.44	0.802	0.331	5.32e-53
TSN	2.25e-57	0.58	0.866	0.352	5.33e-53
NDEL1	2.26e-57	0.58	0.844	0.355	5.35e-53
WDFY2	2.33e-57	0.54	0.751	0.304	5.53e-53
MRPS33	2.4e-57	0.71	0.612	0.204	5.68e-53
BMP1	2.64e-57	0.58	0.578	0.192	6.24e-53
ATG16L2	2.66e-57	0.53	0.383	0.093	6.29e-53
TMEM165	2.79e-57	0.64	0.863	0.388	6.6e-53
NIPAL2	2.82e-57	0.6	0.408	0.107	6.69e-53
RPF2	3.34e-57	0.6	0.67	0.23	7.91e-53
SSNA1	3.51e-57	0.63	0.791	0.311	8.3e-53
ZNF326	3.59e-57	0.4	0.561	0.178	8.5e-53
DNMBP	4.31e-57	0.54	0.464	0.138	1.02e-52
HADHB	4.65e-57	0.64	0.925	0.427	1.1e-52
PLAC1	4.72e-57	0.57	0.14	0.012	1.12e-52
POLD2	4.97e-57	0.67	0.905	0.367	1.18e-52
LIPA	5.94e-57	0.54	0.743	0.266	1.41e-52
MSRB1	6e-57	0.73	0.62	0.21	1.42e-52
SSSCA1	6.62e-57	0.68	0.662	0.23	1.57e-52
PLEKHF2	7.12e-57	0.45	0.573	0.179	1.69e-52
LSM4	7.88e-57	0.62	0.905	0.381	1.87e-52
CDCA7L	8.28e-57	0.55	0.547	0.169	1.96e-52
NUDT14	9.08e-57	0.71	0.617	0.211	2.15e-52
MRPS6	9.22e-57	0.64	0.743	0.278	2.18e-52
CYP51A1	9.72e-57	0.56	0.989	0.888	2.3e-52
DEPDC1	1.02e-56	0.27	0.299	0.059	2.42e-52
MTX2	1.07e-56	0.65	0.765	0.291	2.52e-52
SYBU	1.12e-56	0.64	0.285	0.053	2.65e-52
HMGCL	1.19e-56	0.69	0.511	0.153	2.82e-52
PTGS1	1.21e-56	0.46	0.444	0.117	2.86e-52
B3GALTL	1.31e-56	0.52	0.43	0.118	3.1e-52
COL12A1	1.34e-56	0.36	0.651	0.222	3.19e-52
LMNB2	1.35e-56	0.54	0.503	0.158	3.2e-52
LTBR	1.79e-56	0.62	0.813	0.336	4.24e-52
TRAP1	1.87e-56	0.67	0.788	0.323	4.44e-52
IFNGR1	1.89e-56	0.61	0.986	0.565	4.48e-52
METTL7A	2.09e-56	0.82	0.841	0.65	4.96e-52
IL17RE	2.7e-56	0.45	0.249	0.043	6.39e-52
MRPL40	2.84e-56	0.68	0.743	0.275	6.72e-52
TJP2	3.1e-56	0.48	0.455	0.131	7.35e-52
TXLNG2P	3.16e-56	0.32	0.327	0.072	7.48e-52
ARV1	3.69e-56	0.65	0.472	0.136	8.74e-52
LDHA	3.79e-56	0.36	1	0.818	8.99e-52
COBLL1	3.97e-56	0.48	0.525	0.166	9.39e-52
GTF2I	4.17e-56	0.58	0.832	0.35	9.88e-52
RNH1	4.62e-56	0.61	0.986	0.517	1.09e-51
MRPL2	6.19e-56	0.6	0.698	0.262	1.47e-51
VDAC1	6.63e-56	0.63	0.953	0.487	1.57e-51
SLC39A1	6.89e-56	0.63	0.897	0.406	1.63e-51
MANBAL	7.01e-56	0.66	0.749	0.282	1.66e-51
SDCBP2	7.58e-56	0.69	0.377	0.094	1.79e-51
RTKN	7.64e-56	0.63	0.634	0.228	1.81e-51
KIAA0020	8.62e-56	0.55	0.813	0.326	2.04e-51
UBAP1	9.44e-56	0.66	0.869	0.494	2.24e-51
PDZD11	9.88e-56	0.62	0.735	0.272	2.34e-51
HK2	1.05e-55	0.51	0.732	0.343	2.49e-51
GPD2	1.08e-55	0.46	0.556	0.182	2.56e-51
ITGB8	1.19e-55	0.37	0.913	0.53	2.82e-51
PPME1	1.2e-55	0.59	0.737	0.285	2.85e-51
ERAP1	1.21e-55	0.52	0.709	0.288	2.87e-51
TMA16	1.4e-55	0.45	0.64	0.227	3.31e-51
PLEC	1.73e-55	0.42	0.936	0.423	4.1e-51
PTPLB	1.74e-55	0.54	0.411	0.109	4.12e-51
EIF4E2	1.78e-55	0.62	0.872	0.367	4.23e-51
IAH1	1.94e-55	0.67	0.684	0.254	4.59e-51
GADD45A	2.15e-55	0.47	0.732	0.279	5.09e-51
RBP1	2.25e-55	0.8	0.816	0.426	5.33e-51
FAM35DP	2.27e-55	0.34	0.366	0.092	5.37e-51
TBRG4	2.37e-55	0.67	0.715	0.271	5.6e-51
AKR1C3	2.87e-55	0.62	0.668	0.23	6.8e-51
IDH2	2.91e-55	0.64	0.905	0.429	6.9e-51
METAP1	3.26e-55	0.57	0.721	0.273	7.73e-51
DHRSX	3.53e-55	0.54	0.486	0.145	8.35e-51
THOC3	3.76e-55	0.6	0.863	0.322	8.89e-51
TRAPPC5	3.87e-55	0.64	0.874	0.38	9.16e-51
PTPRE	3.9e-55	0.37	0.634	0.22	9.24e-51
FJX1	4e-55	0.51	0.268	0.051	9.48e-51
NDUFA2	4.06e-55	0.58	0.869	0.366	9.63e-51
LYPLA2	4.13e-55	0.62	0.757	0.296	9.79e-51
GOLIM4	4.27e-55	0.53	0.704	0.271	1.01e-50
NDUFC1	5.85e-55	0.57	0.983	0.498	1.38e-50
CTAGE4	6.49e-55	0.49	0.271	0.051	1.54e-50
NOC2L	6.86e-55	0.65	0.74	0.304	1.62e-50
MRPS35	6.87e-55	0.61	0.696	0.253	1.63e-50
ATP5D	7.75e-55	0.62	0.897	0.427	1.83e-50
DDX41	8.6e-55	0.67	0.648	0.24	2.04e-50
GNG12	1.03e-54	0.47	0.838	0.325	2.44e-50
SETD4	1.16e-54	0.66	0.517	0.167	2.74e-50
PSMD9	1.16e-54	0.62	0.911	0.443	2.75e-50
HDDC2	1.28e-54	0.6	0.726	0.273	3.03e-50
PAICS	1.54e-54	0.68	0.916	0.63	3.65e-50
PSMG4	1.56e-54	0.59	0.503	0.155	3.71e-50
RPL35	1.59e-54	0.39	0.997	0.739	3.76e-50
STK3	1.85e-54	0.54	0.723	0.277	4.38e-50
PPIB	1.91e-54	0.42	0.997	0.704	4.52e-50
RAB11A	2.04e-54	0.56	0.964	0.638	4.82e-50
XRCC4	2.41e-54	0.56	0.439	0.121	5.72e-50
BTBD10	2.6e-54	0.62	0.564	0.192	6.16e-50
SLC25A27	2.62e-54	0.38	0.257	0.047	6.2e-50
WDR18	2.86e-54	0.67	0.749	0.284	6.77e-50
MCC	2.9e-54	0.58	0.76	0.443	6.86e-50
CSE1L	3.19e-54	0.58	0.827	0.357	7.56e-50
SNRPA	3.27e-54	0.59	0.693	0.271	7.74e-50
KIF21A	3.52e-54	0.28	0.606	0.213	8.34e-50
NPEPPS	3.77e-54	0.44	0.88	0.427	8.93e-50
DDX60	4.14e-54	0.47	0.595	0.209	9.82e-50
MED20	4.26e-54	0.67	0.472	0.141	1.01e-49
UTP18	4.54e-54	0.62	0.676	0.252	1.08e-49
GCLC	4.94e-54	0.41	0.453	0.13	1.17e-49
MALL	5.25e-54	0.79	0.796	0.487	1.24e-49
PHLDB2	5.29e-54	0.38	0.86	0.344	1.25e-49
SLC26A6	5.81e-54	0.66	0.425	0.12	1.38e-49
RRAGC	5.91e-54	0.45	0.508	0.169	1.4e-49
RBFOX2	5.92e-54	0.41	0.751	0.299	1.4e-49
TMEM79	6.05e-54	0.78	0.43	0.125	1.43e-49
TECR	6.41e-54	0.6	0.983	0.518	1.52e-49
USMG5	6.44e-54	0.59	0.992	0.464	1.52e-49
RGS20	6.82e-54	0.63	0.299	0.064	1.62e-49
ARHGAP5	8.33e-54	0.31	0.684	0.261	1.97e-49
STAT6	8.4e-54	0.52	0.874	0.406	1.99e-49
PRRG4	9.68e-54	0.62	0.936	0.863	2.29e-49
PDK1	1.03e-53	0.39	0.542	0.178	2.45e-49
LETM2	1.09e-53	0.43	0.237	0.041	2.58e-49
CERS5	1.23e-53	0.57	0.754	0.294	2.92e-49
AGAP3	1.27e-53	0.48	0.405	0.109	3e-49
MORC3	1.34e-53	0.43	0.637	0.231	3.17e-49
COX5B	1.38e-53	0.49	0.997	0.628	3.27e-49
ALDH3A2	1.39e-53	0.64	0.838	0.432	3.29e-49
CARD17	1.62e-53	0.44	0.232	0.038	3.84e-49
TMED3	1.62e-53	0.65	0.799	0.329	3.85e-49
NMT1	1.66e-53	0.5	0.885	0.427	3.94e-49
MRPL37	1.74e-53	0.66	0.846	0.37	4.11e-49
CDKN2B-AS1	1.82e-53	0.73	0.57	0.262	4.31e-49
FAF2	1.96e-53	0.51	0.704	0.266	4.65e-49
SNRPC	1.96e-53	0.63	0.953	0.435	4.65e-49
GRHPR	2.24e-53	0.64	0.76	0.309	5.31e-49
UBE2L6	2.33e-53	0.6	0.964	0.524	5.53e-49
CKS1B	2.45e-53	0.67	0.754	0.297	5.8e-49
DLX2	2.46e-53	0.38	0.316	0.071	5.82e-49
MPP7	2.6e-53	0.62	0.704	0.39	6.16e-49
ITGB1	2.93e-53	0.52	0.997	0.674	6.93e-49
HMBS	2.98e-53	0.75	0.553	0.191	7.07e-49
MRPS21	2.99e-53	0.62	0.944	0.428	7.09e-49
MRPL35	3.22e-53	0.5	0.637	0.227	7.62e-49
CYB561D2	3.26e-53	0.67	0.55	0.182	7.71e-49
RUSC1	3.75e-53	0.64	0.57	0.199	8.89e-49
SLC25A26	4.1e-53	0.55	0.534	0.177	9.7e-49
FBL	4.13e-53	0.6	0.813	0.317	9.78e-49
MRPL23	5.23e-53	0.64	0.603	0.211	1.24e-48
TMEM43	5.47e-53	0.57	0.894	0.416	1.3e-48
SESN1	5.5e-53	0.58	0.534	0.175	1.3e-48
CTTNBP2NL	5.67e-53	0.41	0.62	0.22	1.34e-48
PPA1	6.59e-53	0.63	0.969	0.446	1.56e-48
YIF1B	6.93e-53	0.3	0.891	0.328	1.64e-48
PWP1	7.08e-53	0.62	0.863	0.377	1.68e-48
KIAA1522	8e-53	0.54	0.536	0.182	1.9e-48
UCHL5	8.14e-53	0.57	0.737	0.301	1.93e-48
LOC154761	9.81e-53	0.52	0.397	0.105	2.32e-48
PALB2	1.15e-52	0.48	0.411	0.114	2.73e-48
IFI6	1.24e-52	0.5	1	0.777	2.95e-48
RARS	1.29e-52	0.63	0.726	0.296	3.06e-48
EIF3B	1.36e-52	0.51	0.726	0.298	3.22e-48
NAA20	1.5e-52	0.65	0.947	0.416	3.55e-48
STAP2	1.56e-52	0.84	0.659	0.311	3.7e-48
PTRH2	1.62e-52	0.69	0.589	0.203	3.83e-48
CCNB1	1.66e-52	0.94	0.416	0.123	3.92e-48
CTNNA1	1.66e-52	0.59	0.983	0.514	3.94e-48
ADPRHL2	1.69e-52	0.7	0.581	0.202	4e-48
CWC15	1.71e-52	0.5	0.791	0.322	4.04e-48
PAFAH1B3	1.81e-52	0.71	0.559	0.187	4.29e-48
PRKAG1	1.86e-52	0.64	0.631	0.224	4.4e-48
NUTF2	1.94e-52	0.62	0.98	0.557	4.6e-48
SAA2	2.07e-52	0.37	0.427	0.137	4.9e-48
NCS1	2.1e-52	0.36	0.399	0.11	4.97e-48
TP73	2.1e-52	0.51	0.349	0.086	4.97e-48
RPS21	2.19e-52	0.57	0.983	0.52	5.18e-48
ADI1	2.42e-52	0.59	0.944	0.437	5.73e-48
NDUFB7	2.59e-52	0.58	0.969	0.496	6.13e-48
PISD	2.71e-52	0.6	0.673	0.257	6.43e-48
CCDC24	2.89e-52	0.6	0.313	0.072	6.84e-48
MRPL41	3.24e-52	0.59	0.902	0.41	7.67e-48
MGST2	3.52e-52	0.6	0.698	0.258	8.34e-48
STOM	5.27e-52	0.55	0.992	0.821	1.25e-47
SMC6	5.39e-52	0.41	0.592	0.208	1.28e-47
VAMP3	5.79e-52	0.55	0.746	0.282	1.37e-47
RIN2	6.23e-52	0.53	0.986	0.471	1.48e-47
SYNCRIP	6.3e-52	0.56	0.913	0.457	1.49e-47
SND1	6.34e-52	0.58	0.897	0.449	1.5e-47
CLTA	8.79e-52	0.63	0.902	0.397	2.08e-47
PTPLA	8.81e-52	0.48	0.369	0.093	2.09e-47
UBA6	8.9e-52	0.39	0.992	0.46	2.11e-47
OR7E37P	9.39e-52	0.35	0.338	0.083	2.22e-47
DCAF6	1.05e-51	0.45	0.793	0.337	2.48e-47
THEM6	1.06e-51	0.66	0.383	0.102	2.5e-47
ATP5I	1.08e-51	0.55	0.989	0.514	2.56e-47
IFNGR2	1.1e-51	0.56	0.927	0.459	2.62e-47
NCOA7	1.21e-51	0.52	0.838	0.48	2.87e-47
CNIH4	1.23e-51	0.61	0.975	0.444	2.92e-47
GPC1	1.37e-51	0.4	0.668	0.236	3.25e-47
SORBS2	1.46e-51	0.37	0.453	0.13	3.46e-47
LAYN	1.57e-51	0.53	0.478	0.147	3.73e-47
THOP1	1.58e-51	0.68	0.411	0.118	3.74e-47
SLC39A13	1.67e-51	0.59	0.656	0.251	3.95e-47
SP110	1.69e-51	0.43	0.656	0.239	4e-47
LAMTOR2	1.82e-51	0.59	0.908	0.391	4.31e-47
AHCY	1.86e-51	0.62	0.707	0.272	4.41e-47
BIK	2.39e-51	0.69	0.388	0.103	5.66e-47
KIF16B	2.39e-51	0.45	0.531	0.175	5.66e-47
ERG	2.4e-51	0.33	0.38	0.098	5.67e-47
ARPC1A	2.42e-51	0.64	0.874	0.395	5.74e-47
BMP2	2.47e-51	0.37	0.346	0.085	5.85e-47
SLC6A9	2.63e-51	0.6	0.344	0.087	6.22e-47
DAB2IP	2.82e-51	0.27	0.411	0.115	6.68e-47
LTB4R	3.16e-51	0.9	0.67	0.389	7.48e-47
SLBP	3.46e-51	0.59	0.774	0.322	8.2e-47
SSRP1	3.58e-51	0.33	0.754	0.307	8.49e-47
TRIAP1	3.59e-51	0.63	0.612	0.214	8.51e-47
TK1	3.63e-51	0.77	0.545	0.184	8.6e-47
MFF	3.66e-51	0.46	0.749	0.284	8.66e-47
MCRS1	4.27e-51	0.64	0.659	0.259	1.01e-46
MLST8	4.29e-51	0.69	0.578	0.212	1.02e-46
TMTC3	4.3e-51	0.37	0.964	0.421	1.02e-46
CBR4	4.74e-51	0.35	0.556	0.187	1.12e-46
DTX2	5.28e-51	0.5	0.542	0.184	1.25e-46
EPAS1	5.8e-51	0.42	0.908	0.41	1.37e-46
WNT4	5.81e-51	0.41	0.204	0.032	1.38e-46
DDX56	6.47e-51	0.59	0.807	0.333	1.53e-46
UBAP2	6.48e-51	0.43	0.587	0.209	1.54e-46
ANKLE2	6.95e-51	0.43	0.673	0.257	1.65e-46
MTHFD1L	6.99e-51	0.5	0.413	0.122	1.66e-46
KAZN	7.13e-51	0.35	0.318	0.074	1.69e-46
HARS	9.27e-51	0.58	0.799	0.332	2.19e-46
RPS6KA1	9.28e-51	0.5	0.411	0.115	2.2e-46
GPNMB	9.3e-51	0.61	0.933	0.393	2.2e-46
UQCRQ	9.52e-51	0.5	0.997	0.731	2.25e-46
UBE2Q2	1.12e-50	0.46	0.57	0.207	2.64e-46
RIMKLB	1.12e-50	0.48	0.539	0.189	2.64e-46
MRPL53	1.24e-50	0.57	0.757	0.303	2.93e-46
SLC22A20	1.28e-50	0.42	0.282	0.064	3.02e-46
CCDC137	1.34e-50	0.62	0.648	0.268	3.17e-46
MDH2	1.38e-50	0.6	0.986	0.506	3.28e-46
NCLN	1.5e-50	0.53	0.617	0.229	3.55e-46
TMEM237	1.64e-50	0.48	0.623	0.229	3.88e-46
UCK2	1.66e-50	0.51	0.668	0.272	3.94e-46
CHTF8	1.68e-50	0.59	0.665	0.26	3.97e-46
PIGF	1.91e-50	0.65	0.545	0.185	4.52e-46
ATIC	2.39e-50	0.64	0.617	0.229	5.67e-46
LPAR5	2.43e-50	0.61	0.349	0.088	5.75e-46
PGAP2	2.44e-50	0.69	0.436	0.131	5.77e-46
C21orf91	2.55e-50	0.39	0.642	0.238	6.03e-46
ARNTL2	3.09e-50	0.64	0.888	0.721	7.32e-46
FBXW5	3.3e-50	0.59	0.729	0.296	7.82e-46
SWAP70	3.35e-50	0.6	0.911	0.682	7.94e-46
MRPS25	3.46e-50	0.57	0.791	0.493	8.2e-46
SNRPD3	3.63e-50	0.59	0.947	0.447	8.59e-46
APLP2	3.78e-50	0.54	0.966	0.575	8.94e-46
PLOD2	3.79e-50	0.39	0.637	0.229	8.99e-46
TENM4	4.04e-50	0.28	0.377	0.106	9.57e-46
DMRTA1	4.51e-50	0.46	0.291	0.064	1.07e-45
TACC2	4.57e-50	0.48	0.573	0.207	1.08e-45
MATN2	4.88e-50	0.63	0.531	0.182	1.16e-45
MTHFD1	4.96e-50	0.65	0.631	0.25	1.17e-45
PSAT1	5.07e-50	0.69	0.453	0.138	1.2e-45
KCNJ15	5.37e-50	0.62	0.341	0.085	1.27e-45
SLC25A5	5.45e-50	0.43	1	0.759	1.29e-45
NPC2	5.49e-50	0.59	0.969	0.492	1.3e-45
CSRP2	5.92e-50	0.57	0.709	0.261	1.4e-45
ERAL1	5.99e-50	0.65	0.654	0.243	1.42e-45
TPI1	7.01e-50	0.33	1	0.817	1.66e-45
POLE3	7.22e-50	0.6	0.751	0.313	1.71e-45
ACTN4	7.82e-50	0.53	0.972	0.548	1.85e-45
MYH10	7.98e-50	0.46	0.547	0.199	1.89e-45
DACT2	8e-50	0.4	0.151	0.017	1.9e-45
XPNPEP1	8.03e-50	0.61	0.615	0.234	1.9e-45
TBCA	8.26e-50	0.58	0.916	0.406	1.96e-45
FANCE	8.6e-50	0.66	0.344	0.09	2.04e-45
MRS2	9.2e-50	0.52	0.461	0.142	2.18e-45
OXSR1	9.48e-50	0.46	0.458	0.143	2.24e-45
UQCR10	9.83e-50	0.56	0.992	0.527	2.33e-45
CDKN3	9.87e-50	0.88	0.388	0.111	2.34e-45
TMPRSS11A	1.26e-49	0.54	0.179	0.025	2.97e-45
IMPDH1	1.28e-49	0.63	0.712	0.324	3.03e-45
LOC401397	1.3e-49	0.51	0.779	0.3	3.09e-45
PDIA6	1.37e-49	0.52	0.983	0.607	3.24e-45
XYLT2	1.38e-49	0.35	0.846	0.373	3.26e-45
ANKRD33B	1.52e-49	0.34	0.277	0.06	3.6e-45
CCNG1	1.66e-49	0.49	0.634	0.226	3.93e-45
GTF2H1	2.21e-49	0.48	0.626	0.229	5.23e-45
TANC1	2.36e-49	0.32	0.648	0.257	5.59e-45
MYO19	2.36e-49	0.53	0.609	0.231	5.6e-45
SARNP	2.5e-49	0.6	0.888	0.402	5.91e-45
SEMA4B	2.56e-49	0.54	0.545	0.187	6.07e-45
FNTA	2.63e-49	0.59	0.542	0.184	6.24e-45
LIN7C	2.77e-49	0.42	0.888	0.515	6.55e-45
BRAT1	3.26e-49	0.59	0.626	0.238	7.73e-45
PIN4	3.94e-49	0.42	0.754	0.295	9.33e-45
HGSNAT	4.05e-49	0.49	0.651	0.26	9.59e-45
VGLL4	4.11e-49	0.46	0.698	0.279	9.73e-45
SRPK1	4.88e-49	0.45	0.709	0.284	1.16e-44
OPTN	5.89e-49	0.51	0.927	0.547	1.4e-44
ERCC6	6.21e-49	0.31	0.338	0.086	1.47e-44
PRELID1	6.34e-49	0.57	0.98	0.513	1.5e-44
COPS8	6.36e-49	0.55	0.933	0.423	1.51e-44
COX5A	6.4e-49	0.6	0.955	0.479	1.52e-44
PRMT3	6.74e-49	0.53	0.52	0.175	1.6e-44
GNL3	6.79e-49	0.58	0.897	0.444	1.61e-44
IFIT5	6.95e-49	0.5	0.453	0.141	1.65e-44
GLB1	7.37e-49	0.62	0.668	0.261	1.75e-44
PRICKLE2	7.76e-49	0.42	0.475	0.148	1.84e-44
ST5	9.06e-49	0.45	0.637	0.237	2.15e-44
SSBP1	9.11e-49	0.6	0.978	0.476	2.16e-44
PPP4C	1e-48	0.59	0.844	0.369	2.38e-44
CDK6	1.05e-48	0.28	0.67	0.259	2.48e-44
COX7B	1.06e-48	0.59	0.972	0.489	2.5e-44
SNHG8	1.12e-48	0.57	0.877	0.383	2.65e-44
IGSF8	1.16e-48	0.57	0.52	0.177	2.74e-44
RNF26	1.18e-48	0.71	0.492	0.167	2.79e-44
RPL27A	1.29e-48	0.32	1	0.958	3.05e-44
TRAF7	1.43e-48	0.43	0.729	0.3	3.39e-44
MAPKAPK3	1.47e-48	0.6	0.511	0.175	3.49e-44
MRPL48	1.51e-48	0.63	0.575	0.199	3.57e-44
ATP5SL	1.59e-48	0.62	0.609	0.225	3.76e-44
DLD	1.59e-48	0.51	0.877	0.382	3.77e-44
ACBD6	1.64e-48	0.59	0.567	0.197	3.89e-44
FLII	1.8e-48	0.55	0.858	0.402	4.26e-44
TRUB2	1.84e-48	0.65	0.642	0.24	4.36e-44
HADHA	1.89e-48	0.58	0.927	0.463	4.48e-44
C17orf89	2.01e-48	0.62	0.696	0.27	4.76e-44
EPHA1	2.03e-48	0.49	0.344	0.088	4.81e-44
MFSD12	2.22e-48	0.42	0.344	0.088	5.26e-44
PLA2G4F	2.42e-48	0.54	0.212	0.037	5.74e-44
PABPC4	2.57e-48	0.56	0.648	0.281	6.08e-44
PDHB	2.76e-48	0.57	0.858	0.356	6.55e-44
GLUD1	2.78e-48	0.52	0.832	0.416	6.58e-44
LAPTM4B	2.82e-48	0.45	0.662	0.242	6.68e-44
DPAGT1	3.31e-48	0.67	0.57	0.208	7.83e-44
PTGR1	3.63e-48	0.55	0.701	0.253	8.59e-44
COX8A	4.02e-48	0.54	0.986	0.558	9.52e-44
AACS	4.36e-48	0.58	0.458	0.147	1.03e-43
NDUFAF2	4.53e-48	0.53	0.536	0.185	1.07e-43
DIAPH1	4.6e-48	0.34	0.684	0.27	1.09e-43
MVP	4.67e-48	0.58	0.941	0.464	1.11e-43
PGBD3	4.85e-48	0.53	0.176	0.025	1.15e-43
NT5DC1	5.6e-48	0.47	0.531	0.179	1.33e-43
DCUN1D5	5.68e-48	0.3	0.754	0.382	1.35e-43
DHRS4L2	5.82e-48	0.52	0.715	0.3	1.38e-43
EXOC3	6.07e-48	0.51	0.55	0.195	1.44e-43
PRPF31	6.29e-48	0.59	0.796	0.349	1.49e-43
NUDT1	6.51e-48	0.67	0.575	0.207	1.54e-43
TMEM33	6.65e-48	0.45	0.978	0.893	1.57e-43
ATG7	7e-48	0.45	0.528	0.186	1.66e-43
PSMD3	7.45e-48	0.54	0.765	0.322	1.76e-43
PIEZO1	7.91e-48	0.42	0.645	0.257	1.87e-43
BTBD3	7.99e-48	0.49	0.369	0.1	1.89e-43
MARCKS	8.01e-48	0.37	0.972	0.45	1.9e-43
BOLA3	8.46e-48	0.53	0.718	0.269	2e-43
NGFRAP1	9.91e-48	0.6	0.927	0.423	2.35e-43
SH3TC1	1.02e-47	0.35	0.405	0.116	2.41e-43
PDIA4	1.19e-47	0.58	0.953	0.537	2.83e-43
HAUS1	1.21e-47	0.56	0.559	0.192	2.86e-43
RIOK3	1.26e-47	0.54	0.939	0.757	2.98e-43
SGMS1	1.27e-47	0.45	0.606	0.225	3e-43
CRYZ	1.33e-47	0.49	0.525	0.173	3.16e-43
AK2	1.34e-47	0.52	0.964	0.486	3.17e-43
PLTP	1.45e-47	0.63	0.684	0.274	3.42e-43
SORD	1.49e-47	0.57	0.525	0.178	3.52e-43
CCNB2	1.5e-47	0.83	0.355	0.097	3.56e-43
MTFP1	1.54e-47	0.67	0.494	0.165	3.65e-43
KIAA1217	1.96e-47	0.3	0.891	0.4	4.65e-43
RALB	2.13e-47	0.57	0.863	0.347	5.05e-43
PLEKHA1	2.14e-47	0.6	0.866	0.614	5.06e-43
CDIP1	2.15e-47	0.47	0.419	0.128	5.1e-43
PACSIN3	2.16e-47	0.65	0.469	0.158	5.12e-43
NEK6	2.28e-47	0.56	0.531	0.181	5.41e-43
BAG4	2.33e-47	0.26	0.746	0.287	5.53e-43
KIAA1598	2.75e-47	0.41	0.52	0.177	6.5e-43
TXN2	2.87e-47	0.61	0.818	0.357	6.8e-43
IFIT1	3.45e-47	0.64	0.534	0.205	8.18e-43
RPL32	3.5e-47	0.38	1	0.779	8.29e-43
TEX264	3.55e-47	0.62	0.631	0.238	8.4e-43
PMPCA	3.56e-47	0.6	0.76	0.322	8.44e-43
METTL5	3.59e-47	0.57	0.69	0.264	8.5e-43
CASP7	3.64e-47	0.58	0.589	0.213	8.63e-43
NDUFA11	3.65e-47	0.54	0.98	0.637	8.64e-43
DHRS3	3.74e-47	0.54	0.841	0.349	8.86e-43
PRDX2	3.79e-47	0.52	0.98	0.587	8.97e-43
DGCR2	3.99e-47	0.51	0.64	0.249	9.44e-43
SLC25A39	4.02e-47	0.62	0.866	0.405	9.51e-43
RRP1	4.56e-47	0.65	0.584	0.222	1.08e-42
C19orf70	4.69e-47	0.49	0.838	0.358	1.11e-42
SCRN1	4.72e-47	0.53	0.592	0.22	1.12e-42
C14orf1	5.15e-47	0.52	0.726	0.278	1.22e-42
CDK18	5.71e-47	0.29	0.349	0.093	1.35e-42
MMP14	6.09e-47	0.29	0.506	0.175	1.44e-42
APOA1BP	6.5e-47	0.59	0.869	0.385	1.54e-42
KARS	7.05e-47	0.58	0.858	0.379	1.67e-42
ACSL5	7.49e-47	0.5	0.503	0.162	1.77e-42
MDFI	7.55e-47	0.42	0.313	0.076	1.79e-42
RBM47	8.91e-47	0.42	0.506	0.175	2.11e-42
CYP3A5	9.04e-47	0.42	0.24	0.047	2.14e-42
C7orf10	9.05e-47	0.33	0.335	0.083	2.14e-42
DHRS13	1.03e-46	0.65	0.296	0.071	2.43e-42
AURKAIP1	1.07e-46	0.58	0.911	0.432	2.53e-42
PAMR1	1.1e-46	0.68	0.17	0.024	2.62e-42
CYYR1	1.11e-46	0.36	0.316	0.074	2.63e-42
TIMMDC1	1.16e-46	0.59	0.883	0.392	2.76e-42
FAM135A	1.18e-46	0.41	0.475	0.16	2.8e-42
ANP32B	1.24e-46	0.55	0.891	0.413	2.94e-42
PPP2R2B	1.32e-46	0.44	0.321	0.079	3.12e-42
ITGA5	1.34e-46	0.54	0.718	0.3	3.18e-42
BRWD1	1.39e-46	0.39	0.726	0.325	3.28e-42
SGK1	1.45e-46	0.58	0.944	0.483	3.44e-42
DR1	1.47e-46	0.48	0.726	0.317	3.49e-42
PSMA5	1.48e-46	0.51	0.93	0.44	3.5e-42
MMS19	1.58e-46	0.57	0.503	0.176	3.74e-42
MRPL11	1.59e-46	0.55	0.69	0.272	3.76e-42
GLO1	1.63e-46	0.55	0.885	0.378	3.86e-42
NSA2	1.64e-46	0.49	0.684	0.279	3.88e-42
CNP	1.68e-46	0.48	0.902	0.441	3.97e-42
ATP6V1E1	1.76e-46	0.56	0.894	0.407	4.16e-42
BIN3	1.86e-46	0.58	0.542	0.19	4.41e-42
MRPS11	2.05e-46	0.59	0.684	0.278	4.85e-42
MYO10	2.1e-46	0.52	0.849	0.585	4.98e-42
NUDCD3	2.13e-46	0.54	0.682	0.288	5.04e-42
SF3B5	2.24e-46	0.6	0.791	0.347	5.3e-42
SNRPD2	2.25e-46	0.51	0.997	0.599	5.32e-42
RPS2	2.43e-46	0.36	1	0.797	5.76e-42
MRPS7	2.46e-46	0.59	0.919	0.402	5.82e-42
ILVBL	2.49e-46	0.64	0.561	0.208	5.89e-42
FAM174A	2.71e-46	0.56	0.466	0.149	6.42e-42
SVIL	2.85e-46	0.29	0.944	0.466	6.76e-42
TPD52	3.25e-46	0.39	0.737	0.276	7.7e-42
CETN2	3.44e-46	0.61	0.595	0.217	8.16e-42
NEK7	3.66e-46	0.3	0.581	0.21	8.67e-42
STK24	3.78e-46	0.37	0.581	0.219	8.95e-42
LAMTOR1	4.68e-46	0.55	0.874	0.391	1.11e-41
ATP5A1	4.71e-46	0.47	0.997	0.665	1.12e-41
EXT1	4.97e-46	0.39	0.492	0.167	1.18e-41
NDST1	5.22e-46	0.41	0.592	0.224	1.24e-41
MTCH2	5.24e-46	0.56	0.838	0.357	1.24e-41
GADD45GIP1	5.44e-46	0.56	0.908	0.435	1.29e-41
AMZ2	5.57e-46	0.59	0.726	0.293	1.32e-41
SNRPF	5.62e-46	0.45	0.908	0.368	1.33e-41
MED28	6.48e-46	0.51	0.737	0.287	1.54e-41
RPL27	7.02e-46	0.38	1	0.734	1.66e-41
C10orf54	8.46e-46	0.41	0.687	0.258	2e-41
HDAC11	9.08e-46	0.49	0.268	0.059	2.15e-41
ZCCHC6	9.34e-46	0.42	0.735	0.329	2.21e-41
EPB41L1	9.62e-46	0.29	0.405	0.122	2.28e-41
CRB3	9.87e-46	0.65	0.307	0.075	2.34e-41
HSDL2	1.02e-45	0.45	0.436	0.136	2.41e-41
MED11	1.04e-45	0.67	0.374	0.108	2.47e-41
ARL8B	1.1e-45	0.48	0.832	0.37	2.6e-41
MRPL36	1.17e-45	0.59	0.824	0.325	2.76e-41
NT5C3	1.22e-45	0.48	0.757	0.325	2.89e-41
RHEB	1.24e-45	0.52	0.95	0.448	2.94e-41
HTRA1	1.39e-45	0.47	0.475	0.152	3.3e-41
ADRM1	1.56e-45	0.55	0.978	0.508	3.69e-41
TRMT112	1.58e-45	0.48	1	0.63	3.74e-41
HAUS4	1.67e-45	0.63	0.444	0.144	3.96e-41
MGMT	1.9e-45	0.58	0.506	0.171	4.49e-41
ESD	1.97e-45	0.59	0.874	0.382	4.66e-41
DNAJC5	2.04e-45	0.5	0.436	0.143	4.84e-41
PUSL1	2.06e-45	0.7	0.31	0.078	4.87e-41
MRPL28	2.07e-45	0.6	0.796	0.329	4.9e-41
DLX3	2.16e-45	0.43	0.285	0.067	5.12e-41
IER3IP1	2.29e-45	0.41	0.852	0.357	5.42e-41
REREP3	2.71e-45	0.52	0.229	0.045	6.42e-41
SLC22A15	2.74e-45	0.26	0.237	0.048	6.49e-41
SHMT1	2.78e-45	0.62	0.48	0.163	6.58e-41
ESRRA	2.95e-45	0.4	0.559	0.219	7e-41
FAM207A	3.02e-45	0.52	0.344	0.093	7.15e-41
SLIRP	3.03e-45	0.56	0.983	0.488	7.19e-41
ATF7	3.08e-45	0.48	0.693	0.29	7.29e-41
ITGAV	3.26e-45	0.38	0.726	0.329	7.73e-41
TUBGCP5	3.31e-45	0.69	0.5	0.201	7.84e-41
NDUFB10	3.4e-45	0.58	0.969	0.499	8.06e-41
CD109	3.44e-45	0.46	0.832	0.557	8.14e-41
LARP1	3.69e-45	0.31	0.838	0.397	8.74e-41
DENND2D	3.73e-45	0.38	0.478	0.154	8.84e-41
TICAM1	3.79e-45	0.37	0.413	0.125	8.97e-41
CCNC	4.09e-45	0.44	0.774	0.316	9.68e-41
RAP2B	4.42e-45	0.45	0.986	0.522	1.05e-40
MRPL16	4.45e-45	0.59	0.729	0.299	1.05e-40
RPL29	4.52e-45	0.45	0.997	0.683	1.07e-40
IPO5	4.65e-45	0.41	0.696	0.283	1.1e-40
PIGS	4.71e-45	0.54	0.668	0.269	1.12e-40
PSMB8	4.77e-45	0.58	0.955	0.499	1.13e-40
BTN3A3	5.34e-45	0.56	0.43	0.136	1.26e-40
SAMD9	5.8e-45	0.29	0.508	0.172	1.37e-40
NOLC1	5.92e-45	0.53	0.793	0.373	1.4e-40
C11orf31	5.92e-45	0.53	0.944	0.512	1.4e-40
MEMO1	6.45e-45	0.47	0.584	0.219	1.53e-40
CASZ1	6.78e-45	0.25	0.402	0.124	1.61e-40
SCO2	6.79e-45	0.59	0.612	0.236	1.61e-40
APOO	7.09e-45	0.55	0.436	0.137	1.68e-40
PMM2	7.96e-45	0.56	0.651	0.268	1.88e-40
TANC2	8.59e-45	0.3	0.478	0.167	2.03e-40
CHMP2B	8.64e-45	0.36	0.746	0.299	2.05e-40
ATP5B	9.52e-45	0.39	0.997	0.753	2.26e-40
FAM103A1	9.63e-45	0.44	0.774	0.321	2.28e-40
DDB1	1.02e-44	0.5	0.858	0.404	2.41e-40
TRAPPC2L	1.02e-44	0.6	0.765	0.322	2.42e-40
UXT	1.02e-44	0.56	0.732	0.302	2.43e-40
NOB1	1.09e-44	0.58	0.654	0.257	2.58e-40
NOMO1	1.09e-44	0.52	0.525	0.193	2.59e-40
PRPS2	1.11e-44	0.42	0.813	0.348	2.64e-40
SEPW1	1.21e-44	0.5	0.992	0.606	2.87e-40
RCC1	1.22e-44	0.66	0.455	0.156	2.88e-40
COX6B1	1.22e-44	0.51	0.997	0.588	2.89e-40
SMUG1	1.23e-44	0.72	0.696	0.366	2.92e-40
KDM5D	1.25e-44	0.36	0.358	0.099	2.95e-40
SEC13	1.29e-44	0.58	0.863	0.406	3.06e-40
MYCBP	1.32e-44	0.36	0.525	0.179	3.12e-40
CES2	1.32e-44	0.67	0.679	0.371	3.12e-40
EXTL3	1.7e-44	0.5	0.411	0.126	4.02e-40
PFKFB4	1.78e-44	0.52	0.254	0.055	4.21e-40
VPS36	1.79e-44	0.42	0.679	0.286	4.23e-40
AASS	1.97e-44	0.57	0.846	0.69	4.66e-40
SNRPA1	1.97e-44	0.56	0.869	0.4	4.67e-40
TSKU	1.98e-44	0.53	0.642	0.247	4.7e-40
ZDHHC9	2.06e-44	0.48	0.539	0.193	4.87e-40
ALDH9A1	2.14e-44	0.54	0.645	0.252	5.08e-40
ZNF259	2.48e-44	0.58	0.668	0.27	5.87e-40
PHB	2.69e-44	0.57	0.93	0.461	6.37e-40
UQCRC2	2.74e-44	0.56	0.877	0.403	6.5e-40
MMADHC	2.86e-44	0.57	0.927	0.42	6.77e-40
PRDX6	3.06e-44	0.55	0.958	0.471	7.25e-40
CDC25B	3.14e-44	0.43	0.573	0.219	7.43e-40
TM2D3	3.22e-44	0.52	0.69	0.274	7.63e-40
CYC1	3.51e-44	0.58	0.953	0.489	8.32e-40
MPP5	3.69e-44	0.35	0.416	0.131	8.74e-40
LOC96610	4.25e-44	0.29	0.698	0.291	1.01e-39
SDHA	4.32e-44	0.57	0.922	0.51	1.02e-39
RFXANK	4.37e-44	0.52	0.567	0.21	1.04e-39
ATPIF1	4.59e-44	0.56	0.966	0.492	1.09e-39
CBWD5	4.78e-44	0.39	0.617	0.24	1.13e-39
DRG1	4.99e-44	0.58	0.81	0.35	1.18e-39
RPL31	5.08e-44	0.33	1	0.779	1.2e-39
DDX1	5.33e-44	0.55	0.877	0.407	1.26e-39
ATG9A	5.4e-44	0.56	0.559	0.213	1.28e-39
SH3BP4	5.65e-44	0.45	0.411	0.126	1.34e-39
EHD2	5.65e-44	0.56	0.905	0.648	1.34e-39
C7orf49	5.68e-44	0.62	0.584	0.229	1.34e-39
CD59	5.68e-44	0.47	0.992	0.654	1.35e-39
ESYT1	5.72e-44	0.54	0.785	0.372	1.35e-39
COMMD6	5.81e-44	0.42	0.969	0.491	1.38e-39
DPM1	5.84e-44	0.5	0.69	0.271	1.38e-39
NFE2L2	6.3e-44	0.55	0.969	0.52	1.49e-39
RASIP1	6.38e-44	0.44	0.212	0.04	1.51e-39
NDUFA8	6.46e-44	0.58	0.821	0.346	1.53e-39
FAM127B	6.65e-44	0.54	0.799	0.352	1.58e-39
MRPL43	6.9e-44	0.54	0.704	0.281	1.63e-39
CORO1C	7.22e-44	0.54	0.944	0.464	1.71e-39
UGDH	7.38e-44	0.57	0.947	0.732	1.75e-39
PAQR7	7.43e-44	0.42	0.858	0.585	1.76e-39
TOMM6	7.68e-44	0.54	0.927	0.428	1.82e-39
IMP4	7.91e-44	0.59	0.791	0.339	1.87e-39
IDH1	8.13e-44	0.54	0.735	0.292	1.92e-39
ZDHHC5	8.82e-44	0.48	0.648	0.267	2.09e-39
IKBKG	8.9e-44	0.44	0.634	0.251	2.11e-39
SIPA1L1	9.45e-44	0.37	0.525	0.188	2.24e-39
CYB5R2	9.84e-44	0.59	0.427	0.134	2.33e-39
NCOA4	1.02e-43	0.53	0.883	0.42	2.41e-39
CCM2	1.04e-43	0.56	0.497	0.174	2.46e-39
UIMC1	1.05e-43	0.39	0.517	0.192	2.48e-39
CKAP5	1.05e-43	0.42	0.642	0.266	2.48e-39
LYPLAL1	1.05e-43	0.44	0.539	0.19	2.5e-39
KRT31	1.06e-43	0.27	0.148	0.019	2.51e-39
KDM5B	1.18e-43	0.42	0.721	0.313	2.8e-39
CCDC12	1.19e-43	0.53	0.824	0.376	2.83e-39
AZI2	1.2e-43	0.4	0.623	0.245	2.84e-39
CCDC124	1.23e-43	0.57	0.877	0.473	2.91e-39
RPS10	1.29e-43	0.44	0.992	0.677	3.05e-39
WDR77	1.3e-43	0.59	0.559	0.214	3.08e-39
UBE2L3	1.33e-43	0.5	0.997	0.547	3.16e-39
ZNHIT3	1.35e-43	0.51	0.626	0.24	3.2e-39
POLDIP2	1.39e-43	0.55	0.81	0.368	3.3e-39
HILPDA	1.59e-43	1.02	0.656	0.398	3.76e-39
MZT2B	1.68e-43	0.42	0.64	0.243	3.99e-39
RPS7	1.96e-43	0.44	0.994	0.686	4.64e-39
CLUH	1.99e-43	0.28	0.441	0.144	4.7e-39
BMS1	2.03e-43	0.38	0.872	0.504	4.8e-39
WDR65	2.26e-43	0.3	0.12	0.012	5.36e-39
STK25	2.3e-43	0.53	0.584	0.226	5.46e-39
TSTA3	2.35e-43	0.6	0.718	0.312	5.56e-39
ALDH3A1	2.52e-43	0.43	0.494	0.153	5.98e-39
HERC2P3	2.98e-43	0.29	0.416	0.134	7.05e-39
TOMM5	3e-43	0.55	0.961	0.46	7.11e-39
DDIT4	3.05e-43	0.49	0.966	0.638	7.22e-39
PITPNB	3.23e-43	0.52	0.939	0.472	7.65e-39
DUOXA1	3.31e-43	0.61	0.419	0.133	7.83e-39
PPIF	3.33e-43	0.53	0.673	0.275	7.89e-39
DNPH1	3.37e-43	0.57	0.807	0.36	7.99e-39
ARL3	3.66e-43	0.28	0.715	0.282	8.67e-39
RAB4A	3.67e-43	0.39	0.534	0.188	8.69e-39
MTHFS	3.91e-43	0.41	0.595	0.219	9.26e-39
DLAT	5.06e-43	0.42	0.478	0.162	1.2e-38
ANKRD29	5.13e-43	0.39	0.251	0.055	1.21e-38
YIF1A	5.62e-43	0.56	0.894	0.404	1.33e-38
NUDT2	5.69e-43	0.62	0.285	0.068	1.35e-38
DPM2	5.73e-43	0.5	0.774	0.317	1.36e-38
ROBO1	5.83e-43	0.37	0.575	0.227	1.38e-38
SKA3	5.84e-43	0.59	0.268	0.063	1.38e-38
RABGGTB	6.13e-43	0.48	0.637	0.245	1.45e-38
TARDBP	6.5e-43	0.49	0.911	0.437	1.54e-38
LRRFIP2	6.52e-43	0.42	0.626	0.255	1.54e-38
NMRAL1	7.06e-43	0.57	0.628	0.254	1.67e-38
TBC1D9B	7.09e-43	0.47	0.645	0.269	1.68e-38
DLGAP4	7.27e-43	0.37	0.715	0.315	1.72e-38
POLR1C	8.17e-43	0.56	0.642	0.257	1.94e-38
WDR4	8.93e-43	0.74	0.399	0.13	2.12e-38
TMX2	9.04e-43	0.59	0.777	0.346	2.14e-38
PBK	9.43e-43	0.73	0.285	0.071	2.23e-38
SRI	9.44e-43	0.52	0.955	0.521	2.24e-38
MRPL52	9.56e-43	0.47	0.816	0.476	2.27e-38
COASY	9.69e-43	0.53	0.698	0.288	2.3e-38
HMSD	9.87e-43	0.37	0.112	0.01	2.34e-38
TFDP1	1.21e-42	0.53	0.497	0.18	2.87e-38
NELFE	1.38e-42	0.54	0.832	0.365	3.28e-38
C19orf10	1.43e-42	0.53	0.986	0.538	3.38e-38
SRD5A1	1.48e-42	0.54	0.43	0.14	3.5e-38
PI4K2B	1.49e-42	0.29	0.282	0.069	3.52e-38
CMAS	1.5e-42	0.51	0.709	0.28	3.55e-38
FKBP3	1.54e-42	0.51	0.925	0.402	3.65e-38
GBE1	1.56e-42	0.52	0.511	0.189	3.69e-38
UBA7	1.6e-42	0.52	0.539	0.196	3.8e-38
MCM4	1.68e-42	0.66	0.74	0.417	3.99e-38
NEDD8	1.72e-42	0.51	0.989	0.585	4.06e-38
NDUFB1	1.72e-42	0.43	0.83	0.351	4.07e-38
RSPH3	1.72e-42	0.5	0.288	0.072	4.08e-38
ANKZF1	1.85e-42	0.47	0.486	0.168	4.39e-38
TAF9	1.87e-42	0.57	0.944	0.451	4.43e-38
HMGN3	1.94e-42	0.52	0.98	0.514	4.61e-38
EVPL	2.03e-42	0.38	0.408	0.129	4.81e-38
RANBP1	2.1e-42	0.56	0.933	0.443	4.98e-38
KXD1	2.16e-42	0.49	0.874	0.4	5.11e-38
TRAPPC4	2.24e-42	0.55	0.709	0.3	5.3e-38
F2RL1	2.31e-42	0.72	0.592	0.289	5.48e-38
PRDX1	2.38e-42	0.46	0.994	0.649	5.63e-38
ZNF57	2.55e-42	0.64	0.221	0.044	6.04e-38
RPRD1A	2.61e-42	0.38	0.517	0.192	6.18e-38
PJA1	2.61e-42	0.61	0.475	0.164	6.19e-38
C9orf3	2.67e-42	0.49	0.941	0.85	6.32e-38
ASCC3	2.73e-42	0.26	0.693	0.3	6.46e-38
DDX39A	3.03e-42	0.57	0.86	0.448	7.17e-38
RARS2	3.32e-42	0.49	0.682	0.284	7.86e-38
AP3B1	3.39e-42	0.42	0.637	0.256	8.03e-38
PRKCDBP	3.59e-42	0.54	0.863	0.377	8.51e-38
CTBS	3.83e-42	0.3	0.561	0.204	9.07e-38
MRPL51	3.88e-42	0.56	0.972	0.496	9.18e-38
ATG5	3.89e-42	0.42	0.698	0.287	9.2e-38
SLC7A2	4.02e-42	0.41	0.324	0.088	9.53e-38
RPL7L1	4.04e-42	0.56	0.93	0.714	9.56e-38
ZCCHC17	4.18e-42	0.5	0.648	0.255	9.9e-38
TAGLN2	4.27e-42	0.39	1	0.716	1.01e-37
CYBASC3	4.36e-42	0.61	0.511	0.192	1.03e-37
SHFM1	4.38e-42	0.49	0.997	0.607	1.04e-37
MYC	4.4e-42	0.56	0.841	0.422	1.04e-37
NUDCD1	4.69e-42	0.43	0.55	0.202	1.11e-37
SNX24	5.19e-42	0.36	0.296	0.075	1.23e-37
MRRF	5.25e-42	0.55	0.52	0.187	1.24e-37
COA3	6.01e-42	0.57	0.902	0.4	1.42e-37
TOMM34	6.13e-42	0.61	0.508	0.185	1.45e-37
PEX16	6.33e-42	0.51	0.584	0.222	1.5e-37
CTSC	6.36e-42	0.54	0.997	0.944	1.51e-37
MKKS	7.63e-42	0.37	0.765	0.317	1.81e-37
DPM3	7.95e-42	0.52	0.534	0.193	1.88e-37
AP3D1	8.17e-42	0.3	0.603	0.24	1.93e-37
COPS2	8.52e-42	0.36	0.684	0.277	2.02e-37
PCGF1	8.66e-42	0.6	0.52	0.194	2.05e-37
WDR43	9.03e-42	0.41	0.958	0.535	2.14e-37
ELOVL1	9.51e-42	0.55	0.897	0.424	2.25e-37
STAM	9.72e-42	0.34	0.581	0.224	2.3e-37
ABCE1	9.79e-42	0.44	0.732	0.307	2.32e-37
SLC7A4	1.02e-41	0.35	0.103	0.009	2.41e-37
GRINA	1.09e-41	0.37	0.919	0.477	2.58e-37
COL16A1	1.12e-41	0.3	0.528	0.186	2.66e-37
GTF3C6	1.19e-41	0.54	0.919	0.418	2.81e-37
MGAT2	1.19e-41	0.47	0.52	0.188	2.82e-37
LRPAP1	1.22e-41	0.42	1	0.978	2.89e-37
SMPD4	1.26e-41	0.49	0.648	0.293	2.97e-37
ABLIM1	1.33e-41	0.37	0.816	0.381	3.14e-37
CSDA	1.38e-41	0.42	0.913	0.48	3.28e-37
YIPF3	1.44e-41	0.54	0.807	0.35	3.41e-37
FAM46A	1.66e-41	0.34	0.642	0.248	3.92e-37
HMGB2	1.67e-41	0.5	0.791	0.34	3.94e-37
DDX39B	1.7e-41	0.5	0.913	0.493	4.02e-37
UFD1L	1.8e-41	0.51	0.866	0.404	4.26e-37
TGFA	1.81e-41	0.43	0.385	0.117	4.28e-37
CEBPG	1.84e-41	0.42	0.679	0.272	4.36e-37
VPS4B	1.89e-41	0.48	0.863	0.591	4.48e-37
PFDN1	1.89e-41	0.54	0.835	0.383	4.48e-37
EIF3I	1.91e-41	0.54	0.98	0.796	4.54e-37
TMEM87B	2.22e-41	0.33	0.603	0.241	5.27e-37
SUN1	2.32e-41	0.47	0.855	0.394	5.5e-37
REV1	2.33e-41	0.28	0.517	0.193	5.53e-37
DUS2L	2.37e-41	0.61	0.419	0.137	5.62e-37
SLC38A1	2.41e-41	0.34	0.927	0.467	5.71e-37
OVCA2	2.57e-41	0.49	0.701	0.298	6.09e-37
IQGAP3	2.67e-41	0.32	0.377	0.118	6.32e-37
ANLN	3.43e-41	0.71	0.321	0.093	8.12e-37
PSMB7	3.44e-41	0.58	0.983	0.507	8.14e-37
TMEM97	3.53e-41	0.51	0.469	0.168	8.36e-37
PLOD1	3.78e-41	0.52	0.684	0.285	8.96e-37
SNUPN	3.88e-41	0.58	0.489	0.171	9.2e-37
FAR1	3.96e-41	0.33	0.645	0.261	9.38e-37
NDUFS2	3.97e-41	0.54	0.927	0.449	9.41e-37
AAMP	4.01e-41	0.57	0.872	0.446	9.5e-37
CCAR1	4.22e-41	0.43	0.846	0.392	1e-36
ABCB6	4.62e-41	0.6	0.475	0.166	1.09e-36
GOT1	5.08e-41	0.56	0.536	0.204	1.2e-36
PDAP1	5.28e-41	0.46	0.897	0.613	1.25e-36
CSAG3	5.67e-41	0.45	0.268	0.065	1.34e-36
FAM96A	5.8e-41	0.48	0.844	0.345	1.37e-36
PVR	6.09e-41	0.66	0.615	0.321	1.44e-36
MARK1	6.14e-41	0.29	0.332	0.094	1.45e-36
SERPINE1	6.42e-41	0.54	0.718	0.352	1.52e-36
UBE2G1	6.63e-41	0.43	0.866	0.441	1.57e-36
STRA13	6.77e-41	0.58	0.774	0.338	1.6e-36
MRPL4	7.04e-41	0.53	0.729	0.325	1.67e-36
CMC1	7.6e-41	0.5	0.634	0.251	1.8e-36
TSEN34	8.26e-41	0.54	0.57	0.227	1.96e-36
PSME3	8.52e-41	0.52	0.891	0.421	2.02e-36
TWF1	9.08e-41	0.4	0.701	0.282	2.15e-36
RABGEF1	9.35e-41	0.44	0.69	0.315	2.21e-36
GALK2	9.62e-41	0.45	0.542	0.204	2.28e-36
PCNA	9.74e-41	0.57	0.682	0.277	2.31e-36
TPRKB	9.86e-41	0.43	0.668	0.258	2.33e-36
TTLL12	1.01e-40	0.49	0.466	0.166	2.39e-36
VEZT	1.05e-40	0.34	0.765	0.331	2.48e-36
HRH1	1.14e-40	0.8	0.489	0.221	2.7e-36
ERI2	1.17e-40	0.42	0.299	0.078	2.77e-36
MYEOV2	1.3e-40	0.49	0.83	0.351	3.07e-36
ANXA1	1.36e-40	0.4	1	0.73	3.23e-36
BCKDK	1.38e-40	0.56	0.662	0.278	3.28e-36
PYGB	1.4e-40	0.45	0.729	0.314	3.33e-36
CCDC25	1.51e-40	0.33	0.62	0.252	3.58e-36
SOD2	1.51e-40	0.51	0.925	0.521	3.58e-36
SYNE2	1.69e-40	0.33	0.941	0.512	4e-36
SLC30A9	1.75e-40	0.38	0.701	0.298	4.15e-36
PYY2	1.79e-40	0.51	0.327	0.091	4.25e-36
TBL2	1.92e-40	0.56	0.52	0.195	4.56e-36
TMEM54	2.01e-40	0.66	0.372	0.115	4.77e-36
RBM17	2.08e-40	0.41	0.944	0.495	4.92e-36
SS18L2	2.28e-40	0.44	0.679	0.268	5.4e-36
MGME1	2.39e-40	0.47	0.514	0.188	5.66e-36
LDLRAD3	2.43e-40	0.56	0.369	0.115	5.75e-36
CAPN2	2.65e-40	0.5	0.98	0.592	6.27e-36
EVPLL	2.65e-40	0.54	0.168	0.027	6.28e-36
DSG2	2.72e-40	0.59	0.885	0.733	6.45e-36
MKI67	2.86e-40	0.47	0.316	0.089	6.79e-36
VCP	3.18e-40	0.49	0.983	0.61	7.52e-36
SULF2	3.18e-40	0.44	0.673	0.283	7.54e-36
PUS7	3.23e-40	0.47	0.486	0.18	7.65e-36
GSS	3.42e-40	0.6	0.64	0.262	8.11e-36
PARP1	3.89e-40	0.5	0.807	0.381	9.21e-36
LYSMD2	3.97e-40	0.43	0.383	0.114	9.41e-36
ARL6IP6	4.68e-40	0.37	0.654	0.262	1.11e-35
FEM1B	4.8e-40	0.54	0.455	0.162	1.14e-35
APEX2	4.8e-40	0.6	0.394	0.127	1.14e-35
SLC6A10P	5.14e-40	0.3	0.26	0.064	1.22e-35
MRPS18C	5.49e-40	0.39	0.816	0.341	1.3e-35
PCYT1A	5.85e-40	0.5	0.52	0.195	1.39e-35
TMEM164	6.45e-40	0.27	0.313	0.087	1.53e-35
ZDHHC6	6.64e-40	0.43	0.612	0.239	1.57e-35
VPS26A	7.13e-40	0.46	0.905	0.446	1.69e-35
CAPNS1	8.07e-40	0.38	0.665	0.275	1.91e-35
PIK3CB	8.33e-40	0.34	0.399	0.132	1.97e-35
NARS	8.34e-40	0.5	0.863	0.406	1.98e-35
MRPL13	8.68e-40	0.52	0.913	0.383	2.06e-35
PTER	9.6e-40	0.45	0.408	0.136	2.27e-35
DOCK1	9.98e-40	0.37	0.536	0.209	2.36e-35
MRPL50	1.06e-39	0.5	0.723	0.296	2.52e-35
RAPGEFL1	1.08e-39	0.26	0.383	0.119	2.57e-35
SLC9A3R1	1.12e-39	0.5	0.899	0.411	2.65e-35
TIMM23	1.12e-39	0.49	0.933	0.512	2.65e-35
LYAR	1.18e-39	0.52	0.531	0.204	2.8e-35
FADD	1.25e-39	0.5	0.567	0.215	2.96e-35
BID	1.33e-39	0.49	0.754	0.317	3.15e-35
HSPA4	1.41e-39	0.49	0.74	0.343	3.33e-35
NDUFS1	1.42e-39	0.47	0.673	0.278	3.36e-35
FARSA	1.45e-39	0.55	0.821	0.359	3.43e-35
HERC6	1.47e-39	0.53	0.489	0.182	3.48e-35
PITRM1	1.64e-39	0.52	0.634	0.28	3.89e-35
GNB1	1.65e-39	0.31	0.715	0.319	3.92e-35
PSMB2	1.66e-39	0.45	0.997	0.906	3.93e-35
CHCHD5	1.69e-39	0.43	0.578	0.217	3.99e-35
DUSP23	1.72e-39	0.49	0.791	0.335	4.08e-35
TCP1	1.73e-39	0.51	0.978	0.547	4.1e-35
PAK1	1.77e-39	0.49	0.617	0.255	4.2e-35
YARS	1.83e-39	0.48	0.771	0.349	4.33e-35
HDLBP	1.85e-39	0.47	0.98	0.563	4.39e-35
CTNND1	1.88e-39	0.46	0.913	0.458	4.44e-35
CLIP1	1.99e-39	0.38	0.763	0.346	4.71e-35
SHISA5	1.99e-39	0.5	0.969	0.553	4.72e-35
CCT5	2.17e-39	0.56	0.964	0.463	5.14e-35
COX16	2.23e-39	0.34	0.93	0.483	5.27e-35
SERTAD3	2.31e-39	0.48	0.564	0.211	5.48e-35
PAM	2.52e-39	0.46	0.807	0.381	5.97e-35
NUDT22	2.62e-39	0.58	0.57	0.224	6.21e-35
METTL8	2.69e-39	0.6	0.933	0.895	6.38e-35
C9orf123	3.2e-39	0.26	0.698	0.287	7.58e-35
C3orf37	3.21e-39	0.55	0.729	0.299	7.59e-35
ZC3H14	3.27e-39	0.38	0.69	0.292	7.73e-35
PSMD6	3.44e-39	0.53	0.824	0.38	8.15e-35
ITM2B	3.73e-39	0.3	1	0.824	8.84e-35
BIRC5	3.83e-39	0.75	0.411	0.146	9.08e-35
DLGAP5	4.02e-39	0.73	0.243	0.058	9.51e-35
CXCL16	4.35e-39	0.74	0.743	0.501	1.03e-34
MRPS14	4.49e-39	0.36	0.696	0.28	1.06e-34
MRPL22	4.55e-39	0.39	0.813	0.382	1.08e-34
STK17A	4.65e-39	0.26	0.553	0.213	1.1e-34
NCSTN	4.76e-39	0.51	0.765	0.351	1.13e-34
LRRC41	4.78e-39	0.53	0.696	0.303	1.13e-34
BTF3	5.01e-39	0.42	0.997	0.701	1.19e-34
QTRT1	5.1e-39	0.47	0.712	0.294	1.21e-34
MKRN2	5.16e-39	0.47	0.525	0.198	1.22e-34
GJB4	6.17e-39	0.57	0.223	0.049	1.46e-34
SH3GL1	6.28e-39	0.42	0.475	0.175	1.49e-34
RIOK1	6.31e-39	0.45	0.598	0.24	1.49e-34
TMEM48	6.52e-39	0.53	0.377	0.124	1.54e-34
PDHA1	6.58e-39	0.48	0.799	0.392	1.56e-34
SARS2	6.71e-39	0.62	0.388	0.13	1.59e-34
PIH1D1	6.85e-39	0.51	0.771	0.354	1.62e-34
SOWAHC	7.2e-39	0.46	0.687	0.457	1.7e-34
BCR	7.93e-39	0.34	0.433	0.152	1.88e-34
MPDU1	8.15e-39	0.58	0.609	0.258	1.93e-34
CCRL1	9.44e-39	0.39	0.14	0.019	2.24e-34
ELAC2	9.52e-39	0.52	0.654	0.281	2.26e-34
BAP1	1.05e-38	0.44	0.603	0.246	2.48e-34
MRPS24	1.12e-38	0.58	0.877	0.406	2.64e-34
KEAP1	1.27e-38	0.51	0.704	0.302	3.02e-34
ECHS1	1.29e-38	0.55	0.863	0.399	3.05e-34
HSPA9	1.32e-38	0.49	0.972	0.554	3.12e-34
NDUFAB1	1.34e-38	0.55	0.955	0.463	3.17e-34
TMEM242	1.37e-38	0.25	0.626	0.251	3.25e-34
MAN1B1	1.44e-38	0.5	0.57	0.225	3.41e-34
IMPACT	1.45e-38	0.42	0.503	0.198	3.43e-34
RAP1GDS1	1.53e-38	0.34	0.832	0.375	3.61e-34
SSFA2	1.55e-38	0.31	0.698	0.294	3.67e-34
MAEA	1.55e-38	0.53	0.642	0.268	3.68e-34
THOC6	1.61e-38	0.5	0.712	0.309	3.81e-34
TRIP10	1.72e-38	0.45	0.553	0.219	4.07e-34
HCP5	1.72e-38	0.51	0.36	0.109	4.08e-34
USP10	1.81e-38	0.47	0.902	0.423	4.28e-34
BAG1	1.85e-38	0.48	0.774	0.475	4.38e-34
ATF1	1.92e-38	0.32	0.494	0.183	4.54e-34
NPTN	1.94e-38	0.45	0.983	0.552	4.61e-34
NDUFB3	1.96e-38	0.5	0.933	0.456	4.65e-34
ANAPC11	1.98e-38	0.51	0.994	0.533	4.7e-34
POLR1E	2.02e-38	0.57	0.385	0.129	4.78e-34
EFTUD1	2.17e-38	0.45	0.391	0.127	5.13e-34
IP6K2	2.55e-38	0.46	0.88	0.396	6.04e-34
DNAJA3	2.61e-38	0.51	0.612	0.249	6.19e-34
POLR2F	2.64e-38	0.42	0.894	0.418	6.25e-34
PSMB9	2.68e-38	0.51	0.992	0.568	6.36e-34
AREG	2.91e-38	0.45	0.506	0.181	6.9e-34
EXOSC5	3.09e-38	0.6	0.514	0.196	7.31e-34
CSNK2B	3.09e-38	0.52	0.88	0.435	7.33e-34
ZNF503-AS2	3.2e-38	0.4	0.215	0.047	7.58e-34
CCL20	3.28e-38	0.81	0.243	0.057	7.77e-34
RNF43	3.37e-38	0.42	0.271	0.071	7.99e-34
SORL1	3.53e-38	0.31	0.567	0.231	8.37e-34
ATP6V1F	3.66e-38	0.54	0.933	0.468	8.68e-34
UBE2F	3.7e-38	0.42	0.659	0.271	8.76e-34
PSMD14	3.85e-38	0.54	0.869	0.385	9.11e-34
FAM69A	3.87e-38	0.37	0.609	0.247	9.16e-34
CCT8	4.02e-38	0.53	0.905	0.44	9.51e-34
DARS	4.05e-38	0.46	0.925	0.445	9.6e-34
WDR91	4.22e-38	0.75	0.715	0.503	9.99e-34
BAIAP2L1	4.92e-38	0.43	0.486	0.189	1.17e-33
ZMPSTE24	4.93e-38	0.38	0.765	0.326	1.17e-33
TSR1	5.45e-38	0.63	0.735	0.456	1.29e-33
KRI1	5.51e-38	0.53	0.603	0.298	1.3e-33
SNRPE	5.72e-38	0.45	0.955	0.431	1.36e-33
PSMB5	5.76e-38	0.57	0.958	0.481	1.36e-33
PPIH	5.78e-38	0.61	0.469	0.175	1.37e-33
NT5C	6.25e-38	0.55	0.726	0.313	1.48e-33
ELP2	6.78e-38	0.43	0.659	0.292	1.61e-33
TXNL4A	7.02e-38	0.39	0.45	0.155	1.66e-33
AATF	7.27e-38	0.53	0.693	0.303	1.72e-33
CCND2	7.28e-38	0.36	0.958	0.555	1.72e-33
CHID1	7.5e-38	0.43	0.704	0.307	1.78e-33
CHMP3	7.55e-38	0.46	0.891	0.439	1.79e-33
ETFA	7.57e-38	0.53	0.858	0.396	1.79e-33
SPAG7	7.59e-38	0.54	0.807	0.355	1.8e-33
TGFB2	7.83e-38	0.28	0.346	0.105	1.85e-33
MVD	8.23e-38	0.51	0.478	0.17	1.95e-33
ARHGAP8	8.45e-38	0.42	0.478	0.175	2e-33
RBM7	8.63e-38	0.4	0.707	0.3	2.04e-33
NUP85	9.25e-38	0.53	0.603	0.252	2.19e-33
SNX3	9.34e-38	0.47	0.866	0.389	2.21e-33
MCM3	9.39e-38	0.61	0.609	0.27	2.22e-33
GARS	1e-37	0.52	0.774	0.361	2.38e-33
PUM1	1.04e-37	0.41	0.86	0.477	2.47e-33
SRP72	1.05e-37	0.41	0.827	0.398	2.48e-33
GNL2	1.06e-37	0.51	0.693	0.311	2.52e-33
POP4	1.07e-37	0.44	0.601	0.24	2.53e-33
EMC3	1.08e-37	0.51	0.849	0.413	2.56e-33
SMC2	1.08e-37	0.37	0.461	0.168	2.57e-33
HSPB8	1.09e-37	0.37	0.55	0.194	2.58e-33
NOL8	1.11e-37	0.39	0.601	0.256	2.64e-33
ATXN10	1.16e-37	0.48	0.872	0.386	2.74e-33
IL15RA	1.2e-37	0.49	0.475	0.173	2.84e-33
SLC15A3	1.21e-37	0.58	0.254	0.064	2.87e-33
STAT1	1.31e-37	0.49	0.953	0.519	3.1e-33
MAD1L1	1.36e-37	0.46	0.517	0.195	3.22e-33
USB1	1.36e-37	0.55	0.626	0.261	3.22e-33
KIAA1033	1.41e-37	0.32	0.654	0.289	3.33e-33
RPE	1.42e-37	0.46	0.545	0.213	3.37e-33
PSMG2	1.42e-37	0.44	0.656	0.261	3.37e-33
ZDHHC16	1.44e-37	0.63	0.458	0.171	3.41e-33
IFI30	1.44e-37	0.57	0.561	0.231	3.41e-33
RPP25L	1.49e-37	0.58	0.397	0.131	3.54e-33
LAMP2	1.68e-37	0.5	0.983	0.775	3.98e-33
TCF3	1.8e-37	0.32	0.492	0.195	4.27e-33
SEC61G	1.82e-37	0.52	0.978	0.46	4.31e-33
SMARCC1	1.83e-37	0.3	0.595	0.247	4.35e-33
LAS1L	1.89e-37	0.53	0.581	0.236	4.48e-33
RAMP1	1.9e-37	0.57	0.33	0.094	4.5e-33
SUMO3	1.93e-37	0.48	0.955	0.477	4.57e-33
CCDC58	1.97e-37	0.38	0.712	0.327	4.68e-33
TRADD	2.11e-37	0.48	0.651	0.273	4.99e-33
RRP9	2.2e-37	0.59	0.469	0.174	5.22e-33
WDR12	2.27e-37	0.47	0.545	0.205	5.38e-33
PPHLN1	2.51e-37	0.44	0.807	0.403	5.95e-33
CPSF3	2.98e-37	0.51	0.542	0.208	7.05e-33
FUCA2	3.03e-37	0.45	0.698	0.302	7.17e-33
FDXR	3.1e-37	0.59	0.374	0.124	7.35e-33
PAM16	3.2e-37	0.46	0.472	0.168	7.57e-33
DECR2	3.26e-37	0.5	0.377	0.121	7.73e-33
NIPA2	3.45e-37	0.46	0.782	0.405	8.16e-33
VTA1	3.61e-37	0.45	0.88	0.413	8.55e-33
ANXA11	3.73e-37	0.41	0.785	0.355	8.84e-33
COL5A2	3.78e-37	0.36	0.601	0.24	8.96e-33
SPRR1B	3.84e-37	0.78	0.251	0.062	9.1e-33
SKA2	3.88e-37	0.31	0.936	0.605	9.19e-33
ACAD9	3.88e-37	0.56	0.581	0.246	9.2e-33
PHB2	3.98e-37	0.52	0.908	0.435	9.43e-33
PRODH	4.18e-37	0.45	0.277	0.072	9.9e-33
PALMD	4.24e-37	0.38	0.402	0.133	1e-32
LLGL2	4.53e-37	0.45	0.282	0.076	1.07e-32
MTX1	4.53e-37	0.55	0.601	0.254	1.07e-32
NCBP2	4.76e-37	0.48	0.788	0.362	1.13e-32
KIF20A	4.89e-37	0.86	0.226	0.054	1.16e-32
C1orf106	4.9e-37	0.64	0.606	0.334	1.16e-32
CBX1	5.04e-37	0.38	0.581	0.233	1.19e-32
RTN4	5.14e-37	0.37	0.916	0.477	1.22e-32
COQ4	5.16e-37	0.49	0.57	0.239	1.22e-32
FAM134B	5.19e-37	0.45	0.237	0.057	1.23e-32
EIF3C	5.41e-37	0.51	0.95	0.528	1.28e-32
HYAL1	5.45e-37	0.73	0.291	0.086	1.29e-32
CSNK1A1	5.94e-37	0.47	0.978	0.613	1.41e-32
H2AFY	6.03e-37	0.42	0.838	0.397	1.43e-32
C16orf91	6.18e-37	0.52	0.508	0.188	1.46e-32
C20orf27	6.37e-37	0.45	0.578	0.224	1.51e-32
B3GALNT2	6.44e-37	0.41	0.832	0.568	1.53e-32
RAB9A	6.48e-37	0.37	0.547	0.21	1.54e-32
TMEM11	6.69e-37	0.48	0.704	0.297	1.58e-32
FOXK2	6.81e-37	0.29	0.612	0.262	1.61e-32
CSTF2	7.08e-37	0.51	0.52	0.194	1.68e-32
UROD	7.85e-37	0.52	0.749	0.333	1.86e-32
SDHC	8.85e-37	0.47	0.919	0.437	2.1e-32
FKBP15	9.29e-37	0.47	0.411	0.145	2.2e-32
ALDH4A1	9.35e-37	0.56	0.293	0.084	2.21e-32
ARL6IP4	9.76e-37	0.49	0.939	0.477	2.31e-32
RPL38	1.02e-36	0.43	0.997	0.66	2.41e-32
ELMSAN1	1.06e-36	0.41	0.978	0.777	2.52e-32
MRPL24	1.07e-36	0.53	0.732	0.324	2.53e-32
HINT2	1.09e-36	0.51	0.648	0.265	2.58e-32
LSM5	1.11e-36	0.32	0.844	0.41	2.63e-32
EARS2	1.12e-36	0.56	0.349	0.111	2.66e-32
EIF3D	1.13e-36	0.52	0.916	0.472	2.68e-32
LAP3	1.13e-36	0.49	0.832	0.395	2.68e-32
PFKL	1.18e-36	0.48	0.835	0.415	2.79e-32
KATNBL1	1.25e-36	0.28	0.693	0.288	2.96e-32
KLF4	1.28e-36	0.37	0.709	0.311	3.03e-32
DHX15	1.34e-36	0.42	0.824	0.385	3.17e-32
BCL10	1.53e-36	0.29	0.869	0.453	3.62e-32
[truncated: 2,048 more rows]

## Sheet: X4
	p_val	avg_logFC	pct.1	pct.2	p_val_adj
ITGB6	7.4e-275	1.59	0.762	0.085	1.75e-270
MMP13	2.35e-251	1.76	0.53	0.036	5.57e-247
FBXO2	2.35e-250	1.35	0.54	0.036	5.57e-246
LGALS7B	7.5e-241	1.55	0.951	0.174	1.78e-236
DNAH5	6.12e-239	0.31	0.448	0.022	1.45e-234
GJB6	1.59e-223	1.45	0.863	0.143	3.76e-219
GJB2	9.8e-213	1.46	0.963	0.207	2.32e-208
PLEK2	1.34e-208	1.41	0.89	0.173	3.17e-204
COL17A1	6.31e-204	1.42	0.963	0.208	1.49e-199
CDH3	1.35e-202	1.35	0.997	0.253	3.21e-198
CALML3	2.01e-190	1.33	0.963	0.246	4.75e-186
CA9	1.37e-187	1.33	0.378	0.022	3.24e-183
TP53AIP1	5.83e-187	1.37	0.768	0.144	1.38e-182
SERPINE2	7.43e-187	1.33	0.817	0.152	1.76e-182
SLC38A5	4.86e-186	1.37	0.832	0.165	1.15e-181
KRT15	3.53e-179	1.6	0.817	0.186	8.36e-175
MMP1	1.83e-177	1.55	0.506	0.052	4.34e-173
S100A2	7.5e-177	1.35	1	0.285	1.78e-172
LAMB3	5.17e-176	1.31	0.963	0.279	1.22e-171
SFN	2.24e-173	1.22	1	0.304	5.32e-169
ANXA8L2	4.35e-172	1.2	0.936	0.207	1.03e-167
ANXA8L1	7.76e-170	1.25	0.963	0.209	1.84e-165
PLAU	2.08e-169	1.28	0.939	0.245	4.92e-165
IL20RB	4.16e-169	1.31	0.814	0.165	9.86e-165
CA2	1.81e-168	1.41	0.823	0.184	4.3e-164
KRT16	1.69e-167	1.27	0.988	0.271	4e-163
PTHLH	2.58e-166	1.35	0.851	0.205	6.11e-162
LINC00842	5.19e-165	0.36	0.747	0.141	1.23e-160
SOX15	1.23e-163	1.19	0.921	0.25	2.9e-159
KRT5	3.59e-163	1.23	1	0.352	8.51e-159
CLCA2	1.86e-162	1.19	0.966	0.25	4.41e-158
TXNDC17	2.13e-161	1.11	0.985	0.379	5.04e-157
FAT2	2.03e-160	0.85	0.741	0.151	4.81e-156
VSNL1	1.75e-159	1.19	0.884	0.215	4.15e-155
KRT14	2.94e-158	1.29	1	0.421	6.96e-154
TP63	4.75e-156	1.13	0.997	0.292	1.12e-151
NSG1	4.14e-155	1.03	0.585	0.087	9.82e-151
CSPG4	6.53e-154	0.93	0.716	0.138	1.55e-149
TENM2	1.75e-152	0.98	0.854	0.205	4.16e-148
COL22A1	5.23e-152	0.49	0.287	0.014	1.24e-147
FERMT1	5.63e-152	0.87	0.674	0.124	1.33e-147
ITGA3	1.2e-149	0.99	0.902	0.234	2.84e-145
SERPINB5	3.69e-148	1.14	0.991	0.272	8.74e-144
SULF2	3.07e-147	1.15	0.896	0.268	7.27e-143
SLC7A8	9.2e-147	1.21	0.933	0.302	2.18e-142
SEMA3C	3.1e-146	1.08	0.78	0.175	7.34e-142
TNFRSF12A	2.1e-144	1.1	0.979	0.34	4.99e-140
THBS2	5.9e-144	1.01	0.841	0.185	1.4e-139
SERINC2	7.84e-144	1.11	0.884	0.248	1.86e-139
AIM2	2.92e-143	1.21	0.622	0.113	6.92e-139
LYPD1	3.1e-142	0.72	0.326	0.023	7.34e-138
SLITRK6	7.77e-141	1.02	0.366	0.032	1.84e-136
SDK2	3.61e-140	0.61	0.61	0.107	8.54e-136
TK1	1.34e-139	1.26	0.75	0.17	3.17e-135
TP73	6.35e-139	0.89	0.518	0.075	1.5e-134
RAB38	7.14e-139	1.21	0.72	0.157	1.69e-134
MIR205HG	1.06e-138	1.07	0.982	0.309	2.51e-134
C19orf33	1.76e-138	1.05	0.811	0.18	4.17e-134
PKP3	3.9e-138	1.08	0.872	0.231	9.23e-134
LGALS7	3.65e-137	1.01	0.912	0.216	8.64e-133
PROC	1.7e-136	0.77	0.21	0.006	4.03e-132
SEMA4B	7.85e-136	1.09	0.744	0.174	1.86e-131
ITGA6	2.21e-135	1.02	0.976	0.324	5.23e-131
CXCL14	1.56e-133	1.21	0.945	0.339	3.7e-129
SLC6A15	2.6e-133	0.97	0.457	0.06	6.16e-129
INHBA	9.1e-133	1.18	0.777	0.188	2.16e-128
CPA6	1.3e-132	0.73	0.25	0.012	3.09e-128
CYP27B1	2.82e-131	1.03	0.311	0.024	6.68e-127
TENM3	5.11e-131	0.52	0.476	0.064	1.21e-126
DEPDC7	5.71e-131	1.16	0.53	0.085	1.35e-126
AHNAK2	2.63e-130	0.86	0.899	0.257	6.23e-126
IFI27	2.94e-129	0.93	1	0.467	6.95e-125
USB1	6.92e-126	1.05	0.863	0.245	1.64e-121
TRIM29	1.76e-125	1.01	0.945	0.263	4.17e-121
BLCAP	3.52e-125	1.04	0.924	0.303	8.34e-121
DDR1	5.92e-125	0.98	0.933	0.296	1.4e-120
LEPREL1	8.15e-125	1.12	0.692	0.161	1.93e-120
CERS3	1.31e-123	1.01	0.732	0.176	3.1e-119
KCNJ15	1.33e-122	0.93	0.494	0.075	3.14e-118
NDUFA4L2	2.39e-122	1.09	0.802	0.202	5.66e-118
SH3RF2	3.87e-122	0.91	0.652	0.134	9.16e-118
NEFL	7.44e-122	1.19	0.695	0.168	1.76e-117
TNNT1	2.15e-121	1.02	0.64	0.133	5.09e-117
SPINT2	5.29e-121	0.99	1	0.362	1.25e-116
JUP	1.73e-120	0.99	0.982	0.34	4.1e-116
ST14	3.09e-120	1.01	0.68	0.153	7.31e-116
CXorf49	5.82e-120	0.25	0.229	0.011	1.38e-115
CXorf49B	5.82e-120	0.25	0.229	0.011	1.38e-115
KIFC3	1.17e-119	0.91	0.582	0.112	2.78e-115
GJA1	1.76e-119	1	0.838	0.245	4.18e-115
IGFBP6	2.88e-119	1.26	0.759	0.215	6.83e-115
TFAP2A	4.74e-119	0.75	0.838	0.244	1.12e-114
LIMA1	6.84e-119	0.96	0.979	0.38	1.62e-114
LAMC2	5.52e-118	1.2	0.957	0.462	1.31e-113
LAD1	8.5e-118	0.99	0.899	0.252	2.01e-113
TAX1BP3	2.06e-117	1.02	0.893	0.294	4.88e-113
JAG1	3.83e-117	0.95	0.936	0.344	9.07e-113
FABP5	6.53e-117	1.03	0.979	0.408	1.55e-112
KRT16P3	7.17e-117	0.71	0.634	0.133	1.7e-112
FSCN1	8.15e-117	0.89	0.994	0.374	1.93e-112
S100A16	1.25e-116	0.97	0.994	0.378	2.96e-112
DSP	6.14e-116	0.94	0.982	0.32	1.45e-111
LAMA3	3.18e-115	0.99	0.872	0.268	7.52e-111
ANXA8	2.73e-114	0.89	0.796	0.201	6.47e-110
KRT13	1.14e-113	0.92	0.622	0.131	2.7e-109
IFNK	1.04e-112	0.72	0.155	0.003	2.45e-108
FABP6	1.45e-112	0.9	0.265	0.02	3.44e-108
SLC7A1	2.59e-112	1	0.808	0.253	6.14e-108
IL1RAP	4.45e-112	0.87	0.71	0.18	1.06e-107
RHOD	8.6e-112	1.11	0.628	0.142	2.04e-107
MDFI	1.62e-111	0.81	0.442	0.067	3.85e-107
KRT6A	3.69e-111	1.09	0.997	0.352	8.73e-107
ITGB4	4.59e-111	0.92	0.951	0.302	1.09e-106
TNC	5.6e-111	1.09	0.948	0.439	1.33e-106
DFNA5	9.36e-111	1.03	0.689	0.166	2.22e-106
DMKN	1.66e-110	0.95	0.652	0.147	3.94e-106
PYGL	5.66e-110	0.94	0.79	0.213	1.34e-105
ENO1	1.64e-109	0.47	1	0.801	3.88e-105
AMIGO2	2.45e-109	0.85	0.473	0.077	5.81e-105
TMEM189	6.02e-108	0.93	0.851	0.28	1.43e-103
BST2	7.96e-108	0.83	0.994	0.484	1.89e-103
SIRPA	9.09e-108	0.78	0.683	0.164	2.15e-103
DSC2	1.4e-107	0.87	0.854	0.262	3.31e-103
PYCARD	1.71e-107	0.96	0.887	0.289	4.06e-103
SLC16A1	2.52e-107	0.9	0.985	0.391	5.98e-103
PPP4R1	2.73e-107	0.96	0.768	0.221	6.46e-103
PTGFRN	4.16e-107	0.87	0.933	0.319	9.85e-103
FHL2	1.3e-106	1.06	0.823	0.267	3.09e-102
NME1	1.89e-106	0.89	0.982	0.401	4.47e-102
PKM	2.34e-106	0.51	1	0.81	5.55e-102
DNAH17	4.91e-106	0.52	0.503	0.098	1.16e-101
IGSF3	8.3e-106	0.83	0.671	0.168	1.97e-101
SLC1A4	9.05e-106	0.91	0.671	0.163	2.14e-101
LHX1	1.08e-105	0.31	0.174	0.006	2.55e-101
LOC728554	1.17e-105	0.9	0.841	0.26	2.77e-101
RBP1	2e-105	1.13	0.924	0.421	4.74e-101
COL7A1	6.83e-105	0.74	0.896	0.288	1.62e-100
BNC1	1.15e-104	0.87	0.537	0.109	2.71e-100
STON2	1.25e-104	0.98	0.985	0.715	2.96e-100
GPR87	1.34e-104	1.02	0.729	0.192	3.18e-100
EFNB1	2.86e-104	0.82	0.738	0.194	6.77e-100
S100A14	3.84e-104	1.04	0.768	0.203	9.09e-100
LOC375295	6.08e-104	0.88	0.396	0.057	1.44e-99
DSG3	1.09e-103	1.08	0.988	0.662	2.57e-99
IFI27L2	1.15e-103	0.92	0.884	0.293	2.72e-99
PPIA	3.86e-102	0.38	1	0.891	9.15e-98
KRT16P2	3.83e-101	0.5	0.518	0.103	9.08e-97
FLRT2	1.27e-100	0.49	0.424	0.066	3e-96
UCHL3	1.61e-100	0.92	0.909	0.317	3.81e-96
PRSS23	2.12e-100	0.91	0.841	0.254	5.02e-96
SLC2A9	2.34e-100	0.93	0.61	0.141	5.54e-96
HMGB3	5.01e-100	0.87	0.817	0.269	1.19e-95
OCIAD2	5.04e-100	0.87	0.988	0.407	1.19e-95
SDC1	9.9e-100	0.91	0.988	0.33	2.35e-95
ADK	1.35e-99	0.88	0.933	0.355	3.2e-95
PDPN	1.66e-99	0.97	0.915	0.362	3.92e-95
MMP10	4.98e-99	1.1	0.357	0.047	1.18e-94
CELSR1	3.54e-98	0.57	0.75	0.205	8.37e-94
MRPL15	8.07e-98	0.92	0.866	0.3	1.91e-93
TFCP2L1	1e-97	0.67	0.579	0.131	2.38e-93
H2AFY2	1.21e-97	0.9	0.585	0.131	2.86e-93
HMBS	2.39e-97	1	0.683	0.183	5.66e-93
TNFSF10	5.99e-97	0.98	0.915	0.408	1.42e-92
IRF6	8.11e-97	0.89	0.893	0.332	1.92e-92
FAM83A	1.55e-95	1	0.662	0.189	3.68e-91
SLC2A1	5.92e-95	0.89	0.982	0.397	1.4e-90
WDR66	1.18e-94	0.75	0.887	0.295	2.81e-90
RIN2	1.5e-94	0.79	0.985	0.475	3.56e-90
NCKAP5	1.59e-94	0.57	0.506	0.101	3.76e-90
AGRN	1.42e-93	0.44	0.768	0.239	3.36e-89
KRT16P1	2.07e-93	0.44	0.515	0.109	4.89e-89
IRS1	2.09e-93	0.45	0.662	0.179	4.96e-89
FAT1	2.36e-93	0.69	0.829	0.284	5.59e-89
COL4A6	5.64e-93	0.53	0.433	0.075	1.34e-88
HN1	3.06e-92	0.84	0.982	0.407	7.26e-88
OAS3	1.76e-91	0.83	0.793	0.264	4.16e-87
MT1E	2.42e-91	0.85	0.924	0.297	5.73e-87
GRHL2	3.25e-91	0.56	0.848	0.276	7.69e-87
PSMG1	5.77e-91	0.93	0.75	0.226	1.37e-86
DNM3	1.11e-90	0.3	0.299	0.035	2.62e-86
CAV1	2.86e-90	0.83	1	0.441	6.78e-86
FBXW9	4.58e-90	1.02	0.457	0.089	1.09e-85
MANBAL	9.12e-90	0.88	0.829	0.279	2.16e-85
TLL1	9.87e-90	0.59	0.332	0.045	2.34e-85
GJB3	1.05e-89	0.94	0.707	0.195	2.5e-85
MFAP2	2.98e-89	0.97	0.759	0.238	7.07e-85
PDP1	3.29e-89	0.82	0.756	0.243	7.8e-85
SLC1A3	4.24e-89	0.81	0.512	0.109	1e-84
APOBEC3B	8.16e-89	1.11	0.473	0.099	1.93e-84
PITX1	1e-88	0.7	0.631	0.169	2.37e-84
DSC3	2.49e-88	0.89	0.973	0.652	5.9e-84
CARD10	9.08e-88	0.7	0.473	0.094	2.15e-83
PVRL1	9.68e-88	0.62	0.68	0.196	2.29e-83
CTSL2	1.12e-87	1.08	0.875	0.511	2.64e-83
PTPRZ1	1.26e-87	0.83	0.674	0.198	2.98e-83
SNAI2	2.37e-87	0.85	0.884	0.302	5.6e-83
ANXA2	3.62e-87	0.47	1	0.781	8.58e-83
RNASEH2A	3.99e-87	1.14	0.576	0.157	9.45e-83
DKK3	4.25e-87	0.89	0.857	0.31	1.01e-82
MAEA	9.58e-87	0.87	0.784	0.26	2.27e-82
C12orf75	1.48e-86	0.9	0.79	0.269	3.5e-82
NMI	2.2e-86	0.82	0.832	0.284	5.22e-82
PPP1R14B	2.26e-86	0.75	0.655	0.183	5.35e-82
FAM92A1	3.09e-86	0.86	0.57	0.137	7.31e-82
MOB3B	4.08e-86	0.64	0.701	0.195	9.68e-82
FLRT3	4.45e-86	0.81	0.463	0.094	1.05e-81
CLSTN1	5.08e-86	0.71	0.869	0.325	1.2e-81
ROGDI	8.92e-86	0.81	0.558	0.136	2.11e-81
CDH13	1.15e-85	0.83	0.857	0.299	2.73e-81
CKAP4	1.43e-85	0.75	0.759	0.24	3.39e-81
FGFBP1	2.4e-85	1.09	0.619	0.173	5.69e-81
FXYD3	3.11e-85	0.81	0.96	0.314	7.36e-81
PTTG1	3.14e-85	0.92	0.823	0.277	7.43e-81
DST	4.89e-85	0.78	0.979	0.505	1.16e-80
TNFRSF21	5.72e-85	0.78	0.875	0.291	1.36e-80
LYPLA1	6.13e-85	0.77	0.887	0.331	1.45e-80
SPINT1	7.2e-85	0.84	0.768	0.24	1.71e-80
EFNA1	1e-84	0.9	0.872	0.321	2.37e-80
GGH	1.17e-84	0.95	0.671	0.203	2.78e-80
GPSM2	1.2e-84	0.91	0.555	0.134	2.85e-80
PPP2R3A	1.44e-84	0.7	0.625	0.179	3.42e-80
THOC6	1.98e-84	0.89	0.814	0.304	4.68e-80
GLRX3	2.58e-84	0.83	0.942	0.424	6.1e-80
GANC	4.97e-84	0.78	0.643	0.187	1.18e-79
PLCD4	1.18e-83	0.71	0.241	0.024	2.78e-79
TUBA4A	1.44e-83	0.84	0.924	0.343	3.41e-79
KRT6B	1.71e-83	0.9	0.796	0.26	4.05e-79
FARSA	5.27e-83	0.86	0.881	0.357	1.25e-78
DDX60	6.38e-83	0.72	0.683	0.205	1.51e-78
MAP3K4	6.97e-83	0.67	0.579	0.151	1.65e-78
ESRP1	1.12e-82	0.83	0.698	0.213	2.65e-78
C1orf116	1.28e-82	0.77	0.436	0.087	3.02e-78
PERP	1.73e-82	0.81	1	0.451	4.09e-78
EXOSC4	2.82e-82	0.9	0.756	0.246	6.69e-78
LY6E	2.97e-82	0.6	1	0.657	7.04e-78
NUDT1	2.99e-82	0.91	0.68	0.202	7.09e-78
EPHB2	1.63e-81	0.49	0.305	0.042	3.86e-77
EVA1A	2.25e-81	0.78	0.29	0.037	5.33e-77
LIPC	2.63e-81	0.61	0.155	0.008	6.22e-77
BRMS1	3.27e-81	0.83	0.854	0.31	7.75e-77
TGFBI	3.95e-81	0.89	0.893	0.386	9.35e-77
MRPL28	4.98e-81	0.84	0.86	0.327	1.18e-76
ATP1B1	1.04e-80	0.74	0.976	0.49	2.47e-76
IRX4	1.29e-80	0.74	0.399	0.074	3.04e-76
AJUBA	1.98e-80	0.91	0.582	0.173	4.69e-76
PMEPA1	2.54e-80	0.6	0.665	0.188	6.01e-76
C6orf141	2.76e-80	0.83	0.387	0.07	6.55e-76
KIAA1522	3.01e-80	0.73	0.625	0.178	7.13e-76
MPZL2	3.26e-80	0.8	0.808	0.273	7.71e-76
TNS4	4.94e-80	0.81	0.909	0.479	1.17e-75
MNF1	1.9e-79	0.7	0.802	0.272	4.51e-75
MGC45800	2.81e-79	0.32	0.162	0.009	6.67e-75
CELSR2	3.11e-79	0.44	0.479	0.109	7.37e-75
MKKS	4.49e-79	0.7	0.863	0.313	1.06e-74
CAV2	5.43e-79	0.79	0.982	0.721	1.29e-74
DCTPP1	7.64e-79	0.87	0.753	0.254	1.81e-74
COL27A1	9.38e-79	0.33	0.418	0.081	2.22e-74
MRPL13	1.12e-78	0.79	0.902	0.388	2.65e-74
NAA20	1.78e-78	0.78	0.93	0.422	4.22e-74
ARL4C	2.16e-78	0.65	0.686	0.207	5.11e-74
ANAPC15	3.52e-78	0.87	0.68	0.213	8.33e-74
AP1M2	4.41e-78	0.89	0.537	0.133	1.04e-73
DIP2B	5.11e-78	0.63	0.777	0.276	1.21e-73
RBBP8	5.13e-78	0.77	0.735	0.249	1.21e-73
CKS1B	6.66e-78	0.88	0.802	0.297	1.58e-73
CDKN2A	7.1e-78	0.89	0.482	0.111	1.68e-73
RTKN	7.15e-78	0.82	0.704	0.225	1.69e-73
PRDX2	2.22e-77	0.66	1	0.589	5.27e-73
C8orf59	2.45e-77	0.71	0.881	0.356	5.79e-73
PDLIM4	2.53e-77	0.76	0.878	0.317	6e-73
VAV2	3.73e-77	0.66	0.521	0.131	8.83e-73
DCUN1D5	4.39e-77	0.53	0.826	0.379	1.04e-72
BMPR1B	4.85e-77	0.57	0.351	0.061	1.15e-72
ITPA	4.94e-77	0.8	0.857	0.324	1.17e-72
TUBG1	7.71e-77	0.85	0.753	0.258	1.83e-72
FAM57A	8.39e-77	0.84	0.564	0.152	1.99e-72
ALDH7A1	9.94e-77	0.79	0.777	0.291	2.35e-72
S100A10	1.31e-76	0.63	1	0.587	3.1e-72
MDK	1.76e-76	0.81	0.832	0.284	4.18e-72
RIN1	1.82e-76	0.75	0.482	0.11	4.31e-72
BDKRB1	2.89e-76	0.96	0.335	0.055	6.85e-72
GNAI1	4.3e-76	0.74	0.762	0.248	1.02e-71
MSLN	5.91e-76	1.01	0.299	0.044	1.4e-71
RPS6KA4	7.71e-76	0.27	0.527	0.131	1.83e-71
PNLIPRP3	1.93e-75	0.55	0.146	0.008	4.58e-71
AREG	2.52e-75	0.8	0.625	0.174	5.97e-71
CDCA4	3.05e-75	0.83	0.646	0.197	7.22e-71
PTK7	3.58e-75	0.74	0.741	0.247	8.49e-71
COL16A1	3.92e-75	0.55	0.64	0.18	9.27e-71
PEMT	4.71e-75	0.86	0.668	0.201	1.12e-70
ESRG	4.72e-75	0.64	0.966	0.482	1.12e-70
LY6K	6.03e-75	0.75	0.57	0.153	1.43e-70
PCNA	6.41e-75	0.83	0.79	0.272	1.52e-70
MPHOSPH6	7.58e-75	0.81	0.793	0.276	1.8e-70
GJB5	1.87e-74	0.88	0.613	0.173	4.43e-70
IFIT1	1.91e-74	0.93	0.616	0.201	4.53e-70
VAV3	2.06e-74	0.82	0.466	0.11	4.89e-70
KLK5	2.29e-74	0.96	0.579	0.157	5.44e-70
HN1L	2.33e-74	0.81	0.686	0.236	5.52e-70
ACTL6A	2.52e-74	0.82	0.832	0.317	5.97e-70
HOOK2	2.91e-74	0.84	0.683	0.235	6.9e-70
GRAMD2	2.97e-74	0.58	0.299	0.045	7.04e-70
KLK8	6.37e-74	0.83	0.652	0.184	1.51e-69
SERPINE1	6.78e-74	0.77	0.841	0.345	1.61e-69
RPA3	8.85e-74	0.71	0.744	0.258	2.1e-69
PRDX5	9.07e-74	0.58	0.997	0.615	2.15e-69
CCDC86	1.31e-73	0.81	0.628	0.186	3.09e-69
RAN	1.91e-73	0.5	1	0.693	4.53e-69
MTFR1	2.65e-73	0.49	0.604	0.177	6.27e-69
EBNA1BP2	2.67e-73	0.77	0.924	0.367	6.32e-69
OAS1	3.55e-73	0.81	0.817	0.301	8.4e-69
FZD6	4.69e-73	0.74	0.747	0.257	1.11e-68
RPL26L1	1.15e-72	0.8	0.75	0.261	2.72e-68
SLC4A3	1.47e-72	0.45	0.28	0.04	3.48e-68
TRAF7	1.68e-72	0.67	0.793	0.298	3.98e-68
MRPL17	1.71e-72	0.69	0.713	0.231	4.04e-68
PTPRF	1.72e-72	0.6	0.851	0.301	4.08e-68
KCNMA1	1.9e-72	0.63	0.302	0.047	4.5e-68
UBE2V2	2.7e-72	0.71	0.966	0.431	6.4e-68
ATP1B3	3.29e-72	0.63	1	0.612	7.78e-68
DAAM1	3.55e-72	0.67	0.838	0.356	8.41e-68
HDGF	4.21e-72	0.66	0.768	0.27	9.98e-68
PUS7	5.18e-72	0.71	0.591	0.174	1.23e-67
THSD1	5.19e-72	0.81	0.454	0.102	1.23e-67
TACSTD2	5.22e-72	0.79	0.909	0.328	1.24e-67
TUBA1C	6.05e-72	0.81	0.936	0.456	1.43e-67
DHRS1	9.31e-72	0.83	0.5	0.124	2.2e-67
TIMM13	1.06e-71	0.7	0.909	0.382	2.52e-67
ST6GALNAC2	1.36e-71	0.8	0.622	0.186	3.23e-67
GALNT14	1.68e-71	0.73	0.348	0.062	3.98e-67
SURF2	1.77e-71	0.79	0.607	0.176	4.2e-67
DUOXA1	2.12e-71	0.82	0.506	0.128	5.03e-67
IFI6	2.29e-71	0.6	0.997	0.779	5.43e-67
LSR	3.23e-71	0.57	0.64	0.193	7.65e-67
PLTP	3.9e-71	0.79	0.762	0.271	9.24e-67
DAPL1	5.05e-71	0.98	0.25	0.032	1.2e-66
TCTEX1D2	5.98e-71	0.83	0.552	0.156	1.42e-66
TSPAN5	6.88e-71	0.66	0.595	0.17	1.63e-66
MRPS28	7.61e-71	0.8	0.78	0.288	1.8e-66
GSTP1	8.49e-71	0.57	1	0.658	2.01e-66
PRNP	8.58e-71	0.69	0.979	0.52	2.03e-66
KRT17	1.13e-70	0.81	0.994	0.373	2.68e-66
POLE4	1.14e-70	0.81	0.753	0.275	2.7e-66
TNFRSF6B	1.28e-70	0.83	0.57	0.156	3.03e-66
SLIRP	1.28e-70	0.69	0.979	0.492	3.03e-66
DUSP7	1.49e-70	0.53	0.692	0.218	3.54e-66
FADD	1.52e-70	0.72	0.68	0.209	3.59e-66
MRPL27	1.56e-70	0.78	0.878	0.35	3.69e-66
FRMD6	1.64e-70	0.67	0.777	0.273	3.88e-66
HORMAD1	1.76e-70	0.67	0.287	0.043	4.16e-66
MRPL52	1.79e-70	0.76	0.875	0.474	4.24e-66
PAFAH1B3	1.95e-70	0.87	0.616	0.185	4.61e-66
PLXNA1	2.55e-70	0.6	0.649	0.209	6.04e-66
EXT1	2.74e-70	0.64	0.567	0.164	6.49e-66
NSA2	3.29e-70	0.74	0.747	0.277	7.79e-66
EHF	3.32e-70	0.59	0.634	0.18	7.88e-66
POLD2	3.41e-70	0.76	0.902	0.371	8.07e-66
GSS	4.04e-70	0.81	0.741	0.256	9.57e-66
ATP6V1D	4.41e-70	0.74	0.79	0.283	1.05e-65
MET	5.26e-70	0.77	0.741	0.319	1.25e-65
DTD1	7.97e-70	0.81	0.677	0.223	1.89e-65
AFAP1L2	8.48e-70	0.63	0.573	0.163	2.01e-65
BAK1	9.72e-70	0.75	0.723	0.242	2.3e-65
PPIF	1.1e-69	0.81	0.744	0.273	2.61e-65
SHMT2	1.18e-69	0.78	0.78	0.283	2.79e-65
TMEM237	1.22e-69	0.67	0.68	0.228	2.89e-65
LDHA	1.46e-69	0.39	1	0.82	3.45e-65
HSPA2	1.54e-69	0.79	0.765	0.283	3.65e-65
ZNF593	2.77e-69	0.8	0.646	0.202	6.56e-65
IFI44	3.08e-69	0.78	0.689	0.229	7.3e-65
MGMT	3.36e-69	0.77	0.585	0.168	7.96e-65
CCND1	3.52e-69	0.64	0.747	0.254	8.34e-65
RPS21	5.29e-69	0.65	0.97	0.524	1.25e-64
THOC3	6.11e-69	0.75	0.878	0.325	1.45e-64
DTYMK	7.58e-69	0.82	0.701	0.232	1.8e-64
OAS2	9.88e-69	0.79	0.686	0.229	2.34e-64
MYBBP1A	1.29e-68	0.63	0.604	0.179	3.05e-64
TRIM21	1.34e-68	0.76	0.662	0.208	3.17e-64
DPP3	1.63e-68	0.79	0.689	0.241	3.86e-64
MST1R	1.81e-68	0.69	0.412	0.09	4.29e-64
NME2	2.01e-68	0.62	0.988	0.554	4.76e-64
WDR54	2.31e-68	0.86	0.625	0.198	5.47e-64
LGALS3BP	2.41e-68	0.66	1	0.558	5.71e-64
POLR1D	2.53e-68	0.76	0.802	0.309	5.99e-64
PGAM1	3.77e-68	0.59	0.982	0.59	8.94e-64
NDFIP2	5.18e-68	0.6	0.878	0.324	1.23e-63
MAPK6	6.37e-68	0.72	0.793	0.307	1.51e-63
C1QBP	6.99e-68	0.7	0.979	0.484	1.65e-63
LGALS9B	7.18e-68	0.54	0.338	0.064	1.7e-63
PKP1	8.61e-68	0.58	0.845	0.277	2.04e-63
ACTN1	1.32e-67	0.7	0.979	0.502	3.12e-63
EIF6	2.5e-67	0.71	0.976	0.464	5.91e-63
PML	3.15e-67	0.68	0.851	0.352	7.47e-63
SNRPD1	4.21e-67	0.69	0.921	0.415	9.98e-63
SAMD9	4.24e-67	0.53	0.579	0.169	1e-62
ALDOA	4.38e-67	0.36	0.997	0.825	1.04e-62
NUTF2	4.42e-67	0.69	0.985	0.56	1.05e-62
RIPK4	6.35e-67	0.8	0.491	0.128	1.5e-62
WDR34	8.19e-67	0.8	0.683	0.225	1.94e-62
ALDH4A1	8.35e-67	0.71	0.378	0.079	1.98e-62
XG	9.28e-67	0.74	0.503	0.136	2.2e-62
MFSD3	1.05e-66	0.87	0.448	0.11	2.49e-62
LYPLA2	1.24e-66	0.72	0.796	0.296	2.94e-62
SNRPF	1.46e-66	0.68	0.887	0.373	3.45e-62
DCAF13	1.58e-66	0.74	0.845	0.361	3.75e-62
SRD5A1	1.83e-66	0.76	0.503	0.137	4.33e-62
KRBOX1	1.87e-66	0.74	0.159	0.012	4.42e-62
CA12	2.06e-66	0.72	0.811	0.306	4.88e-62
TMEM154	2.14e-66	0.65	0.662	0.215	5.07e-62
HCFC1R1	2.19e-66	0.65	0.759	0.286	5.18e-62
PSMB5	2.32e-66	0.7	0.976	0.483	5.49e-62
CKAP2	2.95e-66	0.65	0.668	0.223	6.99e-62
SERPINH1	3.14e-66	0.71	0.89	0.385	7.44e-62
MRPS22	4.25e-66	0.78	0.716	0.259	1.01e-61
MRPL12	4.27e-66	0.74	0.771	0.277	1.01e-61
G0S2	6.93e-66	1.14	0.305	0.053	1.64e-61
YIF1B	7.38e-66	0.61	0.854	0.334	1.75e-61
LOC150381	8.03e-66	0.38	0.555	0.165	1.9e-61
CCDC109B	1.05e-65	0.76	0.713	0.248	2.48e-61
ROMO1	1.49e-65	0.65	0.957	0.492	3.53e-61
SLC39A6	1.65e-65	0.75	0.774	0.295	3.9e-61
APCDD1	1.8e-65	0.46	0.366	0.072	4.26e-61
KREMEN2	1.85e-65	0.58	0.201	0.022	4.37e-61
HRAS	1.92e-65	0.85	0.491	0.134	4.54e-61
CDK7	1.97e-65	0.76	0.665	0.223	4.68e-61
EFEMP1	1.99e-65	0.71	0.729	0.248	4.73e-61
RUVBL1	2.03e-65	0.8	0.701	0.241	4.8e-61
MOSPD1	2.36e-65	0.74	0.436	0.105	5.59e-61
FAM127B	2.46e-65	0.69	0.872	0.349	5.83e-61
SMAD1	3.23e-65	0.71	0.479	0.125	7.64e-61
LOC100130776	3.54e-65	0.75	0.421	0.097	8.39e-61
RARS	4.65e-65	0.72	0.777	0.295	1.1e-60
HMOX2	5.46e-65	0.74	0.872	0.395	1.29e-60
EXT2	6.51e-65	0.71	0.765	0.281	1.54e-60
ISG15	6.88e-65	0.69	0.966	0.491	1.63e-60
WNT7A	7.57e-65	0.58	0.162	0.013	1.79e-60
AGTRAP	8.09e-65	0.77	0.82	0.315	1.92e-60
RARG	8.58e-65	0.79	0.61	0.197	2.03e-60
MRPS12	1.09e-64	0.76	0.79	0.292	2.59e-60
PMM2	1.18e-64	0.68	0.735	0.264	2.8e-60
TPD52L2	1.37e-64	0.73	0.89	0.377	3.24e-60
NOP16	1.67e-64	0.78	0.805	0.322	3.96e-60
HERC6	1.67e-64	0.77	0.573	0.178	3.96e-60
TMEM132A	1.88e-64	0.39	0.418	0.095	4.46e-60
KLF5	1.91e-64	0.53	0.78	0.28	4.51e-60
ENDOD1	1.99e-64	0.64	0.543	0.155	4.7e-60
PLEC	2.29e-64	0.59	0.921	0.428	5.43e-60
TOP1MT	2.32e-64	0.8	0.555	0.161	5.5e-60
MFN2	2.49e-64	0.68	0.741	0.272	5.89e-60
ATP6V1H	2.49e-64	0.74	0.659	0.221	5.91e-60
CBR1	2.71e-64	0.73	0.963	0.427	6.41e-60
SMYD2	2.79e-64	0.79	0.567	0.17	6.61e-60
PFDN4	2.86e-64	0.63	0.753	0.284	6.77e-60
GALNT18	3.12e-64	0.7	0.573	0.165	7.4e-60
PHLDA2	3.3e-64	0.7	0.832	0.308	7.82e-60
USMG5	3.79e-64	0.66	0.963	0.47	8.98e-60
LIMK2	4.04e-64	0.68	0.765	0.296	9.57e-60
PDGFC	5.69e-64	0.69	0.549	0.167	1.35e-59
MTCH2	7.2e-64	0.71	0.878	0.357	1.71e-59
FRMD6-AS2	8.46e-64	0.25	0.192	0.02	2e-59
FST	8.49e-64	0.63	0.555	0.162	2.01e-59
S100A11	8.7e-64	0.47	1	0.718	2.06e-59
YKT6	9.05e-64	0.67	0.631	0.211	2.14e-59
PRMT5	9.34e-64	0.73	0.759	0.276	2.21e-59
TSTA3	9.5e-64	0.74	0.796	0.309	2.25e-59
POLR3H	1.05e-63	0.64	0.649	0.218	2.5e-59
SLC22A23	1.16e-63	0.62	0.485	0.132	2.76e-59
MRPS18C	1.65e-63	0.68	0.832	0.343	3.91e-59
MRPL37	1.67e-63	0.71	0.887	0.37	3.95e-59
MRPS34	1.68e-63	0.73	0.863	0.362	3.97e-59
LINC00493	1.81e-63	0.72	0.799	0.311	4.28e-59
UHRF1	3.26e-63	0.77	0.509	0.147	7.72e-59
HSPB11	3.29e-63	0.71	0.814	0.315	7.8e-59
EIF4EBP1	4.2e-63	0.73	0.887	0.365	9.94e-59
TIMM10	4.26e-63	0.76	0.71	0.253	1.01e-58
KRT6C	5.51e-63	0.71	0.762	0.279	1.3e-58
DLG5	5.51e-63	0.47	0.817	0.336	1.31e-58
MCM4	5.8e-63	0.97	0.78	0.416	1.37e-58
MRPS23	6.47e-63	0.73	0.71	0.248	1.53e-58
TOMM6	6.76e-63	0.69	0.924	0.432	1.6e-58
PDLIM1	6.91e-63	0.72	0.963	0.412	1.64e-58
STOML2	7.01e-63	0.73	0.899	0.375	1.66e-58
LSM6	7.44e-63	0.63	0.689	0.235	1.76e-58
NFIX	8.06e-63	0.43	0.405	0.098	1.91e-58
AK4	8.16e-63	0.58	0.671	0.239	1.93e-58
MRPL3	8.36e-63	0.72	0.875	0.366	1.98e-58
CDK2AP1	1.1e-62	0.65	0.762	0.291	2.61e-58
MTERFD1	1.44e-62	0.81	0.628	0.208	3.41e-58
PSMD2	1.53e-62	0.68	0.96	0.503	3.64e-58
CSTB	1.7e-62	0.63	0.979	0.515	4.02e-58
C1orf186	2.11e-62	0.58	0.418	0.097	5e-58
CDK6	2.41e-62	0.48	0.707	0.259	5.71e-58
ADORA2B	2.66e-62	0.88	0.537	0.169	6.3e-58
IGFL2	2.74e-62	0.68	0.159	0.013	6.49e-58
CAPN1	3.24e-62	0.69	0.905	0.397	7.68e-58
NDUFB9	3.25e-62	0.66	0.976	0.503	7.7e-58
GNG12	3.29e-62	0.64	0.82	0.33	7.78e-58
SLC39A4	3.31e-62	0.66	0.634	0.211	7.83e-58
GALNT2	3.32e-62	0.63	0.878	0.382	7.88e-58
ODC1	3.61e-62	0.82	0.683	0.254	8.56e-58
EI24	3.67e-62	0.74	0.695	0.251	8.7e-58
AMOTL1	3.69e-62	0.52	0.707	0.257	8.75e-58
RAE1	4.36e-62	0.74	0.732	0.273	1.03e-57
BRAT1	5.55e-62	0.72	0.674	0.237	1.31e-57
PXN	5.8e-62	0.63	0.811	0.332	1.37e-57
SESN3	6.17e-62	0.51	0.628	0.221	1.46e-57
TYMP	6.37e-62	0.72	0.887	0.414	1.51e-57
PSMA7	6.5e-62	0.43	0.997	0.77	1.54e-57
YWHAZ	6.78e-62	0.28	1	0.931	1.61e-57
NRSN2	8.61e-62	0.65	0.46	0.117	2.04e-57
UBA6	9.2e-62	0.55	0.976	0.465	2.18e-57
NDRG1	9.62e-62	0.67	0.878	0.393	2.28e-57
SSH3	1.04e-61	0.68	0.552	0.167	2.46e-57
ATP5J2	1.09e-61	0.62	0.994	0.524	2.58e-57
JAG2	1.1e-61	0.61	0.5	0.141	2.6e-57
SLC25A39	1.18e-61	0.71	0.927	0.404	2.8e-57
NUDCD1	1.32e-61	0.66	0.61	0.2	3.13e-57
PPP1R13L	1.49e-61	0.56	0.558	0.173	3.53e-57
FAM49B	1.92e-61	0.61	0.86	0.363	4.54e-57
TP53	2.06e-61	0.61	0.78	0.333	4.89e-57
STRA13	2.23e-61	0.73	0.845	0.335	5.29e-57
IGF1R	2.36e-61	0.41	0.799	0.311	5.6e-57
FIBP	2.46e-61	0.7	0.817	0.322	5.82e-57
MRPS24	2.77e-61	0.71	0.927	0.406	6.57e-57
NRM	3.92e-61	0.79	0.387	0.087	9.28e-57
TUBB6	4.14e-61	0.71	0.863	0.35	9.8e-57
GBP3	4.87e-61	0.63	0.512	0.146	1.15e-56
COMMD4	4.91e-61	0.76	0.671	0.231	1.16e-56
PAM16	7.23e-61	0.7	0.549	0.164	1.71e-56
TPD52L1	7.64e-61	0.76	0.659	0.216	1.81e-56
TFAP2C	9.75e-61	0.53	0.796	0.297	2.31e-56
PUF60	1.08e-60	0.65	0.963	0.505	2.55e-56
TRMT1	1.12e-60	1.04	0.57	0.205	2.65e-56
SIAH1	1.12e-60	0.7	0.619	0.21	2.65e-56
PPIC	1.3e-60	0.69	0.808	0.319	3.07e-56
PRKDC	1.42e-60	0.55	0.939	0.481	3.37e-56
SEC61G	2.05e-60	0.65	0.96	0.465	4.84e-56
FKBP9	2.14e-60	0.63	0.991	0.762	5.06e-56
GFRA3	2.42e-60	0.58	0.146	0.011	5.73e-56
TBL3	2.63e-60	0.76	0.625	0.207	6.22e-56
TPST1	2.71e-60	0.72	0.595	0.187	6.42e-56
C11orf45	3.35e-60	0.51	0.201	0.024	7.94e-56
CCNB1	3.44e-60	0.99	0.451	0.122	8.16e-56
ORMDL2	3.53e-60	0.69	0.82	0.328	8.36e-56
TSKU	3.65e-60	0.69	0.698	0.245	8.63e-56
FAM212A	3.98e-60	0.76	0.329	0.066	9.42e-56
NSFL1C	4.43e-60	0.63	0.912	0.4	1.05e-55
LSMD1	5.8e-60	0.62	0.851	0.368	1.37e-55
GPNMB	6.08e-60	0.68	0.936	0.397	1.44e-55
GPR68	6.13e-60	0.55	0.369	0.08	1.45e-55
HDAC1	6.17e-60	0.68	0.915	0.412	1.46e-55
MRPL22	6.59e-60	0.61	0.848	0.382	1.56e-55
FAM83G	6.91e-60	0.54	0.409	0.098	1.64e-55
CIRH1A	7.38e-60	0.73	0.774	0.299	1.75e-55
MYO10	1.18e-59	0.68	0.869	0.586	2.78e-55
TPI1	1.23e-59	0.36	1	0.818	2.92e-55
MRPS26	1.31e-59	0.74	0.771	0.302	3.09e-55
LYPD3	1.35e-59	0.64	0.744	0.246	3.2e-55
GRN	1.57e-59	0.66	0.982	0.51	3.72e-55
SNRPE	1.59e-59	0.63	0.945	0.435	3.77e-55
DKC1	1.84e-59	0.72	0.787	0.311	4.37e-55
POLR2G	2.57e-59	0.68	0.921	0.431	6.08e-55
ITGAV	3.05e-59	0.42	0.814	0.325	7.22e-55
RUVBL2	3.12e-59	0.71	0.854	0.353	7.4e-55
CTNNAL1	3.53e-59	0.77	0.646	0.239	8.37e-55
ARFRP1	3.82e-59	0.66	0.662	0.231	9.06e-55
DECR1	4e-59	0.73	0.808	0.347	9.48e-55
VPS25	4.19e-59	0.76	0.735	0.28	9.93e-55
NDST1	4.39e-59	0.58	0.637	0.223	1.04e-54
SRPK2	4.51e-59	0.57	0.796	0.318	1.07e-54
DHCR24	4.68e-59	0.7	0.799	0.298	1.11e-54
SNRPB	4.88e-59	0.56	0.982	0.603	1.16e-54
CD151	4.99e-59	0.58	0.97	0.479	1.18e-54
EMC6	5.2e-59	0.72	0.729	0.268	1.23e-54
LUZP1	6.96e-59	0.48	0.835	0.335	1.65e-54
IFI30	7.41e-59	0.69	0.659	0.226	1.76e-54
MARCKS	8.13e-59	0.55	0.945	0.455	1.93e-54
CENPW	8.27e-59	0.91	0.497	0.147	1.96e-54
NOC2L	8.75e-59	0.67	0.777	0.304	2.07e-54
LOC401397	1.27e-58	0.63	0.793	0.302	3.01e-54
TPBG	1.3e-58	0.72	0.595	0.196	3.09e-54
TRIM47	1.39e-58	0.65	0.512	0.149	3.3e-54
CHMP1A	1.5e-58	0.69	0.814	0.346	3.54e-54
DLL1	1.64e-58	0.74	0.418	0.107	3.89e-54
DDX56	1.74e-58	0.68	0.82	0.335	4.12e-54
PLP2	1.78e-58	0.64	0.973	0.493	4.21e-54
DUSP14	1.84e-58	0.7	0.808	0.303	4.36e-54
IFI35	1.85e-58	0.69	0.832	0.339	4.39e-54
YWHAE	1.9e-58	0.37	1	0.825	4.49e-54
SPHK1	2.07e-58	0.83	0.607	0.214	4.9e-54
RALA	2.2e-58	0.59	0.878	0.383	5.2e-54
TTYH3	2.68e-58	0.38	0.524	0.155	6.34e-54
ADPRHL2	3.23e-58	0.78	0.607	0.203	7.66e-54
BOLA2B	4.29e-58	0.53	0.866	0.415	1.02e-53
BOLA2	4.29e-58	0.53	0.866	0.415	1.02e-53
NME7	4.46e-58	0.77	0.561	0.188	1.06e-53
PLOD2	4.54e-58	0.53	0.668	0.229	1.08e-53
CASP1	6.47e-58	0.73	0.759	0.298	1.53e-53
TMED3	6.57e-58	0.7	0.832	0.329	1.56e-53
MRPS18B	8.2e-58	0.81	0.823	0.431	1.94e-53
LOC100505806	8.52e-58	0.57	0.253	0.041	2.02e-53
CYBASC3	1e-57	0.73	0.576	0.189	2.37e-53
NRAS	1.08e-57	0.59	0.765	0.325	2.55e-53
MAGOH	1.27e-57	0.7	0.613	0.207	3.01e-53
UQCR10	1.54e-57	0.6	0.982	0.531	3.65e-53
SRPK1	1.61e-57	0.59	0.738	0.285	3.82e-53
HNRNPA1P33	1.68e-57	0.77	0.412	0.111	3.99e-53
HAS3	1.7e-57	0.74	0.421	0.11	4.03e-53
CETN2	1.88e-57	0.71	0.637	0.216	4.45e-53
SMIM15	1.95e-57	0.63	0.655	0.234	4.61e-53
LOC729013	2.01e-57	0.77	0.357	0.08	4.76e-53
WDR83OS	2.07e-57	0.59	0.979	0.563	4.91e-53
HSPB1	2.94e-57	0.51	1	0.698	6.97e-53
DOLPP1	3.02e-57	0.66	0.491	0.141	7.14e-53
RGS20	3.37e-57	0.66	0.317	0.064	7.99e-53
MED20	3.52e-57	0.83	0.479	0.143	8.34e-53
COMTD1	3.83e-57	0.76	0.488	0.142	9.08e-53
SLC44A5	3.93e-57	0.66	0.332	0.072	9.3e-53
HPRT1	4.07e-57	0.72	0.692	0.26	9.65e-53
FOSL1	4.59e-57	0.79	0.634	0.235	1.09e-52
ATIC	4.72e-57	0.73	0.646	0.23	1.12e-52
MPLKIP	5.19e-57	0.67	0.823	0.323	1.23e-52
NDUFA8	6.59e-57	0.69	0.838	0.348	1.56e-52
DLK2	6.78e-57	0.79	0.354	0.078	1.61e-52
MMP2	7.88e-57	0.52	0.695	0.231	1.87e-52
UBAP2	9.37e-57	0.58	0.607	0.21	2.22e-52
NREP	9.98e-57	0.63	0.619	0.21	2.36e-52
USP31	1.06e-56	0.4	0.537	0.169	2.51e-52
CCT5	1.08e-56	0.65	0.954	0.467	2.56e-52
GTF2F2	1.11e-56	0.66	0.659	0.236	2.63e-52
MYL6B	1.15e-56	0.67	0.595	0.205	2.73e-52
RPF2	1.17e-56	0.72	0.649	0.235	2.78e-52
N4BP1	1.3e-56	0.4	0.53	0.163	3.08e-52
TMTC3	1.32e-56	0.49	0.942	0.427	3.12e-52
NEDD8	1.32e-56	0.56	0.985	0.588	3.13e-52
RNF152	1.37e-56	0.41	0.308	0.06	3.24e-52
NQO1	1.54e-56	0.78	0.948	0.749	3.66e-52
ASNA1	1.59e-56	0.69	0.841	0.377	3.77e-52
NHP2	1.64e-56	0.66	0.945	0.454	3.89e-52
NUBP2	1.7e-56	0.71	0.765	0.316	4.02e-52
SHMT1	1.77e-56	0.79	0.515	0.163	4.18e-52
GLO1	3.21e-56	0.67	0.866	0.383	7.59e-52
HSBP1	3.26e-56	0.58	0.997	0.554	7.73e-52
EPSTI1	3.52e-56	0.6	0.68	0.245	8.34e-52
ALG3	3.71e-56	0.7	0.78	0.316	8.78e-52
AASDHPPT	4.1e-56	0.63	0.671	0.251	9.71e-52
PLXDC2	4.96e-56	0.6	0.796	0.308	1.18e-51
ENY2	6.1e-56	0.54	0.939	0.455	1.44e-51
SOGA2	6.22e-56	0.37	0.332	0.072	1.47e-51
VAMP8	6.38e-56	0.68	0.957	0.425	1.51e-51
STX10	7.78e-56	0.81	0.659	0.259	1.84e-51
TIMM8B	7.8e-56	0.62	0.848	0.369	1.85e-51
GYLTL1B	9.75e-56	0.59	0.372	0.088	2.31e-51
POP5	1.02e-55	0.72	0.655	0.226	2.42e-51
APEX1	1.2e-55	0.67	0.881	0.401	2.84e-51
ITGA2	1.26e-55	0.79	0.79	0.507	2.98e-51
POP7	1.4e-55	0.71	0.652	0.224	3.32e-51
COQ9	1.42e-55	0.78	0.607	0.215	3.36e-51
TP53I11	1.61e-55	0.58	0.503	0.148	3.82e-51
PSMD10	1.87e-55	0.68	0.811	0.334	4.43e-51
MRPL14	1.88e-55	0.7	0.899	0.366	4.46e-51
PTBP3	2.41e-55	0.48	0.787	0.329	5.71e-51
PSMB7	2.43e-55	0.63	0.966	0.512	5.75e-51
CIAPIN1	2.43e-55	0.7	0.723	0.281	5.76e-51
BANF1	2.45e-55	0.59	0.985	0.54	5.79e-51
GSDMD	3.01e-55	0.69	0.729	0.282	7.14e-51
MX1	3.08e-55	0.69	0.869	0.393	7.3e-51
PSME2	3.72e-55	0.49	0.997	0.673	8.81e-51
TCOF1	4.43e-55	0.65	0.643	0.245	1.05e-50
MRPS11	5.33e-55	0.66	0.72	0.278	1.26e-50
UQCC	5.37e-55	0.66	0.588	0.199	1.27e-50
MMP3	6.06e-55	1.11	0.299	0.061	1.43e-50
PSMD9	6.55e-55	0.64	0.912	0.446	1.55e-50
NDUFAB1	7.02e-55	0.63	0.954	0.467	1.66e-50
BOP1	7.61e-55	0.68	0.54	0.172	1.8e-50
RCE1	8.45e-55	0.69	0.555	0.176	2e-50
MESDC2	9.17e-55	0.62	0.942	0.667	2.17e-50
POLR2K	9.63e-55	0.64	0.884	0.405	2.28e-50
CXCL1	9.73e-55	0.92	0.409	0.108	2.3e-50
HTATIP2	1.06e-54	0.66	0.869	0.335	2.5e-50
GIPC2	1.08e-54	0.34	0.25	0.041	2.56e-50
NRIP1	1.1e-54	0.47	0.415	0.112	2.6e-50
GAR1	1.11e-54	0.63	0.53	0.169	2.62e-50
GALE	1.28e-54	0.75	0.47	0.133	3.03e-50
GPR153	1.39e-54	0.38	0.259	0.045	3.28e-50
ETS2	1.47e-54	0.61	0.878	0.363	3.48e-50
COPS5	1.57e-54	0.68	0.78	0.325	3.72e-50
HOXD11	1.67e-54	0.46	0.524	0.165	3.95e-50
TAF9	1.87e-54	0.65	0.936	0.455	4.43e-50
SLC52A2	2e-54	0.67	0.503	0.15	4.74e-50
PDCD10	2.11e-54	0.64	0.869	0.389	5e-50
DNAAF3	2.15e-54	0.32	0.119	0.008	5.09e-50
LRRC8D	2.32e-54	0.68	0.524	0.171	5.5e-50
PSENEN	2.34e-54	0.66	0.841	0.356	5.55e-50
RBFOX2	2.49e-54	0.51	0.747	0.303	5.9e-50
PSMA4	2.51e-54	0.6	0.985	0.54	5.94e-50
YWHAG	2.55e-54	0.43	0.832	0.367	6.05e-50
STMN1	2.69e-54	0.8	0.896	0.591	6.36e-50
CLNS1A	3e-54	0.69	0.808	0.371	7.1e-50
NDUFC1	3.05e-54	0.59	0.957	0.504	7.22e-50
CNTN1	3.18e-54	0.65	0.277	0.053	7.52e-50
NDUFAF6	3.27e-54	0.58	0.466	0.132	7.76e-50
PIP4K2C	3.38e-54	0.66	0.64	0.234	8e-50
ARMC1	3.53e-54	0.64	0.54	0.176	8.36e-50
FKBP3	3.77e-54	0.64	0.893	0.408	8.94e-50
TOLLIP	3.88e-54	0.58	0.741	0.289	9.19e-50
CDK4	3.92e-54	0.68	0.854	0.395	9.29e-50
TTC4	4.08e-54	0.7	0.503	0.154	9.66e-50
HSPBP1	4.6e-54	0.63	0.713	0.268	1.09e-49
GART	5.14e-54	0.64	0.802	0.347	1.22e-49
GPATCH4	5.91e-54	0.58	0.622	0.211	1.4e-49
KTN1	6.54e-54	0.53	0.991	0.648	1.55e-49
STEAP3	8.09e-54	0.67	0.415	0.112	1.92e-49
BCL2L13	8.4e-54	0.56	0.701	0.262	1.99e-49
C14orf2	8.51e-54	0.6	0.966	0.51	2.02e-49
FAM103A1	1.03e-53	0.58	0.787	0.323	2.43e-49
PSMA5	1.03e-53	0.59	0.899	0.446	2.44e-49
TNFRSF25	1.07e-53	0.59	0.604	0.201	2.54e-49
DNAJA3	1.12e-53	0.66	0.668	0.247	2.66e-49
EGFR	1.16e-53	0.59	0.677	0.258	2.74e-49
HRSP12	1.23e-53	0.75	0.485	0.148	2.92e-49
SRP19	1.31e-53	0.55	0.857	0.368	3.1e-49
TXNDC9	1.43e-53	0.65	0.72	0.278	3.38e-49
GGCT	1.43e-53	0.65	0.732	0.272	3.39e-49
WLS	1.57e-53	0.66	0.585	0.199	3.72e-49
AAGAB	1.6e-53	0.67	0.692	0.29	3.8e-49
CSE1L	1.65e-53	0.63	0.823	0.361	3.91e-49
SORL1	1.72e-53	0.52	0.622	0.229	4.07e-49
RAP2B	2e-53	0.53	0.979	0.526	4.73e-49
WDR77	2.09e-53	0.65	0.613	0.213	4.95e-49
APP	2.13e-53	0.63	0.814	0.355	5.04e-49
PLSCR3	2.33e-53	0.49	0.729	0.272	5.51e-49
PIK3C2G	2.33e-53	0.42	0.192	0.025	5.52e-49
TCEB1	2.35e-53	0.52	0.991	0.717	5.57e-49
RTP4	2.41e-53	0.79	0.32	0.069	5.71e-49
AURKAIP1	2.43e-53	0.64	0.942	0.433	5.76e-49
FAM110A	2.82e-53	0.59	0.537	0.173	6.67e-49
CASP7	2.84e-53	0.69	0.61	0.214	6.74e-49
SNRPD3	3.06e-53	0.63	0.948	0.45	7.24e-49
LRRC59	3.26e-53	0.6	0.915	0.422	7.72e-49
MRPS10	3.44e-53	0.76	0.878	0.621	8.16e-49
C3orf37	3.82e-53	0.68	0.759	0.3	9.05e-49
SSRP1	4.34e-53	0.46	0.75	0.31	1.03e-48
GPR39	4.79e-53	0.44	0.159	0.017	1.14e-48
TMEM99	5.92e-53	0.63	0.396	0.103	1.4e-48
RRP1	6.38e-53	0.71	0.616	0.222	1.51e-48
OTUB1	7.19e-53	0.58	0.973	0.536	1.7e-48
SRC	7.27e-53	0.54	0.393	0.101	1.72e-48
MRPS17	7.53e-53	0.7	0.558	0.184	1.78e-48
DPM1	7.56e-53	0.65	0.701	0.273	1.79e-48
NCBP2	7.67e-53	0.65	0.82	0.363	1.82e-48
TOMM34	9.17e-53	0.72	0.552	0.184	2.17e-48
KIF16B	9.52e-53	0.55	0.54	0.177	2.25e-48
NT5C	9.85e-53	0.66	0.79	0.311	2.33e-48
AP2M1	1.19e-52	0.47	0.991	0.672	2.82e-48
GCSH	1.26e-52	0.67	0.634	0.229	2.98e-48
VDAC1	1.35e-52	0.63	0.951	0.491	3.21e-48
TMEM254	1.55e-52	0.73	0.46	0.136	3.68e-48
MRPL47	1.69e-52	0.67	0.689	0.265	3.99e-48
ARPC1A	1.78e-52	0.65	0.884	0.398	4.22e-48
MEA1	2.01e-52	0.65	0.872	0.375	4.77e-48
BAD	2.06e-52	0.65	0.817	0.347	4.87e-48
PPP4C	2.33e-52	0.64	0.841	0.372	5.51e-48
P4HA2	2.72e-52	0.67	0.744	0.286	6.44e-48
COX8A	2.77e-52	0.56	0.973	0.562	6.57e-48
USP43	2.92e-52	0.35	0.229	0.037	6.91e-48
CEP164	3.5e-52	0.32	0.521	0.164	8.28e-48
CCT6A	3.6e-52	0.61	0.954	0.507	8.52e-48
DPCD	3.68e-52	0.78	0.448	0.129	8.73e-48
TMEM106C	3.96e-52	0.71	0.659	0.243	9.38e-48
MAFB	4.12e-52	0.47	0.619	0.216	9.76e-48
MTHFD1	4.45e-52	0.68	0.655	0.251	1.05e-47
VANGL1	4.94e-52	0.47	0.454	0.132	1.17e-47
MRPL19	5.63e-52	0.35	0.805	0.324	1.33e-47
NRG1	5.76e-52	0.67	0.396	0.104	1.36e-47
TRUB2	5.91e-52	0.73	0.646	0.242	1.4e-47
CDC23	6.63e-52	0.64	0.54	0.178	1.57e-47
NDUFB6	6.67e-52	0.57	0.973	0.488	1.58e-47
DHRS4	6.81e-52	0.62	0.72	0.286	1.61e-47
ABCE1	7.12e-52	0.6	0.747	0.309	1.69e-47
DNAJC7	8.08e-52	0.62	0.774	0.32	1.91e-47
PLXNB2	8.31e-52	0.56	0.784	0.331	1.97e-47
FBXW7	8.45e-52	0.53	0.655	0.251	2e-47
ARF3	9.31e-52	0.5	0.799	0.349	2.21e-47
PACSIN3	9.91e-52	0.63	0.506	0.157	2.35e-47
TRMT61A	1.1e-51	0.61	0.357	0.087	2.59e-47
SIGMAR1	1.11e-51	0.67	0.774	0.325	2.62e-47
NOC3L	1.21e-51	0.44	0.53	0.17	2.86e-47
BYSL	1.23e-51	0.72	0.463	0.138	2.92e-47
PANX1	1.53e-51	0.65	0.509	0.162	3.62e-47
UPP1	1.54e-51	0.62	0.732	0.28	3.65e-47
PRSS8	1.61e-51	0.69	0.494	0.148	3.81e-47
C8orf76	1.8e-51	0.66	0.485	0.146	4.27e-47
PTPMT1	1.87e-51	0.53	0.753	0.297	4.42e-47
TBC1D2	1.92e-51	0.72	0.5	0.16	4.54e-47
CD276	2.25e-51	0.62	0.622	0.223	5.32e-47
HOXB7	2.33e-51	0.64	0.351	0.085	5.52e-47
MID1	2.45e-51	0.71	0.509	0.169	5.81e-47
CKB	2.47e-51	0.85	0.506	0.17	5.85e-47
CNDP2	2.56e-51	0.61	0.805	0.358	6.07e-47
MYO1B	2.59e-51	0.56	0.716	0.285	6.14e-47
EBAG9	2.62e-51	0.63	0.567	0.192	6.21e-47
IFNGR2	2.7e-51	0.58	0.933	0.462	6.41e-47
MED19	2.87e-51	0.57	0.591	0.207	6.8e-47
PHLDB2	2.96e-51	0.49	0.826	0.35	7.02e-47
BCKDK	3.02e-51	0.66	0.713	0.276	7.16e-47
PMPCA	3.23e-51	0.64	0.784	0.324	7.64e-47
C1orf172	3.45e-51	0.74	0.402	0.11	8.18e-47
CHORDC1	3.86e-51	0.54	0.674	0.262	9.14e-47
MRPL36	5.79e-51	0.67	0.811	0.33	1.37e-46
RANGAP1	5.8e-51	0.67	0.622	0.235	1.37e-46
SYPL1	6.1e-51	0.61	0.909	0.426	1.44e-46
PDZD11	6.42e-51	0.65	0.71	0.277	1.52e-46
RALBP1	7.02e-51	0.44	0.744	0.303	1.66e-46
PET112	7.43e-51	0.72	0.418	0.117	1.76e-46
CAPG	7.55e-51	0.64	0.954	0.434	1.79e-46
ATP5SL	1.02e-50	0.68	0.622	0.226	2.41e-46
GOT2	1.03e-50	0.66	0.832	0.352	2.43e-46
CDCA7	1.05e-50	0.73	0.433	0.126	2.48e-46
COX16	1.23e-50	0.52	0.909	0.488	2.92e-46
F12	1.38e-50	0.6	0.366	0.094	3.27e-46
DYNLT1	1.4e-50	0.64	0.924	0.447	3.31e-46
C1orf74	1.4e-50	0.72	0.302	0.066	3.31e-46
NAA10	1.47e-50	0.63	0.759	0.308	3.47e-46
B3GNT5	1.54e-50	0.49	0.655	0.237	3.66e-46
MKI67IP	1.78e-50	0.62	0.753	0.314	4.2e-46
LRIG3	2.03e-50	0.55	0.607	0.214	4.8e-46
NSMCE2	2.09e-50	0.68	0.527	0.174	4.95e-46
S100A8	2.24e-50	0.74	0.549	0.174	5.31e-46
MRPL51	2.29e-50	0.6	0.966	0.499	5.42e-46
C11orf73	2.32e-50	0.64	0.744	0.3	5.49e-46
CISD1	2.36e-50	0.57	0.71	0.287	5.6e-46
GPR56	2.41e-50	0.54	0.729	0.299	5.71e-46
DGKA	2.45e-50	0.57	0.747	0.295	5.8e-46
MTHFS	2.64e-50	0.54	0.613	0.221	6.25e-46
WDR18	2.75e-50	0.7	0.713	0.29	6.51e-46
SAMM50	3.02e-50	0.64	0.649	0.248	7.15e-46
C16orf88	3.04e-50	0.52	0.61	0.216	7.2e-46
FABP4	3.04e-50	1.46	0.341	0.09	7.21e-46
CRIP2	3.1e-50	0.67	0.829	0.335	7.33e-46
GOLGA7B	3.12e-50	0.32	0.332	0.079	7.4e-46
ECM1	3.4e-50	0.65	0.652	0.236	8.05e-46
MPG	3.79e-50	0.64	0.735	0.296	8.98e-46
PLK1S1	4.04e-50	0.67	0.534	0.179	9.58e-46
UROD	4.29e-50	0.64	0.793	0.332	1.02e-45
LHPP	4.64e-50	0.52	0.527	0.17	1.1e-45
RPUSD1	4.75e-50	0.59	0.476	0.145	1.13e-45
LSM5	4.86e-50	0.55	0.838	0.414	1.15e-45
LAPTM4B	4.95e-50	0.6	0.655	0.246	1.17e-45
COA3	5.19e-50	0.64	0.899	0.404	1.23e-45
COMMD8	5.27e-50	0.61	0.662	0.249	1.25e-45
CHST15	5.38e-50	0.46	0.476	0.144	1.27e-45
UBE2F	5.61e-50	0.61	0.686	0.271	1.33e-45
CYC1	5.96e-50	0.62	0.954	0.492	1.41e-45
ST5	6.26e-50	0.5	0.652	0.239	1.48e-45
RBX1	6.67e-50	0.56	0.963	0.515	1.58e-45
ATP5EP2	6.67e-50	0.49	0.768	0.333	1.58e-45
ESYT1	6.82e-50	0.58	0.829	0.372	1.62e-45
NCS1	7.88e-50	0.4	0.402	0.112	1.87e-45
ATP5E	7.98e-50	0.5	0.988	0.638	1.89e-45
NAPRT1	8.01e-50	0.68	0.771	0.332	1.9e-45
PPP1R14C	8.37e-50	0.63	0.497	0.161	1.98e-45
AATF	8.66e-50	0.63	0.741	0.302	2.05e-45
CKMT1A	9.66e-50	0.76	0.494	0.157	2.29e-45
SSBP1	9.98e-50	0.6	0.96	0.481	2.36e-45
IPO4	1.06e-49	0.71	0.451	0.139	2.51e-45
RNF126	1.1e-49	0.54	0.588	0.207	2.6e-45
MRPL11	1.16e-49	0.6	0.71	0.273	2.75e-45
GALNT3	1.27e-49	0.59	0.607	0.223	3e-45
CYP26B1	1.28e-49	0.26	0.25	0.046	3.03e-45
CBWD2	1.35e-49	0.53	0.848	0.398	3.2e-45
ZFYVE21	1.36e-49	0.67	0.698	0.274	3.22e-45
NIP7	1.44e-49	0.72	0.777	0.424	3.4e-45
NDUFB5	1.47e-49	0.63	0.841	0.378	3.47e-45
EIF3B	1.51e-49	0.54	0.729	0.301	3.58e-45
MRPS33	1.53e-49	0.74	0.582	0.209	3.64e-45
ATP5I	1.66e-49	0.57	0.93	0.522	3.93e-45
NDUFAF2	1.67e-49	0.55	0.558	0.186	3.94e-45
PTPRK	1.78e-49	0.49	0.82	0.371	4.22e-45
C7orf49	1.85e-49	0.7	0.61	0.229	4.39e-45
TUBB	1.86e-49	0.59	0.957	0.555	4.4e-45
MYEOV2	1.97e-49	0.62	0.823	0.355	4.66e-45
ZNF462	2.05e-49	0.47	0.512	0.174	4.86e-45
CLDN14	2.07e-49	0.57	0.125	0.01	4.91e-45
PLEKHG3	2.13e-49	0.51	0.454	0.136	5.05e-45
TMEM141	2.44e-49	0.64	0.591	0.214	5.78e-45
ADM	2.65e-49	0.64	0.829	0.34	6.28e-45
TWF1	3.12e-49	0.59	0.695	0.285	7.39e-45
TRERF1	3.26e-49	0.29	0.445	0.131	7.71e-45
DUSP6	3.26e-49	0.71	0.683	0.277	7.73e-45
MRPL42	3.53e-49	0.55	0.881	0.424	8.37e-45
PSMG3	3.69e-49	0.64	0.838	0.357	8.73e-45
DCTD	4.15e-49	0.61	0.768	0.323	9.83e-45
HMGA1	4.19e-49	0.56	0.832	0.341	9.93e-45
YARS	4.36e-49	0.61	0.799	0.35	1.03e-44
ATOX1	4.61e-49	0.61	0.814	0.353	1.09e-44
TMEM208	4.75e-49	0.69	0.777	0.325	1.13e-44
TP53RK	5.15e-49	0.52	0.613	0.232	1.22e-44
FLNB	5.16e-49	0.48	0.716	0.285	1.22e-44
KITLG	5.56e-49	0.45	0.363	0.093	1.32e-44
LGALS9C	6.03e-49	0.48	0.375	0.099	1.43e-44
PDCD11	6.08e-49	0.44	0.567	0.2	1.44e-44
COX6C	6.62e-49	0.51	0.988	0.603	1.57e-44
EPS8L2	7.19e-49	0.56	0.543	0.186	1.7e-44
IMPDH1	7.37e-49	0.67	0.713	0.326	1.75e-44
BOLA3	7.99e-49	0.6	0.716	0.272	1.89e-44
NELFE	8.1e-49	0.63	0.826	0.369	1.92e-44
PET117	8.47e-49	0.62	0.509	0.164	2.01e-44
MRPS15	8.89e-49	0.65	0.817	0.351	2.11e-44
COL4A5	9.12e-49	0.5	0.512	0.168	2.16e-44
NDUFA7	9.61e-49	0.65	0.723	0.299	2.28e-44
UBE2V1	9.72e-49	0.52	0.994	0.703	2.3e-44
AHCY	9.88e-49	0.68	0.683	0.277	2.34e-44
RPL27	1.02e-48	0.39	0.997	0.736	2.42e-44
C11orf48	1.07e-48	0.53	0.811	0.34	2.54e-44
HSPA7	1.1e-48	1.12	0.213	0.036	2.6e-44
CHPF	1.19e-48	0.59	0.591	0.213	2.81e-44
MRPL50	1.22e-48	0.63	0.732	0.299	2.88e-44
C7orf73	1.22e-48	0.52	0.963	0.548	2.89e-44
NUBP1	1.25e-48	0.74	0.445	0.132	2.97e-44
CYP24A1	1.69e-48	0.59	0.223	0.038	4e-44
MLST8	1.8e-48	0.67	0.588	0.214	4.26e-44
IMP3	1.82e-48	0.64	0.771	0.333	4.31e-44
SEH1L	1.85e-48	0.59	0.704	0.29	4.37e-44
MTG1	1.94e-48	0.58	0.747	0.31	4.6e-44
JMJD7	2.02e-48	0.7	0.518	0.171	4.78e-44
PTS	2.03e-48	0.62	0.701	0.29	4.81e-44
HTRA1	2.08e-48	0.68	0.482	0.153	4.92e-44
GNG5	2.31e-48	0.53	0.991	0.578	5.47e-44
ATPIF1	2.49e-48	0.59	0.957	0.496	5.9e-44
CBX1	2.87e-48	0.53	0.631	0.231	6.79e-44
CCT2	2.97e-48	0.61	0.942	0.47	7.04e-44
PAGR1	3.15e-48	0.49	0.662	0.264	7.46e-44
BLVRA	3.23e-48	0.66	0.796	0.34	7.66e-44
PWP1	3.31e-48	0.6	0.869	0.38	7.85e-44
PRKCSH	3.34e-48	0.51	0.909	0.47	7.91e-44
BIRC5	3.9e-48	0.82	0.454	0.144	9.23e-44
HCAR2	3.92e-48	0.85	0.448	0.141	9.28e-44
SCRN1	3.96e-48	0.6	0.601	0.222	9.37e-44
CDCP1	4.14e-48	0.74	0.863	0.596	9.8e-44
E2F4	5.18e-48	0.62	0.518	0.174	1.23e-43
TARS	5.43e-48	0.56	0.854	0.368	1.29e-43
COPZ1	5.53e-48	0.6	0.899	0.41	1.31e-43
MRPS36	5.68e-48	0.55	0.68	0.277	1.34e-43
ACAD9	5.99e-48	0.67	0.628	0.245	1.42e-43
C16orf13	6e-48	0.59	0.832	0.38	1.42e-43
OAT	6.08e-48	0.63	0.829	0.411	1.44e-43
YIF1A	6.25e-48	0.62	0.872	0.409	1.48e-43
DHPS	6.95e-48	0.66	0.659	0.258	1.65e-43
SHARPIN	7.01e-48	0.56	0.683	0.263	1.66e-43
C20orf27	7.39e-48	0.62	0.607	0.224	1.75e-43
ERGIC3	7.4e-48	0.61	0.921	0.461	1.75e-43
MRPL40	7.52e-48	0.66	0.701	0.281	1.78e-43
NEDD1	7.88e-48	0.6	0.558	0.204	1.87e-43
PRKAG1	7.9e-48	0.69	0.61	0.228	1.87e-43
CKMT1B	8.11e-48	0.74	0.518	0.175	1.92e-43
APTX	8.99e-48	0.65	0.625	0.242	2.13e-43
SLC44A1	9.2e-48	0.45	0.759	0.318	2.18e-43
TRAP1	9.32e-48	0.65	0.768	0.328	2.21e-43
RTTN	9.33e-48	0.51	0.357	0.095	2.21e-43
ALG8	9.62e-48	0.69	0.567	0.202	2.28e-43
C8orf33	1.01e-47	0.66	0.811	0.431	2.4e-43
TXN2	1.06e-47	0.62	0.826	0.36	2.51e-43
EPHB4	1.1e-47	0.48	0.405	0.117	2.6e-43
AP2S1	1.24e-47	0.59	0.951	0.442	2.93e-43
PRICKLE1	1.24e-47	0.54	0.299	0.066	2.93e-43
POP4	1.27e-47	0.56	0.643	0.239	3e-43
LSM7	1.28e-47	0.59	0.89	0.409	3.04e-43
XAF1	1.42e-47	0.55	0.976	0.804	3.36e-43
LRRCC1	1.51e-47	0.48	0.345	0.086	3.58e-43
CCDC137	1.53e-47	0.61	0.655	0.27	3.63e-43
RRAS2	1.54e-47	0.55	0.409	0.117	3.65e-43
SNRPC	1.57e-47	0.6	0.936	0.44	3.72e-43
EFTUD2	1.89e-47	0.56	0.768	0.319	4.47e-43
ZWINT	1.99e-47	0.78	0.427	0.126	4.72e-43
ALKBH2	2.14e-47	0.65	0.457	0.137	5.06e-43
PA2G4	2.15e-47	0.56	0.936	0.484	5.1e-43
MARCKSL1	2.23e-47	0.61	0.54	0.18	5.28e-43
CDHR1	2.26e-47	0.49	0.287	0.063	5.35e-43
ANXA3	2.36e-47	0.84	0.479	0.161	5.58e-43
DRG1	2.36e-47	0.62	0.829	0.352	5.59e-43
ECHS1	2.74e-47	0.62	0.866	0.402	6.49e-43
GADD45GIP1	3.27e-47	0.63	0.872	0.441	7.75e-43
ARHGEF28	3.36e-47	0.52	0.412	0.121	7.97e-43
EHD4	3.6e-47	0.59	0.683	0.272	8.53e-43
TPM1	3.67e-47	0.61	0.814	0.379	8.69e-43
EIF4E2	3.88e-47	0.6	0.829	0.374	9.18e-43
ATF6B	4.02e-47	0.53	0.643	0.246	9.53e-43
PLK2	4.12e-47	0.61	0.838	0.365	9.76e-43
SDC4	4.38e-47	0.54	0.966	0.498	1.04e-42
TRMT6	4.57e-47	0.58	0.537	0.185	1.08e-42
STIP1	4.82e-47	0.6	0.878	0.431	1.14e-42
TCEAL4	5.54e-47	0.6	0.75	0.33	1.31e-42
DHX15	5.68e-47	0.57	0.835	0.388	1.35e-42
PIEZO1	6.38e-47	0.49	0.643	0.26	1.51e-42
CHCHD5	6.49e-47	0.59	0.595	0.218	1.54e-42
RRS1	6.64e-47	0.66	0.476	0.155	1.57e-42
MORN2	6.66e-47	0.72	0.387	0.108	1.58e-42
FAM91A1	6.73e-47	0.49	0.628	0.243	1.59e-42
DDX1	6.74e-47	0.59	0.863	0.411	1.6e-42
DGCR6L	6.85e-47	0.6	0.762	0.314	1.62e-42
FHOD3	6.85e-47	0.32	0.274	0.058	1.62e-42
CDC42EP1	6.88e-47	0.49	0.652	0.256	1.63e-42
EIF2AK4	7.27e-47	0.47	0.701	0.317	1.72e-42
KRT18	7.94e-47	0.6	0.845	0.36	1.88e-42
MRPL23	7.97e-47	0.6	0.601	0.214	1.89e-42
TPM2	8.1e-47	0.54	0.713	0.269	1.92e-42
SRPRB	8.59e-47	0.58	0.854	0.387	2.04e-42
EIF4G1	8.7e-47	0.56	0.939	0.508	2.06e-42
TM4SF1	8.79e-47	0.57	0.896	0.366	2.08e-42
COQ4	9.14e-47	0.61	0.613	0.238	2.17e-42
COMMD5	9.24e-47	0.66	0.598	0.22	2.19e-42
KLC3	9.29e-47	0.71	0.427	0.127	2.2e-42
TMEM223	9.44e-47	0.63	0.518	0.17	2.23e-42
CTPS1	9.53e-47	0.61	0.604	0.222	2.26e-42
NCLN	9.75e-47	0.5	0.625	0.231	2.31e-42
CHCHD1	1.03e-46	0.61	0.576	0.209	2.43e-42
BZW2	1.09e-46	0.64	0.683	0.275	2.59e-42
TSPAN9	1.14e-46	0.34	0.405	0.114	2.7e-42
ATAD3B	1.18e-46	0.4	0.46	0.141	2.8e-42
C11orf31	1.25e-46	0.56	0.945	0.515	2.97e-42
RREB1	1.28e-46	0.29	0.902	0.431	3.04e-42
ABHD6	1.29e-46	0.39	0.277	0.059	3.05e-42
ELAC2	1.48e-46	0.58	0.698	0.28	3.5e-42
DPM2	1.53e-46	0.59	0.759	0.321	3.63e-42
TSSC4	1.58e-46	0.59	0.662	0.249	3.74e-42
PAK6	1.6e-46	0.54	0.351	0.092	3.79e-42
NDUFS4	1.71e-46	0.66	0.784	0.339	4.04e-42
SERINC5	1.87e-46	0.45	0.93	0.493	4.43e-42
CPNE3	1.9e-46	0.53	0.765	0.352	4.51e-42
CDC20	1.93e-46	0.91	0.399	0.119	4.56e-42
TPGS2	2.07e-46	0.58	0.75	0.315	4.9e-42
MRRF	2.18e-46	0.63	0.54	0.188	5.17e-42
GABRE	2.2e-46	0.5	0.46	0.145	5.21e-42
POLR2L	2.23e-46	0.51	0.973	0.552	5.29e-42
GTF2I	2.29e-46	0.54	0.811	0.355	5.41e-42
TIMMDC1	2.3e-46	0.61	0.863	0.397	5.46e-42
TBCA	2.32e-46	0.58	0.884	0.412	5.49e-42
TNFAIP8	2.38e-46	0.64	0.567	0.205	5.63e-42
CDCA7L	2.41e-46	0.61	0.515	0.174	5.71e-42
PSMB6	2.77e-46	0.5	0.988	0.62	6.56e-42
HSD17B10	2.84e-46	0.62	0.86	0.403	6.73e-42
MRPL48	2.9e-46	0.7	0.561	0.203	6.87e-42
DNAJC9	2.9e-46	0.62	0.659	0.251	6.87e-42
DCBLD2	2.93e-46	0.38	0.537	0.19	6.95e-42
ZNF706	2.94e-46	0.52	0.97	0.544	6.97e-42
WDR36	2.95e-46	0.39	0.655	0.259	6.99e-42
NUDT5	3.03e-46	0.62	0.805	0.354	7.18e-42
FAM96A	3.08e-46	0.58	0.826	0.35	7.29e-42
TELO2	3.12e-46	0.66	0.445	0.142	7.38e-42
GNPDA1	3.34e-46	0.64	0.47	0.149	7.91e-42
PLOD1	3.43e-46	0.56	0.72	0.285	8.13e-42
PPIB	3.75e-46	0.42	1	0.706	8.89e-42
COA4	4.03e-46	0.65	0.61	0.233	9.54e-42
TKT	4.1e-46	0.62	0.82	0.357	9.72e-42
FGD6	4.3e-46	0.5	0.665	0.311	1.02e-41
MIR31HG	4.38e-46	0.5	0.247	0.048	1.04e-41
ZDHHC12	5.25e-46	0.66	0.637	0.246	1.24e-41
PKMYT1	5.45e-46	0.72	0.268	0.057	1.29e-41
MMADHC	5.64e-46	0.6	0.884	0.427	1.34e-41
KIAA1598	5.92e-46	0.46	0.524	0.179	1.4e-41
RCC2	6.26e-46	0.52	0.595	0.226	1.48e-41
HOMER3	6.3e-46	0.73	0.5	0.188	1.49e-41
SNX7	6.47e-46	0.6	0.351	0.091	1.53e-41
USP18	6.71e-46	0.62	0.5	0.164	1.59e-41
SPSB1	7.06e-46	0.39	0.506	0.169	1.67e-41
TMEM222	7.12e-46	0.59	0.585	0.21	1.69e-41
BAIAP2L1	7.25e-46	0.58	0.518	0.188	1.72e-41
SMN1	7.44e-46	0.56	0.716	0.297	1.76e-41
EBP	7.76e-46	0.61	0.823	0.352	1.84e-41
MRPS35	8e-46	0.63	0.649	0.26	1.89e-41
C14orf1	8.07e-46	0.58	0.716	0.282	1.91e-41
SSNA1	8.08e-46	0.6	0.747	0.318	1.91e-41
ADH5	8.37e-46	0.6	0.899	0.413	1.98e-41
PTRH1	8.46e-46	0.72	0.506	0.172	2e-41
TGFB2	8.75e-46	0.38	0.378	0.104	2.07e-41
TGS1	8.89e-46	0.52	0.576	0.226	2.11e-41
TMEM258	9.14e-46	0.56	0.957	0.507	2.17e-41
ECE2	9.55e-46	0.74	0.378	0.106	2.26e-41
UBE2L6	9.65e-46	0.57	0.966	0.527	2.28e-41
RRM1	9.68e-46	0.63	0.692	0.289	2.29e-41
TMEM9	9.75e-46	0.62	0.808	0.351	2.31e-41
ATAT1	9.82e-46	0.52	0.381	0.104	2.32e-41
HCCS	1.1e-45	0.62	0.573	0.222	2.62e-41
NUDT16L1	1.28e-45	0.62	0.567	0.197	3.02e-41
ARPC5L	1.37e-45	0.58	0.787	0.326	3.26e-41
RAD50	1.4e-45	0.41	0.756	0.32	3.32e-41
FH	1.41e-45	0.65	0.628	0.244	3.34e-41
MRPL1	1.44e-45	0.61	0.616	0.242	3.41e-41
ICT1	1.47e-45	0.66	0.537	0.183	3.49e-41
HSF1	1.58e-45	0.53	0.896	0.429	3.74e-41
SCO2	1.59e-45	0.61	0.628	0.237	3.77e-41
ATP6V0D1	1.6e-45	0.6	0.869	0.407	3.79e-41
MIF	1.61e-45	0.35	1	0.808	3.81e-41
RAB31	1.78e-45	0.46	0.841	0.342	4.22e-41
CTSH	1.79e-45	0.67	0.637	0.25	4.24e-41
TMEM171	1.84e-45	0.68	0.241	0.047	4.37e-41
NDUFA9	1.85e-45	0.59	0.905	0.427	4.39e-41
BNIP3	1.93e-45	0.65	0.662	0.271	4.57e-41
COX7B	1.94e-45	0.59	0.933	0.495	4.59e-41
NAE1	1.99e-45	0.61	0.735	0.31	4.72e-41
LSM3	2e-45	0.57	0.841	0.385	4.74e-41
PHGDH	2.04e-45	0.69	0.534	0.176	4.84e-41
DRG2	2.15e-45	0.59	0.579	0.212	5.1e-41
GPC1	2.15e-45	0.46	0.643	0.241	5.1e-41
ABCA1	2.19e-45	0.3	0.784	0.339	5.18e-41
NGFRAP1	2.19e-45	0.59	0.878	0.43	5.18e-41
TSFM	2.26e-45	0.58	0.588	0.22	5.34e-41
PFDN2	2.62e-45	0.58	0.912	0.407	6.22e-41
CBX3	2.84e-45	0.54	0.976	0.555	6.73e-41
MAF	2.89e-45	0.29	0.729	0.31	6.85e-41
MT2A	2.89e-45	0.55	0.985	0.58	6.85e-41
MAGOHB	2.93e-45	0.36	0.649	0.251	6.93e-41
PTRHD1	2.99e-45	0.67	0.585	0.216	7.08e-41
TAF12	3.25e-45	0.6	0.616	0.228	7.7e-41
WDR4	3.33e-45	0.64	0.43	0.13	7.89e-41
PEF1	3.37e-45	0.62	0.784	0.35	7.99e-41
MMP28	3.43e-45	0.66	0.296	0.067	8.12e-41
MED10	3.46e-45	0.57	0.881	0.395	8.2e-41
METTL5	3.48e-45	0.61	0.677	0.268	8.24e-41
MVB12A	3.87e-45	0.53	0.579	0.206	9.17e-41
BAIAP2	3.99e-45	0.48	0.796	0.327	9.45e-41
MCM2	4.01e-45	0.78	0.482	0.164	9.5e-41
BCCIP	4.09e-45	0.58	0.851	0.41	9.69e-41
F2RL1	4.16e-45	0.88	0.604	0.29	9.84e-41
NOB1	4.35e-45	0.59	0.671	0.258	1.03e-40
PES1	4.56e-45	0.59	0.643	0.255	1.08e-40
HCP5	4.59e-45	0.69	0.384	0.109	1.09e-40
ZMPSTE24	4.66e-45	0.52	0.771	0.329	1.1e-40
ERAL1	5.05e-45	0.67	0.631	0.247	1.2e-40
CSTA	5.1e-45	0.54	0.628	0.228	1.21e-40
CCNJL	5.62e-45	0.48	0.18	0.027	1.33e-40
CDH1	5.68e-45	0.53	0.851	0.427	1.35e-40
C19orf70	6.31e-45	0.53	0.808	0.364	1.49e-40
DYNLL1	6.96e-45	0.5	0.985	0.62	1.65e-40
GTF3C6	6.98e-45	0.58	0.899	0.423	1.65e-40
TIMM22	7.14e-45	0.61	0.588	0.215	1.69e-40
VWA9	7.36e-45	0.65	0.591	0.228	1.74e-40
CCDC58	7.37e-45	0.52	0.738	0.328	1.75e-40
CNTNAP3	7.4e-45	0.46	0.357	0.1	1.75e-40
S100A13	7.65e-45	0.6	0.662	0.255	1.81e-40
CD24	7.8e-45	0.91	0.829	0.632	1.85e-40
BPGM	7.99e-45	0.63	0.625	0.239	1.89e-40
EDARADD	8.36e-45	0.52	0.384	0.112	1.98e-40
C11orf83	8.67e-45	0.61	0.784	0.484	2.05e-40
NDUFB4	8.79e-45	0.53	0.976	0.533	2.08e-40
CNIH4	8.97e-45	0.59	0.93	0.451	2.12e-40
EIF2B3	9.52e-45	0.62	0.57	0.209	2.25e-40
RPAP3	1.01e-44	0.45	0.534	0.188	2.4e-40
DHX29	1.15e-44	0.4	0.744	0.321	2.71e-40
SNRNP40	1.17e-44	0.64	0.738	0.332	2.78e-40
TSR3	1.19e-44	0.56	0.341	0.089	2.82e-40
LAMTOR1	1.2e-44	0.56	0.872	0.395	2.85e-40
H2AFY	1.28e-44	0.52	0.857	0.398	3.03e-40
ANKRD29	1.29e-44	0.52	0.262	0.056	3.05e-40
SNRNP25	1.31e-44	0.67	0.537	0.186	3.09e-40
SLC31A2	1.32e-44	0.6	0.613	0.219	3.13e-40
VPS35	1.33e-44	0.58	0.851	0.419	3.14e-40
MINOS1	1.34e-44	0.45	0.982	0.86	3.18e-40
RCC1	1.37e-44	0.71	0.463	0.157	3.24e-40
REEP4	1.64e-44	0.61	0.64	0.243	3.89e-40
LOC152217	1.7e-44	0.58	0.793	0.336	4.03e-40
TBRG4	1.71e-44	0.63	0.68	0.277	4.04e-40
OVCA2	1.71e-44	0.56	0.71	0.3	4.06e-40
RABEPK	1.94e-44	0.6	0.488	0.16	4.59e-40
RPS17L	1.95e-44	0.49	0.985	0.635	4.63e-40
RPS17	1.95e-44	0.49	0.985	0.635	4.63e-40
MSRB1	1.99e-44	0.69	0.585	0.216	4.71e-40
IMPA2	2.02e-44	0.62	0.424	0.13	4.8e-40
RUSC1	2.04e-44	0.64	0.549	0.203	4.82e-40
WNT10A	2.04e-44	0.5	0.229	0.043	4.82e-40
IFT57	2.06e-44	0.53	0.668	0.268	4.88e-40
NMRAL1	2.11e-44	0.61	0.643	0.255	4.99e-40
AP1S1	2.22e-44	0.52	0.659	0.257	5.25e-40
SLC7A5	2.23e-44	0.55	0.845	0.392	5.27e-40
FGF11	2.25e-44	0.41	0.235	0.045	5.33e-40
NUP93	2.32e-44	0.58	0.668	0.271	5.49e-40
TARBP2	2.39e-44	0.67	0.433	0.137	5.66e-40
TRIP6	2.54e-44	0.55	0.695	0.283	6.03e-40
FAH	2.56e-44	0.6	0.412	0.121	6.07e-40
DUOX1	2.57e-44	0.5	0.515	0.188	6.08e-40
SLC35C2	2.57e-44	0.57	0.613	0.23	6.09e-40
PXDN	2.72e-44	0.58	0.543	0.197	6.43e-40
KCTD1	2.84e-44	0.56	0.36	0.099	6.72e-40
GFM1	2.86e-44	0.57	0.622	0.247	6.78e-40
SNRPG	2.98e-44	0.56	0.979	0.524	7.05e-40
GRINA	3.04e-44	0.45	0.918	0.48	7.19e-40
TOM1L2	3.14e-44	0.36	0.518	0.181	7.43e-40
GSDMC	3.38e-44	0.97	0.716	0.453	7.99e-40
TRAPPC1	3.41e-44	0.52	0.951	0.498	8.07e-40
ITFG3	3.74e-44	0.58	0.634	0.251	8.87e-40
CBY1	3.82e-44	0.71	0.494	0.169	9.06e-40
EIF2S1	3.84e-44	0.53	0.912	0.482	9.09e-40
MRPL35	3.85e-44	0.52	0.607	0.232	9.13e-40
HOTAIRM1	4.12e-44	0.45	0.341	0.09	9.77e-40
NSUN5	4.14e-44	0.53	0.659	0.279	9.8e-40
OVOL1	4.25e-44	0.81	0.296	0.072	1.01e-39
AMMECR1	4.37e-44	0.48	0.39	0.117	1.03e-39
FLYWCH2	4.51e-44	0.57	0.509	0.172	1.07e-39
PPME1	4.94e-44	0.6	0.686	0.292	1.17e-39
KDM1A	5.37e-44	0.56	0.488	0.169	1.27e-39
PDRG1	5.48e-44	0.68	0.512	0.181	1.3e-39
TRAF4	5.89e-44	0.42	0.595	0.226	1.39e-39
HEATR2	5.98e-44	0.53	0.372	0.105	1.42e-39
SRM	6.06e-44	0.61	0.412	0.126	1.44e-39
TMEM242	6.16e-44	0.36	0.643	0.253	1.46e-39
STAT1	6.22e-44	0.58	0.921	0.524	1.47e-39
ARHGAP32	6.69e-44	0.35	0.402	0.12	1.58e-39
TUFM	6.88e-44	0.58	0.921	0.471	1.63e-39
TMED7	6.95e-44	0.46	0.774	0.341	1.65e-39
DEF8	7.33e-44	0.63	0.634	0.246	1.74e-39
POLR3K	7.56e-44	0.7	0.482	0.16	1.79e-39
AIMP2	7.58e-44	0.66	0.616	0.239	1.8e-39
ANAPC13	7.9e-44	0.6	0.741	0.309	1.87e-39
C7orf50	7.95e-44	0.57	0.787	0.357	1.88e-39
DUS2L	8.13e-44	0.69	0.433	0.138	1.93e-39
C11orf49	9.42e-44	0.61	0.585	0.23	2.23e-39
ATAD3A	1.05e-43	0.56	0.412	0.128	2.49e-39
CNKSR1	1.08e-43	0.57	0.387	0.114	2.56e-39
LOC387895	1.08e-43	0.43	0.18	0.027	2.56e-39
APRT	1.12e-43	0.57	0.966	0.521	2.66e-39
HSPA4	1.22e-43	0.53	0.771	0.343	2.89e-39
IFITM3	1.25e-43	0.43	1	0.813	2.96e-39
NOP10	1.26e-43	0.57	0.97	0.495	2.99e-39
UNG	1.4e-43	0.63	0.543	0.194	3.32e-39
CTNNBIP1	1.47e-43	0.37	0.497	0.174	3.48e-39
ADCK5	1.62e-43	0.62	0.357	0.098	3.85e-39
TMEM79	1.67e-43	0.69	0.418	0.128	3.94e-39
ANKLE2	1.88e-43	0.49	0.64	0.262	4.45e-39
NMB	1.98e-43	0.64	0.378	0.109	4.7e-39
CCDC53	2.02e-43	0.6	0.738	0.323	4.78e-39
TIMM21	2.09e-43	0.62	0.534	0.189	4.95e-39
EIF2S2	2.11e-43	0.49	0.976	0.57	5.01e-39
FAM162A	2.14e-43	0.61	0.765	0.325	5.08e-39
SLC25A11	2.2e-43	0.59	0.771	0.335	5.21e-39
ECHDC1	2.39e-43	0.53	0.683	0.281	5.66e-39
DPH2	2.45e-43	0.64	0.515	0.181	5.81e-39
PSME3	2.46e-43	0.56	0.893	0.425	5.83e-39
NGFR	2.49e-43	0.42	0.253	0.053	5.91e-39
GYS1	2.67e-43	0.58	0.537	0.2	6.32e-39
DDX58	2.88e-43	0.63	0.634	0.293	6.82e-39
PAICS	3e-43	0.69	0.884	0.634	7.11e-39
RFC4	3.11e-43	0.7	0.448	0.145	7.36e-39
ARL4D	3.25e-43	0.56	0.698	0.28	7.7e-39
CDS1	3.29e-43	0.43	0.32	0.082	7.8e-39
UBL7	3.34e-43	0.65	0.628	0.25	7.91e-39
TNPO2	3.48e-43	0.52	0.71	0.35	8.24e-39
NBN	3.53e-43	0.45	0.71	0.304	8.37e-39
POLR3G	3.89e-43	0.41	0.241	0.049	9.22e-39
BCL2L2-PABPN1	3.9e-43	0.42	0.832	0.432	9.24e-39
MPZL1	4.38e-43	0.55	0.851	0.402	1.04e-38
TIMM17A	4.57e-43	0.56	0.817	0.37	1.08e-38
DHRS4L2	4.58e-43	0.54	0.701	0.304	1.08e-38
MPDU1	4.61e-43	0.63	0.631	0.259	1.09e-38
TTC37	4.7e-43	0.46	0.649	0.27	1.11e-38
EXOSC5	4.71e-43	0.67	0.543	0.196	1.11e-38
RNF121	4.81e-43	0.55	0.43	0.14	1.14e-38
UCN2	5.16e-43	0.53	0.296	0.07	1.22e-38
METAP1	5.27e-43	0.56	0.674	0.28	1.25e-38
DLX3	5.5e-43	0.51	0.287	0.068	1.3e-38
NDUFS6	5.58e-43	0.57	0.954	0.478	1.32e-38
COMT	5.85e-43	0.56	0.951	0.472	1.39e-38
NDUFA12	6.04e-43	0.58	0.939	0.468	1.43e-38
IVNS1ABP	6.59e-43	0.53	0.945	0.55	1.56e-38
SF3B14	6.94e-43	0.55	0.924	0.462	1.64e-38
FAM206A	7.19e-43	0.62	0.512	0.183	1.7e-38
TMA16	7.45e-43	0.51	0.588	0.234	1.77e-38
MIEN1	8.11e-43	0.58	0.82	0.355	1.92e-38
RPL23AP7	8.34e-43	0.51	0.622	0.25	1.98e-38
TMEM251	8.6e-43	0.71	0.427	0.136	2.04e-38
AHSA1	8.92e-43	0.56	0.869	0.446	2.11e-38
F11R	9.04e-43	0.61	0.957	0.857	2.14e-38
PAK1	9.25e-43	0.54	0.637	0.256	2.19e-38
NDUFB1	9.35e-43	0.53	0.784	0.358	2.21e-38
MYL12B	9.41e-43	0.35	1	0.77	2.23e-38
TSN	9.67e-43	0.53	0.805	0.361	2.29e-38
RNF34	1.02e-42	0.56	0.674	0.28	2.42e-38
MRPL39	1.03e-42	0.62	0.598	0.229	2.44e-38
CDC123	1.09e-42	0.57	0.869	0.404	2.58e-38
GARS	1.11e-42	0.57	0.802	0.362	2.63e-38
GCDH	1.14e-42	0.7	0.494	0.181	2.69e-38
HMGN2	1.17e-42	0.34	0.997	0.843	2.78e-38
PLRG1	1.18e-42	0.56	0.64	0.257	2.79e-38
DNAJC19	1.23e-42	0.51	0.71	0.303	2.92e-38
MAZ	1.26e-42	0.41	0.716	0.313	2.99e-38
PER3	1.28e-42	0.39	0.418	0.127	3.03e-38
METTL1	1.33e-42	0.73	0.454	0.154	3.14e-38
ACTR1A	1.47e-42	0.56	0.787	0.359	3.49e-38
MYC	1.62e-42	0.55	0.884	0.421	3.83e-38
HAUS1	1.79e-42	0.63	0.534	0.197	4.24e-38
ARL3	1.87e-42	0.41	0.692	0.287	4.44e-38
CYP39A1	1.99e-42	0.52	0.259	0.056	4.72e-38
ARHGEF4	2.01e-42	0.48	0.348	0.097	4.77e-38
CHID1	2.07e-42	0.52	0.716	0.309	4.9e-38
SERPINB4	2.24e-42	1.04	0.171	0.026	5.3e-38
TOMM5	2.39e-42	0.56	0.933	0.466	5.66e-38
CDK10	2.43e-42	0.56	0.622	0.244	5.76e-38
DNASE2	2.73e-42	0.66	0.768	0.415	6.45e-38
PMVK	2.98e-42	0.54	0.756	0.319	7.06e-38
LSM4	3e-42	0.58	0.835	0.39	7.11e-38
TROAP	3.16e-42	0.72	0.329	0.089	7.5e-38
LEO1	3.18e-42	0.6	0.634	0.258	7.53e-38
KIAA0391	3.34e-42	0.55	0.5	0.175	7.92e-38
MAN1B1	3.35e-42	0.55	0.595	0.225	7.95e-38
SNX5	3.71e-42	0.54	0.799	0.388	8.79e-38
COPS3	3.86e-42	0.61	0.662	0.275	9.14e-38
KIAA1217	3.9e-42	0.34	0.86	0.406	9.25e-38
PRPF31	4.23e-42	0.57	0.787	0.353	1e-37
LLPH	4.24e-42	0.62	0.857	0.56	1.01e-37
CAPRIN1	4.3e-42	0.53	0.838	0.402	1.02e-37
ZCRB1	4.61e-42	0.48	0.854	0.391	1.09e-37
NUP37	4.68e-42	0.64	0.555	0.205	1.11e-37
MRPL45	4.69e-42	0.64	0.564	0.213	1.11e-37
INO80C	5.35e-42	0.63	0.57	0.228	1.27e-37
TATDN1	5.42e-42	0.65	0.521	0.193	1.28e-37
NMT1	5.63e-42	0.48	0.845	0.433	1.33e-37
PHB	5.67e-42	0.58	0.927	0.465	1.34e-37
CORO6	6.33e-42	0.42	0.296	0.071	1.5e-37
GMFB	6.53e-42	0.5	0.671	0.286	1.55e-37
POLR2H	7.13e-42	0.62	0.613	0.238	1.69e-37
MZT2B	7.32e-42	0.5	0.628	0.247	1.73e-37
IFT43	7.37e-42	0.57	0.671	0.272	1.75e-37
FPGS	7.43e-42	0.53	0.72	0.301	1.76e-37
GLI3	7.47e-42	0.34	0.384	0.113	1.77e-37
SHFM1	8.08e-42	0.49	1	0.609	1.91e-37
FLAD1	8.13e-42	0.59	0.726	0.322	1.93e-37
REXO2	8.21e-42	0.56	0.881	0.427	1.94e-37
SERBP1	8.26e-42	0.47	0.991	0.67	1.96e-37
GTPBP4	8.5e-42	0.56	0.698	0.296	2.01e-37
GLOD4	8.59e-42	0.56	0.735	0.314	2.03e-37
SCO1	9.37e-42	0.63	0.46	0.157	2.22e-37
KARS	1.03e-41	0.57	0.832	0.384	2.44e-37
WDHD1	1.05e-41	0.43	0.381	0.112	2.49e-37
MRPL4	1.05e-41	0.53	0.768	0.325	2.49e-37
COASY	1.13e-41	0.58	0.689	0.291	2.68e-37
METTL3	1.14e-41	0.58	0.549	0.203	2.69e-37
NAT10	1.3e-41	0.54	0.567	0.221	3.09e-37
IGFL1	1.33e-41	0.84	0.18	0.029	3.14e-37
MRPL9	1.4e-41	0.56	0.726	0.298	3.31e-37
GPN1	1.47e-41	0.59	0.716	0.302	3.48e-37
HGS	1.52e-41	0.54	0.936	0.506	3.6e-37
TNFAIP1	1.55e-41	0.54	0.68	0.274	3.67e-37
RBM14	1.64e-41	0.44	0.655	0.258	3.88e-37
BCHE	1.68e-41	0.59	0.171	0.026	3.98e-37
WDR75	1.76e-41	0.52	0.643	0.262	4.18e-37
TRAPPC4	1.79e-41	0.58	0.701	0.304	4.24e-37
SLC25A22	1.8e-41	0.53	0.366	0.106	4.26e-37
TRAPPC2L	1.86e-41	0.6	0.741	0.328	4.4e-37
RBBP7	2.08e-41	0.55	0.872	0.419	4.93e-37
GFM2	2.1e-41	0.54	0.463	0.156	4.98e-37
RDX	2.1e-41	0.41	0.863	0.412	4.98e-37
TOP1	2.18e-41	0.39	0.817	0.409	5.16e-37
COPS7A	2.41e-41	0.58	0.723	0.306	5.72e-37
MSL3P1	2.44e-41	0.61	0.201	0.036	5.79e-37
PRDX4	2.47e-41	0.6	0.863	0.421	5.85e-37
MTX1	2.51e-41	0.56	0.64	0.253	5.94e-37
GMPS	2.53e-41	0.62	0.674	0.287	5.99e-37
LAMTOR2	2.55e-41	0.55	0.875	0.397	6.04e-37
MCRS1	2.56e-41	0.59	0.64	0.263	6.06e-37
FARSB	2.62e-41	0.58	0.686	0.297	6.2e-37
CYB5R1	2.69e-41	0.59	0.686	0.272	6.38e-37
PLSCR1	2.71e-41	0.52	0.884	0.429	6.41e-37
UBE2K	2.74e-41	0.39	0.817	0.372	6.49e-37
DARS	2.92e-41	0.53	0.89	0.451	6.91e-37
HYPK	3.04e-41	0.47	0.96	0.554	7.2e-37
SLC6A8	3.13e-41	0.37	0.396	0.124	7.41e-37
VTA1	3.13e-41	0.51	0.875	0.417	7.41e-37
SQRDL	3.13e-41	0.58	0.875	0.402	7.41e-37
PTRF	3.35e-41	0.54	0.963	0.613	7.94e-37
MGME1	3.5e-41	0.58	0.515	0.19	8.28e-37
HINT2	3.51e-41	0.6	0.655	0.268	8.32e-37
HYOU1	3.57e-41	0.33	0.726	0.333	8.47e-37
PLS3	3.58e-41	0.57	0.936	0.442	8.47e-37
EIF3M	3.65e-41	0.57	0.918	0.471	8.65e-37
GNA15	3.71e-41	0.56	0.524	0.188	8.79e-37
MRPS7	3.72e-41	0.59	0.881	0.408	8.81e-37
GRB7	3.83e-41	0.48	0.369	0.107	9.07e-37
CFDP1	4.73e-41	0.57	0.68	0.299	1.12e-36
C3orf52	4.75e-41	0.51	0.317	0.084	1.13e-36
CLTB	4.76e-41	0.57	0.71	0.287	1.13e-36
RPE	4.76e-41	0.53	0.561	0.214	1.13e-36
CAPNS1	5.13e-41	0.49	0.662	0.278	1.22e-36
CNPY2	5.36e-41	0.54	0.909	0.478	1.27e-36
IFT46	5.37e-41	0.68	0.332	0.09	1.27e-36
TOMM22	5.6e-41	0.49	0.924	0.479	1.33e-36
LARP1	5.75e-41	0.35	0.817	0.402	1.36e-36
CTBP2	6.14e-41	0.43	0.579	0.231	1.45e-36
APOA1BP	6.4e-41	0.56	0.86	0.389	1.52e-36
DPAGT1	6.77e-41	0.59	0.567	0.211	1.6e-36
CISD2	6.79e-41	0.34	0.838	0.439	1.61e-36
NUDCD2	6.83e-41	0.57	0.686	0.282	1.62e-36
TRMT10C	7.17e-41	0.51	0.591	0.231	1.7e-36
DERA	7.21e-41	0.58	0.695	0.298	1.71e-36
LIPA	7.48e-41	0.53	0.668	0.275	1.77e-36
DBNL	8.05e-41	0.55	0.896	0.434	1.91e-36
SPA17	8.29e-41	0.6	0.21	0.039	1.96e-36
TSPAN6	8.55e-41	0.6	0.543	0.198	2.02e-36
PIN4	9.33e-41	0.44	0.707	0.302	2.21e-36
TYMS	9.42e-41	0.67	0.418	0.134	2.23e-36
TTLL12	9.54e-41	0.56	0.473	0.167	2.26e-36
ILVBL	1.01e-40	0.6	0.558	0.21	2.4e-36
TTC1	1.05e-40	0.54	0.747	0.337	2.49e-36
WDR83	1.09e-40	0.59	0.418	0.135	2.59e-36
ADTRP	1.11e-40	0.42	0.235	0.047	2.63e-36
GIPC1	1.13e-40	0.52	0.491	0.174	2.67e-36
GBP1	1.16e-40	0.55	0.726	0.319	2.76e-36
KCTD15	1.21e-40	0.54	0.311	0.083	2.86e-36
KYNU	1.24e-40	0.7	0.415	0.131	2.93e-36
NUDT22	1.3e-40	0.64	0.576	0.226	3.08e-36
RNF7	1.32e-40	0.54	0.963	0.829	3.13e-36
FBL	1.38e-40	0.59	0.744	0.326	3.26e-36
SYNGR2	1.38e-40	0.52	0.988	0.569	3.28e-36
KIAA1609	1.42e-40	0.84	0.933	0.798	3.37e-36
COL12A1	1.46e-40	0.26	0.613	0.228	3.45e-36
CWC27	1.66e-40	0.53	0.518	0.186	3.92e-36
SLC25A1	1.69e-40	0.58	0.595	0.227	4e-36
TCEA1	1.72e-40	0.48	0.93	0.502	4.07e-36
SPDL1	1.73e-40	0.57	0.332	0.092	4.1e-36
MUL1	1.85e-40	0.61	0.503	0.179	4.38e-36
GINS2	1.85e-40	0.76	0.357	0.104	4.38e-36
MYO19	1.92e-40	0.45	0.601	0.235	4.56e-36
C12orf45	1.95e-40	0.64	0.473	0.161	4.61e-36
PRMT3	1.98e-40	0.54	0.497	0.179	4.69e-36
COPB2	2.15e-40	0.57	0.851	0.435	5.09e-36
IMMP1L	2.18e-40	0.6	0.363	0.108	5.17e-36
MRPL41	2.45e-40	0.53	0.893	0.414	5.8e-36
ARF5	2.47e-40	0.55	0.942	0.497	5.84e-36
PBDC1	2.61e-40	0.57	0.655	0.27	6.17e-36
ESRRA	2.61e-40	0.34	0.567	0.221	6.19e-36
FDX1L	2.62e-40	0.59	0.415	0.129	6.21e-36
TNK1	2.65e-40	0.5	0.247	0.054	6.27e-36
SLC27A4	2.76e-40	0.58	0.345	0.098	6.54e-36
CSTF3	2.82e-40	0.6	0.503	0.184	6.68e-36
TSPAN3	3.38e-40	0.53	0.899	0.472	8e-36
CLTA	3.68e-40	0.58	0.848	0.405	8.72e-36
C14orf119	3.75e-40	0.56	0.826	0.46	8.87e-36
GSTZ1	4.13e-40	0.68	0.329	0.092	9.79e-36
SLC25A5	4.23e-40	0.4	0.997	0.761	1e-35
RCN2	4.24e-40	0.52	0.75	0.324	1e-35
PSMD13	4.25e-40	0.56	0.875	0.427	1.01e-35
LPIN3	4.27e-40	0.54	0.948	0.811	1.01e-35
SQLE	4.31e-40	0.46	0.713	0.288	1.02e-35
ITGB5	4.38e-40	0.48	0.457	0.154	1.04e-35
PSMC6	4.48e-40	0.55	0.857	0.439	1.06e-35
C21orf59	4.67e-40	0.51	0.68	0.281	1.1e-35
ANKRD50	4.7e-40	0.35	0.363	0.106	1.11e-35
IMP4	5.3e-40	0.59	0.768	0.344	1.26e-35
DHX16	5.88e-40	0.57	0.546	0.211	1.39e-35
HTR7	5.97e-40	0.35	0.14	0.018	1.41e-35
TMEM11	6.06e-40	0.57	0.701	0.3	1.44e-35
CHD3	6.29e-40	0.28	0.631	0.259	1.49e-35
PYCR2	6.55e-40	0.47	0.771	0.335	1.55e-35
NETO2	6.73e-40	0.43	0.302	0.079	1.59e-35
NT5C3	6.81e-40	0.51	0.726	0.33	1.61e-35
NOMO1	6.82e-40	0.52	0.521	0.196	1.61e-35
WDR5	7.11e-40	0.47	0.497	0.183	1.68e-35
METAP2	7.46e-40	0.46	0.817	0.394	1.77e-35
LMNB2	7.79e-40	0.46	0.463	0.164	1.84e-35
TIMM23	7.82e-40	0.5	0.945	0.514	1.85e-35
GID8	8e-40	0.36	0.643	0.275	1.89e-35
ZNF532	8.46e-40	0.33	0.677	0.303	2e-35
EMC2	8.83e-40	0.61	0.628	0.269	2.09e-35
C7orf25	8.89e-40	0.65	0.308	0.081	2.11e-35
GANAB	9.3e-40	0.48	0.89	0.473	2.2e-35
PSMF1	9.5e-40	0.52	0.863	0.451	2.25e-35
NUP107	9.63e-40	0.54	0.567	0.221	2.28e-35
PALMD	9.67e-40	0.36	0.427	0.133	2.29e-35
SLK	9.75e-40	0.32	0.674	0.31	2.31e-35
CXADR	9.84e-40	0.68	0.905	0.751	2.33e-35
MRPL16	1.07e-39	0.59	0.71	0.304	2.52e-35
CTTN	1.29e-39	0.46	0.991	0.624	3.06e-35
ASUN	1.4e-39	0.5	0.476	0.166	3.31e-35
CNGB1	1.45e-39	0.46	0.399	0.142	3.43e-35
BCAP29	1.52e-39	0.31	0.723	0.308	3.59e-35
TECR	1.52e-39	0.56	0.976	0.522	3.6e-35
NIT2	1.53e-39	0.57	0.689	0.292	3.61e-35
NOLC1	1.62e-39	0.5	0.79	0.376	3.83e-35
PSMG2	1.63e-39	0.59	0.634	0.266	3.86e-35
TAF1C	1.71e-39	0.39	0.543	0.203	4.05e-35
STT3A	1.74e-39	0.5	0.939	0.531	4.11e-35
POMP	1.77e-39	0.46	0.994	0.667	4.19e-35
RRP9	1.82e-39	0.63	0.488	0.175	4.31e-35
ZBTB8OS	1.96e-39	0.52	0.637	0.263	4.65e-35
RAB34	1.99e-39	0.57	0.75	0.315	4.72e-35
MIB2	2.01e-39	0.39	0.427	0.142	4.76e-35
TAF2	2.01e-39	0.44	0.619	0.258	4.76e-35
NIPSNAP3A	2.11e-39	0.61	0.448	0.152	5.01e-35
DOCK7	2.12e-39	0.43	0.402	0.128	5.02e-35
SYNCRIP	2.38e-39	0.49	0.884	0.462	5.63e-35
CFB	2.39e-39	0.52	0.57	0.208	5.66e-35
MYCBP	2.52e-39	0.5	0.5	0.184	5.97e-35
OGFOD2	2.68e-39	0.52	0.402	0.127	6.34e-35
MRPL21	2.75e-39	0.55	0.75	0.322	6.51e-35
GRPEL1	2.94e-39	0.52	0.765	0.339	6.96e-35
DNAJC15	3.06e-39	0.4	0.79	0.35	7.25e-35
XYLT2	3.15e-39	0.37	0.796	0.38	7.46e-35
MTPN	3.32e-39	0.3	0.71	0.312	7.86e-35
LUZP6	3.32e-39	0.3	0.71	0.312	7.86e-35
MOCOS	3.38e-39	0.51	0.253	0.057	8e-35
TTC8	3.46e-39	0.59	0.293	0.074	8.19e-35
IDH3A	3.56e-39	0.54	0.698	0.308	8.43e-35
MYOF	3.64e-39	0.43	0.762	0.349	8.61e-35
SH3RF1	3.79e-39	0.39	0.466	0.16	8.97e-35
BCL10	3.84e-39	0.41	0.857	0.456	9.08e-35
GTF2A2	3.86e-39	0.48	0.814	0.376	9.15e-35
TVP23B	3.91e-39	0.53	0.774	0.352	9.26e-35
PSMD12	4.02e-39	0.52	0.872	0.422	9.51e-35
CNTNAP3B	4.09e-39	0.32	0.348	0.102	9.68e-35
USP10	4.44e-39	0.51	0.893	0.427	1.05e-34
CBWD3	4.45e-39	0.46	0.851	0.419	1.06e-34
DERL2	4.53e-39	0.54	0.774	0.359	1.07e-34
PRKAR1B	4.55e-39	0.38	0.506	0.18	1.08e-34
ADRM1	4.64e-39	0.52	0.942	0.515	1.1e-34
PSMD7	4.78e-39	0.54	0.93	0.505	1.13e-34
DCTN3	5.05e-39	0.59	0.762	0.34	1.2e-34
EXOSC1	5.27e-39	0.59	0.53	0.201	1.25e-34
DNAJC8	5.46e-39	0.51	0.93	0.494	1.29e-34
POPDC3	5.86e-39	0.58	0.238	0.052	1.39e-34
FAM204A	5.88e-39	0.39	0.811	0.409	1.39e-34
RPL38	6.06e-39	0.44	0.997	0.662	1.44e-34
EIF2B2	6.16e-39	0.63	0.537	0.203	1.46e-34
TUBB3	6.22e-39	0.62	0.433	0.145	1.47e-34
NUAK1	6.28e-39	0.43	0.29	0.075	1.49e-34
NELFCD	6.51e-39	0.55	0.759	0.348	1.54e-34
TFAM	6.7e-39	0.39	0.64	0.31	1.59e-34
RWDD2B	6.92e-39	0.53	0.47	0.164	1.64e-34
MRPL2	6.93e-39	0.55	0.637	0.269	1.64e-34
MAD2L2	7.09e-39	0.58	0.619	0.249	1.68e-34
ELOF1	7.26e-39	0.54	0.732	0.332	1.72e-34
ESD	7.4e-39	0.56	0.838	0.389	1.75e-34
STAP2	8e-39	0.75	0.631	0.315	1.89e-34
HIST1H2BD	8.09e-39	0.65	0.338	0.096	1.92e-34
NECAP2	8.14e-39	0.5	0.619	0.249	1.93e-34
LRRC16A	8.17e-39	0.3	0.832	0.38	1.93e-34
SMS	8.37e-39	0.53	0.774	0.362	1.98e-34
RPF1	8.83e-39	0.47	0.628	0.258	2.09e-34
TOMM40	9.4e-39	0.49	0.57	0.222	2.23e-34
POLR2F	9.93e-39	0.46	0.893	0.421	2.35e-34
TMEM70	1.01e-38	0.47	0.643	0.268	2.38e-34
EMC9	1.02e-38	0.63	0.415	0.137	2.4e-34
INPP4B	1.04e-38	0.34	0.46	0.155	2.46e-34
NAA15	1.05e-38	0.45	0.723	0.347	2.48e-34
AGGF1	1.06e-38	0.42	0.488	0.182	2.51e-34
GPR180	1.07e-38	0.34	0.375	0.115	2.54e-34
AFG3L2	1.14e-38	0.47	0.686	0.302	2.71e-34
MSANTD3	1.19e-38	0.41	0.482	0.173	2.83e-34
EEF1E1	1.21e-38	0.55	0.601	0.243	2.87e-34
CTNND1	1.21e-38	0.49	0.909	0.461	2.87e-34
PSMB2	1.24e-38	0.48	0.991	0.907	2.93e-34
MNAT1	1.25e-38	0.48	0.619	0.251	2.95e-34
NET1	1.26e-38	0.43	0.768	0.352	2.97e-34
C2orf74	1.27e-38	0.54	0.256	0.058	3e-34
RPA1	1.28e-38	0.53	0.689	0.296	3.03e-34
NTAN1	1.34e-38	0.59	0.521	0.197	3.18e-34
WARS	1.35e-38	0.55	0.848	0.417	3.19e-34
GSTO1	1.38e-38	0.57	0.921	0.451	3.27e-34
ELMO3	1.51e-38	0.36	0.433	0.145	3.58e-34
FLOT2	1.57e-38	0.5	0.738	0.332	3.71e-34
RMDN1	1.58e-38	0.59	0.738	0.427	3.73e-34
C19orf48	1.69e-38	0.66	0.68	0.309	4e-34
TMEM126A	1.76e-38	0.63	0.476	0.175	4.16e-34
PSMA3	1.77e-38	0.56	0.918	0.541	4.19e-34
UBE2A	1.77e-38	0.5	0.829	0.409	4.2e-34
ANXA4	1.82e-38	0.54	0.744	0.327	4.3e-34
LACTB2	1.86e-38	0.54	0.381	0.118	4.42e-34
UQCRQ	1.94e-38	0.45	0.994	0.733	4.58e-34
ATP5G1	2.09e-38	0.56	0.921	0.472	4.95e-34
SNW1	2.13e-38	0.49	0.854	0.398	5.04e-34
CARS	2.15e-38	0.53	0.625	0.259	5.1e-34
C6orf211	2.18e-38	0.51	0.399	0.127	5.16e-34
CD2BP2	2.2e-38	0.42	0.732	0.325	5.2e-34
WRAP53	2.21e-38	0.59	0.302	0.08	5.23e-34
CIB1	2.21e-38	0.54	0.921	0.473	5.23e-34
RTFDC1	2.22e-38	0.55	0.838	0.42	5.25e-34
DNAJC5	2.28e-38	0.46	0.427	0.146	5.4e-34
ZCCHC17	2.46e-38	0.53	0.631	0.259	5.83e-34
G3BP1	2.47e-38	0.5	0.985	0.57	5.85e-34
IL12RB2	2.59e-38	0.58	0.329	0.099	6.13e-34
SNUPN	2.63e-38	0.64	0.479	0.174	6.24e-34
LOC654342	2.66e-38	0.51	0.424	0.141	6.29e-34
USP5	2.66e-38	0.52	0.643	0.268	6.29e-34
PSMB8	2.68e-38	0.55	0.921	0.505	6.34e-34
PFDN1	2.68e-38	0.53	0.817	0.388	6.36e-34
DDX52	2.68e-38	0.44	0.585	0.236	6.36e-34
RER1	2.73e-38	0.48	0.912	0.464	6.47e-34
PSMC3IP	2.81e-38	0.64	0.305	0.083	6.65e-34
GALT	3e-38	0.48	0.53	0.193	7.1e-34
LMAN2L	3.03e-38	0.57	0.393	0.123	7.19e-34
TMEM37	3.2e-38	0.65	0.25	0.057	7.58e-34
PUS7L	3.56e-38	0.38	0.345	0.1	8.43e-34
ZNF385A	3.56e-38	0.35	0.479	0.174	8.44e-34
ADSL	3.87e-38	0.57	0.695	0.297	9.15e-34
SRA1	3.94e-38	0.53	0.796	0.378	9.34e-34
MRPL18	4.21e-38	0.55	0.805	0.377	9.97e-34
TOMM7	4.36e-38	0.49	0.954	0.526	1.03e-33
CWC15	4.44e-38	0.48	0.726	0.33	1.05e-33
MTSS1	4.58e-38	0.47	0.704	0.321	1.08e-33
NDUFA6	4.72e-38	0.49	0.945	0.508	1.12e-33
YWHAQ	4.95e-38	0.39	0.994	0.738	1.17e-33
TMEM14A	5.52e-38	0.5	0.805	0.342	1.31e-33
TARDBP	5.63e-38	0.49	0.878	0.443	1.33e-33
UFD1L	5.78e-38	0.51	0.841	0.409	1.37e-33
SNRPB2	5.87e-38	0.41	0.845	0.422	1.39e-33
TMEM134	5.99e-38	0.52	0.808	0.357	1.42e-33
ATP6V1C1	6.16e-38	0.46	0.726	0.363	1.46e-33
RIC8A	6.23e-38	0.52	0.71	0.31	1.48e-33
FBXO22	6.32e-38	0.48	0.491	0.178	1.5e-33
RPL8	6.33e-38	0.27	1	0.851	1.5e-33
PSMA2	6.53e-38	0.48	0.973	0.602	1.55e-33
RPL37	6.75e-38	0.43	0.985	0.639	1.6e-33
TMEM138	6.81e-38	0.51	0.509	0.188	1.61e-33
TMEM101	7.27e-38	0.62	0.466	0.166	1.72e-33
ATG9A	7.33e-38	0.52	0.555	0.216	1.74e-33
AGA	7.38e-38	0.54	0.482	0.173	1.75e-33
EXOSC3	7.43e-38	0.53	0.552	0.214	1.76e-33
MYH10	8.01e-38	0.51	0.506	0.205	1.9e-33
RBCK1	8.26e-38	0.4	0.695	0.304	1.96e-33
NOL6	8.52e-38	0.46	0.433	0.147	2.02e-33
PYGB	8.58e-38	0.52	0.704	0.319	2.03e-33
UQCRC2	9e-38	0.56	0.802	0.412	2.13e-33
PSAT1	9.01e-38	0.62	0.424	0.143	2.13e-33
DDT	9.06e-38	0.53	0.723	0.309	2.15e-33
LAGE3	9.15e-38	0.35	0.561	0.213	2.17e-33
ACYP1	9.66e-38	0.54	0.39	0.123	2.29e-33
ETFA	9.99e-38	0.55	0.841	0.4	2.37e-33
MARS	1.01e-37	0.5	0.817	0.37	2.39e-33
CSRP2	1.01e-37	0.56	0.652	0.269	2.4e-33
SKIV2L	1.05e-37	0.43	0.521	0.197	2.5e-33
NDUFB3	1.06e-37	0.52	0.893	0.462	2.5e-33
SNRPA	1.07e-37	0.48	0.655	0.277	2.53e-33
DPY30	1.08e-37	0.53	0.854	0.399	2.56e-33
RNF114	1.1e-37	0.47	0.835	0.414	2.62e-33
GMPPA	1.12e-37	0.54	0.582	0.23	2.64e-33
SNRPD2	1.16e-37	0.48	0.991	0.602	2.75e-33
TAP2	1.21e-37	0.39	0.576	0.226	2.87e-33
POLR2I	1.22e-37	0.48	0.799	0.358	2.88e-33
IPPK	1.24e-37	0.53	0.546	0.219	2.93e-33
RNF26	1.25e-37	0.58	0.476	0.171	2.96e-33
CLN5	1.3e-37	0.48	0.527	0.203	3.07e-33
PDLIM7	1.34e-37	0.53	0.82	0.399	3.18e-33
SGPL1	1.41e-37	0.53	0.887	0.599	3.34e-33
GNL2	1.47e-37	0.49	0.72	0.312	3.48e-33
RASSF7	1.47e-37	0.62	0.396	0.129	3.49e-33
COQ7	1.49e-37	0.51	0.409	0.139	3.53e-33
TCTN2	1.57e-37	0.32	0.787	0.47	3.72e-33
MCM7	1.61e-37	0.56	0.729	0.341	3.82e-33
SMARCA1	1.64e-37	0.5	0.488	0.177	3.88e-33
CD58	1.73e-37	0.53	0.738	0.341	4.09e-33
SPAG7	1.79e-37	0.57	0.787	0.36	4.23e-33
COMMD6	1.8e-37	0.41	0.933	0.497	4.26e-33
KIAA0196	1.8e-37	0.49	0.564	0.227	4.27e-33
PDK1	1.82e-37	0.4	0.491	0.185	4.31e-33
TDG	2.06e-37	0.38	0.747	0.349	4.88e-33
CMSS1	2.17e-37	0.52	0.588	0.242	5.14e-33
APMAP	2.21e-37	0.54	0.875	0.427	5.24e-33
AK2	2.29e-37	0.48	0.924	0.493	5.43e-33
SLC39A11	2.32e-37	0.45	0.835	0.391	5.5e-33
RPL30	2.34e-37	0.42	0.985	0.685	5.54e-33
DNPEP	2.35e-37	0.56	0.634	0.286	5.56e-33
CS	2.41e-37	0.48	0.857	0.44	5.71e-33
WBP5	2.52e-37	0.51	0.808	0.389	5.98e-33
MTFP1	2.56e-37	0.62	0.47	0.17	6.05e-33
TMEM256	2.56e-37	0.57	0.488	0.176	6.07e-33
ATXN7L3B	2.6e-37	0.44	0.716	0.302	6.15e-33
CSNK2A1	2.71e-37	0.5	0.698	0.308	6.41e-33
LANCL1	2.72e-37	0.45	0.518	0.196	6.44e-33
QTRT1	2.73e-37	0.52	0.698	0.298	6.47e-33
ELP5	2.83e-37	0.54	0.57	0.229	6.71e-33
SH3TC1	2.92e-37	0.43	0.378	0.12	6.93e-33
PARP12	3.01e-37	0.48	0.439	0.155	7.14e-33
NXT1	3.1e-37	0.55	0.689	0.293	7.35e-33
FTSJ2	3.37e-37	0.62	0.515	0.198	7.99e-33
TSTD1	3.42e-37	0.55	0.683	0.282	8.11e-33
CYB5B	3.47e-37	0.48	0.835	0.442	8.21e-33
LARP4	3.82e-37	0.45	0.625	0.272	9.05e-33
NTMT1	3.94e-37	0.58	0.622	0.255	9.34e-33
DSE	4.09e-37	0.39	0.36	0.109	9.7e-33
YDJC	4.34e-37	0.57	0.54	0.206	1.03e-32
ATP5F1	4.36e-37	0.52	0.982	0.703	1.03e-32
POLDIP2	4.44e-37	0.5	0.826	0.37	1.05e-32
UCKL1	4.47e-37	0.58	0.534	0.212	1.06e-32
CETN3	4.69e-37	0.61	0.427	0.149	1.11e-32
SUGT1	4.93e-37	0.49	0.695	0.32	1.17e-32
RFXANK	4.98e-37	0.54	0.543	0.215	1.18e-32
KHDRBS1	5.38e-37	0.39	0.683	0.307	1.27e-32
DCTN2	5.39e-37	0.54	0.753	0.359	1.28e-32
PHB2	5.4e-37	0.56	0.893	0.44	1.28e-32
NME1-NME2	5.61e-37	0.43	0.47	0.166	1.33e-32
PCDHGC5	5.64e-37	0.3	0.128	0.016	1.33e-32
CAD	5.72e-37	0.44	0.439	0.155	1.35e-32
UBR7	5.85e-37	0.53	0.463	0.168	1.39e-32
RTN4	5.87e-37	0.41	0.912	0.48	1.39e-32
HIST1H2BG	5.97e-37	0.65	0.296	0.079	1.41e-32
SDHB	6.03e-37	0.57	0.841	0.421	1.43e-32
CNP	6.51e-37	0.44	0.89	0.445	1.54e-32
SDHAF2	7.21e-37	0.5	0.631	0.265	1.71e-32
AP1G2	7.33e-37	0.47	0.835	0.422	1.74e-32
RPS29	7.93e-37	0.41	0.988	0.688	1.88e-32
PAK1IP1	8.08e-37	0.53	0.576	0.231	1.91e-32
B3GAT3	8.67e-37	0.47	0.54	0.207	2.05e-32
TRIAP1	9.47e-37	0.58	0.558	0.221	2.24e-32
DCXR	9.61e-37	0.55	0.729	0.332	2.28e-32
BIN3	9.79e-37	0.59	0.509	0.195	2.32e-32
ANAPC11	1.05e-36	0.52	0.973	0.538	2.5e-32
EIF3C	1.06e-36	0.52	0.921	0.533	2.51e-32
POLR2J	1.06e-36	0.48	0.869	0.432	2.52e-32
TAF6	1.06e-36	0.43	0.588	0.239	2.52e-32
ENAH	1.09e-36	0.42	0.979	0.943	2.59e-32
MED30	1.1e-36	0.53	0.619	0.253	2.59e-32
PDCD5	1.1e-36	0.54	0.921	0.449	2.62e-32
BICD2	1.11e-36	0.44	0.659	0.297	2.62e-32
RAB13	1.12e-36	0.5	0.738	0.331	2.65e-32
GNB1L	1.13e-36	0.6	0.357	0.113	2.67e-32
BMS1	1.13e-36	0.34	0.866	0.507	2.69e-32
MRPL43	1.16e-36	0.56	0.662	0.288	2.76e-32
ZNHIT1	1.2e-36	0.47	0.887	0.438	2.84e-32
COX7C	1.23e-36	0.47	0.982	0.607	2.9e-32
NARS2	1.26e-36	0.55	0.427	0.147	2.99e-32
PLEKHG5	1.33e-36	0.43	0.338	0.106	3.16e-32
C14orf166	1.37e-36	0.54	0.851	0.418	3.24e-32
SLMO2	1.39e-36	0.42	0.936	0.51	3.29e-32
ACTR5	1.42e-36	0.51	0.329	0.095	3.35e-32
MAD2L1	1.42e-36	0.69	0.387	0.127	3.36e-32
LTBR	1.54e-36	0.54	0.735	0.345	3.64e-32
EIF3I	1.55e-36	0.52	0.982	0.797	3.67e-32
FUBP1	1.57e-36	0.45	0.912	0.572	3.71e-32
SLC39A13	1.58e-36	0.46	0.628	0.257	3.74e-32
PRPSAP2	1.59e-36	0.56	0.549	0.216	3.77e-32
AMACR	1.66e-36	0.58	0.302	0.084	3.92e-32
MT1L	1.69e-36	0.54	0.351	0.105	4e-32
WNT4	1.71e-36	0.31	0.186	0.035	4.05e-32
CCT3	1.74e-36	0.55	0.927	0.505	4.11e-32
PISD	1.8e-36	0.52	0.622	0.263	4.26e-32
SMUG1	1.81e-36	0.7	0.674	0.37	4.28e-32
SLC39A9	1.82e-36	0.44	0.652	0.284	4.3e-32
PAQR7	1.93e-36	0.37	0.866	0.586	4.56e-32
SEC61B	1.93e-36	0.51	0.945	0.516	4.57e-32
CHTF8	2.02e-36	0.53	0.619	0.267	4.78e-32
AGPAT2	2.03e-36	0.53	0.57	0.219	4.81e-32
ABCB8	2.04e-36	0.43	0.409	0.137	4.83e-32
CD47	2.08e-36	0.43	0.976	0.619	4.93e-32
ATR	2.09e-36	0.26	0.47	0.171	4.96e-32
COX14	2.13e-36	0.52	0.662	0.286	5.04e-32
PGLS	2.19e-36	0.57	0.567	0.226	5.18e-32
FTSJ1	2.24e-36	0.53	0.616	0.257	5.32e-32
ARL6IP6	2.28e-36	0.45	0.622	0.267	5.41e-32
AAAS	2.37e-36	0.56	0.476	0.172	5.6e-32
TWSG1	2.37e-36	0.26	0.838	0.396	5.6e-32
HARS2	2.56e-36	0.57	0.466	0.169	6.08e-32
MPV17	2.6e-36	0.55	0.796	0.377	6.16e-32
CSRP2BP	2.68e-36	0.45	0.305	0.083	6.35e-32
ZHX1	2.74e-36	0.41	0.476	0.176	6.5e-32
RFC5	2.77e-36	0.62	0.402	0.137	6.56e-32
ATPAF2	2.81e-36	0.6	0.433	0.152	6.67e-32
TRIM5	2.83e-36	0.67	0.753	0.503	6.7e-32
NACA	2.92e-36	0.35	1	0.748	6.93e-32
IPO7	2.93e-36	0.36	0.518	0.208	6.94e-32
EMG1	2.98e-36	0.58	0.689	0.305	7.05e-32
TRMT112	3.05e-36	0.45	0.991	0.633	7.22e-32
KRTCAP3	3.11e-36	0.61	0.488	0.177	7.37e-32
XRN2	3.18e-36	0.46	0.765	0.357	7.54e-32
WRB	3.27e-36	0.53	0.421	0.143	7.75e-32
MLX	3.52e-36	0.47	0.662	0.28	8.34e-32
ITGA5	3.56e-36	0.48	0.695	0.304	8.44e-32
MED31	3.57e-36	0.39	0.457	0.17	8.46e-32
NEDD4	3.83e-36	0.32	0.436	0.151	9.08e-32
PTRH2	3.84e-36	0.57	0.543	0.209	9.09e-32
HCFC1	3.84e-36	0.33	0.649	0.287	9.1e-32
KCNK6	3.85e-36	0.56	0.381	0.126	9.13e-32
PHPT1	4.25e-36	0.48	0.954	0.49	1.01e-31
APITD1	4.27e-36	0.54	0.302	0.084	1.01e-31
SMARCD1	4.44e-36	0.34	0.463	0.174	1.05e-31
EFTUD1	4.55e-36	0.52	0.39	0.129	1.08e-31
NUPL2	4.58e-36	0.49	0.488	0.179	1.08e-31
POP1	5.02e-36	0.4	0.299	0.083	1.19e-31
FLOT1	5.41e-36	0.52	0.86	0.479	1.28e-31
CMAS	5.51e-36	0.53	0.668	0.286	1.31e-31
VTI1B	5.53e-36	0.53	0.78	0.366	1.31e-31
S100A9	5.54e-36	0.63	0.54	0.199	1.31e-31
MARK3	5.8e-36	0.38	0.613	0.268	1.37e-31
ACLY	5.82e-36	0.47	0.768	0.369	1.38e-31
HDAC3	6.02e-36	0.58	0.601	0.257	1.43e-31
NDUFB10	6.11e-36	0.53	0.93	0.505	1.45e-31
COL5A2	6.53e-36	0.35	0.613	0.241	1.55e-31
ESF1	6.6e-36	0.4	0.683	0.31	1.56e-31
USP39	7.01e-36	0.5	0.683	0.293	1.66e-31
BSCL2	7.06e-36	0.55	0.582	0.239	1.67e-31
SEC61A1	7.08e-36	0.49	0.97	0.57	1.68e-31
DDX10	7.21e-36	0.48	0.473	0.174	1.71e-31
GAD1	7.58e-36	0.38	0.107	0.011	1.79e-31
MRPS16	7.85e-36	0.52	0.921	0.775	1.86e-31
UQCRH	7.94e-36	0.56	0.951	0.474	1.88e-31
TNPO3	7.95e-36	0.48	0.561	0.235	1.88e-31
DBN1	8e-36	0.52	0.473	0.174	1.9e-31
SLC3A2	8.01e-36	0.45	0.985	0.661	1.9e-31
ANP32A	8.06e-36	0.34	0.902	0.456	1.91e-31
CHST3	8.39e-36	0.36	0.412	0.145	1.99e-31
CTNNA1	8.49e-36	0.5	0.942	0.521	2.01e-31
VBP1	8.74e-36	0.52	0.668	0.29	2.07e-31
GNA12	8.83e-36	0.39	0.329	0.097	2.09e-31
PIH1D1	9.11e-36	0.5	0.771	0.357	2.16e-31
CSTF2	9.63e-36	0.55	0.518	0.197	2.28e-31
DTX2	9.84e-36	0.5	0.491	0.19	2.33e-31
XPNPEP1	1.04e-35	0.49	0.585	0.239	2.46e-31
AFAP1-AS1	1.06e-35	0.33	0.134	0.019	2.51e-31
TSSC1	1.08e-35	0.59	0.375	0.122	2.56e-31
ZDHHC16	1.09e-35	0.64	0.46	0.173	2.58e-31
MINA	1.11e-35	0.42	0.567	0.234	2.63e-31
ATL3	1.19e-35	0.53	0.54	0.221	2.82e-31
RPS20	1.29e-35	0.37	1	0.803	3.06e-31
COG4	1.38e-35	0.54	0.649	0.283	3.26e-31
POLE3	1.42e-35	0.52	0.707	0.319	3.37e-31
SUPT16H	1.44e-35	0.44	0.787	0.383	3.41e-31
STX4	1.46e-35	0.45	0.53	0.208	3.46e-31
THG1L	1.47e-35	0.56	0.345	0.106	3.48e-31
VEGFC	1.53e-35	0.38	0.177	0.032	3.63e-31
RNMTL1	1.54e-35	0.54	0.433	0.153	3.66e-31
MNS1	1.63e-35	0.38	0.165	0.028	3.86e-31
PET100	1.64e-35	0.48	0.854	0.436	3.87e-31
BRIX1	1.65e-35	0.51	0.759	0.331	3.91e-31
GNPTG	1.66e-35	0.5	0.753	0.342	3.92e-31
HARS	1.68e-35	0.52	0.732	0.34	3.98e-31
ERH	1.74e-35	0.47	0.963	0.568	4.12e-31
SKA2	1.74e-35	0.4	0.899	0.61	4.13e-31
MEMO1	1.76e-35	0.57	0.534	0.225	4.18e-31
UQCRC1	1.79e-35	0.52	0.988	0.582	4.24e-31
CXCL11	1.89e-35	0.61	0.155	0.025	4.48e-31
TNKS1BP1	1.89e-35	0.31	0.683	0.3	4.48e-31
RB1	1.94e-35	0.39	0.713	0.342	4.6e-31
CROT	1.95e-35	0.58	0.47	0.185	4.63e-31
WDR43	1.95e-35	0.4	0.945	0.539	4.63e-31
CFI	2.14e-35	0.6	0.36	0.109	5.06e-31
ABRACL	2.22e-35	0.5	0.747	0.352	5.26e-31
S100A3	2.26e-35	0.38	0.265	0.065	5.35e-31
JKAMP	2.27e-35	0.51	0.723	0.335	5.37e-31
PPA2	2.35e-35	0.58	0.86	0.609	5.56e-31
IL20	2.35e-35	0.58	0.119	0.014	5.56e-31
C16orf91	2.41e-35	0.58	0.503	0.191	5.71e-31
SF3A3	2.53e-35	0.48	0.777	0.374	5.99e-31
PFN2	2.58e-35	0.63	0.625	0.287	6.12e-31
HSBP1L1	2.69e-35	0.57	0.47	0.172	6.36e-31
EXOSC10	2.76e-35	0.46	0.845	0.42	6.53e-31
HNRNPD	2.82e-35	0.41	0.942	0.532	6.69e-31
MRPS5	2.82e-35	0.48	0.741	0.345	6.69e-31
MRFAP1L1	2.86e-35	0.52	0.677	0.3	6.77e-31
TM9SF4	2.99e-35	0.47	0.662	0.3	7.09e-31
PPIL1	3.02e-35	0.6	0.396	0.134	7.16e-31
PSMA6	3.15e-35	0.52	0.979	0.55	7.47e-31
TSG101	3.15e-35	0.54	0.759	0.357	7.47e-31
MED28	3.18e-35	0.52	0.662	0.296	7.54e-31
MITD1	3.33e-35	0.58	0.466	0.176	7.89e-31
ACD	3.36e-35	0.52	0.527	0.213	7.96e-31
LTA4H	3.45e-35	0.54	0.683	0.303	8.18e-31
TRAPPC5	3.56e-35	0.53	0.826	0.388	8.43e-31
NFYA	3.78e-35	0.36	0.439	0.159	8.96e-31
DDB1	3.86e-35	0.47	0.823	0.41	9.15e-31
LOC645166	3.9e-35	0.47	0.482	0.181	9.24e-31
LTBP1	3.95e-35	0.45	0.735	0.317	9.34e-31
MTX2	4.2e-35	0.55	0.677	0.301	9.94e-31
SEC11A	4.23e-35	0.52	0.863	0.44	1e-30
DNMT1	4.29e-35	0.35	0.729	0.341	1.02e-30
TRPT1	4.34e-35	0.54	0.445	0.158	1.03e-30
CCNB2	4.38e-35	0.83	0.326	0.101	1.04e-30
SNAPIN	4.41e-35	0.5	0.668	0.292	1.04e-30
PSMC3	4.5e-35	0.51	0.973	0.553	1.07e-30
TAP1	4.64e-35	0.52	0.899	0.5	1.1e-30
AAR2	4.83e-35	0.55	0.479	0.177	1.14e-30
ARSI	4.98e-35	0.36	0.152	0.024	1.18e-30
SAE1	5.24e-35	0.51	0.75	0.34	1.24e-30
ACOT8	5.44e-35	0.62	0.363	0.117	1.29e-30
GALNT1	5.59e-35	0.37	0.595	0.267	1.32e-30
NCOA5	6.23e-35	0.5	0.329	0.101	1.47e-30
MLF2	6.26e-35	0.5	0.976	0.563	1.48e-30
SEC23B	6.51e-35	0.5	0.64	0.279	1.54e-30
WDFY2	6.58e-35	0.41	0.683	0.313	1.56e-30
PTMS	6.63e-35	0.33	0.662	0.294	1.57e-30
CCDC34	6.78e-35	0.41	0.305	0.087	1.61e-30
ELP4	6.8e-35	0.53	0.378	0.124	1.61e-30
SNX10	6.97e-35	0.37	0.375	0.119	1.65e-30
C9orf123	7.57e-35	0.3	0.674	0.291	1.79e-30
SLC39A3	7.81e-35	0.56	0.439	0.155	1.85e-30
POLDIP3	8.15e-35	0.45	0.622	0.26	1.93e-30
C16orf74	8.27e-35	0.52	0.5	0.18	1.96e-30
TSPO	8.46e-35	0.51	0.985	0.56	2e-30
YTHDF2	8.65e-35	0.49	0.866	0.44	2.05e-30
SPTLC3	8.7e-35	0.41	0.232	0.054	2.06e-30
NRBP2	8.77e-35	0.33	0.271	0.07	2.08e-30
C5orf15	8.84e-35	0.42	0.832	0.398	2.09e-30
GBAS	9.22e-35	0.5	0.747	0.355	2.18e-30
CINP	9.27e-35	0.56	0.494	0.186	2.2e-30
EFNB2	9.35e-35	0.38	0.351	0.11	2.21e-30
SDF2L1	9.6e-35	0.52	0.649	0.27	2.27e-30
PLEKHJ1	9.98e-35	0.52	0.628	0.259	2.36e-30
ATP10D	9.99e-35	0.39	0.497	0.192	2.37e-30
RPP38	1.02e-34	0.59	0.433	0.161	2.41e-30
CCDC43	1.02e-34	0.48	0.506	0.195	2.41e-30
BEND6	1.05e-34	0.27	0.137	0.02	2.48e-30
SSSCA1	1.05e-34	0.59	0.573	0.24	2.48e-30
TIPIN	1.08e-34	0.62	0.293	0.082	2.56e-30
RNF181	1.1e-34	0.5	0.945	0.477	2.6e-30
UBA5	1.11e-34	0.47	0.616	0.265	2.62e-30
CANT1	1.11e-34	0.27	0.506	0.191	2.63e-30
LAMTOR3	1.13e-34	0.41	0.723	0.364	2.68e-30
DSTN	1.2e-34	0.41	0.997	0.648	2.83e-30
LARP7	1.3e-34	0.38	0.762	0.357	3.08e-30
SLC15A3	1.36e-34	0.61	0.253	0.065	3.23e-30
MSTO1	1.37e-34	0.44	0.506	0.192	3.24e-30
SMN2	1.38e-34	0.45	0.811	0.42	3.26e-30
NCAPH2	1.39e-34	0.47	0.671	0.3	3.3e-30
SLC35F6	1.4e-34	0.43	0.994	0.959	3.3e-30
EIF3J	1.4e-34	0.42	0.665	0.316	3.31e-30
GPS1	1.41e-34	0.53	0.744	0.338	3.35e-30
PALLD	1.45e-34	0.41	0.86	0.411	3.44e-30
TM9SF1	1.51e-34	0.5	0.683	0.308	3.58e-30
EMC8	1.61e-34	0.49	0.534	0.212	3.81e-30
DLAT	1.62e-34	0.45	0.451	0.167	3.83e-30
RNF40	1.62e-34	0.36	0.649	0.28	3.83e-30
PLIN3	1.64e-34	0.59	0.912	0.709	3.88e-30
MDC1	1.65e-34	0.36	0.335	0.104	3.9e-30
C22orf28	1.74e-34	0.53	0.841	0.404	4.12e-30
PLGRKT	1.81e-34	0.5	0.637	0.274	4.29e-30
PRKCDBP	1.82e-34	0.51	0.82	0.384	4.3e-30
CHMP5	1.89e-34	0.47	0.799	0.383	4.47e-30
ELF4	1.89e-34	0.45	0.311	0.093	4.49e-30
FAHD1	1.92e-34	0.63	0.713	0.422	4.55e-30
CPNE1	1.94e-34	0.45	0.957	0.613	4.59e-30
CCDC115	1.97e-34	0.5	0.674	0.29	4.68e-30
MOV10	2.02e-34	0.47	0.619	0.272	4.8e-30
SHROOM2	2.08e-34	0.4	0.253	0.065	4.92e-30
IER3IP1	2.13e-34	0.43	0.771	0.367	5.05e-30
CXCR7	2.17e-34	0.47	0.695	0.286	5.15e-30
PPIH	2.2e-34	0.57	0.47	0.177	5.22e-30
ARL2	2.29e-34	0.5	0.875	0.432	5.43e-30
APEH	2.31e-34	0.49	0.616	0.26	5.47e-30
MAGED1	2.31e-34	0.5	0.655	0.288	5.48e-30
WDR91	2.34e-34	0.72	0.723	0.504	5.55e-30
TMEM87A	2.39e-34	0.46	0.896	0.507	5.66e-30
KLK10	2.39e-34	0.79	0.634	0.354	5.67e-30
RHBDF2	2.42e-34	0.41	0.515	0.213	5.73e-30
CDC26	2.43e-34	0.48	0.802	0.373	5.76e-30
ACY1	2.79e-34	0.57	0.473	0.177	6.62e-30
MRPS21	2.85e-34	0.52	0.881	0.436	6.75e-30
TMEM69	2.9e-34	0.59	0.537	0.229	6.88e-30
STAMBP	2.91e-34	0.36	0.585	0.248	6.89e-30
MRPL49	2.94e-34	0.63	0.814	0.581	6.96e-30
STX8	2.94e-34	0.5	0.631	0.264	6.97e-30
RPL23AP82	3.08e-34	0.42	0.79	0.441	7.3e-30
SARNP	3.1e-34	0.54	0.817	0.411	7.33e-30
TMPRSS11D	3.24e-34	0.66	0.378	0.127	7.68e-30
GPN2	3.27e-34	0.63	0.375	0.124	7.74e-30
NDUFA2	3.32e-34	0.49	0.787	0.376	7.87e-30
RRN3	3.36e-34	0.42	0.546	0.224	7.97e-30
WDR61	3.41e-34	0.54	0.713	0.329	8.09e-30
CPSF3	3.57e-34	0.56	0.524	0.212	8.46e-30
CDC25B	3.84e-34	0.51	0.527	0.225	9.1e-30
GOT1	3.92e-34	0.49	0.527	0.207	9.28e-30
FLII	3.92e-34	0.5	0.799	0.41	9.29e-30
UTP18	3.94e-34	0.54	0.598	0.261	9.32e-30
NRP2	4.23e-34	0.45	0.485	0.186	1e-29
KIF22	4.28e-34	0.58	0.558	0.237	1.01e-29
VDR	4.28e-34	0.5	0.512	0.235	1.01e-29
PAQR4	4.38e-34	0.36	0.244	0.06	1.04e-29
CSNK1A1	4.38e-34	0.45	0.976	0.616	1.04e-29
TWISTNB	4.49e-34	0.29	0.655	0.284	1.06e-29
BTBD10	4.5e-34	0.59	0.491	0.201	1.07e-29
TPRKB	4.56e-34	0.52	0.61	0.266	1.08e-29
CCDC124	4.69e-34	0.51	0.854	0.478	1.11e-29
ATXN10	4.93e-34	0.5	0.823	0.393	1.17e-29
SLC6A9	5.05e-34	0.39	0.314	0.091	1.2e-29
PTPLA	5.17e-34	0.45	0.326	0.098	1.22e-29
CCDC127	5.76e-34	0.54	0.415	0.142	1.36e-29
TMEM45A	5.8e-34	0.53	0.451	0.159	1.37e-29
DNAJB11	5.86e-34	0.49	0.829	0.405	1.39e-29
HS6ST1	6.02e-34	0.32	0.393	0.13	1.43e-29
WDR3	6.1e-34	0.51	0.47	0.181	1.45e-29
BCS1L	6.16e-34	0.56	0.506	0.196	1.46e-29
GIT1	6.54e-34	0.34	0.518	0.21	1.55e-29
PRPF6	6.55e-34	0.47	0.671	0.313	1.55e-29
CDK2	6.57e-34	0.63	0.591	0.292	1.56e-29
RANBP1	6.58e-34	0.53	0.884	0.45	1.56e-29
RNPS1	6.84e-34	0.49	0.939	0.563	1.62e-29
CERCAM	6.84e-34	0.48	0.412	0.141	1.62e-29
QDPR	7.27e-34	0.57	0.482	0.184	1.72e-29
STX6	7.47e-34	0.44	0.357	0.118	1.77e-29
DHRS3	7.53e-34	0.49	0.768	0.358	1.78e-29
SNHG6	7.64e-34	0.55	0.598	0.262	1.81e-29
URM1	7.92e-34	0.33	0.616	0.259	1.88e-29
C21orf33	8.19e-34	0.43	0.887	0.461	1.94e-29
PARP1	8.69e-34	0.43	0.823	0.382	2.06e-29
CMPK2	9e-34	0.42	0.216	0.048	2.13e-29
MOCS2	9.79e-34	0.46	0.546	0.214	2.32e-29
BDKRB2	9.85e-34	0.5	0.299	0.087	2.33e-29
UEVLD	1e-33	0.49	0.369	0.124	2.38e-29
TTLL5	1.01e-33	0.37	0.527	0.216	2.4e-29
PLAC1	1.02e-33	0.46	0.116	0.014	2.42e-29
IP6K2	1.03e-33	0.47	0.832	0.404	2.44e-29
IL8	1.04e-33	0.76	0.375	0.131	2.47e-29
PPM1G	1.06e-33	0.52	0.68	0.322	2.5e-29
C4orf33	1.13e-33	0.49	0.323	0.097	2.67e-29
[truncated: 2,766 more rows]

## Sheet: X5
	p_val	avg_logFC	pct.1	pct.2	p_val_adj
CD7	1.28e-274	1.47	0.872	0.108	3.03e-270
ICOS	1.99e-274	1.94	0.767	0.081	4.71e-270
FOXP3	5.22e-273	1.7	0.472	0.02	1.24e-268
TIGIT	1.06e-253	1.79	0.731	0.078	2.51e-249
CD3D	8.35e-250	1.71	0.911	0.133	1.98e-245
CD2	1.17e-247	1.65	0.967	0.161	2.76e-243
SIRPG	8.12e-240	1.83	0.669	0.065	1.92e-235
CCR8	5.86e-234	1.89	0.397	0.015	1.39e-229
CTLA4	3.37e-228	1.65	0.695	0.075	7.99e-224
LCK	1.01e-223	1.65	0.885	0.142	2.39e-219
BATF	2.94e-223	1.83	0.649	0.07	6.95e-219
CD3E	5.56e-217	1.51	0.902	0.146	1.32e-212
CXCR6	2.18e-211	1.87	0.587	0.056	5.16e-207
PTPRCAP	5.08e-211	1.67	0.77	0.108	1.2e-206
TNFRSF4	1.99e-206	1.89	0.482	0.037	4.71e-202
IL2RG	2.72e-205	1.5	0.957	0.219	6.44e-201
CORO1A	5.39e-201	1.6	0.911	0.202	1.28e-196
SPOCK2	8.04e-198	1.57	0.728	0.108	1.9e-193
IL2RB	1.61e-197	1.57	0.567	0.057	3.81e-193
LAIR2	2.05e-195	1.72	0.285	0.007	4.85e-191
CD5	1.37e-172	1.55	0.531	0.057	3.24e-168
CD247	2.84e-170	1.54	0.567	0.066	6.72e-166
CD27	5.25e-170	1.61	0.718	0.124	1.24e-165
PTPN7	5.39e-167	1.5	0.656	0.101	1.28e-162
SIT1	6.94e-165	1.57	0.43	0.035	1.64e-160
SAMSN1	2.71e-164	1.41	0.872	0.199	6.42e-160
DUSP4	1.94e-161	1.39	0.859	0.2	4.59e-157
CYTIP	2.19e-160	1.41	0.83	0.171	5.19e-156
PRF1	1.27e-159	1.53	0.584	0.079	3e-155
SH2D2A	7.78e-154	1.46	0.59	0.088	1.84e-149
CD53	1.16e-149	1.33	0.846	0.182	2.74e-145
PTPN22	1.69e-149	1.34	0.669	0.115	4.01e-145
HCLS1	3.88e-148	1.38	0.807	0.19	9.2e-144
STAT4	5.09e-146	1.25	0.715	0.133	1.2e-141
CD3G	1.34e-145	1.4	0.957	0.392	3.17e-141
CD52	3.32e-144	1.37	0.777	0.16	7.87e-140
PTPRC	2.89e-143	1.27	0.997	0.338	6.84e-139
LTB	9.61e-141	1.59	0.541	0.078	2.28e-136
SEPT1	1.72e-139	1.37	0.734	0.154	4.07e-135
RGS1	3.59e-137	1.26	0.954	0.275	8.49e-133
ARHGAP9	2.74e-136	1.28	0.672	0.126	6.5e-132
TBC1D10C	1.72e-135	1.42	0.544	0.08	4.08e-131
IL32	1.14e-134	1.12	0.944	0.435	2.69e-130
LAT	1.45e-134	1.46	0.607	0.105	3.44e-130
SH2D1A	4.76e-134	1.29	0.502	0.066	1.13e-129
LAPTM5	9.31e-134	1.24	0.928	0.254	2.2e-129
LCP1	2.37e-133	1.26	0.902	0.25	5.61e-129
TNFRSF18	3.25e-133	1.64	0.689	0.176	7.7e-129
ARHGDIB	3.85e-123	0.99	0.993	0.497	9.11e-119
LCP2	2.97e-122	1.13	0.689	0.149	7.03e-118
CD4	1.89e-121	1.47	0.489	0.076	4.48e-117
RAC2	4.4e-121	1.35	0.77	0.223	1.04e-116
SKAP1	1.18e-120	1.41	0.498	0.077	2.79e-116
GNG2	2.06e-120	1.22	0.652	0.14	4.88e-116
GNLY	1.57e-118	1.56	0.423	0.054	3.73e-114
FYB	5.29e-117	1.14	0.787	0.204	1.25e-112
ITK	1.02e-116	1.21	0.633	0.125	2.42e-112
TNFRSF1B	2.45e-116	1.67	0.938	0.5	5.8e-112
UCP2	2.17e-115	1.41	0.695	0.186	5.14e-111
SRGN	1.93e-114	1.07	0.993	0.344	4.57e-110
SASH3	3.24e-114	1.41	0.515	0.088	7.68e-110
STK17B	3.6e-114	1.03	1	0.767	8.52e-110
RHOH	6.47e-114	1.31	0.603	0.119	1.53e-109
ITGB2	6.68e-111	1.23	0.649	0.141	1.58e-106
LSP1	2.24e-110	1.14	0.843	0.269	5.31e-106
SLA	6.47e-110	1.21	0.725	0.174	1.53e-105
DOK2	2.87e-109	1.36	0.449	0.067	6.79e-105
IL2RA	7.44e-107	1.77	0.564	0.131	1.76e-102
DOCK2	1.09e-105	1.14	0.489	0.084	2.59e-101
CST7	4.9e-105	1.29	0.564	0.107	1.16e-100
PDCD1	6.66e-104	1.33	0.321	0.034	1.58e-99
PRDM1	2.82e-102	1.04	0.931	0.415	6.69e-98
SELPLG	8.72e-102	1.23	0.669	0.163	2.07e-97
RUNX3	2.02e-101	1.04	0.636	0.156	4.77e-97
FYN	1.28e-100	1.06	0.77	0.218	3.02e-96
ZAP70	2.23e-100	1.28	0.466	0.078	5.29e-96
MAP4K1	5.41e-100	1.26	0.57	0.128	1.28e-95
ZBTB32	8.61e-99	1.28	0.256	0.021	2.04e-94
ICAM3	5.48e-98	1.34	0.554	0.123	1.3e-93
SLAMF1	5.37e-97	1.3	0.279	0.027	1.27e-92
TMSB4X	2.06e-96	0.28	1	0.98	4.87e-92
CXCR3	2.27e-94	1.36	0.318	0.037	5.39e-90
P2RY10	4.52e-94	1.28	0.325	0.038	1.07e-89
GMFG	1.45e-93	1.21	0.616	0.152	3.44e-89
MYO1G	2.39e-93	1.3	0.377	0.057	5.65e-89
GATA3	6.51e-91	1.25	0.472	0.095	1.54e-86
ACAP1	1.36e-89	1.22	0.557	0.135	3.21e-85
AMICA1	3.74e-89	1.22	0.479	0.092	8.85e-85
FERMT3	5.19e-87	1.28	0.459	0.091	1.23e-82
IL1R2	6.7e-87	1.54	0.38	0.065	1.59e-82
TRAF3IP3	9.35e-87	1.35	0.485	0.105	2.21e-82
CYFIP2	2.46e-86	1.12	0.518	0.117	5.82e-82
SYTL3	2.12e-85	1.18	0.639	0.186	5.01e-81
GZMB	3.99e-85	1.49	0.452	0.092	9.46e-81
SERPINB9	2.96e-84	0.99	0.987	0.809	7e-80
CXCL13	5.06e-84	1.39	0.348	0.051	1.2e-79
INPP5D	1.05e-83	1.1	0.548	0.132	2.49e-79
S100A4	1.88e-82	0.9	0.882	0.429	4.45e-78
PCED1B-AS1	2.65e-81	1.06	0.892	0.503	6.27e-77
EVL	1.55e-80	0.86	0.728	0.237	3.67e-76
IGFLR1	1.92e-80	1.33	0.452	0.1	4.54e-76
JAKMIP1	2.43e-80	1.03	0.216	0.018	5.75e-76
TNFAIP3	1.05e-79	0.83	0.961	0.556	2.49e-75
CD96	1.8e-79	1.29	0.902	0.55	4.25e-75
BIN2	9.06e-79	1.16	0.439	0.085	2.15e-74
CLEC2D	6.52e-77	1.17	0.836	0.466	1.54e-72
IL21R	2.01e-76	1.3	0.567	0.174	4.76e-72
RASSF5	1.01e-75	1.18	0.538	0.141	2.4e-71
FAM46C	3.85e-75	0.99	0.725	0.254	9.12e-71
SH3BGRL3	2.91e-74	0.46	0.98	0.799	6.88e-70
EVI2A	3.37e-74	1.12	0.466	0.107	7.97e-70
IKZF1	7.94e-74	0.9	0.459	0.1	1.88e-69
TNFRSF9	1.26e-73	1.31	0.98	0.795	2.98e-69
PFN1	9.44e-73	0.3	0.993	0.942	2.24e-68
SH3KBP1	2.33e-72	1.02	0.734	0.312	5.53e-68
IL10RA	3.68e-72	1.16	0.479	0.115	8.71e-68
ITM2A	5.29e-72	1.03	0.666	0.215	1.25e-67
CD6	1.1e-71	1.03	0.433	0.091	2.6e-67
NCF4	2.37e-71	1.21	0.374	0.072	5.61e-67
TOX	2.43e-71	1.06	0.39	0.078	5.76e-67
PIM2	2.54e-71	1.07	0.803	0.411	6.03e-67
JAK3	4.17e-71	1.03	0.977	0.788	9.87e-67
RASAL3	5.1e-70	0.92	0.328	0.055	1.21e-65
PDE4B	5.26e-70	1.02	0.675	0.238	1.25e-65
LPXN	1.31e-69	1.22	0.521	0.149	3.09e-65
HCST	1.67e-69	1.17	0.43	0.094	3.95e-65
DOCK10	8.34e-68	0.81	0.584	0.172	1.98e-63
CXCR4	4.2e-67	0.94	0.793	0.286	9.94e-63
KIR2DL4	1.32e-66	1.18	0.184	0.016	3.12e-62
ETS1	1.38e-66	0.89	0.652	0.22	3.26e-62
GPR183	6.77e-66	1.06	0.626	0.198	1.6e-61
CD28	3.05e-65	1.27	0.58	0.208	7.22e-61
EVI2B	4.07e-65	1.1	0.439	0.105	9.65e-61
HLA-E	5.51e-65	0.33	1	0.961	1.31e-60
CREM	8.14e-65	0.98	0.757	0.351	1.93e-60
LTA	1.94e-63	0.99	0.148	0.01	4.59e-59
LOC286442	3.9e-63	0.81	0.138	0.008	9.23e-59
ENTPD1	1.11e-62	1.01	0.997	0.946	2.64e-58
BTG1	1.15e-62	0.7	0.911	0.671	2.72e-58
SELL	3.02e-62	1.15	0.439	0.109	7.16e-58
IRF4	3.07e-62	1.1	0.416	0.101	7.27e-58
CD177	9.87e-62	1.21	0.161	0.013	2.34e-57
CD37	1.04e-61	1.07	0.4	0.091	2.45e-57
DENND1C	3.09e-61	1.08	0.308	0.056	7.32e-57
BIRC3	5.5e-61	0.84	0.767	0.338	1.3e-56
PYHIN1	1.19e-60	1.05	0.351	0.073	2.82e-56
ISG20	2.72e-60	0.91	0.725	0.322	6.45e-56
GZMA	2.76e-60	1.22	0.413	0.1	6.55e-56
ARPC1B	1.78e-59	0.53	0.879	0.671	4.21e-55
CARD16	1.43e-58	1.12	0.593	0.253	3.38e-54
LINC00152	2.7e-58	0.89	0.774	0.396	6.4e-54
GPSM3	5.83e-58	0.89	0.407	0.1	1.38e-53
FCRL3	1.01e-57	0.95	0.216	0.028	2.38e-53
PPP1R16B	1.43e-57	0.83	0.344	0.071	3.38e-53
APBB1IP	1.89e-57	0.82	0.298	0.055	4.49e-53
ITGAL	4.4e-57	1.13	0.757	0.394	1.04e-52
PBX4	4.61e-57	0.91	0.321	0.064	1.09e-52
DOCK8	2.51e-56	0.91	0.538	0.177	5.94e-52
SEPT6	4.52e-56	0.94	0.557	0.192	1.07e-51
SUSD3	5.74e-56	1.11	0.279	0.05	1.36e-51
SP140	1.39e-55	0.98	0.275	0.049	3.3e-51
DUSP10	3.69e-55	0.93	0.711	0.338	8.74e-51
PBXIP1	4.05e-55	0.96	0.751	0.419	9.59e-51
ABI3	2.64e-54	1.01	0.334	0.072	6.26e-50
ARHGAP15	3.83e-54	0.88	0.452	0.121	9.08e-50
CD79B	1.05e-53	1.11	0.223	0.033	2.48e-49
NINJ2	5.28e-53	1.2	0.331	0.077	1.25e-48
HLA-C	6.59e-53	0.26	1	0.971	1.56e-48
HLA-H	1.8e-52	0.39	0.997	0.934	4.27e-48
ALOX5AP	4.57e-52	1.03	0.492	0.15	1.08e-47
TSC22D3	9.95e-52	0.5	0.967	0.747	2.36e-47
CCR6	4.44e-51	1.24	0.872	0.59	1.05e-46
CD74	1.41e-50	0.56	0.993	0.639	3.34e-46
PARVG	1.96e-50	0.96	0.37	0.093	4.64e-46
CCDC141	5.29e-50	0.83	0.321	0.075	1.25e-45
PREX1	9.11e-50	0.87	0.38	0.101	2.16e-45
GRAP2	1.12e-49	0.94	0.236	0.039	2.66e-45
CNOT6L	1.44e-49	0.79	0.692	0.325	3.41e-45
LOC285740	1.73e-49	0.83	0.23	0.038	4.09e-45
IKZF3	4.24e-49	0.63	1	0.976	1e-44
APOBEC3C	9.44e-49	0.72	0.744	0.457	2.24e-44
PARP15	1.25e-48	0.84	0.266	0.05	2.95e-44
WIPF1	2.87e-48	0.82	0.616	0.259	6.81e-44
DUSP2	5.27e-48	0.91	0.636	0.27	1.25e-43
UBASH3A	7.9e-48	0.7	0.141	0.014	1.87e-43
SATB1	1.05e-47	1.02	0.469	0.161	2.48e-43
ACP5	1.24e-47	1.16	0.489	0.196	2.93e-43
CTSW	1.99e-47	1.13	0.328	0.079	4.71e-43
CCL3	2.01e-47	0.97	0.252	0.047	4.77e-43
ADAM19	6.13e-47	0.9	0.58	0.251	1.45e-42
ZNF331	6.53e-47	0.93	0.816	0.518	1.55e-42
ZC3H12D	1.07e-46	0.71	0.974	0.863	2.54e-42
GBP5	3.47e-46	1.08	0.685	0.365	8.21e-42
TMEM66	1.36e-45	0.51	0.885	0.725	3.23e-41
PRKCH	2.22e-45	0.88	0.616	0.271	5.25e-41
EZR	7.29e-45	0.46	0.941	0.747	1.73e-40
APOBEC3G	7.95e-45	1.05	0.495	0.188	1.88e-40
WAS	9.62e-45	0.46	0.259	0.052	2.28e-40
CELF2	9.99e-45	0.7	0.63	0.26	2.37e-40
CCL5	1.35e-44	0.72	0.997	0.952	3.19e-40
NKG7	1.57e-44	1.09	0.334	0.085	3.72e-40
LAG3	2.88e-44	0.96	0.246	0.049	6.81e-40
CCR4	3.35e-44	0.83	0.141	0.015	7.95e-40
FAIM3	4.6e-44	0.97	0.42	0.133	1.09e-39
PIK3IP1	5.44e-44	0.83	0.649	0.31	1.29e-39
IL7R	5.92e-44	0.87	0.466	0.152	1.4e-39
FGD3	6.34e-44	1	0.318	0.08	1.5e-39
HERPUD1	7.24e-44	0.49	0.889	0.714	1.72e-39
SMAP2	1.82e-43	0.8	0.485	0.166	4.32e-39
HMHA1	2.12e-43	0.95	0.895	0.636	5.02e-39
KLRC2	2.28e-43	0.93	0.167	0.023	5.41e-39
LIMD2	3.34e-43	0.96	0.492	0.197	7.91e-39
RTKN2	1.53e-42	0.78	0.295	0.072	3.63e-38
RNF19A	2.09e-42	0.77	0.748	0.425	4.94e-38
HLA-J	2.77e-42	0.36	0.961	0.695	6.56e-38
IFNG	2.84e-42	1.05	0.197	0.032	6.73e-38
ANKRD44	9.37e-42	0.74	0.531	0.199	2.22e-37
SLA2	1.2e-41	1.11	0.695	0.386	2.85e-37
AGAP2	2.11e-41	0.57	0.275	0.063	5e-37
NPIPL3	4.3e-41	0.5	0.902	0.733	1.02e-36
HLA-G	4.91e-41	0.36	0.964	0.783	1.16e-36
C14orf23	6.37e-41	0.41	0.954	0.767	1.51e-36
CD8A	9.28e-41	1.03	0.351	0.099	2.2e-36
IQGAP2	1.12e-40	0.56	0.38	0.113	2.64e-36
PIP4K2A	2.11e-40	0.62	0.846	0.572	5e-36
MYO7A	2.9e-40	0.77	0.23	0.047	6.88e-36
CCND2	4.04e-40	0.69	0.839	0.568	9.57e-36
KCNN4	1.03e-39	1.03	0.266	0.064	2.43e-35
MEI1	1.64e-39	0.71	0.21	0.039	3.89e-35
BTLA	2.51e-39	0.69	0.134	0.016	5.95e-35
CDC42SE2	2.71e-39	0.68	0.78	0.508	6.43e-35
PMAIP1	3.26e-39	0.85	0.659	0.388	7.71e-35
CCR5	3.33e-39	0.79	0.138	0.017	7.9e-35
LOC541471	7.16e-39	0.79	0.656	0.356	1.7e-34
IKZF2	1.26e-38	0.55	0.246	0.055	2.98e-34
TARP	2.38e-38	0.89	0.21	0.039	5.64e-34
TACC3	3.74e-38	1.01	0.374	0.124	8.86e-34
GK	6.75e-38	0.78	0.38	0.123	1.6e-33
ARPC2	1.01e-37	0.26	0.957	0.852	2.4e-33
GALM	1.17e-37	1.05	0.82	0.564	2.76e-33
CCL4L1	1.59e-37	0.77	0.384	0.119	3.77e-33
CCL4L2	1.59e-37	0.77	0.384	0.119	3.77e-33
RASGRP1	1.77e-37	0.59	0.256	0.06	4.19e-33
TNIK	1.78e-37	0.69	0.302	0.081	4.22e-33
CAP1	2.19e-37	0.38	0.882	0.74	5.18e-33
MAGEH1	2.8e-37	1.09	0.384	0.139	6.63e-33
FNBP1	3.31e-37	0.73	0.79	0.493	7.84e-33
STK4	5.5e-37	0.64	0.997	0.913	1.3e-32
RNF213	6.31e-37	0.61	0.951	0.833	1.49e-32
DEF6	7.22e-37	0.95	0.534	0.257	1.71e-32
ARHGAP4	9.59e-37	0.85	0.331	0.098	2.27e-32
IPCEF1	1.18e-36	0.93	0.672	0.372	2.78e-32
OASL	1.93e-36	1.01	0.331	0.101	4.57e-32
CCL4	2.35e-36	0.91	0.387	0.122	5.56e-32
SAMD3	2.46e-36	0.72	0.18	0.031	5.83e-32
DAZAP2	4.25e-36	0.27	0.921	0.863	1.01e-31
TNIP3	4.95e-36	0.93	0.407	0.148	1.17e-31
CD69	1.17e-35	0.72	0.511	0.189	2.78e-31
DUSP16	1.69e-35	0.87	0.338	0.107	4.01e-31
COTL1	1.72e-35	0.82	0.623	0.351	4.07e-31
FBLN7	2.52e-35	0.78	0.18	0.033	5.96e-31
KLRC3	2.87e-35	0.73	0.151	0.023	6.8e-31
KCNAB2	3.93e-35	0.86	0.334	0.106	9.3e-31
TRAF1	4.13e-35	0.82	0.289	0.079	9.78e-31
SLC38A1	5.06e-35	0.65	0.761	0.485	1.2e-30
ZNF683	6.85e-35	0.9	0.131	0.017	1.62e-30
TTC39C	8.52e-35	0.8	0.964	0.837	2.02e-30
SPN	2.09e-34	0.48	0.997	0.959	4.95e-30
CAPZA1	2.12e-34	0.3	0.931	0.802	5.03e-30
EMB	3.11e-34	0.8	0.472	0.192	7.36e-30
TTN	3.52e-34	0.6	0.515	0.251	8.34e-30
CLIC5	3.67e-34	0.83	0.164	0.028	8.68e-30
CD48	8.86e-34	0.94	0.22	0.049	2.1e-29
ARHGEF6	9.08e-34	0.96	0.452	0.187	2.15e-29
RCSD1	1.1e-33	0.87	0.302	0.088	2.61e-29
TBC1D4	1.7e-33	0.99	0.456	0.2	4.02e-29
ELF1	2.68e-33	0.7	0.718	0.498	6.34e-29
SYT11	3.49e-33	0.86	0.731	0.423	8.26e-29
TPM3	3.67e-33	0.32	0.993	0.979	8.69e-29
MYO1F	1.69e-32	0.88	0.285	0.084	4.01e-28
PFKFB3	1.82e-32	0.68	0.711	0.447	4.32e-28
HAVCR2	3.11e-32	1.11	0.82	0.586	7.38e-28
NCKAP1L	4.41e-32	0.83	0.213	0.049	1.05e-27
APOBEC3D	5.16e-32	0.6	0.948	0.78	1.22e-27
GPRIN3	5.23e-32	0.73	0.213	0.049	1.24e-27
ANXA6	7.66e-32	0.69	0.57	0.272	1.81e-27
IL12RB1	2.03e-31	0.85	0.895	0.733	4.81e-27
LOC100288122	2.06e-31	0.34	0.102	0.011	4.89e-27
C16orf54	4.03e-31	0.74	0.551	0.255	9.53e-27
FMNL1	4.52e-31	0.59	0.279	0.081	1.07e-26
GZMH	4.63e-31	0.92	0.207	0.046	1.1e-26
ARHGAP30	8.03e-31	0.89	0.285	0.087	1.9e-26
PPP1CA	8.62e-31	0.42	0.744	0.602	2.04e-26
IL18R1	1.01e-30	0.76	0.256	0.07	2.38e-26
LOC728558	2.02e-30	0.4	0.951	0.818	4.79e-26
FAM129A	2.07e-30	0.71	0.721	0.437	4.89e-26
HS3ST3B1	2.08e-30	0.85	0.164	0.032	4.92e-26
GZMM	2.49e-30	0.82	0.154	0.027	5.9e-26
PCED1B	3.42e-30	0.81	0.279	0.084	8.11e-26
TMEM2	4.49e-30	0.59	0.734	0.427	1.06e-25
CD97	4.99e-30	0.79	0.502	0.234	1.18e-25
RHOF	5.27e-30	0.95	0.607	0.363	1.25e-25
GLCCI1	7.35e-30	0.58	0.246	0.067	1.74e-25
RAB27A	8.31e-30	0.75	0.925	0.813	1.97e-25
PSTPIP1	8.81e-30	0.94	0.256	0.073	2.09e-25
CD84	9.63e-30	0.47	0.98	0.911	2.28e-25
KAT2B	2.07e-29	0.58	0.239	0.064	4.91e-25
CMTM7	2.57e-29	0.92	0.374	0.148	6.08e-25
ARL6IP5	3.53e-29	0.47	0.784	0.612	8.36e-25
PSMB9	4.68e-29	0.44	0.787	0.589	1.11e-24
AKNA	5.38e-29	0.6	0.708	0.425	1.28e-24
KLRC1	7.36e-29	0.79	0.134	0.022	1.74e-24
PTPRJ	1.58e-28	0.69	0.675	0.413	3.75e-24
ARHGAP25	1.88e-28	0.81	0.292	0.093	4.46e-24
RGPD1	2.28e-28	0.77	0.351	0.131	5.4e-24
CYTH4	2.32e-28	0.73	0.233	0.062	5.49e-24
ARHGEF1	8.27e-28	0.66	0.666	0.414	1.96e-23
CD8B	8.93e-28	0.88	0.21	0.052	2.12e-23
EBI3	1.36e-27	0.82	0.121	0.019	3.23e-23
GBP2	1.98e-27	0.72	0.551	0.303	4.69e-23
LEPROTL1	2.3e-27	0.71	0.597	0.363	5.44e-23
CRIP1	2.51e-27	0.52	0.734	0.475	5.94e-23
GLRX	2.74e-27	0.81	0.433	0.199	6.5e-23
NLRC3	7.33e-27	0.47	0.961	0.838	1.74e-22
THEMIS	9.38e-27	0.72	0.23	0.064	2.22e-22
PAG1	1.43e-26	0.58	0.895	0.64	3.38e-22
FAM172BP	1.77e-26	0.27	0.662	0.361	4.2e-22
ZNF831	1.94e-26	0.45	0.138	0.025	4.59e-22
JAK1	2.63e-26	0.57	0.725	0.581	6.24e-22
ST8SIA4	3.3e-26	0.58	0.944	0.801	7.82e-22
RBPJ	3.38e-26	0.73	0.646	0.457	8.01e-22
HLA-DPA1	4.76e-26	0.63	0.57	0.301	1.13e-21
TSPYL2	5.2e-26	0.7	0.597	0.357	1.23e-21
KLRD1	1.24e-25	0.72	0.974	0.869	2.94e-21
KLRK1	1.26e-25	1.01	0.318	0.117	2.98e-21
BCL11B	1.39e-25	0.48	0.564	0.288	3.29e-21
PIK3R5	1.67e-25	0.57	0.193	0.048	3.95e-21
RNF125	2.29e-25	0.31	0.993	0.933	5.43e-21
PIK3CD	2.31e-25	0.67	0.839	0.594	5.47e-21
HLA-DPB1	2.83e-25	0.61	0.561	0.294	6.71e-21
SNX20	3.63e-25	0.92	0.302	0.11	8.61e-21
PPM1K	3.82e-25	0.4	0.99	0.961	9.06e-21
PARP8	4.85e-25	0.49	0.508	0.235	1.15e-20
UTS2	5.75e-25	0.77	0.102	0.015	1.36e-20
GCNT1	6.15e-25	0.76	0.292	0.104	1.46e-20
FLJ43663	7.66e-25	0.57	0.528	0.263	1.82e-20
EML4	1.52e-24	0.67	0.695	0.491	3.61e-20
LOC100132247	1.94e-24	0.4	0.856	0.698	4.61e-20
POU2F2	2.07e-24	0.43	0.184	0.046	4.91e-20
KLRC4	2.81e-24	0.52	0.154	0.033	6.65e-20
SPATA13	5.57e-24	0.54	0.797	0.54	1.32e-19
IL18RAP	7.33e-24	0.69	0.128	0.024	1.74e-19
MGAT4A	9.49e-24	0.34	0.918	0.709	2.25e-19
TMC8	1.21e-23	0.74	0.272	0.095	2.87e-19
RORA	1.25e-23	0.65	0.449	0.22	2.95e-19
LY75	1.35e-23	0.71	0.833	0.609	3.2e-19
DNPH1	1.5e-23	0.64	0.551	0.384	3.54e-19
RGCC	1.58e-23	0.7	0.511	0.272	3.75e-19
DFNB31	2.09e-23	0.65	0.243	0.079	4.95e-19
ANP32E	2.43e-23	0.49	0.728	0.579	5.76e-19
MLL5	2.64e-23	0.4	0.915	0.803	6.25e-19
MBNL1	3.32e-23	0.44	0.81	0.695	7.87e-19
RAB11FIP1	3.7e-23	0.56	0.882	0.677	8.76e-19
G3BP2	5.59e-23	0.66	0.649	0.489	1.32e-18
HLA-F	6.29e-23	0.4	0.961	0.77	1.49e-18
PGM2L1	7.81e-23	0.52	0.948	0.816	1.85e-18
REL	9.66e-23	0.73	0.869	0.702	2.29e-18
TAPBP	1.09e-22	0.27	1	0.993	2.57e-18
RNF166	1.34e-22	0.79	0.262	0.092	3.18e-18
GPR171	1.89e-22	0.71	0.18	0.047	4.49e-18
LIME1	4.27e-22	0.89	0.259	0.092	1.01e-17
RGS2	4.44e-22	0.62	0.6	0.375	1.05e-17
CBLB	8.22e-22	0.64	0.626	0.413	1.95e-17
LOC613037	8.82e-22	0.38	0.866	0.689	2.09e-17
HLA-DRB6	9.39e-22	0.45	0.59	0.328	2.22e-17
ATXN7	9.6e-22	0.38	0.728	0.487	2.27e-17
PRKCQ	1.48e-21	0.74	0.233	0.076	3.5e-17
IFI16	1.74e-21	0.41	0.78	0.657	4.11e-17
JUND	3.28e-21	0.34	0.892	0.806	7.78e-17
RALGDS	3.35e-21	0.92	0.446	0.253	7.92e-17
APOBEC3F	4.85e-21	0.35	0.957	0.852	1.15e-16
RRN3P2	4.89e-21	0.6	0.318	0.131	1.16e-16
CKLF	5.26e-21	0.67	0.518	0.332	1.25e-16
ARID5B	1e-20	0.38	0.862	0.733	2.37e-16
FLVCR2	1.01e-20	0.67	0.154	0.039	2.39e-16
ATP6V0E2	1.09e-20	0.84	0.239	0.086	2.59e-16
LOC90834	1.1e-20	0.26	0.98	0.889	2.61e-16
SF3B1	1.18e-20	0.29	0.846	0.771	2.79e-16
RGL4	1.18e-20	0.59	0.164	0.043	2.8e-16
CD82	1.26e-20	0.52	0.898	0.769	2.98e-16
BANP	1.36e-20	0.56	0.387	0.176	3.22e-16
SEMA4D	1.46e-20	0.7	0.38	0.18	3.46e-16
SNX9	1.51e-20	0.63	0.492	0.258	3.58e-16
ITGB2-AS1	1.84e-20	0.58	0.138	0.032	4.36e-16
LBH	2.16e-20	0.49	0.62	0.344	5.13e-16
EED	2.51e-20	0.75	0.384	0.186	5.96e-16
HIPK1	2.53e-20	0.53	0.616	0.382	5.98e-16
PRKCB	2.85e-20	0.37	0.269	0.096	6.75e-16
TLK1	3.86e-20	0.5	0.721	0.572	9.14e-16
MSN	4.04e-20	0.32	0.8	0.702	9.57e-16
PHLDA1	4.54e-20	0.45	0.931	0.829	1.07e-15
APOBEC3H	4.64e-20	0.69	0.111	0.022	1.1e-15
F5	4.81e-20	1.03	0.518	0.329	1.14e-15
CCDC88C	4.86e-20	0.49	0.387	0.175	1.15e-15
SLC27A2	5.4e-20	0.75	0.134	0.032	1.28e-15
ST6GALNAC6	6.64e-20	0.73	0.37	0.175	1.57e-15
CALM3	6.73e-20	0.55	0.669	0.545	1.59e-15
SMCHD1	6.88e-20	0.51	0.58	0.345	1.63e-15
STAM	8.26e-20	0.76	0.439	0.238	1.96e-15
LRMP	8.82e-20	0.61	0.22	0.072	2.09e-15
CARD11	9.29e-20	0.48	0.216	0.07	2.2e-15
ZC3HAV1	1.17e-19	0.43	0.957	0.869	2.78e-15
TRAT1	1.21e-19	0.65	0.223	0.071	2.86e-15
ARPC3	1.75e-19	0.27	0.757	0.671	4.16e-15
LYST	2.02e-19	0.35	0.538	0.288	4.78e-15
MALT1	2.28e-19	0.52	0.305	0.124	5.41e-15
RNASET2	2.38e-19	0.74	0.446	0.261	5.63e-15
RAPGEF6	2.47e-19	0.69	0.505	0.302	5.85e-15
LAYN	3.87e-19	0.8	0.341	0.161	9.17e-15
EMP3	5.81e-19	0.51	0.616	0.415	1.38e-14
IL16	6.16e-19	0.7	0.328	0.147	1.46e-14
BIN1	6.34e-19	0.76	0.357	0.173	1.5e-14
PGK1	8.8e-19	0.26	0.803	0.717	2.08e-14
FXYD5	9.63e-19	0.51	0.607	0.433	2.28e-14
GPR65	1.1e-18	0.41	0.715	0.473	2.6e-14
SEC14L1	1.11e-18	0.73	0.452	0.265	2.63e-14
MIAT	1.16e-18	0.56	0.289	0.118	2.74e-14
SVIP	1.31e-18	0.56	0.246	0.091	3.11e-14
ZBTB1	1.34e-18	0.72	0.449	0.256	3.16e-14
SGOL1	1.77e-18	0.3	0.911	0.707	4.18e-14
ICA1	2.72e-18	0.69	0.216	0.076	6.44e-14
TFRC	2.88e-18	0.51	0.679	0.5	6.83e-14
STX11	3.28e-18	0.73	0.643	0.415	7.77e-14
RAB8B	5.18e-18	0.69	0.42	0.23	1.23e-13
PSMB10	6.35e-18	0.43	0.63	0.51	1.5e-13
CAMK4	9.44e-18	0.51	0.177	0.054	2.24e-13
PDE3B	9.94e-18	0.47	0.252	0.095	2.35e-13
CD70	1.12e-17	0.71	0.131	0.033	2.65e-13
ERP27	1.36e-17	0.57	0.187	0.059	3.22e-13
RFTN1	1.78e-17	0.67	0.305	0.135	4.23e-13
RABGAP1L	2.12e-17	0.59	0.823	0.631	5.03e-13
VAV1	2.19e-17	0.68	0.213	0.076	5.19e-13
PELI1	2.24e-17	0.62	0.557	0.384	5.31e-13
SON	2.58e-17	0.29	0.967	0.923	6.1e-13
CCL22	2.79e-17	0.59	0.928	0.781	6.6e-13
FAM65B	3.04e-17	0.53	0.449	0.245	7.21e-13
FAM107B	3.28e-17	0.61	0.295	0.127	7.77e-13
GYPC	3.65e-17	0.57	0.361	0.171	8.66e-13
ZFP36L2	4.29e-17	0.38	0.82	0.727	1.02e-12
TNFAIP8L2-SCNM1	4.9e-17	0.3	0.774	0.577	1.16e-12
TRAF3	5.54e-17	0.64	0.295	0.131	1.31e-12
EPB41	6.54e-17	0.27	0.836	0.595	1.55e-12
UBASH3B	1.13e-16	0.7	0.236	0.095	2.68e-12
HLA-DRB1	1.3e-16	0.42	0.639	0.4	3.08e-12
LDLRAD4	1.35e-16	0.43	0.289	0.123	3.2e-12
GPR155	1.39e-16	0.27	0.987	0.898	3.3e-12
BLM	1.42e-16	0.73	0.193	0.069	3.37e-12
MAT2B	1.46e-16	0.44	0.652	0.542	3.46e-12
STK10	1.74e-16	0.62	0.643	0.442	4.12e-12
PHTF2	1.92e-16	0.72	0.367	0.194	4.54e-12
LY9	3.06e-16	0.67	0.177	0.057	7.26e-12
CAPZB	3.5e-16	0.3	0.777	0.699	8.29e-12
SRSF7	3.52e-16	0.28	0.823	0.735	8.35e-12
NOP58	4.33e-16	0.34	0.813	0.691	1.03e-11
HLA-DRB5	5.06e-16	0.4	0.603	0.372	1.2e-11
PIK3CG	5.41e-16	0.48	0.2	0.072	1.28e-11
CYBA	1.01e-15	0.61	0.485	0.318	2.38e-11
SLAMF6	1.23e-15	0.82	0.462	0.27	2.91e-11
ARL4C	1.36e-15	0.67	0.397	0.23	3.23e-11
CCDC69	1.51e-15	0.41	0.744	0.511	3.57e-11
TIAM1	1.54e-15	0.59	0.344	0.173	3.65e-11
MFNG	1.73e-15	0.66	0.233	0.093	4.1e-11
IQGAP1	2.17e-15	0.4	0.757	0.654	5.13e-11
SLC25A45	2.57e-15	0.48	0.557	0.349	6.08e-11
KIAA1551	3.98e-15	0.6	0.443	0.259	9.42e-11
HMGN1	4.61e-15	0.28	0.698	0.649	1.09e-10
STAT3	4.92e-15	0.35	0.934	0.859	1.17e-10
RALY	5.11e-15	0.5	0.587	0.499	1.21e-10
ITGAE	5.35e-15	0.92	0.449	0.31	1.27e-10
STAT5A	7.77e-15	0.6	0.256	0.11	1.84e-10
CSK	8.14e-15	0.73	0.298	0.146	1.93e-10
NAP1L4	1.16e-14	0.44	0.659	0.54	2.75e-10
TESPA1	1.42e-14	0.47	0.252	0.109	3.35e-10
CSRNP1	1.69e-14	0.51	0.587	0.43	4e-10
IL27RA	2.32e-14	0.75	0.311	0.157	5.5e-10
SIDT1	2.73e-14	0.33	0.259	0.114	6.47e-10
FLI1	3.18e-14	0.54	0.22	0.088	7.53e-10
HLA-DQA2	3.36e-14	0.46	0.167	0.058	7.96e-10
TRIM22	3.65e-14	0.51	0.534	0.378	8.64e-10
LPIN1	4e-14	0.56	0.728	0.535	9.46e-10
SLC2A3	4.35e-14	0.41	0.669	0.448	1.03e-09
TMC6	5.17e-14	0.75	0.393	0.24	1.22e-09
MIR155HG	5.4e-14	0.53	0.125	0.036	1.28e-09
ARF6	5.57e-14	0.33	0.908	0.786	1.32e-09
MIR5047	5.89e-14	0.44	0.266	0.114	1.39e-09
CRTAM	6.37e-14	0.48	0.63	0.416	1.51e-09
TRIB2	6.52e-14	0.72	0.41	0.252	1.55e-09
PRR13	8.2e-14	0.28	0.698	0.666	1.94e-09
ATP2A3	9.72e-14	0.55	0.23	0.097	2.3e-09
HSH2D	1.02e-13	0.74	0.639	0.44	2.41e-09
IL12RB2	1.13e-13	0.59	0.243	0.107	2.66e-09
HAUS3	1.25e-13	0.46	0.974	0.883	2.95e-09
LAX1	1.74e-13	0.58	0.518	0.312	4.13e-09
NMT2	3.4e-13	0.36	0.984	0.922	8.06e-09
TNIP1	3.42e-13	0.65	0.479	0.344	8.1e-09
FAM122C	3.5e-13	0.26	0.892	0.769	8.28e-09
PLCB2	3.65e-13	0.36	0.128	0.039	8.66e-09
IKZF4	3.88e-13	0.51	0.151	0.052	9.18e-09
CTSS	4.05e-13	0.5	0.843	0.682	9.6e-09
AKAP13	4.94e-13	0.38	0.751	0.645	1.17e-08
CASP1	4.96e-13	0.54	0.459	0.322	1.17e-08
ZBP1	6.17e-13	0.64	0.469	0.281	1.46e-08
TAGAP	7.01e-13	0.56	0.216	0.089	1.66e-08
TANK	7.22e-13	0.51	0.554	0.408	1.71e-08
SP100	8.96e-13	0.32	0.967	0.915	2.12e-08
NCOR1	8.97e-13	0.31	0.784	0.716	2.12e-08
PPP2CA	1.06e-12	0.28	0.682	0.628	2.52e-08
LY6E	1.26e-12	0.26	0.761	0.676	2.97e-08
IDS	1.45e-12	0.34	0.984	0.938	3.43e-08
FAS	1.48e-12	0.65	0.364	0.216	3.5e-08
ADTRP	1.57e-12	0.62	0.151	0.054	3.71e-08
KLHL6	2.23e-12	0.26	0.725	0.497	5.28e-08
MAST3	2.62e-12	0.35	0.659	0.452	6.21e-08
HMGB2	2.66e-12	0.57	0.485	0.368	6.29e-08
LOC100130872	2.67e-12	0.27	0.63	0.41	6.33e-08
SFMBT2	3.11e-12	0.33	0.659	0.44	7.36e-08
FANK1	3.13e-12	0.57	0.128	0.042	7.42e-08
SNURF	3.29e-12	0.48	0.489	0.342	7.78e-08
MAF	3.64e-12	0.56	0.472	0.331	8.61e-08
LOC100507463	4.25e-12	0.65	0.344	0.2	1.01e-07
SCML4	5.39e-12	0.26	0.443	0.273	1.28e-07
ABCB1	5.42e-12	0.43	0.108	0.032	1.28e-07
ZNF282	6.46e-12	0.57	0.216	0.099	1.53e-07
PKIA	8.27e-12	0.51	0.148	0.054	1.96e-07
PRDM2	9.8e-12	0.54	0.502	0.358	2.32e-07
ARID5A	9.83e-12	0.49	0.423	0.259	2.33e-07
SURF4	9.83e-12	0.34	0.623	0.565	2.33e-07
ADORA2A	1.17e-11	0.63	0.138	0.048	2.76e-07
BCL2	1.24e-11	0.43	0.131	0.045	2.94e-07
IL10	1.29e-11	0.35	0.793	0.604	3.05e-07
CARD8	1.51e-11	0.35	0.957	0.9	3.57e-07
LRRC8C	1.57e-11	0.51	0.341	0.19	3.71e-07
IDNK	1.75e-11	0.48	0.623	0.431	4.14e-07
PDE4D	1.77e-11	0.6	0.475	0.336	4.18e-07
AIM1	2.07e-11	0.47	0.61	0.424	4.9e-07
ANKRD10	2.38e-11	0.31	0.836	0.74	5.64e-07
SYTL2	2.38e-11	0.46	0.243	0.113	5.64e-07
CD83	2.5e-11	0.59	0.338	0.192	5.93e-07
TRAF5	2.56e-11	0.52	0.669	0.481	6.05e-07
PTGER4	3.37e-11	0.6	0.298	0.161	7.99e-07
SNRPN	3.76e-11	0.49	0.459	0.324	8.9e-07
IFNAR2	3.94e-11	0.44	0.534	0.334	9.34e-07
ZFYVE28	4.16e-11	0.47	0.144	0.054	9.86e-07
KIAA1324	5.27e-11	0.34	0.911	0.797	1.25e-06
LOC100130231	5.31e-11	0.39	0.433	0.268	1.26e-06
MAPRE2	6.03e-11	0.41	0.57	0.4	1.43e-06
GCHFR	6.11e-11	0.65	0.249	0.127	1.45e-06
GPCPD1	6.48e-11	0.52	0.472	0.324	1.53e-06
ATXN1	6.55e-11	0.36	0.374	0.221	1.55e-06
BUB3	7.53e-11	0.37	0.616	0.551	1.78e-06
ADAT2	8.82e-11	0.5	0.354	0.203	2.09e-06
CCDC88B	9.57e-11	0.54	0.151	0.059	2.27e-06
IL21R-AS1	9.85e-11	0.3	0.452	0.294	2.33e-06
NUP210	1.06e-10	0.62	0.22	0.107	2.52e-06
SYNGR2	1.08e-10	0.27	0.669	0.594	2.56e-06
ID2	1.11e-10	0.38	0.633	0.555	2.63e-06
IFITM2	1.12e-10	0.31	0.833	0.623	2.66e-06
GPR132	1.15e-10	0.44	0.249	0.122	2.73e-06
PDE6B	1.16e-10	0.38	0.584	0.397	2.76e-06
OXNAD1	1.38e-10	0.53	0.279	0.151	3.28e-06
IL23R	1.92e-10	0.6	0.426	0.26	4.55e-06
ABRACL	2.17e-10	0.48	0.469	0.374	5.14e-06
PRKACB	2.18e-10	0.63	0.289	0.163	5.16e-06
RIN3	2.28e-10	0.45	0.289	0.158	5.4e-06
THEM4	2.29e-10	0.48	0.751	0.575	5.42e-06
RUNX2	2.72e-10	0.63	0.298	0.173	6.44e-06
DDIT4	2.8e-10	0.26	0.738	0.659	6.62e-06
CLK1	2.95e-10	0.3	0.78	0.685	6.99e-06
STAT5B	3.16e-10	0.57	0.279	0.154	7.48e-06
AKIRIN2	3.18e-10	0.57	0.466	0.357	7.53e-06
PLGLB1	3.19e-10	0.34	0.557	0.377	7.57e-06
CSGALNACT1	4.02e-10	0.41	0.289	0.152	9.53e-06
MCOLN2	4.38e-10	0.31	0.364	0.208	1.04e-05
PSMB8	4.65e-10	0.29	0.584	0.532	1.1e-05
NCALD	4.68e-10	0.44	0.2	0.091	1.11e-05
TNFRSF25	4.7e-10	0.71	0.338	0.222	1.11e-05
SP4	5.32e-10	0.26	0.682	0.473	1.26e-05
NLRC5	7.61e-10	0.48	0.459	0.326	1.8e-05
SELK	8.06e-10	0.28	0.662	0.601	1.91e-05
GIMAP7	8.32e-10	0.46	0.216	0.099	1.97e-05
RBM38	8.41e-10	0.63	0.161	0.069	1.99e-05
SYNRG	9.14e-10	0.38	0.859	0.672	2.16e-05
PVRIG	1.07e-09	0.63	0.213	0.105	2.54e-05
CTSC	1.14e-09	0.42	0.98	0.945	2.7e-05
HNRNPA1L2	1.19e-09	0.37	0.423	0.292	2.82e-05
AIP	1.35e-09	0.49	0.443	0.338	3.19e-05
PPM1B	1.36e-09	0.39	0.728	0.548	3.21e-05
YPEL5	1.36e-09	0.28	0.708	0.637	3.21e-05
CASP8	1.39e-09	0.59	0.761	0.615	3.28e-05
UNC13D	1.54e-09	0.48	0.18	0.081	3.65e-05
RHBDD2	1.58e-09	0.45	0.492	0.405	3.74e-05
[truncated: 117 more rows]

## Sheet: X6
	p_val	avg_logFC	pct.1	pct.2	p_val_adj
[truncated: 6,222 more rows]

[truncated: 15 more sheets: X7, X8, X9, X10, X11, X12, X13, X14, X15, X16, X17, X18, X19, X20, X21]
