# Supplementary material for: Single-cell analysis reveals the pan-cancer invasiveness-associated transition of adipose-derived stromal cells into COL11A1-expressing cancer-associated fibroblasts
Source: PLoS Comput Biol. 2021 Jul 20;17(7):e1009228. doi: 10.1371/journal.pcbi.1009228 (PMC8323949; doi:10.1371/journal.pcbi.1009228)
Supplement: S6 Table — (XLSX) [file pcbi.1009228.s009.xlsx]

## Sheet: OV.ALL.3066
X1	X2	X3	X4	X5	X6	X7	X8	X9	X10	X11	X12	X13	X14	X15	X16
SOX17	IL7R	CXCR4	LYZ	MSLN	COLEC11	MYH11	SIK1	THBS2	WFIKKN2	PIGR	C20orf85	VWF	CD79A	KRT17	HIGD1B
WFDC2	CXCR4	RPLP2	TYROBP	KRT7	C7	PLN	MDK	CCDC80	STAR	CAPN13	ZMYND10	ADGRL4	MS4A1	PAEP	CCDC102B
ELF3	CD2	IL7R	IFI30	EDN2	TSPAN8	TAGLN	LHX1	COL8A1	IGFBP5	AGR2	FAM183A	CLDN5	BANK1	KRT14	RGS5
CLDN4	SRGN	B2M	C1QA	KRT19	COL3A1	ACTA2	SPON1	LOX	PEG3	TFF3	C9orf24	CLEC14A	FCRL1	FOXQ1	GUCY1A2
KRT18	CD69	HLA-B	C1QB	WFDC2	COL1A1	MCAM	SELM	MMP2	PROK1	KIAA1324	CDHR4	EGFL7	CD19	LCN2	ENPEP
CLDN3	CCL5	CCL5	FCER1G	CLU	CADPS	C11orf96	BAG3	CXCL12	DCN	SST	TPPP3	ECSCR	CD79B	BIK	NDUFA4L2
KRT8	CD3D	CD69	C1QC	BCAM	DLK1	ADIRF	TMBIM6	LUM	MUM1L1	CEACAM6	SNTN	CDH5	FCER2	OVOL1	COL5A3
MUC1	CD3E	LTB	MS4A6A	PDZK1IP1	COL1A2	TIMP3	MAP1LC3B	FAP	GSTM5	CXCL17	RSPH1	CXorf36	CD37	ELF3	GJA4
TNNT1	ITK	PTPRCAP	AIF1	C3	COL6A3	MYL9	UGCG	LINC01279	C4BPB	S100P	C11orf88	EMCN	VPREB3	LYPD6B	HEYL
MSLN	RUNX3	SRGN	CD163	SEMA3B	KLHDC8A	ATP1A2	HTRA1	COL5A2	FXYD6	AOC1	TMEM190	AQP1	POU2F2	MUC5B	ADGRF5
MDK	ETS1	TPT1	LST1	MUC1	MEG3	MT1A	NPAS3	CTHRC1	C11orf96	STARD10	LRRC46	CD34	FCRLA	DEFB1	APOLD1
HES1	CD52	CD52	CSF1R	SLPI	FNDC1	LMOD1	A2M	PTGIS	NR2F2	WFDC21P	CFAP126	FLT1	LAPTM5	TRIM29	PLXDC1
TACSTD2	GZMA	RPL19	CD14	KRT18	COL6A1	SPARCL1	FAM69B	FBLN1	MEG3	PRAME	FOXJ1	TIE1	CD83	ETV4	KCNJ8
EPCAM	BTG1	RPS12	CLEC7A	SCARA3	LAMA2	MT1M	EWSR1	SFRP2	RBP1	S100A14	CDHR3	PLVAP	P2RX5	SOX9	ITGA1
PAX8	BCL11B	RPS3	IL1B	C19orf33	COL5A1	MYLK	RND3	COL5A1	VIM	SCGB2A1	TUBA4B	RAMP3	LINC00926	PI3	LZTS1
EYA2	KLRB1	PTPRC	PLEK	MTRNR2L1	CDHR1	PDK4	EPOR	COL3A1	GREB1	LRP2	C1orf194	PTPRB	CXCR4	CLDN4	LHFP
SCNN1A	ARHGDIB	RPL13	MS4A7	KRT8	PCOLCE	KCNA5	PLXNB2	MXRA5	WISP2	C4BPA	FAM92B	RAMP2	CCR7	KRT23	CD248
CD24	PTPRC	RPL28	FCGR3A	LYPD1	PEG3	TNS1	KRT10	VCAN	ITM2A	FXYD3	EFCAB1	SHANK3	PAX5	LEMD1	GPR4
MSX1	TNFAIP3	CD3D	CCL3	LCN2	DCN	TPM2	YBX1	GAS1	RPS8	LYNX1	C5orf49	TM4SF18	HLA-DRA	SEMA3B	COL4A1
CRABP2	CD48	RPS11	C1orf162	SPOCK2	LGR5	CSRP1	CFLAR	C1S	TGFBR3	ASRGL1	CCDC17	SDPR	LY9	KLK6	COX4I2
SPINT2	B2M	RPS14	OLR1	RASSF7	SPARC	ZBTB16		PDLIM3	PDGFRA	GPR160	CAPSL	ARHGEF15	FCMR	C19orf33	CSPG4
LOC284454	CYTIP	ZFP36L2	FCGR2A	GPX3	LAMB1	SYNPO2		SFRP4	PRELP	TTC39A	FAM179A	PECAM1	HLA-DPA1	FOSL1	EGFLAM
ATP6V1B1	CNOT6L	RPLP1	HLA-DQA1	SPINT2	BGN	NTRK3		COL6A3	APOE	C8orf4	CCDC42B	ESAM	FAM129C	TRIM54	GJC1
ESPN	CREM	CD48	CYBB	NPR1	LUM	CAV1		POSTN	TIMP2	TF	BAIAP3	CD93	CD74	KRT16	NOTCH3
ITGB8	GZMK	RPL23A	CD86	RSPO1	CNTN1	FLNA		CTSK	RHOBTB3	LINC01320	CCDC37	NOTCH4	KIAA0226L	KLK10	KCNE4
MAL2	CD96	RPL27A	FPR1	MUC16	COL6A2	FKBP5		MXRA8	KLF15	CEACAM5	AGR3	ACKR1	CXCR5	LAMB3	PDGFRB
IER2	RGS1	RPS16	VSIG4	CFB	DKK3	MT1X		EMILIN1	ZBTB16	MUC4	PRR29	ROBO4	TNFRSF13C	EPHA2	NEURL1B
MUC16	ZFP36L2	BTG1	ITGAX	ASS1	NSG1	DSTN		SULF1	AKAP12	C2orf88	ZBBX	RBP7	CD53	LAMC2	TRPC6
SLPI	PTPRCAP	RPS27	LAIR1	SLC34A2	PCSK6	IGFBP7		ALDH1A3	PLIN5	CD24	CAPS	A2M	HLA-DPB1	PHLDA2	EBF2
LAPTM4B	IKZF1	RPL32	ITGB2	KLK10	EMILIN1	CALD1		ISLR	ALDH1A1	WDR72	C11orf97	S1PR1	IGLL5	CCNA1	MYO1B
TNFAIP2	LTB	RPL11	LAPTM5	IFITM3	HMCN1	AOC3		OLFML3	LRP1	SFTA2	PIFO	TEK	HLA-DQA2	TNFAIP2	COL4A2
NRARP	AIM1	GZMK	LILRB4	TFPI2	THSD7B	CNN1		DCN	FHL2	C2CD4B	C7orf57	KANK3	CD69	SDC4	MCAM
ASS1	GPR171	RPL27	TLR2	KCNK15	SERPINE2	EBF1		PDPN	RNASE4	SPDEF	FAM216B	CYYR1	CD52	KRT8	OLFML2B
FOLR1	FYB	EIF1	TREM2	CLDN1	CDH11	ITGA8		WISP1	GSTM3	PITX1	C9orf171	ENG	HLA-DQA1	TM4SF1	AVPR1A
MEIS1	IL2RB	ARHGDIB	C5AR1	CRB2	BAMBI	PPP1R14A		COL6A2	RPL36	PDZK1IP1	DNAI1	EPAS1	CD72	PROM2	EGFL6
S100A13	HLA-B	CD2	NLRP3	ITGB4	TRABD2A	ITGA7		COL1A1	NDRG2	KRT19	FABP6	GPIHBP1	PRKCB	KLK7	NID1
ASRGL1	CD53	RPS15	HLA-DRB5	ELF3	GATA4	RCAN2		EFEMP1	RPS3	SLURP1	C6orf118	KDR	STAP1	EPS8L1	ADGRA2
S100A1	TSC22D3	RGS1	MSR1	CRISP3	TIMP2	ZAK		IGF1	SERPINF1	SDC1	DNAAF1	CALCRL	BTLA	TNFRSF11B	THY1
EHF	LCP1	RPS19	FCGR2B	VNN1	AEBP1	PLAC9		CDH11	RPL18	ANK1	C9orf116	SLCO2A1	IRF4	SLC34A2	PDGFA
CKS2	RGCC	RPL30	HLA-DPB1	H19	MME	CSPG4		COL1A2	MAMDC2	TSPAN1	ROPN1L	SOX18	IRF8	LOC101927318	FAM162B
CKB	STK17B	RPS29	HLA-DPA1	ERP27	ENG	MGP		AEBP1	AASS	DAPL1	MORN5	LDB2	LTB	JUP	SEPT4
BCAM	NKG7	UBB	HLA-DQB1	CD9	HOPX	PI15		NNMT	HSPB6	MAL2	DYDC2	MYCT1	DAPP1	CXCL17	TBX2
KRT19	CD44	NKG7	MS4A4A	PLXNB2	ENC1	SELM		SSC5D	RPL8	APOL1	TMEM231	ERG	HLA-DRB6	SLPI	TFPI
SPON1	LCK	IL2RG	HLA-DRB6	FOLR1	HTRA1	CRISPLD2		PCOLCE	DLK1	DEPTOR	FAM81B	LMO2	PTPRCAP	CDC42EP4	MAP1B
CRIP2	HCST	RPS6	BCL2A1	TNFAIP2	C1S	IGFBP5		SLC12A8	RPL5	FOXA2	CFAP45	SPARCL1	BCL11A	RRAD	LOXL2
GPT2	IFNG	RPL18	CTSS	ASRGL1	WNT5A	ADAMTS1		COL10A1	RPL23	KRT7	CCDC113	MMRN1	STAG3	PTX3	GGT5
PTPRF	SLA	FCMR	RNASE6	TMC4	ST3GAL4	NTRK2		LOXL1	OGN	TMPRSS4	WDR86-AS1	PCDH17	LYN	CXCL1	PPP1R14A
ATF3	LAPTM5	RPL37	ITGAM	VWA1	TCF21	PPAP2B		MRC2	PRPS2	SCD	CCDC114	MMRN2	HLA-DOB	KRT18	CYGB
ID4	CD6	BCL11B	C3AR1	SPINT1	COL5A2	RBPMS		RARRES1	RPL15	AQP5	CFAP52	SOX7	RPL23A	BHLHE41	LAMA4
ATHL1	CD247	ITK	CD4	DHCR24	ATRNL1	VIM		FN1	ZAK	SLPI	C1orf158	GNG11	CD48	KCNN4	CHN1
HID1	IL2RG	CD44	STAB1	ITGB8	KIF5C	FHL1		C1R	DIRAS3	IDO1	KIF19	PDE2A	GPR18	MUC1	CD36
CRABP1	CD5	FAU	FGR	ATP6V1B1	STAR	APOLD1		ADAMTS2	MCC	SOX2	C21orf58	THBD	SPIB	PAX8	SLC6A1
PPP1R16A	ICOS	RPS28	PLAUR	AGRN	SERPINA5	SGCA		SERPINE1	RPL24	WFDC2	CFAP43	IGFBP7	HLA-DRB1	NPAS2	ADAMTS4
FKBP4	THEMIS	FYB	FGL2	PLXNB1	ANTXR1	CCDC3		MEDAG	GATM	LCN2	TEKT1	TM4SF1	SIDT1	SUSD2	ANGPT2
SLC25A29	FAM46C	CST7	HLA-DRA	CDH1	LAMC3	KCNMB1		COL16A1	RPL37A	MUC1	C9orf135	IL33	IKZF3	SMIM22	STEAP4
MECOM	CST7	RPS20	GPR183	DOK7	AMHR2	SUSD5		FSTL1	EGR1	FAM3B	GAS2L2	HSPG2	POU2AF1	TNFRSF10B	BGN
C1orf186	EIF1	HLA-A	HLA-DRB1	CP	DHRS2	SORBS1		LXN	GNB2L1	MMP10	SPAG8	SHE	SELL	KRT19	EDNRA
NR2F6	SAMSN1	ETS1	CD68	CD151	LAMP5	LPP		COL6A1	FOXL2	CITED4	EFCAB12	ADGRF5	RPS11	GRB7	EBF1
LINC00176	DNAJA1	CD53	HCK	GAS6	COL4A1	ADH1B		LSAMP	GATA4	KRT23	DRC1	SELP	SMAP2	LCN12	SPARC
GAS5	SH2D1A	PRKAR1A	TBXAS1	WWC1	PDGFRA	GUCY1A3		SEMA3C	RPL13	KLK8	LRRC23	ABCG2	BTG1	SCGB3A1	EDNRB
STX18	CTLA4	UBA52	SLCO2B1	KLK8	FSTL1	MAP1B		VCAM1	RPS16	MGST1	CD164L2	EMP1	KBTBD8	CLCF1	PGF
CD9	UBB	LAPTM5	MNDA	ENO1	KCNIP1	GLUL		COL11A1	EEF2	GPNMB	RSPH9	FLT4	WDFY4	MUC16	FOXS1
PRSS8	EMB	PFDN2	HAVCR2	CALB2	TMEM233	SOD3		RCN3	TCEAL4	EPCAM	ERICH3	APOLD1	RPS27	CLDN7	S1PR3
IER5L	ZNF331	RPL13A	SPP1	KRTCAP3	TMEM130	C2orf40		SPARC	RPL3	CLDN7	C11orf16	ADCY4	MGAT5	S100A1	LRRC32
MLPH	ZC3HAV1	SEPT7	HLA-DMA	MST1	COL14A1	PALLD		GLI3	RPS5	CLDN3	MS4A8	IL3RA	FAM65B	TRIB1	MAP3K7CL
KLF5	PTGER4	RPL31	HCLS1	ADGRG1	MRC2	MFAP4		GLT8D2	RPS9	BPIFB1	SPEF1	ANGPT2	MARCH1	CLDN3	COL3A1
SLC39A4	CALM1	SLC20A1	FPR3	S100A1	LRP1	MICAL1		TMEM158	NGFRAP1	CYP2B7P	WDR66	HOXD9	RPL19	LOC284454	LAMC3
PTGS1	FYN	CSDE1	APOC1	ANKRD65	MGARP	MT2A		SERPINF1	BST2	ELF3	C9orf117	PDGFB	RPLP2	MAL2	A2M
RTKN	TAGAP	ANXA1	SLC11A1	BHLHE41	ASTN1	FAM129A		PDGFRL	INSR	SLC40A1	LRRC10B	GIMAP8	SMCHD1	SFN	CPM
KRT7	SARAF	RPS18	SPI1	KLK11	SYT1	EDIL3		PTGER3	RPS11	GDF15	DNAH12	AFAP1L1	TMC8	PKP3	ELOVL2
RPLP0P2	NR4A2	MGAT1	RGS1	ITGA3	RNASE1	CACNA1H		CFH	SERPING1	MIR205HG	DNAI2	CAV1	UBB	ITGB8	ASPN
C19orf33	CD8A	ISG20	FCN1	EPS8L2	CREB3L1	TSC22D1		PTGDS	ZBTB20	SLC5A5	CCDC170	COL4A1	RHOH	EHF	MOCS1
ESR1	H3F3B	CYTIP	HLA-DMB	SOSTDC1	SNED1	HSPB6		EPYC	RARRES2	CP	NWD1	FAM107A	SP140	SCARA3	TINAGL1
AP1M2	IKZF3	USP9X	TYMP	PPL	WIPF3	A2M		IL1R1	SEPP1	SNTB1	LDLRAD1	SH2D3C	ISG20	EPPK1	ADCY3
IP6K2	RNF125	RPL10	FAM26F	ALDOA	VSTM4	PTP4A3		FIBIN	ANGPTL1	CLDN4	WDR38	GRB10	ANKRD44	KRT7	TMEM204
FGF18	CD7	HSPD1	CLEC5A	SMARCD3	CPXM1	EPAS1		MOXD1	SLC7A2	GSDMC	ARMC4	ICAM2	CYFIP2	S100A2	SLIT3
RSRP1	IL32	LINC01578	CD74	TGM1	EFCC1	PPP1R12B		COLEC12	CALD1	RDH10	DLEC1	HYAL2	RAC2	WFDC2	LPL
KLK8	RAC2	PAIP2	CD83	GSTP1	SERPINH1	NOTCH3		LRP1	RPS27	ST6GAL1	SPATA17	ITGA6	BACH2	CLDN10	SLC38A11
UGT2B7	SLAMF6	IKZF1	TNFRSF1B	KLK6	COL2A1	SLC7A2		LAMB1	ADAMTS1	FBP1	DNALI1	JAM2	EEF1B2	LINC01503	TBX15
KLK7	HLA-A	RPL3	TNFSF13B	PAX2	ALDH1A1	NEXN		BGN	MFAP4	IRX3	SLC44A4	ACVRL1	ZNF331	OBP2A	COL5A2
FARSA	YPEL5	RPS2	LILRB2	CD200	C1R	MYL6		MFAP4	F3	HABP2	ODF3B	SPARC	PIK3AP1	RHOF	PHLDA1
SNHG1	TIGIT	HEXA	CCL4	SCNN1A	MMP2	SPEG		CILP2	RPL30	TFCP2L1	SPATA18	ENPP2	EIF1	ARC	ABCC9
DNAJB1	RHOH		LCP2	VWCE	COL4A2	MFGE8		RARRES2	WBP5	AGR3	CRLF1	STOM	GNG7	KLF5	IGFBP7
CLU	TPT1		GPR34	TMEM205	GATM	ACTG2		GJB2	RPL11	PLEKHS1	TP73	LIFR	HERPUD1	PHLDA3	CPE
SNHG7	RASGRP1		LY86	JUP	CILP	PTRF		DPYSL3	RPL31	DHCR24	PSENEN	PALMD	DOK3	CCND1	SMTNL2
IFI27	ARHGAP9		CTSH	MEIS1	NRK	TGM2		COL12A1	SERPINA3	CYP4B1	AQP3	TSPAN7	EVI2B	LZTS3	EHD2
ZNF503	SELL		NCF2	PTPRF	SEMA3C	RASL12		ADAM12	C12orf57	RARRES3	PERP	IFI27	PTPRC	PMAIP1	OLFML2A
SLC9A3R1	ITGAL		HLA-DQA2	MMP7	SERPINE1	GPX3		PODN	ITM2B	XBP1	IQCD	RNASE1	TAGAP	RND3	EPAS1
CDKN2A	XCL1		ACSL1	RPLP0	P3H2	LTBP1		PDGFRA	CD22	ERBB3	ARMC3	TINAGL1	BLNK	ZBED2	FAM13C
CCNL1	SH3BGRL3		IL1RN	EPCAM	TCF4	S1PR3		THY1	RPL37	WNK2	FAM166B	CLEC3B	RPS23	H19	ESAM
ZSWIM4	BATF		PILRA	C1orf186	COL15A1	C1QTNF1		PMP22	PSD3	SPINT2	KCNRG	RHOJ	HVCN1	ASS1	ADAMTS9
JUP	SLC2A3		ALOX5AP	IGSF9	SRPX2	PDLIM5		PRRX1	ST13	TPD52	DYNLRB2	CD36	RPS28	ITGB4	LURAP1L
LGR4	SH2D2A		SLAMF8	TACSTD2	CLCN5	FOXC1		C3	CIRBP	TMEM54	UBXN10	KIAA0355	RCSD1	TACSTD2	EFHD1
SNHG3	PRKCH		CD300A	HSBP1L1	RHOBTB3	CLIC4		FRMD6	ABLIM1	PSAT1	RIIAD1	DYSF	HLA-DQB1	S100A13	EPS8
LSR	ALOX5AP		SIGLEC1	ZBED2	CLDN11	PRKG1		FBN1	LGALS1	GALNT12	SPA17	SHROOM4	NCF4	SCNN1A	FN1
HMGA1	STAT4		FTL	CPAMD8	FOXL2NB	FRZB		FGF7	RPL7A	DDIT4	MORN2	THSD7A	INPP5D	HOTS	MRVI1
ESRP1	KCNA3		ALOX5	LAMA5	ELK1	CAV2		PODNL1	FOXO1	ST6GALNAC1	SAXO2	TIMP3	RPL11	ATF3	CALD1
MTA1	IPCEF1		TREM1	VWA3A	CTGF	ZFAND5		MMP19	RPS4X	CHAC1	PPP1R32	CD59	RPL18	EMP1	FRMD3
COX6A1	XCL2		ADAP2	AMOTL2	C1QTNF1	CBX7		CLDN11	PDGFD	HOOK1	ENKUR	RASIP1	TPT1	RAB25	CAV1
CYC1	GNG2		SDS	CLIC5	ISLR	AEBP1		P3H3	TCEAL3	RAD54B	CFAP70	PTPRM	CD22	KCNK15	JAG1
FGFRL1	PTPN22		CSF2RA	MIF	NCAM1	CSDC2		HTRA1	MOB3B	CLDN10	GSTA3	GIMAP6	ZBTB18	ATHL1	COL18A1
HPN	IQGAP2		SRGN	RNASET2	HEPH	RERG		TPBG	RPLP1	GPRC5C	WDR54	COL4A2	RPL9	LYPD1	LAMC1
SEMA3B	CD27		EPB41L3	NUAK2	TBX3	C12orf75		OGN	PODN	SLC3A1	DNAH10	GIMAP1	NR4A2	EFNA1	PCOLCE
MRPL12	ID2		CLEC4E	EPS8L1	MATN2	MT1E		PTGFRN	RPS15	KRT8	GPR162	PLXND1	PPM1K	MSLN	COL1A2
ABHD11	RPS29		MPEG1	GAPDH	TIMP1	PDGFRB		SLIT2	WFS1	TSPAN13	STOML3	SASH1	ATP2A3	CYP3A5	PRSS23
DSP	PARP8		HMOX1	CD81	FHL2	ADRA2C		SERPINH1	KLHDC8A	RRAGD	CCDC153	COL15A1	CARD11	RASSF7	WFDC1
DOK7	CTSW		FGD2	DMKN	EFEMP2	DES		CPXM1	NCAM1	C10orf10	CCDC108	FGD5	ARHGAP25	TMEM265	GUCY1A3
USP53	HSPA8		THEMIS2	CD24	IGFBP7	NDRG2		CERCAM	RPL9	SLC34A2	VWA3A	VEGFC	RPS7	ZC3H12A	SPRY4
EPS8L2	SMAP2		TFEC	THSD4	FN1	GADD45B		CD248	OSR2	PLA2G16	FANK1	HLA-E	TSC22D3	ZNF217	ADAM12
LGALS3BP	TNFSF8		RASSF4	UNC5B-AS1	LINC01116	EFHD1		PTRF	CEBPD	ENPP3	LRRC48	VIM	KLHL6	CD9	FBLIM1
ENO1	RORA		CD84	PTGS1	FOXL2	EPS8		CPE	FOXN3	MAP2K6	MAP6	ITGA5	RAB30	PRKCD	DKK3
IMPDH2	HSP90AA1		NPL	IFITM1	SLC4A4	COX7A1		FBLN2	RASSF8	RNASET2	MAP3K19	ADAM15	FAU	RIPK4	PRRX1
GADD45GIP1	CELF2		LCP1	PAEP	LTBP2	TINAGL1		COPZ2	TSPYL2	RIMKLB	SERPINA6	TMEM204	GPR183	CXCL8	ANO1
DNASE2	TUBA4A		NAPSB	OBP2A	CPZ	ELL2		FLNC	RPS25	CTTNBP2	CCDC81	HEG1	RPS16	CRABP2	PEAR1
BHLHE41	PIP4K2A		CSF3R	LGALS3BP	HSPG2	JADE1		TIMP2	TCF21	MPZL2	AK7	LEPR	RPS5	EDN1	PMEPA1
AKAP8L	RPLP2		AOAH	CGN	FAM198B	IGFBP6		VGLL3	EFHD1	ERP27	CKB	INSR	RPS15	NUAK2	FSTL1
AGRN	EVI2B		CLEC10A	MLLT4	VCAN	PARM1		GJA1	RPS6	GOLM1	EFHC1	IGFBP3	YPEL5	AQP5	TIMP3
KIAA1551	STK17A		ARRB2	SH2D3A	ETV1	TMEM181		CALD1	LONRF2	AK2	NHLRC4	SMAD1	BIRC3	B3GNT7	SEMA5A
SOX9	RPL23A		FCGR1A	VEGFA	TSPAN5	AASS		SPON2	RPL34	LAMB3	CCDC39	CAV2	RPS27A	CLU	PXDN
SRSF2	GNLY		ANKRD22	USP53	SERINC5	IGFBP4		CRISPLD2		IGF2BP3	C6orf165	C2CD4B	CREM	KLK8	SMOC2
KLHL14	DUSP2		LAT2	TRAP1	UBXN8	KLF15		SCG2		C15orf48	HYDIN	SOCS2	BACH1	NCOA7	IGFBP4
SRSF1	HLA-E		NCKAP1L	ZNF503	COL7A1	PDE5A		GFPT2		KIAA1522	GRAMD2	HERC2P2	RPL5	ST14	PAG1
PKP3	GATA3		IL10RA	ST14	IGFBP2	TACC1		MAN1A1		HOXB6	LRRC71	PPAP2A	CTSS	SPINT1	CDH6
NSUN5P2	RPS3		CD300E	EPHB6	MXRA8	PGF		SERPING1		ARTN	IL5RA	C4orf32	RPS8	TMC4	MGP
MCL1	CLK1		COTL1	SYNGR2	GPM6A	KLF9		ITGA11		LAD1	PACRG	NES	EZR	CXCL2	LAMB1
ARL16	BIN2		GNA15	DDR1	CYR61	ZFHX3		EGFL6		SLC52A2	TCTEX1D2	TCF4	ELF1	ITGA3	COL6A2
DMKN	TMSB4X		TGFBI	LONRF2	SCG5	SORT1		BCHE		MESP1	DNAH9	DOCK6	RPLP1	VWA1	SERPINH1
SDC4	RPL13A		IL18	KRT17	FDXR	RHOB		TMEM119		DNAJB13	FXYD3	NPDC1	JADE3	TNFRSF12A	CRISPLD2
LRIG1	CCL4		CECR1	SLC40A1	PAM	GJA4		TNFAIP6		CYP4X1	CEP126	CX3CL1	PLAC8	AHNAK2	COL1A1
CLDN7	WIPF1		SLC7A7	ELMO3	WLS	TPM1		ANTXR1		CRNDE	AKAP14	ENTPD1	KIAA0922	DDIT3	TMEM74B
GSTP1	GTF2B		SIGLEC10	ALS2CL	NR2F2	CPE		CYBRD1		COL11A2	CCDC74A	KLF2	HSP90AA1	S100A6	KIRREL
TRAP1	RPS27		SLC31A2	LY6E	EDN3	KANK2		LGALS1		CLDN16	PPIL6	SPRY1	RPS19	PPAP2C	RASL12
NDUFB7	ARAP2		F13A1	MYRF	PXDN	ADCY5		PHLDB2		C10orf11	SAPCD1-AS1	SLC9A3R2	RPL32	NFKBIZ	FRZB
TMPRSS3	BIRC3		MAFB	NPDC1	NRXN2	PPP1CB		FMOD		HPN	TSPAN1	JAG2	RPS4X	TMEM139	ADAMTS1
NOXA1	TBC1D10C		AMICA1	NSG1	TMEM163	DST		ELN		GSTP1	DAW1	LMCD1	RPS12	BAIAP2	SEPT11
DDR1	GMFG		FERMT3	TMEM238	KCND2	NR2F2		ANGPTL2		TNFSF10	PRDX5	TGM2	RPS20	PNPLA2	LINGO1
NDUFB9	PIK3IP1		LYN	MTRNR2L3	MMP11	AKAP1		LTBP2		TMEM30B	CFAP57	PDLIM1	RPL27	SAA1	ID3
REC8	DUSP4		GPX1	RPL8	SPRED1	TBC1D1		HEG1		CPXM2	CFAP53	LIMS2	LY86	HMGA1	F2R
ATXN8OS	SOCS1		FOLR2	RPS19	PRKAR2B	CSRP2		PAMR1		KLK11	DNAJB13	STC1	RPS2	IRF6	PLAC9
ALDOA	LEPROTL1		MPP1	DHRS3	WASF3	CRIM1		ITGB5		GPAA1	MAPK15	ID1	RPL13A	ALPP	AXL
FZD3	TCF7		AP1S2	ID4	PDGFC	DENND3		CTGF		C2	RIBC1	TGFBR2	RPS9	UGT2B7	STOM
NRBP2	GBP5		CAPG	MDH2	SGCD	CCDC71L		BICC1		AKR1C3	STMND1	SPNS2	RPL27A	RAPGEF3	NCK2
EPOR	RPS12		CD53	LYPD6B	FBN1	RGS5		LAMA4		INHBB	CETN2	ETS2	RPS3	MAFF	RGS16
PHLDA2	ISG20		CTSB	S100A6	STC2	CPED1		CYP1B1		IFI27	C16orf93	PODXL	REL	WEE1	NES
ACTG1P20	SEMA4D		LOC731424	LAMB3	RCN3	PRELP		MSRB3		OCIAD2	CFAP221	ID3	DNAJA1	BCAM	DENND2A
CD81	ARHGAP15		PSAP	AP1M2	TGFBI	RRAS		GXYLT2		C4orf19	C2orf81	HLA-B	RPS13	MPZL2	SCN4B
SMIM22	HLA-C		ADGRE2	WT1	PRKD1	MAOA		P4HA2		NAPRT	MNS1	LRRC32	STK17A	MFI2	FILIP1L
ALKBH2	RPLP1		CST3	RAPGEF3	CTSK	CDKN1A		SNAI2		CTSV	TCTEX1D4	ADAMTS9	RASGEF1B	C8orf4	RASD2
LAMA5	SPOCK2		HLA-DQB2	TMEM125	FKBP10	NID1		SVEP1		S100A6	RRAD	EFNB2	RPS6	SLC39A4	TPM1
BAIAP2	FCMR		GPR84	RAB34	IGDCC4	ANGPTL1		TUBB6		VTCN1	KCNN3	SPTBN1	ZFP36L2	CLDN1	MFGE8
TMEM261	EVI2A		GRN	SUSD3	MIR202HG	MRVI1		IGFBP6		UPK1B	RSPH4A	FKBP1A	BCL2L11	CHMP4C	CAV2
TFAP2A	SRSF7		CD33	FBXO2	SLC27A6	MSRB3		ISM1		L1CAM	CCDC65	GGT5	RASGRP2	ANKLE2	GUCY1B3
KRTCAP3	RASAL3		APBB1IP	CRIP2	P3H1	UTRN		LMCD1		SOX4	CATSPERD	APP	MYCBP2	NPR1	ECM2
STXBP6	RPL30		MARCH1	DAPL1	OAF	SUN2		ZCCHC24		ESRP1	DNAAF3	MCAM	RPS14	GPRC5A	MYH9
RND3	FLI1		RTN1	MAL2	VLDLR	TMTC1		GPX8		CDKN2A	TEKT4	SWAP70	RPL12	PCED1A	MYLK
KLF10	RPL28		ADAM8	SMIM22	SMOC2	TOB2		FZD1		DMKN	C21orf59	DOCK9	HLA-DOA	NRARP	TNFRSF21
OGT	SYTL3		UPP1	REC8	FAM178A	HEYL		TMEM45A		VAV3	LRRC36	CRIP2	STK17B	ATP8B1	C11orf96
KIAA1522	PDE4B		PYCARD	SLC4A11	ADGRA2	PDE3A		INHBA		MIF	FHAD1	PTRF	FCGR2B	METTL7B	CAMK2N1
PRSS21	RPL27		GGTA1P	RPL35	NDN	WTIP		OLFML1		MYO6	CASC1	FZD4	PIM2	KLF4	FAM212B
PCBD1	SMCHD1		SLC15A3	CBS	NID1	JAG1		SELM		SMIM24	DRC7	FLI1	RPL10	PPL	DAAM2
SYNGR2	ITM2A		CXCL16	GRB7	ANXA6	CEBPD		LIMA1		MUC16	C11orf70	SEMA3F	RPS3A	LAMA5	GRK5
TGIF2	RPS15		FCGBP	RPLP0P2	CFH	TGFB1I1		PDLIM2		LLGL2	CDS1	GIMAP7	GPR65	ITPKC	TRPV2
BDH1	CD37		LSP1	PODXL	DPYSL3	ESAM		CALU		GALNT6	TEKT2	SOCS3	SEMA7A	TSTD1	MYL9
ILF3	CCR7		CXCL8	THY1	SULF2	HSPB1		PALLD		GGT6	C10orf107	ARAP3	SP110	FAM129B	ARHGEF17
HES6	CDKN1B		IGSF6	TRIP6	FKBP7	NUPR1		FERMT2		FUT2	TP53AIP1	SEC14L1	RPL30	PODXL	AOC3
GRB7	IL10RA		MFSD1	RPL12	LAMC1	LIFR		DSC3		CFB	C22orf15	MAP3K6	IKZF1	MYH14	COL6A3
EGR1	RPS28		MARCO	SLC7A11	SGCE	ELN		GPNMB		PROM1	DZIP1L	TNS2	CYTIP	LMNA	ITGA7
PLXNB1	RPL19		LILRB1	RAB25	PROS1	CPM		CKAP4		RHPN1	DNAH5	MGP	CDKN2D	FKBP4	SPON2
PART1	MBNL1		SH2B3	ERBB2	TSHZ2	FBLIM1		ECM2		PHACTR3	GDF15	TNFRSF10D	PDE7A	SLC2A1	C1QTNF1
TMEM205	ACAP1		S100A9	ALDH3A2	SYNPO2	TNS2		CHPF		C9orf152	NEK11	VWA1	RPL28	S100A14	LGI4
SLC25A25	TXNIP		G0S2	HLA-DRB5	FAM114A1	SORBS2		MGP		CRYAB	DNAH11	IFITM3	RPL13	CAPS	PCDH18
LOC100132215	PPP1R16B		MYO1F	TSPO	ADGRL2	AKAP12		MICAL2		SLC6A20	CENPM	ITM2A	RPS18	RAP2B	COL6A1
EIF4A2	HLA-F		PPT1	KRT18P55	ABCA10	INPP5A		THBS1		NR2F6	CWH43	MAGI1	OSER1	MMP7	SDC2
XPO1	LCP2		IL1A	THEM6	DCBLD2	PTN		ANTXR2		COX6B1	MDH1B	PLEKHG1	RPL37	PDZK1IP1	LDB3
KCNJ3	DOCK8		C15orf48	MYH14	SCD5	CRYAB		CPZ		MAP3K13	LRTOMT	CHSY1	RPL18A	SLC25A29	TNS1
CHD7	CRIP1		FYB	RAB17	PID1	ACTB		MEG3		PPA1	CLDN4	HHEX	RPS29	CHI3L1	HES4
FAM69B	TMSB10		CD37	CDC42EP1	P3H3	LGALS1		MARVELD1		SLC25A39	TTC25	BTNL9	HSH2D	TNNT1	ZEB2
RAD23A	SERPINB9		CCR1	PHLDA3	GPX8	SLIT3		STEAP1		PTPRF	TUBB4B	NFIB	RUNX3	DDR1	CHST2
RPS18P9	UBC		SIRPA	TNNT1	ZNF275	PPP1R12A		TPM2		TMEM176A	SPEF2	PLXNA2	HLA-B	PLK3	HEY2
WDR6	PRDM1		CYTH4	ADRA2C	LAMA1	MXI1		PIEZO2		SELENBP1	DUOX1	PRSS23	CELF2	PLK2	SGIP1
HDAC7	HSPH1		OGFRL1	CLDN7	EGR3	NPNT		CYR61		UCP2	LKAAEAR1	RPS6KA2	IDI1	ESRP1	HOPX
PRDX2	ELF1		PTAFR	VAMP8	P3H4	PLS3		EHD2		KLF5	RUVBL1	PDK4	RPL23	ITGB6	ENTPD1
SNCG	AKNA		SNX10	HPN	MUM1L1	PRKCDBP		CLMP		ITM2C	PIH1D2	IGFBP4	ARHGAP15	PVRL4	ANTXR1
B4GALNT4	NLRC5		RIN3	TJP2	FNDC3B	LRRC8A		FAM180A		TACSTD2	VWA3B	HLA-C	KDM6B	CXCL16	ACTA2
PTGES2	RPS14		GMFG	SYNE4	CHL1	ARID5B		TAGLN		CXCL6	PPOX	HLA-A	ARHGDIB	IL4I1	OAF
ATP5G3	HMHA1		TNF	LAMC2	APBB2	ID4		CLEC11A		TMEM238	CLDN3	CASKIN2	ZC3HAV1	LSR	CDH13
HOOK2	RASSF5		PLIN2	C1R	PCSK1N	TLN1		IGFBP4		UQCRQ	IQCG	WWTR1	DDX5	MISP	PARM1
SYK	PDE4D		OSM	TSTD1	PGAP1	CCDC107		PLOD2		NDUFS8	DNAH6	DUSP6	B2M	RHOV	COL5A1
COX5B	PPP2R5C		FCGR2C	GAS5	SRPX	BGN		PARVA		CHKA	CCDC176	EHD4	FGD2	DUSP23	ECE1
FAM84B	HECA		LILRB3	RPL7A	RBFOX2	PPAP2A		COL8A2		TMEM176B	TMEM67	ECE1	NAF1	ADGRG1	ARHGAP1
DDX39A	MAF		HCST	EMX2OS	APOE	NET1		TGFB1I1		TSKU	SMIM6	PPAP2B	UBA52	SQSTM1	KITLG
LUC7L3	CFL1		LRRC25	HDAC7	TSPAN7	HIPK2		SPATS2L		SLC29A2	TTC21A	INHBB	ZNF107	CAPN1	SPARCL1
MIR5684	ANXA1		CCRL2	RHOF	FKBP9	EGR1		CLIC4		C19orf33	CEL	FAM101B	KIAA0226	EFNB2	TRAK1
ZNF302	APOBEC3G		TM6SF1	PHPT1	DTX1	STOM		ROR1		MRPS15	PPP1R14C	GNAI2	DOCK8	TFAP2C	LINC00152
HSPA1B	ITGA4		APOE	LTC4S	KIRREL	TBX2		ITGA5		SCGB1D2	HRASLS2	TMCC3	GRASP	CD55	TACC1
KLK10	RPS16		WAS	CAPN1	HSD11B1	ZBTB20		EMP1		KLK7	IRF6	BMPR2	ANKRD13A	EGR3	CNTNAP1
KLK6	PREX1		PLCB2	RBBP8	MEST	TMEM159		TWIST1		PHGDH	ARHGAP39	STAB1	LAT2	C6orf132	PRR16
HIST1H2BD	RPL27A		SGK1	STAP2	TBC1D4	CCNI		PPIC		CDCA7	ELF3	PIK3R3	UBE2S	CTXN1	ADAMTS5
APH1A	IDI1		RNF130	PRSS8	FLRT2	PTMA		CMTM3		NDUFA13	SPAG17	FAM43A	HLA-DMA	RARG	SLC2A3
MRPS7	PIM2		IGFLR1	S100A13	BMP6	MAFB		SLIT3		MFAP5	ATG9B	B2M	TNFAIP8	ARRDC1	DLC1
LEMD1	EIF4A3		CTSZ	LLGL2	ANTXR2	NFIC		FNDC1		MAGEF1	DYX1C1	EDN1	RPL10A	PLEC	MT2A
WT1	ARID5A		PARVG	RPSAP58	DENND5B	ADAMTS4		ROR2		B3GNT5	LOC100506990	LIMCH1	HSPA8	UNC5B-AS1	PDLIM1
HSPD1	S100A4		ADORA3	IFITM2	GLT8D2	CLMN		EFEMP2		LSR	AGBL2	SNRK	EEF1G	LAD1	ZNF703
EBP	LRRC8C		LGALS9	SLC44A2	CALU	PTEN		GPC1		FAM83H	LRRIQ1	PPM1F	TRIM39	SLC25A25	MAMDC2
ITPA	ANKRD44		RGS2	ALDH1A2	LGALS1	FAU		PLS3		ST14	CCDC96	ADAMTS1	RPL34	TUBA1C	CALU
LETM1	FAM129A		EREG	LOC100132215	ABCA9	RPS5		SEPT11		PLS1	IK	RELL1	CD40	C4orf48	ADAM9
NELFA	KLF6		LINC01272	PKM	FAM150B	NR4A1		ACTA2		USMG5	SPATA33	GBP4	CYB5R4	MEIS1	FXYD6
SCRIB	STK4		PDE4B	LEMD1	CACHD1	ADCY3		SH3D19		HDHD3	FAM83H-AS1	GRASP	FAM117B	MET	CHSY1
PUF60	RUNX2		CPVL	KLK7	ZBTB20	ABI3BP		NID2		CDK2AP2	ANKMY1	PRKCH	RPL7A	NRTN	BATF3
CARM1	RGS2		KYNU	SNHG3	REEP6			CD99		SCNN1A	LRRC56	ZFP36	CD55	RAI1	NID2
TM4SF1	HCLS1		PIK3AP1	SLC48A1	SYNPO			CNN3		PLCE1	KCNH3	TSC22D1	WDR74	HMGA2	RAP2A
COX6C	PNP		CX3CR1	KIAA1522	NREP			DAB2		MYH14	FAM174A	NEDD9		KLF10	NR2F2
NUAK2	DDX5		CD300LF	HLA-DOA	APOD			RAB31		MMP7	EFHC2	MTUS1		KRTCAP3	MPRIP
SAMD10	RPS2		P2RY13	ZNF83	RBMS3			MEIS3		KRT18	ZDHHC11	ELK3		THEM6	STARD13
PRKX	YWHAB		ATP6V1B2	PTTG1IP	THBS1			PCDH7		POLR2H	WDR78	NOTCH1		PIM3	TIMP1
RCN2	CYLD		FAM49B	GNB2L1	CDON			SH3PXD2B		GALNT14	IFT46	RGS3		THSD4	LGALS1
C2orf88	RPL13		FCER1A	PPP1R13L	TMEM98			SRPX		UBD	TXN	DLC1		BCL2L1	PAMR1
MEX3A	SELPLG		STX11	CHI3L1	PSD3			C1QTNF6		NUDT8	DPCD	ADAMTS4		EPS8L2	CHSY3
AIFM1	CCSER2		ARHGDIB	CELSR2	PKDCC			FKBP11		NNMT	CD24	CEP68		GRAMD3	SEMA5B
CDH1	PNRC1		GNA13	PAX8	PLOD1			BASP1		LEFTY1	LRP11	GRPEL2		ID4	THBS4
SPINT1	RPL11		DOCK2	ANXA3	THBS2			RGS4		GJB1	CCDC40	RAPGEF3		NR4A1	EPB41L1
ODC1	DEDD2		LINC00936	C6orf132	EVA1B			MYH10		CXCL1	RBM38	GJA1		TFPI2	CACNA1H
BTG3	GPR183		IRF8	CCDC146	SEC24D			TIMP1		PRR15L	LOC388780	GSN		EMX2	CD59
RCC2	NR4A3		RGS10	SH3GLB2	SLC23A2			CREB3L1		MBOAT1	CHST6	MSN		HSPB8	UACA
CMTM6	TNF		SH3BGRL3	LDOC1	TMEM45A			SMOC2		GRB14	IFT172	BHLHE40		FRMD4B	GNG11
ITPKC	FAM107B		RILPL2	ARGLU1	FXYD6			CFI		THEM6	C17orf97	TNFAIP1		LTC4S	RSU1
CCT3	LEF1		MAN2B1	GREB1	ARX			ANXA2		LACTB2	CLDN9	TAGLN2		PLXNB1	RTN4RL2
CNPY2	DDX3X		SLC16A10	MRPL12	PDZRN3			COL24A1		ITPR3	C20orf96	PIEZO1		MYOF	MAP2
TPD52L1	COTL1		RAB31	RPS14P3	SEMA7A			SMIM3		QPCT	CCDC146	TUBB6		S100A16	KLF9
EFNA1	LDHA		FMNL1	TMEM139	TTC3			FSTL3		S100A16	MYB	SYNPO		BCL9L	CACNA1C
DOK5	ADGRE5		CTSC	RPL28	ENAH			P3H1		RAB25	SAA1	UACA		PLEKHA6	PARVA
CNKSR1	SC5D		MMP9	NUPR1	DSEL			ITGBL1		KCCAT333	KRT8	FAM65A		ANXA1	FERMT2
NPDC1	KLF2		SAMSN1	RBM47	ZBTB46			MT1E		POLR2K	NME5	PXN		ADAM28	CNN3
SNHG16	CLEC2D		THBD	PLEC	PARVA			PHLDB1		ZNF91	CCDC151	HSPA1A		NFKBIE	ARHGAP24
KLK5	PAG1		NPC2	INF2	CKAP4			PDZRN3		FAM107A	CIB1	CRIM1		LGR6	TLN1
ITGB4	IDS		SCIMP	BACE2	NID2			SPARCL1		TSTA3	SHROOM3	EFNA1		CD24	PLXND1
CDK5RAP3	PDE7A		S100A8	CXADR	ME1			ETV1		RAMP1	STK33	AIF1L		SYCE1L	CCND2
KIAA0907	SEPT6		SAT1	DAAM1	CFI			HAS1		GRINA	DYNLL1	CTGF		DSP	ANGPTL4
SEPHS1	NFKBIA		HK3	PEMT	LAMA4			IGFL2		FOLR1	EFCAB2	XAF1		PLAUR	GEM
PGAM5	ODC1		PTPRC	PTPRU	RGL1			PRKCDBP		FAM3D	TACSTD2	HBEGF		P4HTM	BMP8A
RASSF7	DGKA		PKIB	RPL27A	MAGED1			KDELR2		STXBP6	FAM229B	FAM198B		CXCL3	TAGLN
CELSR1	LIMD2		SLA	RPS8	VSNL1			DKK3		CASP7	ATPIF1			CCL20	RAPH1
TCEB2	PCNA		FCGRT	RPL31	FGFR1			MMP11		S100A11	TSNAXIP1			ID1	NDC80
TSPAN3	SELK		FTH1	LRRC75A-AS1	TSHZ1			DLC1		EPS8L1	FAIM			WDR45B	HSPB2
MRPS26	MYLIP		HLA-DOA	GGA3	FNDC4			PAPLN		SYT7	CFAP69			ABHD11	LAMB2
FAM83H	IFITM1		CTSL	INADL	BMP8A			KIF26B		CSTB	PITPNM1			DOK7	RAB31
SNHG19	PIK3R1		EVI2B	PAWR	EDIL3			PDLIM5		SULT1C2	OXTR			WNT7A	RFTN1
ATAD3C	DNAJB1		DOK3	C19orf48	ZNF469			PDGFRB		F11R	COBL			UCA1	RERG
PHACTR4	KAT2B		ABI3	RPS21	ID3			FGFR1		C7orf73	DYNC2H1			ABCC3	BMP2
MDH2	BRD2		METRNL	SPON1	CALD1			NDN		PGM2L1	FBXW9			ARL4D	TPM2
TPI1	FAU		MARCKS	PKP3	EGR4			TENM3		RIPK4	ENKD1			PRR13	CLMN
RHPN2	EIF4G2		LINC01094	TRAM1	IL6ST			MAGED1		SHFM1	LRRC6			CRB3	GPM6B
LCN2	SLC7A5		PTGS2	CTSD	EPB41L2			NEXN		COA6	C9orf9			S100A9	TDO2
EMX2	RAPGEF6		CLEC4A	ACSF2	TWIST1			PKD2		TSPAN3	OSCP1			EPCAM	PDLIM2
SNHG8	CCNH		PLBD1	GIPC1	VIM			B3GNT9		EXOSC4	RABL2A			LRIG3	TTYH2
ARC	PRMT9		LGALS2	MUC20	PTGFRN			GEM		SLC44A4	CSPP1			XPR1	ADAMTS2
HDGF	RPL10		CYBA	EMX2	FMOD			PLAT		TPD52L1	TNFAIP8L1			LDLR	FOXF1
MFSD3	RPL9		SLC37A2	WDR34	FBXL7			TSPAN9		RPL39L	SCGB2A1			LIF	PTENP1
PKM	CDC14A		HBEGF	RPL29	PPIC			HS2ST1		TP53INP1	DZIP3			PPP1R15A	PMP22
TOP1MT	RPS25		VMO1	NT5E	CTNNAL1			TPM1		CNDP2	CCDC173			BCL3	MIR4435-2HG
PNPLA2	RPL26		SAP30	C9orf3	PALLD			GOLIM4		PIK3R3	C14orf142			MROH6	CRTC3
LCN12	CYFIP2		GLIPR1	COX5B	COL16A1			SEC31A		H19	RFX3			CKS2	COX7A1
VTCN1	RPS27A		APOBR	TNFRSF12A	APP			LHFP		RFXANK	AK1			SLC11A2	PTRF
HNRNPR	DEF6		CSTA	PNPLA2	RBP1			RUNX1		NDRG1	ST6GALNAC2			C9orf16	OAZ2
RRP1	SOD1		HSPA7	LIMK2	COL18A1			PAPSS2		CLIC6	ENDOG			ZNF316	SELM
RGL3	GLIPR1		LITAF	MRPS2	PGM1			MAGI2-AS3		PPDPF	MDM2			AMOTL2	SORBS3
SNHG17	DOCK10		PTPRO	C9orf16	GSTA4			LRRC15		CMTM8	HMGN3			CXADR	TNFAIP6
NOLC1	FLJ44635		SOD2	CCND1	COL12A1			NKD2		CLGN	TRAF3IP1			CHCHD5	FEZ1
SRRM2	SAP18		PSTPIP2	CD63	WFDC1			INMT		PLEKHF1	STX2			CP	PTEN
CALR	SMAD7		SERPINA1	SEMA3F	YAP1			SEMA3D		POR	TRIP13			GIPC1	MICAL2
DHRS3	NPM1		RHOG	EXOSC5	FRMD6			SSPN		SHROOM1	CYB5R1			CDH1	PPP1R12B
HSPB1	RNF139		C10orf54	ARHGAP23	SMPD1			ZFHX4		FADS2	NRAV			USP54	IMPA2
CXADR	TNFRSF1B		FBP1	SLCO3A1	EPDR1			GPC3		VMP1	DPY30			DALRD3	PTH1R
TXNL4A	CASP8		SKAP2	RPL13AP20	ST5			BNC2		EFNA1	RABL2B			TMEM184A	CD4
CRACR2B	RPSA		LY96	TSPAN3	KDELR3			BOC		PCBD1	ZNF273			TSC22D1	IFITM3
MYC	RPS20		CASP1	NEAT1	MEX3B			TMEM98		IL20RA	CDH1			EHD1	NRARP
NCL	LSP1		ARPC1B	POLR2H	SMAD5			PLXDC2		ATP1B1	SMPD2			ATP1A1	FAT1
TRAF4	BTN3A1		EFHD2	IMPDH2	TMEM263			COL14A1		MST1R	PCYT2			DUSP2	FOXF2
TOB1	SRSF3		RGS19	SLC9A3R1	PLXDC2			FAM3C		IMPA2	CYSTM1			ZNF185	HIC1
GIPC1	SLC38A1		LIPA	YPEL3	PPP2CB			PAM		MGLL	HES6			ABHD14B	PTP4A3
TMEM147	CBLB		EVI2A	PRDX2	CPE			MAP4K4		CYC1	DDR1			MUC20	AEBP1
NME1	TNFAIP8		MAP2K1	DIAPH1	CTHRC1			OMD		TSPAN12	MOK			MKNK2	SASH1
PERP	FKBP5		SLC2A5	EHF	TCEAL4			SEC24D		FAM213A	C11orf74			ARF4	RBMS3
EIF3B	CDC42SE2		GLA	LAPTM4B	RGS4			VKORC1		GSTO2	TCTN2			SPSB1	NRIP2
JUN	EVL		IRAK3	PVRL2	BMPR1B			PDLIM4		DPM3	RPGR			PAWR	SH2D3C
CUTA	FXYD5		SERPINB9	MEGF6	MYO10			TIMP3		IFI44	CRIP1			SH3GLB2	SYTL2
MROH6	EHD1		GRASP	C2orf88	RGMB			ZNF469		NEAT1	LAMC2			CAPN2	PDE1A
CCNL2	SLC38A2		PIK3R5	PDLIM4	HEG1			P3H4		NOP10	WDR34			SPOCK2	ANGPT1
LLGL2	GCH1		PTPRE	CRIM1	PLIN3			HCFC1R1		SLC5A1	KIAA1407			MICALL2	JAM3
LYPD6B	HN1		TPP1	GOLGA8A	CPED1			SRPX2		RBM47	GLB1L			PON2	TWSG1
GAS6	BCAS2		CEBPA	MGAT4B	LOXL2			PAPPA		ATAD2	CCDC69			QPCT	PLEKHG2
RPLP0	RPS7		SLC16A3	SERPING1	SLC22A17			MPZL1		MRPL13	ZNF440			DUSP5	ZHX1
SLC45A4	NFATC2		GM2A	TST	CMTM3			KDELR3		TXNDC17	CROCC			PARD6B	SERPING1
TNFRSF12A	MDFIC		PECAM1	MICALL2	SFRP4			C2		DNMT1	FAM227A			SLC20A1	ADAP2
WDR83OS	YWHAZ		MAP3K8	ATHL1	FHOD3			ACTN1		BSPRY	NUDC			DUSP4	ANXA6
MPZL2	RAP1A		NAMPT	SEL1L3	PSD			SH3PXD2A		SREBF1	CTSD			NBEAL2	CA2
C19orf53	UBA52		ADCY7	SLC2A1	PRTFDC1			TMEM176B		NCEH1	ERICH2			SPINT2	AKAP12
EPS8L1	KPNA2		RNASET2	CYB5A	GYPC			TUBB		TMEM125	PPP1R16A			TUFT1	IL6
TM7SF2	SNHG1		GRB2	ZNF395	NRP2			ANOS1		TRNP1	C2CD2L			BIRC3	ARHGEF7
LSM4	INPP5D		CLIC2	WDR83OS	WASL			MRGPRF		PRR15	RFX2			IER5	CYB5R3
ATXN2L	FAM65B		PLEKHO1	RPL37A	SPRY1			CNTN1		LY6E	CYB561			TBC1D8	CCDC3
PFKL	ICAM3		FAM49A	MUC5B	CCNG1			PDLIM7		HSPB1	HSPB1			PLAT	ARHGAP42
TMEM265	EIF5		ATP8B4	SMARCA4	KCTD12			ZFPM2		LMO7	MAATS1			PER2	ARHGDIB
PEBP1	OAZ1		TTYH3	PFKP	MSRB3			MEST		CX3CL1	ICA1L			GET4	SMIM3
CAPN1	PABPC1		ST8SIA4	RPL36	LHFPL2			AOX1		MLPH	SMIM22			IGF2BP2	RHOC
OVOL1	ERAP2		CNPY3	PCBD1	TPST1			TRAM2		SLC39A4	CLUAP1			RAB11FIP1	EVA1B
CPSF3L	SH3KBP1		ANPEP	HOXB2	GJA1			LRRN4CL		UGDH	MAPRE3			FAM83H	TMEM119
RBM39	LPXN		PREX1	RGL3	MTUS1			WNT4		COX6C	WDR90			STAT6	APCDD1
RIPK4	PFN1		S100A4	HS6ST1	IMPACT			PLSCR4		LAPTM4B	ZNF664			LRIG1	SEPT8
OCIAD2	DUSP16		CCR5	IP6K2	EGR2			OSMR		PRODH	KRT80			TGM2	CD276
WDR34	ANKRD12		TMSB4X	CLDN10	PLCD3			GATA6		UQCR10	MUC4			TJP2	TGFBI
FAM195B	FOXO1		SLC43A2	TCEB2	RARRES1			ABI3BP		GALNT3	IFT22			ALS2CL	NRP1
AHCY	IER5		BRE-AS1	BCKDHA	GNAI1			RCN1		DHRS3	GOLGA2P5			BAG1	MXRA8
NUDT16L1	BAZ1A		CACNA2D4	NTN4	FHOD1			SEZ6L2		MT1E	PPAP2C			IGSF9	VIM
FAM171A1	AMD1		LGMN	PLCD3	COL4A5			SEC23A		MUC20	SHANK2			BBC3	LASP1
UBE2H	CDR2		GIMAP4	FLII	HTRA3			VIM		LGALS3BP	SSBP4			SYNGR2	KANK2
FUS	RASA2		REL	PERP	SPON2			SNAP25		TRIM29	DUSP18			S100A10	TGFB3
HNRNPH1	WNK1		ALDH2	APOL1	GLG1			OSTC		AK4	DALRD3			CFB	B3GNT2
ANKZF1	SIRT1		IFNGR1	HOXB4	SIMC1			ABL2		USP28	HN1L			EZR	FAM46A
SLITRK4	REL		OAZ1	RPL18A	CTIF			HMCN1		SERINC2	KIAA0556			LHX1	TNFRSF19
MYEF2	PFKFB3		NAGA	CDK10	MCC			SORCS2		CLINT1	OCEL1			FBXO21	CTGF
MCM7	TSPYL2		PADI2	CYHR1	RCN1			IGFBP7		CDH6	P4HTM			CHMP1B	P3H2
AFMID	CCND2		CFD	SUSD2	PLAGL1			PLOD1		PERP	RAB36			TRAF4	ITGAV
AHDC1	H2AFZ		IL10	ZFYVE27	ZMAT3			TXNDC15		NDUFAF6	ZDHHC1			MDK	FZD7
CP	ATP1B3		VAMP8	RPS10	SDC2			SCARF2		LTF	SYTL1			CEBPB	FJX1
ETV4	FNBP1		CD93	CYC1	NME4			NREP		TC2N	DFNB31			MRPS25	ASAP1
SFN	PLEKHA2		RASGEF1B	F11R	IGFBP5			ANXA5		ZNF704	SUN1			LAMA3	MED13L
FGFR2	RAB27A		KCTD12	TGM2	KIF1A			FLRT2		SERF2	C14orf79			ODC1	ARPC1A
SLAIN1	EML4		PLEKHO2	IGSF8	CNRIP1			HSPB8		SLC35A3	ADGRE5			TAGLN2	VAMP5
LYPD1	HMGB2		DOCK8	XIST	CAMSAP2			TMEM200A		PPP1R1A	S100A11			TNKS1BP1	SGCB
SH3GLB2	DNAJB9		POU2F2	EEF1G	SNAI2			MRVI1		DSP	KATNB1			SH3YL1	BCAP29
MUC5B			CELF2	MRPS26	F2R			PTK7		SEL1L3	NQO1			CDCP1	CLEC3B
CGN			NFKBIA	TNIP1	PHACTR2			NT5E		MPP7	CC2D2A			ZNF83	MYL12A
UBL5			S100A11	ATP5G2	FILIP1L			HSPG2		ACSL5	SLPI			TRIM47	INAFM1
ATN1			BIN2	ACTN4	MAST2			SURF4		ARL4D	UNC119B			ST3GAL1	HIP1
KRTCAP2			LPCAT2	BAIAP2	WBP5			CAV1		FAM110C	KRT5			HSBP1L1	CD99
SNHG12			FAM105A	RHPN1	PDLIM3			S100A10		SH3BGRL2	EPCAM			SLC25A38	SEPT7
GJB1			LPXN	ITPR3	MTMR11			AXIN2		TMA7	MLF1			LLGL2	SUSD2
FOS			IFNGR2	FAM20C	STT3B			MT2A		TSPAN15	TJP3			SLC4A11	MGAT3
C21orf33			HERPUD1	HADH	C3orf58			FKBP9		A4GALT	CTXN1			CREB3	CST3
TMOD1			TAGAP	D2HGDH	OSTC			RBFOX2		POLR2I	BAIAP2L1			AHCY	SH2B3
CMTM7			CD44	MECOM	PHLDA1			CTSO		HSPB11	NELL2			SNHG7	PLAT
MLST8			GNAI2	RPS6	ABCA1			TGFBI		CDH16	ODF2L			HOXB3	AXIN2
KRT17			RAB20	POLR2I	SELM			CNN2		PCK2	SPAG1			SOX17	FBN1
FGFR3			DOCK4	RPS14	WISP1			TMEM263		ATP6V0B	CCDC24			TNF	TCF4
EFTUD2			ETS2	RPS18	FRZB			ASPN		MCM4	CCNA1			TES	PRKCDBP
MRPL33			MEF2A	GPAA1	LPPR4			ANXA2P3		DSC2	IFT43			CCNL1	B4GALT3
SLC3A2			RNF144B	CCT3	INSR			PPAP2A		REC8	KIAA1211L			CUEDC1	UTRN
SUN1			SMAP2	DUSP23	COPZ2			FAM198B		TRIM2	UFC1			MIDN	MSN
IGF2BP2			NR4A2	PUF60	ALPL			S100A16		LAMA5	KRT18			PVRL2	PPP1R12A
ECHS1			ZEB2	DSP	SLC39A7			RTN4		NDUFS6	PTPRF			CTSB	REEP3
KCTD1			MXD1	EIF3B	ECE1			BMP1		HRSP12	ALDH3B1			SOWAHC	LPP
TUFM			NCF4	LETMD1	OSBPL1A			EVA1B		SEC61G	JAG1			TRIM16	SPRED1
SH2B1			ATP1B3	HMGA1	FBLIM1			OSR1		SESTD1	ODF2			CHD4	NPTX2
EPHA2			OTUD1	EPHA2	USP22			CD276		SORL1	GRAMD1C			ZNF706	MEF2D
CPSF1			PTGER4	NSUN5P1	CD276			LAPTM4A		SCRIB	NPHP1			ERBB3	ROBO1
GALE			HLA-B	DPP7	ANXA5			ADGRD1		LDLR	TMEM110			FOLR1	TMEM165
EMX2OS			WDFY4	CTTN	IGFBP4			NUCB2		TIMM8B	UBAC1			POLR2L	SPRY2
METTL12			MERTK	TUFM	ERLEC1			STEAP2		RNF183	UCP2			SPTAN1	ZBTB38
MARCKSL1			DOK2	SRRM2	FAM210B			MARCKS		BNIP3	ITGB4			VMP1	SERPINI1
TMC4			RHBDF2	RIPK4	PHLDB1			APOL1		VAMP8	RGS14			PDLIM1	GLIPR2
LHX1			IER3	TPRA1	NR2F1			LOXL2		PIGX	LOC100506844			EHBP1L1	PLCE1
DANCR			CXCL3	RARRES2	PLXNC1			EFNA5		PTTG1	MORN1			SNHG12	TGFB1I1
SLC7A5P2			TRPM2	ZNF692	DFNA5			FAM114A1		MSH2	SPATA6			MAST4	NT5DC2
ATAT1			B2M	RAI1	MGP			ADAM33		BRI3	TMEM107			TMPRSS4	GDF11
KDM2A			SLAMF7	LRRC41	SCPEP1			MT1L		GPI	TMEM173			ANXA2P3	PTPN9
MIR17HG			INSIG1	COMT	MMP19			FBXL7		WBSCR22	SYNGAP1			CRIP2	ENG
FBXO21			CXCL2	TTC17	VKORC1			C1QTNF3		GOLPH3	TTC26			IFRD1	MYL6
PDCD5			PLXDC2	OGT	CCND2			SHC1		PKP4	NEAT1			DDB2	SNAI2
CTNNA1			C1orf54	CDK5RAP3	KLHL4			KIAA1462		TST	GAS8			H1F0	ITGA4
ANKRD65			ARHGAP30	RPL18	CNN2			PCSK5		EHF	CLHC1			BTG2	LIMA1
ANP32A			PFN1	RPS12	ITPRIPL2			IFITM3		ASNS	CFAP44			GPX1	MKL2
VASN			PPIF	OSBPL3	SFRP1			GLIPR1		ABHD11	HSPBP1			VAMP8	MAPRE2
SQSTM1			SH3BP1	PKP4	ITGB5			DPYSL2		TXN	KIAA0895			MYO5B	RBFOX2
ZFAS1			YWHAH	GALE	SLC2A10			HTRA3		LSM8	IFT57			HIGD1A	JAK1
ATP5C1			KIAA0930	CCDC84	SERPINF1			KANK2		CTDSPL	BLCAP			ZNF593	DUSP14
ERBB3			CD58		REXO2			SERPINF2		DDR1	PYCR2			FPGS	SYNPO2
RPRD2			BASP1		PLA2G12A			A1BG		LRRC42	KLHDC9			TMEM238	MSRB3
C6orf132			INPP5D		ISOC1			MN1		GSDMD	MAP9			MLLT4	CLIC4
BUD31			PLXNC1		SPRY4			GNG12		COMMD5	TDRP			PCBD1	TNS3
SNHG6			PPP1R18		KLHL5			APBB2		VSIG2	ERGIC3			AHNAK	TESC
AZIN1			ARPC3		PDLIM2			PDGFC		VNN1	EZR			TSPO	RBPMS
MARCH6			GNB4		ABLIM1			SPOCK1		ALDH3B2	MKS1			AVPI1	GPX3
GMPR			RNF149		ASPH			NUAK1		LINC01541	CCDC28A			KIAA0020	ILK
ITM2C			PALD1		KDELR2			PYCR1		GOT1	IFT81			ERRFI1	ASAH1
NSUN5P1			ZNF385A		PPFIBP1			MYDGF		TTC9	PRRG4			FGF18	LARGE
CHI3L1			NFKB1		OLFML1			RRBP1		CORO2A	CST6			NDRG1	VCL
SUSD3			IRF5		TNFRSF21			MFAP5		C7orf49	TACC2			POLR2H	MARVELD1
HIST1H2BK			SQRDL		BCAT1			NFIC		SHMT2	AKNA			SDCCAG8	PLEKHA2
ATP5B			CTSD		PYCR1			NOTCH2		PECR	TTC21B			TUBB3	NREP
ILVBL			HMHA1		CLIP3			PIM1		SERPINA1	KIF9			CSTB	DMD
CHERP			KCNAB2		PIGK			ERRFI1		BMP7	CALML4			RAB13	FHL1
GFM2			TNFAIP3		NGFRAP1			METTL7A		PLXNB1	TCF7			SRGAP3	VPS13D
PRKCI			ATG3		HIC1			NR2F1		PPAP2C	PLAC8			AHR	PICALM
ACTG1			PLXND1		MXRA7			GLT8D1		CXADR	IFT122			SOX4	FAM69A
IFITM3			SH3TC1		ITPRIP			AHR		TMEM134	SLC6A9			SERPINB1	MARCKS
PIP5K1A			ASAH1		PBXIP1			GAS7		DPP4	TSTD1			CEBPD	NDN
ING1			ACTB		SMTN			MYO1B		PTPN3	CD46			VPS28	IGFBP2
ZNF83			DSE		SHC1			PLAU		PPP4R1	ANAPC4			FSCN1	SYDE1
SIAH1			CSF2RB		RECK			TPST1		HMGA1	STEAP3			TGM1	TPM4
SIGIRR			MICAL1		TUSC3			PDGFD		LOC400043	ANKRD37			PART1	ANXA5
SEPT9			MYO9B		CLCN3			ACSL4		SLC45A4	TUBA1A			MYO1C	AHCYL1
ITIH5			ID2		CREB3L2			MBNL2		PAX8	ANXA2P3			SIK1	TMEM133
KCNQ1OT1			PTPN6		CRTAP			FNDC3B		SLC35F6	IFT27			FMO2	PDE5A
BRD2			TMSB10		ZCCHC24			TUBB2A		NDUFA6	IQCA1			MGLL	OSTF1
RPSAP58			ATP6V1F		FARP1			ANGPTL1		TMEM251	IFT88			OSBPL3	C20orf27
JUND			ICAM4		CNN3			GPX7		UQCRB	CARS			ATG101	TMEM30A
MYL6			SYK		RWDD1			FKBP10		NDUFA1	TUSC3			SLC16A3	TMEM47
COX5A			RASSF2		RAB31			FHL3		KIAA0319L	SPINT2			KLF16	PLOD1
MGST2			TMEM170B		TSHZ3			RNF144A		FAM92A1	BDH1			CRACR2B	ST5
RBM47			CPPED1		MCFD2			KLF9		MT1G	IFI27			RAB34	COMT
SLC5A3			GAL3ST4		TWSG1			TNFRSF12A		SUMO1	SFN			LY6E	SLC7A2
NPAS3			MGAT1		SMARCA1			VAT1		KLK5	BAIAP2			TOB1	ARHGAP29
AURKAIP1			GLUL		GALNT1			SLC2A10		COA4	TMEM68			PHRF1	CYTH3
DHCR24			CCL20		TUBB			MSANTD3		SEPHS2	PFN2			IMPDH2	LGALSL
ATP5J2			NINJ1		PPP1CC			ADGRA2		NDUFB9	IQCK			HN1	H2AFJ
SDHB			FXYD5		LAPTM4A			AXL		RBBP7	C14orf132			UBAP1	B2M
UQCRB			HEXB		TRO			FAM127A		BAIAP2L1	SFI1			RPS26	C1R
VEGFA			GLRX		ITM2B			ACKR3		DLG5	RHPN2			C8orf82	APP
BCL9			RELT		PDGFRB			SLC39A13		PTP4A1	RHBDD2			PKM	PRKAR1A
ZNF664			SELPLG		PRKACA			FKBP14		MLF2	POLR2I			DDX54	ATP10A
MRI1			LFNG		SEC31A			ANXA2P2		TRMT10C	MDM1			SLC28A3	SSTR2
PSMB7			RB1		SEC63			BCAR1		CEBPD	HAGHL			HOXB2	VSTM4
SEPHS2			A2M		SEPT7			DIP2C		DCPS	LOC100132215			KRTCAP2	GNA11
HSP90AB1			P2RX7		LAMB2			GALNT15		PDIA4	PLEKHB1			INPPL1	FARP1
MTRNR2L1			RNF13		SLC39A13			ITGAV		KRT17	UNC93B1			PNKD	CRTAP
CSTF3			SCO2		CTSO			RASSF8		PGK1	TMC4			HES1	ATP2A2
PARD6B			WIPF1		DPYSL2			SLC16A2		GGCT	CLMN			SOX13	NEXN
PEG10			DAB2		HDLBP			FAM20A		CHCHD1	MIPEP			TRIP6	CSRP2
POLG2			HLA-A		BASP1			TGFB3		SMIM22	TCTN1			TFAP2A	AFAP1L2
OXLD1			GPR132		GNS			IKBIP		STRA6	PDCD6IP			SNHG8	ACTN4
LONP2			SDCBP		SH3BGRL			KCNE4		LARP6	SDC4			SLC6A8	GNB1
NOP58			BRI3		PLS3			GBP1		STEAP1	C9orf72			DYRK2	DPY19L2
LACTB2			MGAT4A		DDB1			PGM1		LSM4	HOXC4			MRPS2	PPAP2A
MAL			DUSP2		WWTR1			ALDH2		GLRX5	TBC1D8			PHPT1	DPYSL2
LIMK2			CREG1		PPIB			ZEB1		PSMG3	ANXA1			KAT6A	DSTN
UCKL1			DMXL2		EVI5			ASPH		LAMTOR5	MGLL			IRF3	ANKRD10
TUFT1			FTH1P3		TIA1			CYB5R3		ADGRG1	MED25			RPL41	MORF4L1
FDPS			ABHD12		GNG12			RAMP1		APLP2	PGR			B4GALT5	ZBTB20
DCXR			SEMA4A		NR4A1			LPAR1		CCDC64	MGAT5			SHROOM3	KIAA0040
PVRL2			MYO5A		MXRA5			ADAMTS16		VPS37D	CRIP2			NME3	SERPINF1
CDC42EP4			GBP2		MAN1A1			PRSS23		SEC61B	DNPH1			CDK16	SOD3
PPP1R14B			CORO1A		MAP4K3			PXDN		SHARPIN	SLC12A7			CYR61	DCTN1
SLC25A38			GPR137B		SAT2			TCF4		ACACA	DMKN			PPP1R16A	EDIL3
RPL7			RASSF5		TSPAN6			TUBA1A		ADD3	TSPAN3			GAREM	EXT2
SETD5			KLF4		LXN			FSCN1		IDH1	MGST3			OBSCN	APBB2
TMEM41A			IL13RA1		EEF2			TMEM176A		TFRC	LLGL2			MRPL3	SMTN
MLLT4			ICAM1		YAF2			FNDC4		GNG5	SMIM19			PTRH1	RASD1
TIA1			HSPA1A		VCL			KDELC2		C8orf59	F11R			FDFT1	ZCCHC24
SLC22A18			NCOA4		GATA6			PPIB		UQCRFS1	KLHL6			TIPARP	MEF2C
NOP56			ACTR2		RARRES2			FGF1		USP39	CCDC34			NOP2	COL14A1
TSTD1			DPYD		LRRC58			IGFBP3		PRSS8	CADM1			USP53	LPPR2
TRMT1			RAPGEF1		LOC728392			MGARP		CYB5A	TSPAN6			TWF2	FAM213A
DUS1L			AP1B1		CTSF			TDO2		NUP210	DNAJA4			THAP9-AS1	SNRK
TFAP2C			CKLF		TM9SF3			RHOC		HDAC1	RHOU			ZNF503	SKI
SLC25A37			NR4A3		MRFAP1			LTBP3		APOA1BP	CALM2			APEH	MRGPRF
HDAC6			DBI		SEPT11			ZNF521		P4HB	ERBB4			YBX3	TMSB4X
BANF1			SH3KBP1		SEPT2			FILIP1L		CLIC5	IDS			MAP2K3	RNF11
RPL34			HNMT		MRVI1			GOLT1B		ZNF320	RAB11FIP1			FBXO7	LGALS3BP
CCDC130			GNS		GAS6			PXDC1		DNAJC15	HIPK1			SUSD6	MRC2
BCAT1			GIMAP2		DDHD1			TMEM47		CDH1	EPPK1			CD27-AS1	LMOD1
PAICS			TSPAN33		HACD3			HOPX		CHRAC1	PLXNB1			SOD2	RCAN2
SETDB1			ARHGAP18		BDH2			TSHZ2		ABCC3	GCLM			CDKN1C	AMOTL1
RBM17			LPAR6		KDELC2			DCBLD2		RHPN2	REPIN1			OSBPL10	MYO1C
ARF4			MEF2C		ZNF117			GALNT1		RECQL4	MSH3			ACADVL	ITPR1
REPIN1			LHFPL2		HSP90B1			CXCL14		B3GNT3	NDE1			HDAC7	SGCE
MRPS2			GPNMB		PRDX4			COBLL1		SYNE4	LZTFL1			SUMF1	TIMP2
CYHR1			PLAU		OLFML3			FBLN5		MUC5B	SORBS2			TJP3	SLC12A2
SPIN1			AXL		TTC8			ENAH		AUTS2	SLC2A1			CYCS	TMEM50A
MRPS33			CHST11		BOD1			LATS2		POLR2J	WDR19			RHOB	LRRC10B
NHP2			VASH1		CHPF2			UAP1		LRRN1	WFDC2			IL1RAP	BMPR2
FPGS			CSK		PTPRS			SH3GLB1		KIF12	CLU			RALGDS	BHLHE40
NDUFS6			PAK1		GADD45G			CD63		NDUFC1	ATP2A2			GAS5	IFITM2
SH3YL1			RAB32		SOX4			MEIS2		AP1M2	COPRS			DUSP1	WBP5
LOC100507577			IL17RA		BST2			RUNX2		NDUFB4	SYTL3			MYL6B	INMT
STX10			ARPC2		CYB561A3			SOCS5		NCKAP1	C11orf49			SLIRP	CTBP2
UNG			H2AFY		LRRN4CL			FBXO32		SNRPD3	DNAL1			MMAB	FGD4
RBBP7			IER5		TSPAN4			CDK14		COMTD1	IFITM10			HDLBP	ITGB1
DLG3			CAPZA1		CLEC11A			SETD7		CLN6	ANKRD54			CDH6	ANO6
ERBB2			GSTO1		RARS2			VEGFB		RNASE1	ANXA2			NUDT15	SPTBN1
INF2			GABARAP		SEZ6L2			SGCE		CTSC	RHPN1			IRS2	PPIB
MRPL3			ARHGAP4		GLIPR2			CCND2		MRPL11	TRNAU1AP			TP53I3	TUBA1A
CFB			TAOK3		CHSY1			C5orf15		STC2	CAT			LGALS3	PHC2
NT5C			RAP1A		SLIT2			WBP1L		NDUFV1	RAD9A			ING1	EFEMP2
POLR2H			AKR1B1		TSPAN9			VCL		HDGF	HNRNPF			UBC	CRYAB
CD151			ZNF331		TRAM2			IGFBP2		ATP5L	C2orf40			LIMK2	RHOA
HNRNPDL			CXCL10		CDK2AP1			NRP2		CMBL	ENPP5			DIABLO	ZMYM6NB
SERTAD3			CSTB		MAGED2			NPNT		SECTM1	EMX2OS			NPDC1	ICMT
C16orf13			SLC1A3		NISCH			SLC44A1		IDH2	AGTRAP			STIP1	SEC23A
NDUFA7			PEA15		FBLN5			RAPH1		FAM96A	CIPC			IRF1	IFI27
GPRC5C			ARHGAP27		CHPF			P4HB		PSMD14	CSTB			LRP6	RUNX1
NDUFV1			EMILIN2		FIBIN			RAB23		ATP5EP2	ORC4			ANAPC5	MOB1B
PRDX6			ABL2		TXNDC15			PROCR		WDR91	ISYNA1			ICOSLG	LPPR4
DCAF8			CCDC88A		ECM2			FAS		PLBD1	KIF3A			PSMD3	MYADM
RAB3IP			PTK2B		CCL2			PHLDA1		PPIB	SYNE1			KCNQ1	POMP
AUP1			ACER3		PCDH18			VSNL1		PON2	RUVBL2			C8orf59	CCDC92
SLC44A2			CAP1		UBE2Q2			LGALS3BP		ENY2	HIST1H1C			ARL6IP4	C1orf54
C19orf48			ATP6V0D1		SCARB2			BMP4		CAPN5	SGMS2			BACE2	FAM127A
ATP5I			ENTPD1		DCUN1D4			APOD		ANPEP	SRI			DERA	HLA-B
ZMYND8			EMP3		FKBP14			TWSG1		LOC101927318	BCAS3			IARS2	MAPK1
CUEDC1			TSPO		CHD9			SMCO4		SNRPA1	TM9SF2			MAP3K11	ADCY9
CCND1			SFMBT2		EGR1			F2R		JUP	DSP			FAM20C	RHBDF1
RBCK1			HLA-E		DUSP6			CDK2AP1		ABHD17C	LSR			CDC42EP1	FHL2
PNN			MLKL		EMC10			RABAC1		TMEM63A	MGMT			SGK223	PPIA
COX8A			GCA		ANGPTL2			SGCB		ABRACL	GSTP1			IER2	THBS2
RAB25			QKI		MPZL1			SEP15		MAP7	CCP110			COX5B	MAGED2
PRMT3			BLNK		CCDC80			EID1		PSMD3	ANKS1A			IER5L	CLIC1
CTBP2			PFKFB3		HSPA13			FAM63B		GUCD1	SIK1			NDUFA7	RAB13
TUBA1C			SH3BGRL		GPX7			TPM4		SLC44A1	HSBP1			TCEA2	CCND1
JUNB			SLC43A3		CTSA			GLIS2		ATP5J2	SPAG16			SNRPB	TARS
MRPS34			PRDM1		LATS2			LOXL4		CBS	DYNC2LI1			ANXA4	ADRBK2
PPP4C			ANXA5		GPRASP1			WBP5		DTX2	CLDN7			TM7SF3	CYR61
LMO4			SOAT1		COG3			MCFD2		TRIB1	ANKRD42			RPLP0P2	CRIP2
PNKD			KLHL6		RCN2			SYNPO		UPF1	CRY2			C9orf142	GNG12
RAB17			KDM6B		IRF2BPL			OLFML2B		ATP5G3	MAP1A			TMC6	LEPROT
ANAPC11			RAC1		ATP1B1			SEPP1		RAB1B	C10orf10			RSPO1	ZMAT3
MRPL15			IRAK2		SLC12A4			ADRA2A		MYEOV2	TTC9			PEMT	HNMT
NOC2L			ARPC5		ACYP2			CHST14		FAM174B	CALM1			NRBP2	BMP1
UBE2G2			MYO1G		PLCD1			SCARB2		KCNK5	EPS8L2			CSF1	SLC12A4
CCT5			RIPK2		CNP			IFI27L2		SSH3	COQ4			ANXA11	ACTB
MCCC2			PTPRJ		PDE5A			SUGCT		MISP	FOCAD			CD151	MYOF
DCAF13			ME2		BNIP3L			CAPZB		OPLAH	COX19			MFSD11	TUSC1
CCDC14			B3GNT5		FAM118B			MT1M		LSM10	IL6R			HSPA8	RBMS1
WBP2			AP2S1		CDK6			CNRIP1		SHMT1	MFSD6			HSPB1	TAGLN2
C19orf43			LACTB		WIPI1			ERAP2		PPP1R16A	GIPC1			DVL1	HEG1
ACP1			SWAP70		SCARF2			COLGALT1		FADD	KRT23			ASB6	PDZD2
TRIB1			LRRFIP1		PMP22			MT1X		UNC93B1	KCNK1			LAPTM4B	ARHGEF12
THAP4			VASP		ANKIB1			SLC35F5		CCHCR1	FBXO2			GDF15	PEAK1
DSG2			CEBPB		GSR			MYADM		SUSD4	ACYP1			HSPE1	CAP1
MYO5C			SLC2A3		SLC30A5			HEPH		PHB	S100A6			GSTP1	IFI6
DDX54			ADAM28		TMEM106B			B4GALT1		SLC26A2	CASZ1			RSRC2	ZMIZ1
KIFC2			SMCO4		TMEM30A			LRRC59		FAM20A	MUC1			PHYHD1	SCARB2
RPL29			ARPC4		EXT2			CHN1		DUSP23	CYP27A1			POMGNT1	KCTD3
FAM213B			TPM3		GOLIM4			KIRREL		CAPN1	DNAAF5			PABPC4	TNS2
TJP2			DOCK10		IFI6			SH3GL1		ARSD	DTX3			DSG2	INPP4B
EPB41L5			PTPN1		RUFY3			GOLM1		APOL2	APH1B			MYC	NTRK2
DEPTOR			S100A10		RHOC			ENPP1		MARVELD3	TUBGCP2			TPI1	HNRNPH3
RPS24			FMNL2		SYNGR1			TMED9		FDPS	ZNF688			ZFAS1	PTK2
CLCF1			CARD16		ANKRD6			ERLEC1		PPCS	UBC			HDGF	NDUFA11
FMR1			TCIRG1		PFKM			APCDD1		COX8A	TULP3			DHCR24	SLCO3A1
NDUFA8			CARD9		PIM1			ESD		ECT2	KCNJ3			CHST1	CD63
ATXN2			LAP3		STARD13			HIC1		HSBP1L1	DNAL4			CTTN	SH3BGRL
GNG5			PSMB10		NFE2L2			PLIN3		PEG10	NME7			MRPL33	TBC1D16
THAP9-AS1			LIMS1		CBY1			LMAN1		RAB3D	SYBU			NFKBIA	NAB1
SLBP			ATP6V0B		PHC2			SEPT10		BANF1	ZNF302			C15orf39	LAPTM4A
SMIM19			HLA-C		RBMS1			GOPC		SRI	GNB2			GAPDH	SERPINE1
SELENBP1			CLIC1		NFE2L3			SNX3		MTRNR2L3	MLLT4			PTTG1IP	MAP4
NOL4L			SYNGR2		ARHGAP18			RAB11FIP5		JTB	TNFRSF19			POLD4	TIPARP
DHPS			TNFSF12		LTBP3			TSPAN4		FBXO17	NAT14			IPW	PPIC
VPS28			ADPGK		FAS			SSR1		CCDC167	ATAD3A			CNDP2	ATOX1
ANAPC5			PRKCB		EID1			RAI14		ARFGEF3	AMY2B			MIR17HG	C1orf198
C4orf48			ABR		VAT1			NGFRAP1		LRP11	CTTN			ATP9A	SDSL
ARGLU1			CREBL2		DAP			GPRC5A		ERGIC1	WDR73			PDIA4	YIPF5
GRHPR			ARL8B		DHRS4L2			BACE1		FAM43A	IGF1R			COX6C	ARID5B
SMARCA4			ALCAM		TK2			LEPROT		ZDHHC16	PTGES3			DUSP6	MAF
TSTA3			CPM		HSPA1A			PALM		MPST	STYXL1			ATL2	ROCK2
SNRNP200			EIF4A3		ITFG1			SLC19A2		PNKD	S100A13			FOSB	PTMS
BCLAF1			CH25H		HECTD2			SMPD1		LGALS3	HSPB11			SIX4	SEPT2
C11orf31			STK10		HS2ST1			TMEM248		COX7B	PIGQ			B4GALT4	SEPW1
FLNB			FKBP15		ARMCX3			ARF4		SF3B2	CES2			TSPAN31	NOTCH1
DCTPP1			VAMP5		SH3D19			REXO2		LOC613266	YBX3			NFE2L1	DGKH
BRPF1			PLEKHB2		LEPROT			ITPRIPL2		MAP3K11	TAGLN2			CPLX1	ZFHX3
RPS14P3			ATP6AP1		ZNRF3			SOD2		ROMO1	CTNNA1			ICAM1	UBE2A
ILF2			ATP6V0C		DOCK1			PRDX4		PRPF19	IFT140			NHP2	CEBPD
RHPN1			HACD4		ARF4			TSKU		CYSTM1	TAX1BP1			ARF1	PEA15
PRAME			GUSB		NFIC			IL6ST		YTHDF1	UBA1			PRSS8	KCTD10
RNASET2			SERPINB1		H6PD			MYO1D		ANAPC11	IGF2BP2			HSPH1	SPTSSA
PABPC4			SCAMP2		C16orf52			DSE		BCAT1	C4orf48			CLN8	THBS1
LZTS3			ETF1		TMEM168			SPRED1		NELFCD	EFNA1			NAV2	ISG15
SLC25A5			COLGALT1		CLDN1			RGCC		NPC2	VDAC3			DEPTOR	PJA2
LY6E			GPCPD1		WDR61			ANGPTL4		LAMTOR1	WDR45B			IFITM3	OLFML1
ESRRA			ARSB		TBC1D2B			ADH1B		SCOC	WDR60			MREG	SCARF2
EPPK1			RHOA		FERMT2			UBTD2		S100A13	ERP27			UNC93B1	HSPB8
CD47			TNFAIP8		ANAPC5			CTTN		CD55	ST6GALNAC1			MLPH	ABL2
PABPC3			INAFM2		SPATA20			HDLBP		RASEF	SERPINB6			S100A11	SAE1
CDR2L			STX4		SPIN1			ARL1		DSG2	SEPW1			MCL1	HARS
NEO1			ACTR3		ARHGAP29			ASAP3		MARCKSL1	CD59			TPRA1	DAB2IP
LONRF2			ELMO1		LDHB			CXCL2		MTRNR2L2	CDKN1A			EPN3
RARG			HEXA		EXTL2			CA12		AMIGO2	MYH14			MIF
KAZN			MMP19		COL8A1			RCAN1		GLYCTK	RAB17			MZT2A
ABCD4			SH3BP2		LOXL1			SVIL		PDXK	RBP1			CSRNP2
TBC1D8			FES		NFAT5			TMEM167A		CEBPG	FAM179B			HDHD3
MARK2			EGR2		ZNF532			HEXB		DLG1	FAM65B			NUP62
MCM2			CD40		MPDZ			NCKAP1		C15orf39	PCSK1N			ARGLU1
CCT2			CLEC2B		ZFYVE21			BST1		COX5B	TMEM125			ITM2C
PPRC1			ADM		CUEDC2			TMBIM4		PPP1R9A	EMP2			MVP
ARHGAP26			ACOT9		KLHL42			ARL2BP		TSPAN6	CFAP20			ATP5G3
TEX264			CFL1		PTGIS			GAS6		USP9X	NPIPA1			SERPINA5
SGPL1			NAGK		BPNT1			HOXA5		HMGN1	GMPR			ATP1B1
UBA1			APLP2		IFITM3			GLG1		PTPN13	ESRP1			RNF135
TIMM13			GIMAP1		IKBIP			UNC5B		VPS28	PPAPDC1B			G0S2
TIMM44			EPSTI1		ARHGAP21			SEPT2		C14orf2	TMEM254			TNS3
HMGN1			MX2		CYBRD1			KCTD10		CNIH4	KAZN			SH2D4A
CCDC146			PICALM		RND3			PRELP		SAR1B	MSRB1			NPTX2
SUPV3L1			DDX60L		CYP20A1			VIMP		FAM91A1	SQLE			BAIAP2L1
SNRNP70			ADGRE5		GABARAP			MORF4L1		NDUFA3	SPR			VWA5A
ATP1A1			CYB5R4		SH3PXD2A			CDC42EP1		SLC2A1	SMYD2			TMEM176A
ZNF395			NFIL3		RAD23B			CEMIP		CCDC6	SLC25A29			HSPA1B
NACA2			CYTH1		RPS27L			DESI2		TACC2	ATP6V1D			ACTN4
CSAD			HIF1A		MRFAP1L1			PRNP		SEC62				MYO5C
NOTCH2NL			CNDP2		F3			CILP		HOMER2				SLC7A1
PHF14			RTN4		ARL1			IFITM2		HNRNPF				MAP7
TRPS1			VEGFA		MBNL2			BIVM		NDUFB2				LRRC75A-AS1
TRIP6			GNAQ		PLSCR4			MID1		SLMO2				OTUB1
MBOAT1			MYD88		GNA11			ILK		RHOD				NDUFB9
INTS3			NFKBIZ		CASD1			CCDC71L		PTS				PISD
ATP8B1			LGALS1		BMPR2			CALB2		ALDH1A2				FAM160A2
GPS1			NAAA		CD63			EPSTI1		RPP25				COA4
SLC50A1			STK17B		FOSB			AFAP1		SNRPD1				TFG
RERE			CLN8		WWC2			TNC		BRMS1				FBXO32
NAA25			AKR1A1		EXOC4			FAM20B		RABGGTB				MGST1
FRMD4B			ANXA2		SGK1			CHSY1		TMED9				CD47
SLC25A6			GAA		P4HB			RAB32		MTRNR2L10				APOA1BP
NDUFA4			CYP2S1		LTBP4			F3		GRN				VEZT
NSUN2			PSMB9		SMARCE1			PRKD1		SCYL1				PMPCA
HM13			CEP170		RNF7			ALDH1A2		C11orf31				ARFGEF1
PAFAH1B3			MFSD12		CEP85L			TM4SF1		SMUG1				KLF6
GTF3C2			PPP1R15A		NUCKS1			MORC4		PLEKHH3				SMG5
TMPRSS4			MANBA		CTTN			DAD1		MAF1				TOP1MT
CAD			IFIT2		CXCL12			PHC2		RUSC1				AZIN1
NCBP2			FGD4		TCF25			UGDH		HEY1				RAP1GAP
SLC27A3			RAP2B		TIMM13			CMAHP		DNAJC19				MYADM
SORL1			DAZAP2		VCAM1			DRAM1		ERH				LSMEM1
C7orf73			UCP2		ANKRD10			CYTH3		UBE2E3				FRMD8
WBSCR22			CFLAR		IFI27L2			CFB		COX5A				TBC1D2
SRSF11			PLSCR1		FKRP			TMED3		ATP5J				ZFP36L1
GBA2			DNASE1L1		GLI3			MYO1C		PFKFB2				SNHG1
P4HTM			MSN		KPNB1			TSHZ3		TMSB4X				VANGL2
CEP95			PDE4A		KREMEN1			NFYB		EI24				BCL7B
PCGF3			PLA2G15		SLC35B4			IL6		COX7A2				ITIH5
BZW2			YBX1		ATXN1			GGT5		DPP3				GPATCH4
DTYMK			IRAK1		DLC1			SDC1		KXD1				CELSR1
SLC35F2			TMCC3		ATP2C1			CTSF		PDCD5				FAM213B
IKBKB			RAB7A		LRRC8A			SLC20A1		KIAA0101				PPP2R3A
ZKSCAN1			NANS		QKI			RAB2A		KPNA6				CEP170B
NFIX			CDKN1A		CYTH3			RNH1		ST3GAL6				NT5DC3
IFRD1			C9orf72		PLOD2			SLC39A14		PRKCD				RIPK2
PTMS			DRAM2		XIST			FAM20C		SRD5A3				LSM7
PODXL			FAM96A		CNPY2			RNASE4		ERO1A				INTS10
KLK11			NAV1		ACVR1			GALNT2		F3				PMEPA1
FNTA			HLA-H		IMPAD1			CST3		ERBB2				PDGFA
RCOR3			DBNL		DDX26B			SLITRK4		UNC5B-AS1				ANXA2
AMOTL2			GPX4		CBX5			SLC25A43		PRSS21				KDSR
RSL1D1			PGD		SMS			TCEAL4		MID1IP1				NFATC1
DVL1			CTSA		CXCL2			ADAM9		TLE2				SORL1
BACE2			CASP4		AP2M1			PGRMC1		ORMDL1				MT1E
BAG1			BLVRB		PTK7			ACTG2		RDH11				GUK1
POLR2L			DENND4B		SEL1L			SSR2		STEAP2				ATP5G2
VMP1			ISG15		BICC1			RRAS		ECHDC1				RXRB
SRSF6			AKAP13		SIPA1L2			KREMEN1		ARFGAP3				WWP2
ZNF721			M6PR		TMEM230			LRRC17		CD47				GORASP1
PGD			FUOM		GBE1			DST		TMPRSS3				NAB2
NCOA7			PLK3		CLTA			FZD7		GMDS				PCDH7
CCDC6			NUP62		EML4			TRAM1		LOC100294145				ACBD3
ALDH7A1			EDEM1		ZC3H7B			SERPINE2		SHROOM3				CFAP20
BCAT2			NECAP2		CAMK2D			TMEM14C		ST3GAL4				RPLP0
C8orf59			UNC93B1		LRRC75A-AS1			RPS27L		SLC9A3R1				MGAT4B
SOX4			ARAP1		ZNF106			ACAA2		EMP2				YWHAZ
BCL3			GSAP		CARKD			SAMD4A		EIF2S2				CD81
LRRC75A-AS1			ITPR2		FAM117B			RIN2		PPP1R1B				UBE2E2
TRMT11			SNAI1		LTV1			GCNT1		SMAGP				OCIAD2
VPS35			SRGAP2		RYK			PSMB5		CCT5				PTPMT1
QARS			SFT2D1		BLOC1S6			CADM3		RPS19				PKP2
NBN			NXF1		PPP3CA			DAP		CA12				LYNX1
OLA1			GNB1		SEC61A1			PTTG1IP		S100A2				LONRF1
SHARPIN			STAT1		TMEM39A			CCL2		DGAT1				RALGAPB
ATP5G1			GCLC		PGRMC1			AMOTL2		NDUFB1				TMPRSS3
PRPF40A			MIF4GD		MAN1C1			PHPT1		CYB561				SNHG6
DARS			ATP6V0E1		RSU1			NXN		MRPS16				C3orf17
LARP1			OPN3		TPBG			SEC13		PPM1B				KCNQ1OT1
SIPA1L1			UBD		ASB3			SSR3		SEMA4B				RAB3IP
MRPS35			AVPI1		NOTCH2			CACNA2D1		FAIM				ACSS1
ADI1			KLHL5		PLEKHA5			CRABP2		FAM13A				NSMCE1
THSD4			NFKBIE		CUL4B			NEK7		RRP7A				RASAL1
B4GALT5			OAS3		NAP1L1			SFRP1		RNF168				ACTG1
GOT2			ATP6AP2		TUBB6			NPTN		MRPL27				ZFAND2A
POP5			CHMP1B		BMP1			CD151		MAGOH				GAK
ZNF516			BID		PRRC1			TUBA1C		NDUFB7				CREBZF
CPSF6			NEU1		RRP15			ADAMTS9		NT5E				CLHC1
GATAD1			CBFB		MARVELD1			NAV1		STAU2				PFKFB2
HSBP1L1			STX7		TMEM87B			SEC61B		C1orf168				PDLIM4
ASAP2			DNAJA4		RNH1			SEC61G		SAT1				SRSF2
MAGED1			GADD45B		VAPA			NFKBIZ		CPD				SETD1A
PDHA1			SLC8B1		SLC38A10			ATL3		WARS				ZNF195
HN1			ZNF267		PARK7			RAB14		ARHGEF12				PABPC1
TMEM9			BNIP3L		DOCK7			SLC16A1		AHCYL1				AFMID
PRPSAP1			TGFBR1		MLXIP			CEBPB		ABCD3				UBE2Q1
CCDC50			KLF6		PGD			LHFPL2		LEO1				TMCO4
FAM162A			TESK1		NFE2L1			HSPA1A		KRTCAP2				CSTF3
CCDC47			PLTP		DRAM1			WNT5A		EIF2B5				HES4
TCERG1			ADRBK1		IFI44L			RBMS1		SPCS2				AACS
NOL11			PTGS1		KCNMA1			RGL1		MLLT4				AHSA2
LRPPRC			CAPZB		HIPK1			KIAA1279		AHCY				CAMKK2
SRSF9			HHEX		ZMYM6NB			CLTB		PRKAB1				SMG9
IRF1			HMGB2		HEBP1			WEE1		EIF5A				JUN
SCGB1D2			RBM47		CGGBP1			SUCO		INPPL1				ATP6V1B2
DDRGK1			NSL1		CCDC170			MEIS3P1		MBD6				NDEL1
PCBP2			WARS		KIAA1109			FEZ1		DPY30				SLC35F2
GRINA			SRA1		KIAA1191			TM2D2		CECR5				METTL13
NUP107			GRINA		EIF4G3			ARL3		NAA38				CPSF6
AFG3L2			MAP2K3		NRSN2			MAPK6		DDT				ADM5
MAFF			TUBA1B		WSB1			CNIH1		CDK16				BICD1
ZNF195			CHP1		TMSB10			ID3		TCIRG1				MRPS35
COL18A1			SERP1		MON2			QSOX1		TMEM59				DNAJB1
CITED4			MLX		RUNX1			AP2M1		MLXIPL				EDN2
LRBA			TNFRSF14		MED17			YIPF5		TMC6				RPSA
NOB1			TCN2		ZNF827			RHOU		VEGFA				TUSC3
THEM6			DUSP1		SLC38A2			ARHGAP21		SDC4				MTAP
PDCD6			TAPBP		TOR1AIP2			ACLY		C1GALT1				LSM5
TRA2A			ETV6		MYH10			SEC63		PLSCR1				EIF4A2
RNF10			TOM1		ELN			SLC37A3		RAB11A				SNHG19
MRPS5			NUDT16		SH3GL1			IER3		PDAP1				CCL2
AAMP			PMAIP1		PFN2			MMD		NDUFA2				BCL10
CDK16			SHKBP1		RBBP4			PLAGL1		NANS				AMT
ST14			LTA4H		PIGT			TUBB3		DMAP1				HIST1H2BD
NDUFA10			POLD4		DOCK10			DUSP1		TMEM106C				PRUNE
MINOS1			AMZ2P1		LLPH			OST4		PPP1CA				AEBP2
AKAP17A			ZYX		CUX1			CXCL6		RDH13				STEAP3
WHSC1			CAB39		ATP5C1			EGR1		C8orf33				MYL12B
HS6ST1			RHOQ		BLVRA			KLF6		H1F0				CPSF7
OTUD6B-AS1			UBE2D1		COA5			SIRPA		DDAH1				RPL29
U2SURP			PYGL		CALM3			TLN2		PHF20L1				DLG1
ZRANB2			UBE2A		SBF2			USP22		HLA-DMB				GALNT6
EIF3M			DAPK1		SVIL			LZTR1		GAPDH				HSP90AB1
ARID1A			RBPJ		UBXN6			UBXN6		H2AFY				ENO2
NXF1			LAMTOR2		HOOK3			TRIQK		MSLN				DNAJC2
CDKN1C			GALM		GSTT1			KCNMA1		NDUFV3				DAPL1
STRA13			BCKDK		RPS7			TNFRSF19		ECHS1				SGMS2
PDXDC1			UBL3		MYH9			ADGRL2		CMPK1				IFITM2
ZC3H14			CORO1C		IFI44			HEBP1		LPAR6				TIMM17A
CEP170B			DENND5A		UTP14C			MKL1		CRYZ				SIPA1L2
PAN2			SPG21		STAT2			HSPA5		TRAK1				ZFP36
PLXNB2			TMEM176B		C5orf24			PKDCC		TIGD5				GTF2IRD1
MLF2			BAG3		RNF24			TFPI2		C1orf122				ARL8B
CDK2AP1			IVNS1ABP		PODN			LTBR		NCBP2-AS2				LIMD1
DPH7			HSPA6		SRM			ALDH1A1		TNFRSF21				NMD3
NKTR			PNRC1		JMJD8			SLC43A3		WDR45B				CAPN10
ZNF618			ARRDC2		APOPT1			ACTB		TMEM147				L3HYPDH
GLRX5			ABCA1		GBP3			TXLNA		GGCX				RIOK3
ERGIC1			GLIPR2		BAZ2B			EIF4E2		PSMB3				FTH1
S100A6			CHKA		ABL1			ZNF281		ALAD				RRP1
IRF3			OS9		TTC37			ANKRD13C		MCCC1				KIAA0907
LEMD2			GLB1		LAMP1			CPNE8		HOXB2				RPL6
MRPL42			GNG5		IGF2R			RGS16		MYL12B				RPL37A
EBPL			CALM3		BOC			CYP27A1		COMMD4				MEPCE
CDK4			PER1		CCAR2			GMFB		CTBP2				RPL8
TARBP1			ZFAND2A		ZBTB8A			LAMP5		EPHX1				RPS21
DECR1			UBE2L6		FGFR1OP2			NFATC2		LRFN4				PECR
VDAC2			DNM2		C4orf27			TSC22D2		CDKN1C				SCGB1D2
XPR1			PI4K2A		ADAM9			SGK1		BUB3				SS18L2
P4HB			SCPEP1		PSMA2			WBP4		COA3				SLC35E1
CD46			TALDO1		SNX1			UGGT1		RBBP4				ANKRD33B
CIZ1			PRMT9		AKAP11			CHST15		DHCR7				KANSL2
IMPAD1			PHC2		GAA			SLC22A17		NFIA				RNF19B
MTX2			GRAMD4		ARID1B			ACTG1		COX20				TFB2M
MRPS21			PSMA6		KDSR			CRISPLD1		SQLE				RBBP6
ASXL1			CKS2		TIAL1			PTGS2		SSB				C1GALT1
SLC52A2			TET2		CSGALNACT2			MGST1		SRP9				GALNT2
CHTOP			AMPD2		DMXL1			OSR2		GLB1				NEAT1
DMTF1			CPEB4		RBCK1			NAMPT		ATP13A3				FLVCR1
SRRT			ARL4C		DIP2C			MYC		TMEM165				OSBPL2
AHSA1			ZFAND5		SLC1A3			TMEM14A		PSMC4
ARMCX2			NEK6		SGK223			ZDHHC16		FREM1
PVT1			RNH1		EEF1A1			HSD11B1		CPSF1
KLHDC2			CARD8		IBTK			CTIF		GID8
PUS1			ACSL3		PRDX3			CHI3L1		YARS
ARHGEF3			JARID2		AAMDC			MRPS10		EBP
WDR91			SNX6		QSOX1			KIAA1715		MRPL21
COMMD3			PSME2		LIMA1			AAR2		PCDH7
MRPS25			BLOC1S6					C7		ICA1
ADAM28			ATP6V1A					LIF		RAB40B
DNPH1			KLF2					HNMT		ANXA4
CCNB1IP1			PNPLA8					GTF2F1		AKT1
FSCN1			ATP13A3					CUL7		USF2
ANAPC7			SSR3					CLDN1		MRPL14
TRIM33			PPP1CA					TNFRSF21		IARS
OFD1			GAPDH					CABLES1		TRAPPC3
ATG13			GAB2					FOS		WDR75
MST1			GTF3A					TNFSF13B		GNAI1
MYBBP1A			RNF213					TXNDC11		ZDHHC5
ANKRD13D			PELI1					IFIT1		DNAJB12
			DHRS7					MT1F		ITGAV
			MAP3K2					PDHX		YIPF3
			OAS1							MTRNR2L1
			LTC4S							MRPL52
			MAPRE1							C19orf53
			NABP1							PSMB2
			PIM3							PRDX5
			ADRBK2							UBA1
			PTPN18							FLAD1
			PAPD4							PPA2
			GGA2							SSR4
			TPI1							EZR
			PABPC4							SREBF2
			NUMB							PAQR4
			SECTM1							TSPAN17
			LDHA							PABPC1L
			HSPA1B							MRPL33
			RIT1							PVRL1
			BLVRA							RALBP1
			ABCA8							DCDC2
			PDXK							DBI
			IMPDH1							OAS1
			CNEP1R1							RGL2
			STX6							NT5C2
			RPA2							CUX1
			IDH2							ANKRD13D
			SLC12A6							CD9
			ATOX1							SLC3A2
			PRNP							BACE2
			PLEKHG2							CST3
			ATP2B1							TARS
			COMT							PFDN2
			PARL							COX17
			P2RX4							MFSD3
			GABARAPL1							MIEN1
			KCTD20							PLS3
			SCD							TGIF1
			CERS6							MREG
			AKIRIN2							ARFGEF1
			TFRC							EIF5AL1
			LOC100129034							ZNF271P
			MBD2							TOMM6
			RNASE1							NLGN4X
			GDI2							USP33
			RALA							SLC31A1
			HSPH1							ARPC1A
			BCL3							NHP2
			UBALD2							PEPD
			PCBP1							MYO5C
			B4GALT1							NUDT19
			TMEM176A							SPTSSA
			C2							STT3A
			POLG2							TSTD1
			DRAP1							IRF2BP2
			ANKH							TMED3
			SLC31A1							DYNLT1
										YIF1A
										AIFM1
										RAI2
										KDM2A
										ALDH7A1
										PRKCI
										PEX2
										CHCHD10
										ZDHHC13
										MAGT1
										TNFAIP2
										LMAN2
										MRPL34
										LIMK2
										RBX1
										GPRC5A
										SCP2
										NHP2L1
										POLR2F
										ATP5L2
										GTF2A2
										CNPY2
										SLC25A10
										RAB23
										HACD3
										NSUN5
										C19orf12
										NME1
										PSMG2
										SYNGR2
										PFKP
										RASSF7
										MX1
										SLC39A1
										SDC2
										EZH2
										RNF145
										BTF3L4
										ANO8
										FNBP1L
										DNAJC12
										TMEM161A
										LZTS3
										SGSM3
										SLC25A1
										TMBIM6
										DHX9
										LARP4B
										MEAF6
										MRPL37
										EDN1
										ATP6V1C1
										ABHD12
										ATOX1
										GNG12
										KCTD1
										TRPC4AP
										NUPR1
										CTNNA1
										AUH
										KLK10
										PSMD8
										MFSD6
										DEFB1
										EBNA1BP2
										OVOL1
										FAM189B
										MRPL47
										RGL3
										HIGD1A
										LTBR
										DNPH1
										UQCC3
										TMEM101
										BMPR1B
										TMEM9
										UBA2
										DANCR
										HIGD2A
										TIMM9
										CTTN
										TMOD1
										PIAS3
										AKT2
										PISD
										CHDH
										PRDX3
										RTN3
										CDCP1
										HAUS5
										HYOU1
										PKM
										NGRN
										SERPINA3
										ADH5
										RASD1
										ANXA2P3
										PTMA
										SLC25A16
										MPC2
										SDF2L1
										DNAJC10
										DDRGK1
										NMI
										TPI1
										FASN
										UQCR11
										MGAT4B
										DGCR2
										TBL1XR1
										COL27A1
										PTP4A3
										THAP7
										PEBP1
										ENOPH1
										GIPC1
										IFRD2
										PDHA1
										RAB3IP
										FAM213B
										LINC00493
										NPR1
										TMEM139
										ZNF706
										RARRES1
										ZNHIT1
										SLC25A13
										EEF1D
										LAMP5
										TRPM4
										OLA1
										ATP1A1
										NPEPPS
										IL4I1
										NDUFV2
										GRB7
										MEX3D
										PPP1R13B
										LRP3
										CARHSP1
										SMPDL3B
										PSMA7
										CLUH
										SMIM1
										ENPP5
										AP2M1
										MARS
										LPCAT3
										ENTPD6
										GOLGA7
										TKT
										FAM3C
										ADAM15
										RNF187
										DNAL4
										CNP
										SNF8
										SMC1A
										SLC25A5
										UBE2H
										PLEKHH2
										SMARCA4
										GFPT1
										ZHX1
										TIMM17A
										RTF1
										PDCD6
										RRBP1
										SMIM7
										RPL8
										GUSB
										CHMP2A
										CGN
										UQCC2
										NDUFC2
										ATPIF1
										ADGRL1
										EIF3B
										TCEB1
										RHOU
										ZBTB8A
										PUF60
										CFI
										MLEC
										HINT1
										IFIT1
										SNRPB
										SRP19
										KMT2B
										PTGR1
										NDUFB3
										PGM1
										PREPL
										PPARGC1B
										MED8
										PLD3
										RANGAP1
										CISD3
										MKKS
										DAG1
										GPT2
										GRAMD3
										ATP5C1
										ZNF467
										EEF1E1
										ANK3
										ARFGAP1
										CCS
										HOTAIRM1
										ADAM10
										UROS
										DERL1
										CRABP2
										HSPB8
										NDUFB5
										RPS21
										FKBP2
										TSC22D4
										CANX
										HSPA9
										DDX49
										DCAF11
										ILF2
										PVRL4
										IL10RB
										HSD17B4
										NDUFS5
										KCNMA1
										TSEN54
										VAPB
										TOB1
										RPS6KB2
										XYLT2
										MRPS21
										BAZ1B
										SKIL
										SPAG1
										WDR83OS
										EIF2AK4
										PARP9
										C14orf119
										LAMA3
										LRRC14
										CHD3
										LRRC17
										ZC3H12A
										ENPP4
										ANXA2
										COX14
										SS18L2
										MCM5
										RAD21
										TMCO1
										PHLDA2
										MT1F
										FBXW4
										ANP32B
										NFE2L1
										SDHD
										LSM14B
										BHLHE40
										HDDC2
										ADPRHL2
										SGMS1
										PSMD2
										GNAS
										UBE2M
										ALG3
										IL13RA1
										LINC00116
										PTCD3
										AAGAB
										LZTS2
										THOC7
										SLC11A2
										PHYH
										COX6A1
										CHTOP
										FBL
										FAM136A
										SCAP
										TOMM22
										TXNDC12
										CALR
										PDP1
										TJP3
										PPP2R1A
										EIF2S3
										NDUFA5
										MKRN1
										HGS
										PER2
										EIF4EBP1
										TUBG1
										TSNARE1
										C19orf48
										TPRA1
										DUT
										FBXO22
										PDIA6
										LRRC1
										NIPSNAP1
										TMEM258
										TSEN15
										BCL7B
										PLLP
										NUPL2
										LRRN2
										VIMP
										DNM2
										RHOV
										EMC9
										MTRNR2L8
										ADCK5
										ACTN4
										COPS6
										DAPK1
										CTSH
										FAM134A
										AIG1
										TMEM41A
										IRF8
										NUDT14
										RAD23B
										LAMP2
										ACSL3
										MRPL12
										PWWP2B
										TPMT
										TFAP2A
										REXO2
										IFNGR2
										MRPS12
										LONP1
										SLC39A8
										ARRDC1
										SFN
										IER3
										APH1A
										STX10
										RAB18
										MBD4
										DNAJA4
										SOD3
										SIL1
										RPN2
										CCDC137
										ARF1
										ATG101
										UBE2L3
										CTSD
										IRF9
										RPLP0
										GTPBP2
										VAPA
										SEC24C
										TNKS1BP1
										SMIM10L1
										EFS
										TMEM60
										MRPL51
										PDIA3
										DRAP1
										CD164
										INF2
										SSFA2
										SMAP1
										HIST1H2BD
										IGFBP3
										DUSP14
										MAPK6
										TRIOBP
										QPRT
										RNF26
										CMAHP
										AHSA1
										SLC6A8
										RHBDD3
										KCTD15
										NINL
										MRPL36
										STAT1
										CEBPB
										AARS
										LINC00674
										SIVA1
										BIRC3
										ATP5H
										PLXNA1
										SFXN1
										KLF4
										CRACR2B
										RPLP1
										EIF4G1
										GARS
										POMGNT1
										AFG3L2
										MRPL55
										RPL22L1
										RBM15B
										MCU
										MTX2
										MCUR1
										TAF6
										PDCD7
										LSM3
										GLRX2
										ITGB3BP
										FAM129B
										PACS1
										MTMR12
										EXT1
										ZNF503
										SRSF9
										ASNA1
										ESRRA
										AGO2
										SLC25A11
										HDAC11
										ITPKC
										KCNE3
										ZFAND3
										NDUFB11
										PAPSS1
										C1orf43
										VDAC2
										HOOK2
										ZNF32
										RNF31
										IDE
										CYB5B
										MTIF2
										RBM42
										LRRC41
										RHNO1
										CNIH1
										MRPL57
										SUGP2
										NIT1
										APEH
										EPHB3
										CITED2
										SOCS4
										FNDC3B
										SPCS1
										BRWD1
										UBE2Z
										HMBS
										URB1
										STK40
										CAD
										C6orf120
										PIK3R2
										PARP10
										ALDH9A1
										HADHB
										NUP50
										PTPRM
										H2AFJ
										PPL
										DAD1
										LAMTOR2
										DPM1
										SLC50A1
										SMO
										CNN3
										SEC11A
										ATP6AP1
										FIBP
										VARS2
										ATP6V0E1
										TIMM10
										C12orf75
										TEX264
										IFI44L
										RING1
										CXCL3
										PDCD11
										UBA3
										FASTK
										ADM
										DERA
										KDELR2
										AGPAT6
										NACC1
										PPP1R35
										ZKSCAN1
										MANF
										ALS2CL
										CYB561D2
										RAB13
										MTDH
										RHEB
										NCOA4
										TSR1
										PLXNA3
										TRIM8
										IP6K2
										MRPL40
										PDE8A
										BLOC1S1
										ALDH16A1
										U2AF2
										PRPF40A
										NIPSNAP3A
										HMGXB3
										CCDC12
										C15orf61
										NELFE
										TRAM1
										ASPH
										RCC2
										CDC42BPA
										BAG3
										ABCF1
										SCAND1
										C10orf32
										PRPF31
										DUSP1
										RNF170
										PPP1R15A
										HSPA6
										PYCR1

## Sheet: X1
	p_val	avg_logFC	pct.1	pct.2	p_val_adj
SOX17	4.77e-99	1.29	0.543	0.098	1.26e-94
WFDC2	2.89e-85	1.19	0.825	0.271	7.61e-81
ELF3	2.73e-82	1.16	0.725	0.203	7.21e-78
CLDN4	1.61e-79	0.85	0.667	0.169	4.26e-75
KRT18	4.91e-77	1.05	0.787	0.263	1.29e-72
CLDN3	1.61e-74	0.82	0.656	0.174	4.24e-70
KRT8	1.29e-72	0.93	0.739	0.223	3.41e-68
MUC1	1.57e-67	0.82	0.708	0.216	4.15e-63
TNNT1	3.74e-63	0.77	0.357	0.062	9.85e-59
MSLN	2.3e-62	0.8	0.595	0.168	6.05e-58
MDK	3.71e-59	0.99	0.735	0.314	9.78e-55
HES1	8.18e-59	1.15	0.684	0.263	2.16e-54
TACSTD2	2.52e-55	1.2	0.515	0.149	6.65e-51
EPCAM	4.47e-54	0.85	0.55	0.161	1.18e-49
PAX8	6.04e-54	0.86	0.412	0.097	1.59e-49
EYA2	1.86e-53	0.77	0.271	0.042	4.91e-49
SCNN1A	4.42e-53	0.95	0.433	0.11	1.16e-48
CD24	4.31e-52	0.77	0.625	0.202	1.14e-47
MSX1	1.39e-51	0.76	0.519	0.161	3.68e-47
CRABP2	1.61e-51	1.04	0.457	0.125	4.24e-47
SPINT2	1.63e-51	0.72	0.636	0.216	4.3e-47
LOC284454	9.44e-51	1.03	0.502	0.153	2.49e-46
ATP6V1B1	1.52e-50	0.78	0.323	0.063	4.01e-46
ESPN	4.81e-49	0.54	0.21	0.025	1.27e-44
ITGB8	1.28e-48	1.17	0.405	0.106	3.38e-44
MAL2	1.38e-48	0.91	0.44	0.115	3.64e-44
IER2	1.66e-46	1.1	0.753	0.424	4.37e-42
MUC16	2.13e-46	0.89	0.433	0.119	5.61e-42
SLPI	1.01e-45	0.61	0.608	0.205	2.67e-41
LAPTM4B	4.05e-45	0.85	0.533	0.184	1.07e-40
TNFAIP2	5.35e-44	0.99	0.595	0.229	1.41e-39
NRARP	1.5e-42	0.96	0.368	0.097	3.95e-38
ASS1	2.92e-41	0.65	0.405	0.117	7.69e-37
FOLR1	3.52e-39	0.61	0.344	0.087	9.28e-35
MEIS1	1.63e-38	0.81	0.45	0.147	4.31e-34
S100A13	8.81e-38	0.73	0.591	0.25	2.32e-33
ASRGL1	7e-37	0.76	0.447	0.145	1.85e-32
S100A1	7.05e-37	0.44	0.254	0.052	1.86e-32
EHF	2.11e-36	0.92	0.316	0.082	5.57e-32
CKS2	4.16e-36	0.85	0.529	0.209	1.1e-31
CKB	4.29e-36	0.64	0.515	0.19	1.13e-31
BCAM	4.48e-36	0.45	0.392	0.115	1.18e-31
KRT19	5.11e-36	0.53	0.608	0.226	1.35e-31
SPON1	6.4e-36	0.82	0.412	0.137	1.69e-31
CRIP2	1.01e-35	0.64	0.601	0.254	2.66e-31
GPT2	1.37e-35	0.59	0.192	0.031	3.61e-31
PTPRF	1.97e-35	0.58	0.474	0.165	5.19e-31
ATF3	3.4e-35	0.61	0.766	0.404	8.98e-31
ID4	7.08e-35	0.74	0.55	0.223	1.87e-30
ATHL1	1.01e-34	1.02	0.306	0.08	2.67e-30
HID1	1.04e-34	0.56	0.192	0.032	2.75e-30
CRABP1	1.26e-34	0.42	0.117	0.01	3.32e-30
PPP1R16A	2.82e-34	0.62	0.351	0.101	7.44e-30
FKBP4	2.84e-34	0.62	0.423	0.143	7.48e-30
SLC25A29	2.96e-34	0.5	0.337	0.094	7.8e-30
MECOM	3.37e-34	0.74	0.271	0.063	8.87e-30
C1orf186	1.48e-33	0.77	0.285	0.071	3.9e-29
NR2F6	6.84e-33	0.67	0.364	0.115	1.8e-28
LINC00176	9.94e-33	0.72	0.175	0.028	2.62e-28
GAS5	1.06e-32	0.78	0.742	0.442	2.78e-28
STX18	1.11e-32	0.76	0.302	0.083	2.93e-28
CD9	1.93e-32	0.65	0.632	0.284	5.09e-28
PRSS8	5.52e-32	0.46	0.216	0.044	1.45e-27
IER5L	6.31e-32	0.6	0.378	0.121	1.66e-27
MLPH	6.55e-32	0.67	0.289	0.075	1.73e-27
KLF5	1.13e-31	0.7	0.385	0.126	2.98e-27
SLC39A4	8.58e-31	0.65	0.302	0.086	2.26e-26
PTGS1	1.15e-30	0.76	0.285	0.077	3.04e-26
RTKN	1.54e-30	0.37	0.189	0.035	4.06e-26
KRT7	2.84e-30	0.5	0.481	0.178	7.48e-26
RPLP0P2	8.98e-30	0.66	0.574	0.285	2.37e-25
C19orf33	1.76e-29	0.45	0.388	0.128	4.65e-25
ESR1	1.85e-29	0.65	0.275	0.075	4.87e-25
AP1M2	3.4e-29	0.44	0.247	0.061	8.96e-25
IP6K2	6.36e-29	0.75	0.416	0.156	1.68e-24
FGF18	9.29e-29	0.85	0.234	0.057	2.45e-24
RSRP1	9.4e-29	0.58	0.601	0.285	2.48e-24
KLK8	1.67e-28	0.62	0.313	0.094	4.41e-24
UGT2B7	6.06e-28	0.46	0.168	0.031	1.6e-23
KLK7	1.22e-27	0.9	0.254	0.068	3.22e-23
FARSA	2.21e-27	0.48	0.237	0.06	5.82e-23
SNHG1	3.39e-27	0.69	0.588	0.294	8.93e-23
DNAJB1	3.76e-27	0.52	0.845	0.538	9.92e-23
CLU	7.41e-27	0.52	0.687	0.359	1.95e-22
SNHG7	1.59e-26	0.44	0.471	0.191	4.18e-22
IFI27	1.61e-26	0.65	0.677	0.355	4.24e-22
ZNF503	1.89e-26	0.65	0.43	0.175	4.99e-22
SLC9A3R1	1.99e-26	0.53	0.378	0.135	5.23e-22
CDKN2A	9.3e-26	0.62	0.34	0.119	2.45e-21
CCNL1	9.34e-26	0.55	0.715	0.402	2.46e-21
ZSWIM4	9.39e-26	0.39	0.175	0.035	2.48e-21
JUP	2.36e-25	0.53	0.364	0.13	6.23e-21
LGR4	2.89e-25	0.44	0.22	0.056	7.61e-21
SNHG3	2.94e-25	0.66	0.43	0.175	7.75e-21
LSR	5.15e-25	0.46	0.313	0.101	1.36e-20
HMGA1	6.45e-25	0.56	0.399	0.156	1.7e-20
ESRP1	6.63e-25	0.57	0.241	0.066	1.75e-20
MTA1	8.12e-25	0.53	0.299	0.097	2.14e-20
COX6A1	1e-24	0.52	0.574	0.293	2.65e-20
CYC1	1.63e-24	0.42	0.45	0.192	4.3e-20
FGFRL1	1.72e-24	0.34	0.227	0.059	4.55e-20
HPN	1.81e-24	0.46	0.196	0.046	4.76e-20
SEMA3B	2.15e-24	0.83	0.302	0.1	5.67e-20
MRPL12	2.17e-24	0.47	0.292	0.097	5.73e-20
ABHD11	2.48e-24	0.45	0.247	0.07	6.53e-20
DSP	3.58e-24	0.52	0.254	0.075	9.44e-20
DOK7	3.78e-24	0.57	0.175	0.038	9.97e-20
USP53	5.24e-24	0.95	0.296	0.101	1.38e-19
EPS8L2	6.28e-24	0.65	0.258	0.078	1.66e-19
LGALS3BP	8.04e-24	0.56	0.639	0.346	2.12e-19
ENO1	8.06e-24	0.54	0.711	0.438	2.12e-19
IMPDH2	1.16e-23	0.47	0.457	0.2	3.05e-19
GADD45GIP1	1.26e-23	0.66	0.412	0.178	3.31e-19
DNASE2	1.46e-23	0.5	0.258	0.079	3.86e-19
BHLHE41	1.59e-23	0.79	0.32	0.113	4.19e-19
AKAP8L	1.71e-23	0.42	0.306	0.103	4.51e-19
AGRN	1.8e-23	0.48	0.371	0.141	4.75e-19
KIAA1551	1.81e-23	0.51	0.361	0.134	4.78e-19
SOX9	1.93e-23	0.69	0.196	0.048	5.09e-19
SRSF2	4.32e-23	0.57	0.742	0.475	1.14e-18
KLHL14	4.61e-23	0.43	0.127	0.021	1.22e-18
SRSF1	6.53e-23	0.6	0.409	0.174	1.72e-18
PKP3	6.82e-23	0.33	0.162	0.034	1.8e-18
NSUN5P2	9.3e-23	0.34	0.148	0.029	2.45e-18
MCL1	9.3e-23	0.58	0.842	0.573	2.45e-18
ARL16	1.18e-22	0.38	0.275	0.089	3.11e-18
DMKN	1.33e-22	0.72	0.354	0.138	3.52e-18
SDC4	1.62e-22	0.57	0.44	0.189	4.27e-18
LRIG1	1.97e-22	0.66	0.333	0.126	5.21e-18
CLDN7	3.46e-22	0.44	0.313	0.108	9.11e-18
GSTP1	3.61e-22	0.42	0.784	0.502	9.53e-18
TRAP1	3.81e-22	0.47	0.265	0.084	1.01e-17
NDUFB7	4.4e-22	0.63	0.464	0.222	1.16e-17
TMPRSS3	4.86e-22	0.41	0.216	0.059	1.28e-17
NOXA1	9.33e-22	0.28	0.172	0.04	2.46e-17
DDR1	1.04e-21	0.42	0.323	0.119	2.75e-17
NDUFB9	1.14e-21	0.69	0.512	0.263	3.01e-17
REC8	1.22e-21	0.66	0.282	0.096	3.23e-17
ATXN8OS	1.34e-21	0.28	0.182	0.045	3.52e-17
ALDOA	1.9e-21	0.49	0.732	0.478	5.01e-17
FZD3	2.87e-21	0.68	0.22	0.065	7.57e-17
NRBP2	3.69e-21	0.79	0.203	0.056	9.73e-17
EPOR	3.74e-21	0.57	0.165	0.038	9.85e-17
PHLDA2	4.24e-21	0.52	0.306	0.112	1.12e-16
ACTG1P20	4.29e-21	0.32	0.21	0.06	1.13e-16
CD81	4.42e-21	0.51	0.759	0.549	1.16e-16
SMIM22	6.29e-21	0.4	0.265	0.085	1.66e-16
ALKBH2	6.58e-21	0.37	0.144	0.03	1.73e-16
LAMA5	7.24e-21	0.57	0.402	0.17	1.91e-16
BAIAP2	7.28e-21	0.65	0.333	0.13	1.92e-16
TMEM261	9.15e-21	0.34	0.337	0.129	2.41e-16
TFAP2A	9.48e-21	0.44	0.12	0.021	2.5e-16
KRTCAP3	1.08e-20	0.55	0.196	0.054	2.84e-16
STXBP6	1.18e-20	0.45	0.148	0.032	3.12e-16
RND3	1.76e-20	0.72	0.378	0.16	4.64e-16
KLF10	1.78e-20	0.93	0.488	0.249	4.7e-16
OGT	1.88e-20	0.61	0.368	0.153	4.95e-16
KIAA1522	1.9e-20	0.37	0.302	0.111	5.01e-16
PRSS21	1.95e-20	0.32	0.117	0.021	5.14e-16
PCBD1	1.99e-20	0.45	0.361	0.148	5.24e-16
SYNGR2	2.08e-20	0.47	0.423	0.186	5.47e-16
TGIF2	2.43e-20	0.4	0.213	0.062	6.4e-16
BDH1	2.83e-20	0.4	0.148	0.032	7.46e-16
ILF3	2.88e-20	0.44	0.436	0.203	7.6e-16
HES6	3.01e-20	0.64	0.175	0.044	7.93e-16
GRB7	3.16e-20	0.64	0.203	0.058	8.33e-16
EGR1	3.22e-20	0.47	0.818	0.558	8.49e-16
PLXNB1	3.95e-20	0.63	0.34	0.136	1.04e-15
PART1	4.33e-20	0.51	0.141	0.03	1.14e-15
TMEM205	4.75e-20	0.56	0.412	0.19	1.25e-15
SLC25A25	4.9e-20	0.59	0.292	0.107	1.29e-15
LOC100132215	5.39e-20	0.44	0.639	0.373	1.42e-15
EIF4A2	1.1e-19	0.41	0.838	0.583	2.89e-15
XPO1	1.3e-19	0.6	0.426	0.198	3.43e-15
KCNJ3	1.7e-19	0.36	0.292	0.108	4.48e-15
CHD7	1.74e-19	0.43	0.203	0.058	4.59e-15
FAM69B	1.85e-19	0.29	0.148	0.034	4.87e-15
RAD23A	1.93e-19	0.46	0.388	0.172	5.08e-15
RPS18P9	1.97e-19	0.34	0.45	0.212	5.18e-15
WDR6	1.97e-19	0.5	0.33	0.132	5.19e-15
HDAC7	2.1e-19	0.43	0.333	0.134	5.55e-15
PRDX2	2.33e-19	0.36	0.306	0.117	6.13e-15
SNCG	2.55e-19	0.28	0.155	0.036	6.73e-15
B4GALNT4	2.56e-19	0.64	0.137	0.03	6.74e-15
PTGES2	2.75e-19	0.41	0.234	0.077	7.24e-15
ATP5G3	3.36e-19	0.55	0.553	0.308	8.86e-15
HOOK2	6.6e-19	0.5	0.165	0.043	1.74e-14
SYK	6.84e-19	0.46	0.196	0.056	1.8e-14
COX5B	7.74e-19	0.46	0.581	0.334	2.04e-14
FAM84B	9.99e-19	0.42	0.175	0.047	2.63e-14
DDX39A	1.05e-18	0.48	0.251	0.086	2.77e-14
LUC7L3	1.2e-18	0.54	0.423	0.204	3.16e-14
MIR5684	1.71e-18	0.33	0.244	0.082	4.52e-14
ZNF302	2.6e-18	0.36	0.598	0.341	6.85e-14
HSPA1B	2.71e-18	0.47	0.766	0.466	7.14e-14
KLK10	2.9e-18	0.53	0.23	0.076	7.65e-14
KLK6	2.95e-18	0.62	0.182	0.052	7.79e-14
HIST1H2BD	4.69e-18	0.46	0.179	0.05	1.24e-13
APH1A	4.91e-18	0.45	0.357	0.161	1.29e-13
MRPS7	5.15e-18	0.34	0.251	0.091	1.36e-13
LEMD1	5.23e-18	0.37	0.134	0.03	1.38e-13
WT1	5.28e-18	0.66	0.268	0.102	1.39e-13
HSPD1	6.95e-18	0.42	0.615	0.364	1.83e-13
EBP	7.03e-18	0.47	0.237	0.081	1.85e-13
ITPA	7.21e-18	0.43	0.306	0.124	1.9e-13
LETM1	7.43e-18	0.47	0.186	0.054	1.96e-13
NELFA	8.06e-18	0.4	0.196	0.059	2.12e-13
SCRIB	8.66e-18	0.55	0.237	0.083	2.28e-13
PUF60	9.12e-18	0.53	0.333	0.144	2.4e-13
CARM1	9.6e-18	0.38	0.186	0.054	2.53e-13
TM4SF1	1.03e-17	0.39	0.433	0.209	2.72e-13
COX6C	1.29e-17	0.64	0.481	0.268	3.39e-13
NUAK2	1.81e-17	0.65	0.23	0.079	4.76e-13
SAMD10	1.84e-17	0.41	0.103	0.019	4.85e-13
PRKX	1.91e-17	0.37	0.237	0.082	5.02e-13
RCN2	1.94e-17	0.45	0.416	0.205	5.1e-13
C2orf88	2e-17	0.55	0.196	0.059	5.26e-13
MEX3A	2.16e-17	0.46	0.124	0.027	5.68e-13
AIFM1	2.31e-17	0.43	0.179	0.052	6.09e-13
CDH1	2.32e-17	0.51	0.247	0.088	6.11e-13
SPINT1	3.43e-17	0.34	0.227	0.077	9.04e-13
ODC1	3.75e-17	0.51	0.522	0.278	9.89e-13
BTG3	3.79e-17	0.66	0.357	0.164	1e-12
RCC2	5.02e-17	0.32	0.313	0.127	1.32e-12
CMTM6	5.76e-17	0.51	0.474	0.261	1.52e-12
ITPKC	6.09e-17	0.56	0.203	0.065	1.61e-12
CCT3	6.28e-17	0.25	0.43	0.21	1.66e-12
CNPY2	7.33e-17	0.35	0.416	0.203	1.93e-12
TPD52L1	7.75e-17	0.57	0.213	0.072	2.04e-12
EFNA1	8.47e-17	0.42	0.275	0.106	2.23e-12
DOK5	9.18e-17	0.55	0.148	0.039	2.42e-12
CNKSR1	9.26e-17	0.41	0.103	0.019	2.44e-12
NPDC1	9.47e-17	0.33	0.296	0.12	2.5e-12
SNHG16	9.57e-17	0.46	0.402	0.2	2.52e-12
KLK5	1.9e-16	0.49	0.124	0.028	5.01e-12
ITGB4	2.05e-16	0.54	0.247	0.091	5.42e-12
CDK5RAP3	2.13e-16	0.44	0.333	0.148	5.62e-12
KIAA0907	2.24e-16	0.48	0.244	0.09	5.91e-12
SEPHS1	2.3e-16	0.34	0.213	0.073	6.07e-12
PGAM5	2.59e-16	0.42	0.162	0.045	6.84e-12
RASSF7	3.02e-16	0.46	0.282	0.112	7.96e-12
CELSR1	3.07e-16	0.36	0.151	0.04	8.08e-12
TCEB2	3.5e-16	0.4	0.581	0.346	9.24e-12
TSPAN3	4.74e-16	0.38	0.491	0.27	1.25e-11
MRPS26	5.31e-16	0.46	0.271	0.107	1.4e-11
FAM83H	5.68e-16	0.5	0.175	0.054	1.5e-11
SNHG19	6.01e-16	0.35	0.21	0.07	1.59e-11
ATAD3C	6.91e-16	0.29	0.117	0.026	1.82e-11
PHACTR4	8.54e-16	0.32	0.268	0.106	2.25e-11
MDH2	9.75e-16	0.4	0.419	0.217	2.57e-11
TPI1	1.15e-15	0.4	0.649	0.412	3.03e-11
RHPN2	1.17e-15	0.38	0.162	0.046	3.09e-11
LCN2	1.39e-15	0.4	0.313	0.129	3.66e-11
EMX2	1.49e-15	0.46	0.172	0.053	3.92e-11
SNHG8	1.54e-15	0.42	0.481	0.258	4.07e-11
ARC	1.85e-15	0.89	0.258	0.104	4.87e-11
HDGF	2.16e-15	0.46	0.409	0.209	5.7e-11
MFSD3	2.22e-15	0.35	0.127	0.031	5.86e-11
PKM	2.24e-15	0.35	0.595	0.364	5.9e-11
TOP1MT	2.37e-15	0.32	0.131	0.032	6.25e-11
PNPLA2	2.51e-15	0.39	0.254	0.099	6.62e-11
LCN12	2.7e-15	0.46	0.12	0.028	7.11e-11
VTCN1	2.71e-15	0.47	0.117	0.027	7.15e-11
HNRNPR	2.74e-15	0.51	0.378	0.186	7.22e-11
RRP1	2.77e-15	0.26	0.155	0.044	7.3e-11
RGL3	3.31e-15	0.38	0.162	0.048	8.72e-11
SNHG17	3.58e-15	0.34	0.192	0.063	9.44e-11
NOLC1	3.71e-15	0.42	0.309	0.137	9.77e-11
SRRM2	3.77e-15	0.32	0.57	0.32	9.94e-11
CALR	3.82e-15	0.47	0.698	0.523	1.01e-10
DHRS3	3.99e-15	0.48	0.361	0.172	1.05e-10
HSPB1	4.32e-15	0.4	0.787	0.53	1.14e-10
CXADR	4.43e-15	0.42	0.21	0.074	1.17e-10
TXNL4A	4.57e-15	0.38	0.351	0.164	1.21e-10
CRACR2B	4.89e-15	0.36	0.127	0.032	1.29e-10
MYC	4.94e-15	0.44	0.361	0.172	1.3e-10
NCL	4.94e-15	0.4	0.581	0.351	1.3e-10
TRAF4	4.95e-15	0.43	0.237	0.089	1.3e-10
TOB1	5.43e-15	0.49	0.56	0.342	1.43e-10
GIPC1	5.45e-15	0.31	0.282	0.118	1.44e-10
TMEM147	5.54e-15	0.46	0.354	0.172	1.46e-10
NME1	5.76e-15	0.45	0.316	0.145	1.52e-10
PERP	5.82e-15	0.29	0.361	0.165	1.54e-10
EIF3B	6.67e-15	0.37	0.333	0.153	1.76e-10
JUN	7.16e-15	0.3	0.883	0.653	1.89e-10
CUTA	7.56e-15	0.4	0.515	0.299	1.99e-10
MROH6	7.82e-15	0.38	0.131	0.034	2.06e-10
CCNL2	7.84e-15	0.31	0.364	0.174	2.07e-10
LLGL2	8.13e-15	0.33	0.234	0.086	2.14e-10
LYPD6B	8.36e-15	0.49	0.155	0.046	2.21e-10
GAS6	9.07e-15	0.37	0.471	0.254	2.39e-10
RPLP0	9.28e-15	0.38	0.79	0.646	2.45e-10
SLC45A4	9.3e-15	0.42	0.158	0.047	2.45e-10
TNFRSF12A	1.04e-14	0.43	0.296	0.129	2.75e-10
WDR83OS	1.04e-14	0.38	0.519	0.312	2.75e-10
MPZL2	1.2e-14	0.33	0.192	0.065	3.16e-10
C19orf53	1.24e-14	0.44	0.467	0.268	3.28e-10
EPS8L1	1.52e-14	0.54	0.213	0.079	4.02e-10
TM7SF2	1.55e-14	0.26	0.168	0.052	4.1e-10
LSM4	1.67e-14	0.47	0.289	0.128	4.41e-10
ATXN2L	1.67e-14	0.52	0.289	0.126	4.41e-10
PFKL	1.72e-14	0.46	0.316	0.146	4.54e-10
TMEM265	2.13e-14	0.39	0.134	0.036	5.62e-10
PEBP1	2.25e-14	0.29	0.598	0.366	5.92e-10
CAPN1	2.33e-14	0.42	0.292	0.129	6.14e-10
OVOL1	2.58e-14	0.44	0.134	0.036	6.79e-10
CPSF3L	2.59e-14	0.41	0.265	0.108	6.82e-10
RBM39	2.68e-14	0.59	0.598	0.379	7.08e-10
RIPK4	2.7e-14	0.42	0.165	0.052	7.13e-10
OCIAD2	3.14e-14	0.46	0.289	0.124	8.28e-10
WDR34	3.24e-14	0.4	0.22	0.083	8.53e-10
FAM195B	3.54e-14	0.29	0.326	0.152	9.34e-10
AHCY	3.66e-14	0.34	0.296	0.131	9.66e-10
NUDT16L1	3.77e-14	0.38	0.175	0.058	9.93e-10
FAM171A1	3.83e-14	0.43	0.162	0.051	1.01e-09
UBE2H	4.37e-14	0.42	0.326	0.154	1.15e-09
FUS	4.51e-14	0.31	0.605	0.375	1.19e-09
HNRNPH1	4.78e-14	0.33	0.636	0.402	1.26e-09
ANKZF1	5.3e-14	0.36	0.158	0.049	1.4e-09
SLITRK4	5.87e-14	0.32	0.371	0.182	1.55e-09
MYEF2	5.96e-14	0.5	0.151	0.046	1.57e-09
MCM7	6.2e-14	0.38	0.247	0.101	1.64e-09
AFMID	6.24e-14	0.37	0.182	0.062	1.64e-09
AHDC1	6.87e-14	0.37	0.165	0.053	1.81e-09
CP	7.28e-14	0.6	0.247	0.099	1.92e-09
ETV4	7.49e-14	0.35	0.137	0.039	1.97e-09
SFN	7.87e-14	0.3	0.124	0.032	2.08e-09
FGFR2	8.77e-14	0.28	0.162	0.051	2.31e-09
SLAIN1	1e-13	0.36	0.11	0.027	2.64e-09
LYPD1	1.09e-13	0.63	0.186	0.066	2.87e-09
SH3GLB2	1.12e-13	0.38	0.22	0.086	2.95e-09
MUC5B	1.16e-13	0.69	0.144	0.043	3.06e-09
CGN	1.2e-13	0.63	0.162	0.052	3.16e-09
UBL5	1.21e-13	0.41	0.481	0.282	3.2e-09
ATN1	1.39e-13	0.36	0.351	0.172	3.67e-09
KRTCAP2	1.52e-13	0.5	0.495	0.294	4.01e-09
SNHG12	1.54e-13	0.62	0.361	0.183	4.07e-09
GJB1	1.56e-13	0.26	0.107	0.025	4.11e-09
FOS	1.72e-13	0.32	0.955	0.797	4.54e-09
C21orf33	1.86e-13	0.31	0.216	0.084	4.91e-09
TMOD1	1.91e-13	0.31	0.186	0.064	5.04e-09
CMTM7	1.93e-13	0.49	0.268	0.115	5.1e-09
MLST8	1.99e-13	0.29	0.151	0.047	5.24e-09
KRT17	2.1e-13	0.77	0.216	0.084	5.53e-09
FGFR3	2.16e-13	0.48	0.103	0.024	5.71e-09
EFTUD2	2.48e-13	0.28	0.206	0.077	6.54e-09
MRPL33	2.66e-13	0.5	0.302	0.145	7.02e-09
SLC3A2	2.68e-13	0.43	0.402	0.217	7.06e-09
SUN1	2.75e-13	0.33	0.282	0.125	7.24e-09
IGF2BP2	2.86e-13	0.59	0.179	0.063	7.54e-09
ECHS1	3.03e-13	0.38	0.316	0.151	8e-09
KCTD1	3.42e-13	0.31	0.134	0.039	9.01e-09
TUFM	3.47e-13	0.38	0.385	0.203	9.15e-09
SH2B1	3.48e-13	0.41	0.189	0.068	9.17e-09
EPHA2	3.53e-13	0.54	0.216	0.084	9.31e-09
CPSF1	3.6e-13	0.47	0.223	0.089	9.5e-09
GALE	3.68e-13	0.37	0.162	0.053	9.71e-09
EMX2OS	3.76e-13	0.32	0.137	0.04	9.92e-09
METTL12	4.28e-13	0.4	0.127	0.035	1.13e-08
MARCKSL1	4.48e-13	0.31	0.43	0.227	1.18e-08
TMC4	4.57e-13	0.44	0.192	0.07	1.21e-08
LHX1	4.58e-13	0.39	0.103	0.025	1.21e-08
DANCR	5.07e-13	0.36	0.299	0.138	1.34e-08
SLC7A5P2	6.74e-13	0.31	0.151	0.048	1.78e-08
ATAT1	7.04e-13	0.46	0.107	0.027	1.86e-08
KDM2A	7.18e-13	0.34	0.368	0.188	1.89e-08
MIR17HG	8.63e-13	0.33	0.137	0.041	2.28e-08
FBXO21	8.69e-13	0.48	0.306	0.147	2.29e-08
PDCD5	9.05e-13	0.37	0.34	0.171	2.38e-08
CTNNA1	9.69e-13	0.37	0.385	0.203	2.56e-08
ANKRD65	9.92e-13	0.3	0.144	0.045	2.62e-08
ANP32A	9.99e-13	0.43	0.206	0.08	2.63e-08
VASN	1.02e-12	0.49	0.258	0.114	2.69e-08
SQSTM1	1.03e-12	0.37	0.605	0.38	2.7e-08
ZFAS1	1.04e-12	0.4	0.636	0.426	2.73e-08
ATP5C1	1.05e-12	0.54	0.419	0.24	2.77e-08
ERBB3	1.06e-12	0.54	0.175	0.063	2.78e-08
RPRD2	1.11e-12	0.34	0.192	0.071	2.93e-08
C6orf132	1.17e-12	0.34	0.151	0.048	3.08e-08
BUD31	1.17e-12	0.39	0.347	0.176	3.1e-08
SNHG6	1.21e-12	0.36	0.564	0.368	3.19e-08
AZIN1	1.35e-12	0.59	0.364	0.194	3.57e-08
MARCH6	1.37e-12	0.38	0.399	0.214	3.61e-08
GMPR	1.39e-12	0.34	0.137	0.042	3.67e-08
ITM2C	1.48e-12	0.42	0.34	0.169	3.89e-08
NSUN5P1	1.52e-12	0.31	0.134	0.04	4e-08
CHI3L1	1.62e-12	0.46	0.158	0.053	4.26e-08
SUSD3	1.64e-12	0.43	0.196	0.075	4.33e-08
HIST1H2BK	1.68e-12	0.41	0.302	0.141	4.44e-08
ATP5B	1.76e-12	0.36	0.564	0.373	4.64e-08
ILVBL	1.85e-12	0.44	0.196	0.076	4.87e-08
CHERP	1.9e-12	0.32	0.165	0.057	5.01e-08
GFM2	2.25e-12	0.27	0.11	0.029	5.92e-08
PRKCI	2.35e-12	0.37	0.21	0.084	6.19e-08
ACTG1	2.36e-12	0.3	0.873	0.699	6.22e-08
IFITM3	2.6e-12	0.29	0.814	0.56	6.86e-08
PIP5K1A	2.9e-12	0.51	0.168	0.059	7.63e-08
ING1	3.02e-12	0.39	0.261	0.118	7.97e-08
ZNF83	3.03e-12	0.53	0.234	0.101	8e-08
SIAH1	3.2e-12	0.38	0.172	0.062	8.43e-08
SIGIRR	3.24e-12	0.4	0.241	0.102	8.53e-08
SEPT9	3.33e-12	0.28	0.371	0.196	8.77e-08
ITIH5	3.78e-12	0.29	0.12	0.034	9.96e-08
KCNQ1OT1	3.8e-12	0.38	0.237	0.098	1e-07
BRD2	3.9e-12	0.35	0.591	0.381	1.03e-07
RPSAP58	4.64e-12	0.28	0.649	0.44	1.22e-07
JUND	4.76e-12	0.33	0.794	0.604	1.25e-07
MYL6	5.03e-12	0.26	0.849	0.691	1.33e-07
COX5A	5.1e-12	0.32	0.405	0.223	1.34e-07
MGST2	5.32e-12	0.25	0.192	0.075	1.4e-07
RBM47	5.55e-12	0.39	0.227	0.095	1.46e-07
SLC5A3	5.57e-12	0.41	0.244	0.107	1.47e-07
NPAS3	5.66e-12	0.42	0.12	0.035	1.49e-07
AURKAIP1	5.81e-12	0.34	0.344	0.18	1.53e-07
DHCR24	6.01e-12	0.34	0.254	0.111	1.59e-07
ATP5J2	6.19e-12	0.32	0.326	0.165	1.63e-07
SDHB	6.26e-12	0.43	0.296	0.142	1.65e-07
UQCRB	6.46e-12	0.41	0.447	0.261	1.7e-07
VEGFA	6.53e-12	0.41	0.395	0.213	1.72e-07
BCL9	6.74e-12	0.3	0.11	0.03	1.78e-07
ZNF664	6.83e-12	0.29	0.268	0.124	1.8e-07
MRI1	7.31e-12	0.39	0.158	0.055	1.93e-07
PSMB7	7.69e-12	0.34	0.375	0.201	2.03e-07
SEPHS2	8.25e-12	0.31	0.199	0.079	2.18e-07
HSP90AB1	8.75e-12	0.3	0.838	0.661	2.31e-07
MTRNR2L1	9.28e-12	0.42	0.21	0.084	2.45e-07
CSTF3	9.65e-12	0.38	0.165	0.059	2.54e-07
PARD6B	1.09e-11	0.45	0.134	0.043	2.87e-07
PEG10	1.15e-11	0.35	0.223	0.093	3.03e-07
POLG2	1.16e-11	0.51	0.203	0.083	3.06e-07
OXLD1	1.27e-11	0.26	0.162	0.057	3.35e-07
LONP2	1.28e-11	0.3	0.158	0.055	3.37e-07
NOP58	1.3e-11	0.3	0.351	0.178	3.41e-07
LACTB2	1.36e-11	0.52	0.162	0.058	3.57e-07
MAL	1.41e-11	0.4	0.103	0.027	3.71e-07
LIMK2	1.44e-11	0.38	0.244	0.109	3.8e-07
UCKL1	1.49e-11	0.37	0.179	0.068	3.93e-07
TUFT1	1.54e-11	0.39	0.168	0.063	4.07e-07
FDPS	1.63e-11	0.44	0.268	0.125	4.3e-07
DCXR	1.64e-11	0.26	0.241	0.105	4.33e-07
PVRL2	1.81e-11	0.34	0.275	0.13	4.76e-07
CDC42EP4	1.82e-11	0.41	0.265	0.122	4.81e-07
PPP1R14B	1.91e-11	0.27	0.323	0.166	5.05e-07
SLC25A38	1.95e-11	0.42	0.182	0.07	5.13e-07
RPL7	2.23e-11	0.31	0.718	0.539	5.87e-07
SETD5	2.28e-11	0.44	0.302	0.148	6e-07
TMEM41A	2.34e-11	0.49	0.206	0.085	6.18e-07
MLLT4	2.52e-11	0.54	0.309	0.159	6.65e-07
TIA1	2.54e-11	0.49	0.323	0.166	6.69e-07
SLC22A18	2.73e-11	0.27	0.113	0.033	7.21e-07
NOP56	2.98e-11	0.25	0.34	0.176	7.86e-07
TSTD1	3e-11	0.25	0.313	0.15	7.91e-07
TRMT1	3.18e-11	0.27	0.141	0.047	8.39e-07
DUS1L	3.28e-11	0.44	0.251	0.116	8.65e-07
TFAP2C	3.31e-11	0.34	0.107	0.03	8.74e-07
SLC25A37	3.51e-11	0.32	0.354	0.186	9.26e-07
HDAC6	3.69e-11	0.4	0.137	0.045	9.73e-07
BANF1	3.75e-11	0.33	0.258	0.12	9.88e-07
RPL34	3.8e-11	0.27	0.797	0.636	1e-06
CCDC130	3.95e-11	0.26	0.158	0.057	1.04e-06
BCAT1	4.26e-11	0.6	0.285	0.142	1.12e-06
PAICS	4.32e-11	0.38	0.234	0.105	1.14e-06
SETDB1	4.55e-11	0.38	0.144	0.05	1.2e-06
RBM17	4.69e-11	0.3	0.323	0.168	1.24e-06
ARF4	4.77e-11	0.46	0.498	0.312	1.26e-06
REPIN1	4.79e-11	0.51	0.237	0.108	1.26e-06
MRPS2	5.01e-11	0.3	0.182	0.072	1.32e-06
CYHR1	5.01e-11	0.52	0.182	0.073	1.32e-06
SPIN1	5.46e-11	0.58	0.296	0.151	1.44e-06
MRPS33	5.52e-11	0.34	0.168	0.064	1.45e-06
NHP2	5.81e-11	0.31	0.326	0.169	1.53e-06
FPGS	6.14e-11	0.34	0.189	0.075	1.62e-06
NDUFS6	6.14e-11	0.32	0.354	0.194	1.62e-06
SH3YL1	6.4e-11	0.4	0.23	0.102	1.69e-06
LOC100507577	6.42e-11	0.37	0.162	0.059	1.69e-06
STX10	7.14e-11	0.28	0.203	0.085	1.88e-06
UNG	7.18e-11	0.28	0.103	0.029	1.89e-06
RBBP7	7.55e-11	0.42	0.316	0.165	1.99e-06
DLG3	8.4e-11	0.34	0.127	0.041	2.22e-06
ERBB2	8.73e-11	0.35	0.213	0.092	2.3e-06
INF2	8.76e-11	0.4	0.254	0.119	2.31e-06
MRPL3	9.6e-11	0.58	0.271	0.133	2.53e-06
CFB	9.79e-11	0.31	0.306	0.152	2.58e-06
NT5C	1.01e-10	0.29	0.234	0.105	2.66e-06
POLR2H	1.13e-10	0.47	0.296	0.152	2.97e-06
CD151	1.14e-10	0.39	0.423	0.246	3e-06
HNRNPDL	1.2e-10	0.26	0.591	0.392	3.18e-06
SERTAD3	1.21e-10	0.36	0.151	0.055	3.2e-06
C16orf13	1.27e-10	0.33	0.302	0.154	3.35e-06
NDUFA7	1.32e-10	0.37	0.278	0.14	3.49e-06
GPRC5C	1.35e-10	0.33	0.182	0.074	3.56e-06
NDUFV1	1.38e-10	0.3	0.33	0.172	3.65e-06
PRDX6	1.46e-10	0.27	0.584	0.372	3.85e-06
DCAF8	1.69e-10	0.37	0.227	0.102	4.46e-06
RAB3IP	1.82e-10	0.35	0.134	0.046	4.79e-06
AUP1	1.88e-10	0.29	0.302	0.156	4.95e-06
SLC44A2	2.05e-10	0.39	0.275	0.136	5.41e-06
C19orf48	2.06e-10	0.33	0.168	0.065	5.43e-06
ATP5I	2.18e-10	0.41	0.344	0.191	5.76e-06
ZMYND8	2.32e-10	0.34	0.258	0.124	6.12e-06
CUEDC1	2.35e-10	0.46	0.172	0.068	6.19e-06
CCND1	2.43e-10	0.45	0.258	0.125	6.41e-06
RBCK1	2.45e-10	0.28	0.206	0.089	6.46e-06
PNN	2.53e-10	0.29	0.326	0.175	6.68e-06
COX8A	2.55e-10	0.26	0.584	0.386	6.73e-06
RAB25	2.56e-10	0.31	0.141	0.049	6.76e-06
PRMT3	2.81e-10	0.32	0.117	0.037	7.4e-06
CTBP2	3.08e-10	0.26	0.247	0.118	8.12e-06
TUBA1C	3.42e-10	0.47	0.395	0.235	9.02e-06
JUNB	3.78e-10	0.27	0.818	0.683	9.95e-06
MRPS34	3.9e-10	0.32	0.216	0.097	1.03e-05
PPP4C	3.92e-10	0.4	0.268	0.134	1.03e-05
LMO4	4.31e-10	0.26	0.357	0.199	1.14e-05
PNKD	4.37e-10	0.27	0.313	0.167	1.15e-05
RAB17	4.56e-10	0.25	0.113	0.035	1.2e-05
ANAPC11	5.11e-10	0.34	0.381	0.226	1.35e-05
MRPL15	5.13e-10	0.28	0.189	0.081	1.35e-05
NOC2L	5.17e-10	0.39	0.172	0.07	1.36e-05
UBE2G2	5.3e-10	0.54	0.265	0.13	1.4e-05
CCT5	5.54e-10	0.33	0.33	0.175	1.46e-05
MCCC2	5.69e-10	0.42	0.168	0.067	1.5e-05
DCAF13	5.89e-10	0.33	0.172	0.07	1.55e-05
CCDC14	6.66e-10	0.38	0.172	0.07	1.76e-05
WBP2	6.69e-10	0.31	0.299	0.154	1.76e-05
C19orf43	6.85e-10	0.32	0.505	0.336	1.81e-05
ACP1	7.05e-10	0.31	0.309	0.162	1.86e-05
TRIB1	7.07e-10	0.39	0.309	0.163	1.86e-05
THAP4	7.1e-10	0.26	0.148	0.054	1.87e-05
DSG2	8.09e-10	0.34	0.199	0.088	2.13e-05
MYO5C	8.32e-10	0.4	0.137	0.049	2.19e-05
DDX54	8.71e-10	0.32	0.196	0.084	2.3e-05
KIFC2	8.84e-10	0.49	0.103	0.031	2.33e-05
RPL29	9.64e-10	0.27	0.763	0.613	2.54e-05
FAM213B	9.88e-10	0.38	0.127	0.044	2.61e-05
TJP2	1.03e-09	0.45	0.196	0.086	2.72e-05
EPB41L5	1.08e-09	0.26	0.12	0.04	2.83e-05
DEPTOR	1.14e-09	0.44	0.172	0.072	3e-05
RPS24	1.18e-09	0.28	0.759	0.617	3.12e-05
CLCF1	1.19e-09	0.33	0.131	0.047	3.13e-05
FMR1	1.2e-09	0.37	0.234	0.111	3.15e-05
NDUFA8	1.25e-09	0.26	0.216	0.098	3.29e-05
ATXN2	1.27e-09	0.39	0.189	0.082	3.35e-05
GNG5	1.38e-09	0.43	0.43	0.268	3.64e-05
THAP9-AS1	1.44e-09	0.37	0.23	0.111	3.79e-05
SLBP	1.46e-09	0.34	0.23	0.109	3.85e-05
SMIM19	1.55e-09	0.33	0.234	0.114	4.09e-05
SELENBP1	1.58e-09	0.26	0.223	0.103	4.15e-05
NOL4L	1.68e-09	0.36	0.131	0.047	4.42e-05
DHPS	1.76e-09	0.26	0.189	0.081	4.64e-05
VPS28	1.88e-09	0.33	0.402	0.245	4.96e-05
ANAPC5	1.94e-09	0.37	0.289	0.154	5.11e-05
C4orf48	1.94e-09	0.34	0.251	0.127	5.13e-05
ARGLU1	1.95e-09	0.29	0.426	0.263	5.14e-05
GRHPR	1.95e-09	0.32	0.258	0.13	5.14e-05
SMARCA4	1.99e-09	0.27	0.271	0.14	5.25e-05
TSTA3	2.07e-09	0.29	0.216	0.101	5.46e-05
SNRNP200	2.09e-09	0.29	0.296	0.154	5.51e-05
BCLAF1	2.17e-09	0.36	0.316	0.171	5.73e-05
C11orf31	2.26e-09	0.26	0.45	0.281	5.97e-05
FLNB	2.3e-09	0.28	0.223	0.106	6.07e-05
DCTPP1	2.38e-09	0.34	0.172	0.072	6.27e-05
BRPF1	2.38e-09	0.3	0.117	0.04	6.28e-05
RPS14P3	2.43e-09	0.31	0.701	0.579	6.42e-05
ILF2	2.46e-09	0.33	0.333	0.189	6.5e-05
RHPN1	2.63e-09	0.34	0.158	0.063	6.94e-05
PRAME	2.66e-09	0.37	0.148	0.057	7.02e-05
RNASET2	2.71e-09	0.33	0.399	0.231	7.15e-05
PABPC4	2.74e-09	0.27	0.361	0.209	7.21e-05
LZTS3	2.74e-09	0.38	0.137	0.052	7.23e-05
SLC25A5	2.81e-09	0.3	0.471	0.299	7.4e-05
LY6E	2.88e-09	0.28	0.381	0.23	7.6e-05
ESRRA	2.89e-09	0.27	0.137	0.051	7.63e-05
EPPK1	2.91e-09	0.33	0.117	0.04	7.67e-05
CD47	2.93e-09	0.35	0.381	0.226	7.72e-05
PABPC3	2.97e-09	0.31	0.216	0.104	7.83e-05
CDR2L	3.01e-09	0.28	0.134	0.05	7.95e-05
NEO1	3.44e-09	0.32	0.137	0.052	9.07e-05
LONRF2	3.44e-09	0.6	0.141	0.053	9.08e-05
RARG	3.75e-09	0.27	0.151	0.06	9.88e-05
KAZN	3.95e-09	0.3	0.148	0.058	0.000104
ABCD4	4.07e-09	0.55	0.155	0.063	0.000107
TBC1D8	4.11e-09	0.31	0.137	0.052	0.000108
MARK2	4.16e-09	0.6	0.134	0.05	0.00011
MCM2	4.62e-09	0.32	0.11	0.037	0.000122
CCT2	4.62e-09	0.32	0.285	0.154	0.000122
PPRC1	4.66e-09	0.37	0.162	0.067	0.000123
ARHGAP26	4.69e-09	0.41	0.148	0.058	0.000124
TEX264	4.75e-09	0.32	0.196	0.087	0.000125
SGPL1	4.9e-09	0.37	0.216	0.104	0.000129
UBA1	5.02e-09	0.31	0.412	0.258	0.000132
TIMM13	5.11e-09	0.37	0.285	0.155	0.000135
TIMM44	5.22e-09	0.51	0.127	0.047	0.000138
HMGN1	5.31e-09	0.26	0.361	0.21	0.00014
CCDC146	5.66e-09	0.26	0.155	0.062	0.000149
SUPV3L1	6.09e-09	0.31	0.107	0.035	0.000161
SNRNP70	6.23e-09	0.31	0.337	0.191	0.000164
ATP1A1	6.57e-09	0.3	0.426	0.27	0.000173
ZNF395	6.96e-09	0.3	0.22	0.105	0.000183
NACA2	7.12e-09	0.26	0.46	0.298	0.000188
CSAD	7.42e-09	0.32	0.182	0.08	0.000196
NOTCH2NL	7.49e-09	0.3	0.172	0.075	0.000198
PHF14	7.5e-09	0.39	0.189	0.085	0.000198
TRPS1	7.6e-09	0.32	0.172	0.074	0.0002
TRIP6	7.75e-09	0.37	0.275	0.147	0.000204
MBOAT1	8.16e-09	0.31	0.165	0.07	0.000215
INTS3	8.2e-09	0.46	0.165	0.07	0.000216
ATP8B1	8.56e-09	0.49	0.103	0.034	0.000226
GPS1	8.86e-09	0.32	0.206	0.097	0.000233
SLC50A1	9.93e-09	0.34	0.151	0.062	0.000262
RERE	9.94e-09	0.27	0.223	0.108	0.000262
NAA25	9.95e-09	0.29	0.137	0.054	0.000262
FRMD4B	1.03e-08	0.34	0.158	0.066	0.00027
SLC25A6	1.03e-08	0.29	0.619	0.454	0.000271
NDUFA4	1.06e-08	0.25	0.457	0.289	0.00028
NSUN2	1.06e-08	0.31	0.179	0.078	0.00028
HM13	1.08e-08	0.27	0.265	0.139	0.000286
PAFAH1B3	1.13e-08	0.32	0.131	0.049	0.000297
GTF3C2	1.17e-08	0.38	0.162	0.068	0.000308
TMPRSS4	1.22e-08	0.32	0.141	0.055	0.000323
CAD	1.24e-08	0.29	0.12	0.044	0.000326
NCBP2	1.26e-08	0.34	0.22	0.106	0.000331
SLC27A3	1.3e-08	0.35	0.107	0.036	0.000342
SORL1	1.32e-08	0.35	0.282	0.151	0.000349
C7orf73	1.41e-08	0.29	0.278	0.15	0.000372
WBSCR22	1.55e-08	0.37	0.292	0.159	0.000408
SRSF11	1.59e-08	0.27	0.433	0.277	0.00042
GBA2	1.6e-08	0.3	0.134	0.052	0.000421
P4HTM	1.68e-08	0.32	0.199	0.093	0.000442
CEP95	1.77e-08	0.38	0.165	0.071	0.000466
PCGF3	1.85e-08	0.34	0.148	0.061	0.000487
BZW2	1.9e-08	0.38	0.199	0.095	0.000501
DTYMK	1.99e-08	0.33	0.117	0.043	0.000524
SLC35F2	2.01e-08	0.38	0.107	0.037	0.000529
IKBKB	2.12e-08	0.32	0.151	0.062	0.000558
ZKSCAN1	2.16e-08	0.31	0.271	0.145	0.000569
NFIX	2.24e-08	0.29	0.203	0.097	0.000591
IFRD1	2.3e-08	0.34	0.357	0.21	0.000606
PTMS	2.39e-08	0.26	0.254	0.134	0.00063
PODXL	2.5e-08	0.32	0.196	0.092	0.000658
KLK11	2.61e-08	0.46	0.155	0.066	0.000687
FNTA	2.82e-08	0.32	0.234	0.12	0.000745
RCOR3	2.86e-08	0.32	0.172	0.076	0.000754
AMOTL2	2.93e-08	0.33	0.241	0.124	0.000771
RSL1D1	3.08e-08	0.27	0.285	0.155	0.000813
DVL1	3.16e-08	0.31	0.158	0.068	0.000833
BACE2	3.2e-08	0.26	0.203	0.097	0.000843
BAG1	3.24e-08	0.37	0.244	0.13	0.000854
POLR2L	3.25e-08	0.29	0.412	0.261	0.000856
VMP1	3.31e-08	0.4	0.357	0.214	0.000873
SRSF6	3.52e-08	0.28	0.375	0.228	0.000928
ZNF721	3.55e-08	0.51	0.127	0.049	0.000936
PGD	3.63e-08	0.32	0.179	0.081	0.000956
NCOA7	3.66e-08	0.47	0.268	0.148	0.000965
CCDC6	3.72e-08	0.31	0.162	0.071	0.00098
ALDH7A1	3.84e-08	0.34	0.186	0.086	0.00101
BCAT2	3.89e-08	0.26	0.134	0.053	0.00103
C8orf59	4e-08	0.33	0.254	0.135	0.00106
SOX4	4.03e-08	0.43	0.402	0.252	0.00106
BCL3	4.25e-08	0.36	0.237	0.124	0.00112
LRRC75A-AS1	4.46e-08	0.25	0.564	0.382	0.00118
TRMT11	4.61e-08	0.29	0.103	0.036	0.00122
VPS35	4.62e-08	0.31	0.223	0.114	0.00122
QARS	5.02e-08	0.41	0.282	0.155	0.00132
NBN	5.2e-08	0.28	0.158	0.068	0.00137
OLA1	5.21e-08	0.29	0.192	0.091	0.00137
SHARPIN	5.24e-08	0.27	0.199	0.097	0.00138
ATP5G1	5.24e-08	0.33	0.282	0.159	0.00138
PRPF40A	5.49e-08	0.29	0.254	0.137	0.00145
DARS	5.61e-08	0.36	0.333	0.195	0.00148
LARP1	6.17e-08	0.36	0.33	0.196	0.00163
SIPA1L1	6.42e-08	0.47	0.162	0.072	0.00169
MRPS35	6.83e-08	0.29	0.165	0.074	0.0018
ADI1	7.32e-08	0.29	0.265	0.145	0.00193
THSD4	7.53e-08	0.61	0.148	0.064	0.00198
B4GALT5	7.77e-08	0.4	0.199	0.099	0.00205
GOT2	8.3e-08	0.27	0.141	0.059	0.00219
POP5	8.68e-08	0.26	0.151	0.066	0.00229
ZNF516	8.69e-08	0.32	0.134	0.055	0.00229
CPSF6	8.72e-08	0.3	0.175	0.08	0.0023
GATAD1	9.11e-08	0.4	0.254	0.137	0.0024
HSBP1L1	9.18e-08	0.27	0.155	0.068	0.00242
ASAP2	9.23e-08	0.31	0.144	0.062	0.00243
MAGED1	9.57e-08	0.27	0.289	0.16	0.00252
PDHA1	1.04e-07	0.48	0.189	0.092	0.00275
HN1	1.05e-07	0.27	0.278	0.154	0.00276
TMEM9	1.05e-07	0.27	0.241	0.128	0.00277
PRPSAP1	1.06e-07	0.27	0.124	0.049	0.00279
CCDC50	1.08e-07	0.53	0.237	0.129	0.00284
FAM162A	1.26e-07	0.29	0.251	0.136	0.00331
CCDC47	1.32e-07	0.32	0.223	0.116	0.00349
TCERG1	1.34e-07	0.4	0.182	0.087	0.00354
NOL11	1.41e-07	0.25	0.134	0.055	0.00373
LRPPRC	1.42e-07	0.29	0.213	0.108	0.00375
SRSF9	1.46e-07	0.28	0.34	0.208	0.00384
IRF1	1.47e-07	0.34	0.416	0.272	0.00387
SCGB1D2	1.56e-07	0.35	0.107	0.039	0.0041
DDRGK1	1.6e-07	0.39	0.182	0.088	0.00422
PCBP2	1.63e-07	0.28	0.529	0.37	0.0043
GRINA	1.66e-07	0.27	0.333	0.204	0.00438
NUP107	1.7e-07	0.39	0.117	0.046	0.00448
AFG3L2	1.79e-07	0.31	0.162	0.073	0.00471
MAFF	2.2e-07	0.36	0.351	0.213	0.00581
ZNF195	2.25e-07	0.37	0.124	0.05	0.00595
COL18A1	2.27e-07	0.34	0.474	0.323	0.00598
CITED4	2.33e-07	0.31	0.182	0.087	0.00613
LRBA	2.48e-07	0.26	0.103	0.038	0.00655
NOB1	2.59e-07	0.25	0.155	0.071	0.00684
THEM6	2.74e-07	0.38	0.137	0.059	0.00723
PDCD6	2.9e-07	0.36	0.299	0.176	0.00764
TRA2A	3.2e-07	0.25	0.285	0.167	0.00844
RNF10	3.35e-07	0.26	0.223	0.119	0.00884
MRPS5	3.56e-07	0.32	0.168	0.08	0.00939
AAMP	3.63e-07	0.29	0.22	0.116	0.00958
CDK16	3.64e-07	0.34	0.155	0.071	0.0096
ST14	3.82e-07	0.4	0.196	0.099	0.0101
NDUFA10	3.95e-07	0.33	0.241	0.132	0.0104
MINOS1	4.04e-07	0.29	0.33	0.201	0.0107
AKAP17A	4.14e-07	0.3	0.168	0.08	0.0109
WHSC1	4.19e-07	0.26	0.117	0.046	0.0111
HS6ST1	4.33e-07	0.34	0.144	0.065	0.0114
OTUD6B-AS1	4.49e-07	0.27	0.12	0.049	0.0118
U2SURP	4.49e-07	0.29	0.244	0.135	0.0118
ZRANB2	4.52e-07	0.28	0.227	0.123	0.0119
EIF3M	4.68e-07	0.37	0.351	0.226	0.0124
ARID1A	4.94e-07	0.26	0.213	0.111	0.013
NXF1	4.95e-07	0.42	0.381	0.249	0.013
CDKN1C	5.42e-07	0.28	0.333	0.202	0.0143
STRA13	5.52e-07	0.4	0.175	0.088	0.0146
PDXDC1	5.53e-07	0.28	0.162	0.076	0.0146
ZC3H14	5.68e-07	0.44	0.175	0.087	0.015
CEP170B	5.84e-07	0.33	0.113	0.046	0.0154
PAN2	5.95e-07	0.33	0.12	0.05	0.0157
PLXNB2	6.13e-07	0.27	0.357	0.229	0.0162
MLF2	6.32e-07	0.3	0.316	0.192	0.0166
CDK2AP1	6.32e-07	0.33	0.316	0.194	0.0167
DPH7	6.38e-07	0.32	0.124	0.052	0.0168
NKTR	6.55e-07	0.38	0.223	0.121	0.0173
ZNF618	7.11e-07	0.41	0.107	0.042	0.0187
GLRX5	7.54e-07	0.27	0.206	0.11	0.0199
ERGIC1	7.56e-07	0.28	0.216	0.116	0.0199
S100A6	8.28e-07	0.33	0.77	0.592	0.0218
IRF3	8.59e-07	0.28	0.151	0.07	0.0226
LEMD2	9.02e-07	0.26	0.158	0.076	0.0238
MRPL42	1.01e-06	0.29	0.165	0.08	0.0266
EBPL	1.05e-06	0.3	0.196	0.102	0.0276
CDK4	1.07e-06	0.31	0.247	0.139	0.0282
TARBP1	1.13e-06	0.32	0.148	0.068	0.0297
DECR1	1.18e-06	0.39	0.192	0.102	0.031
VDAC2	1.25e-06	0.25	0.278	0.167	0.0328
XPR1	1.25e-06	0.34	0.134	0.061	0.0329
P4HB	1.25e-06	0.31	0.464	0.32	0.0331
CD46	1.26e-06	0.37	0.378	0.249	0.0333
CIZ1	1.26e-06	0.27	0.162	0.077	0.0333
IMPAD1	1.3e-06	0.39	0.213	0.116	0.0342
MTX2	1.35e-06	0.29	0.179	0.091	0.0357
MRPS21	1.37e-06	0.28	0.326	0.207	0.0362
ASXL1	1.38e-06	0.26	0.175	0.088	0.0365
SLC52A2	1.52e-06	0.33	0.155	0.074	0.04
CHTOP	1.55e-06	0.34	0.234	0.134	0.0408
DMTF1	1.58e-06	0.32	0.148	0.07	0.0417
SRRT	1.63e-06	0.33	0.216	0.117	0.0429
AHSA1	1.72e-06	0.26	0.296	0.175	0.0453
ARMCX2	1.72e-06	0.33	0.124	0.054	0.0454
PVT1	1.82e-06	0.28	0.113	0.048	0.0479
KLHDC2	1.85e-06	0.29	0.179	0.093	0.0488
PUS1	1.98e-06	0.33	0.113	0.047	0.0521
ARHGEF3	2.01e-06	0.32	0.12	0.052	0.0531
WDR91	2.14e-06	0.45	0.117	0.05	0.0563
COMMD3	2.18e-06	0.33	0.117	0.051	0.0575
MRPS25	2.58e-06	0.33	0.158	0.077	0.0681
ADAM28	2.71e-06	0.54	0.12	0.053	0.0716
DNPH1	2.82e-06	0.27	0.251	0.146	0.0743
CCNB1IP1	2.85e-06	0.27	0.175	0.09	0.0752
FSCN1	2.93e-06	0.31	0.244	0.14	0.0772
ANAPC7	2.99e-06	0.32	0.131	0.059	0.0787
TRIM33	2.99e-06	0.6	0.175	0.091	0.0788
OFD1	3.22e-06	0.42	0.131	0.06	0.085
ATG13	3.45e-06	0.34	0.151	0.074	0.0908
MST1	3.6e-06	0.31	0.12	0.053	0.0948
MYBBP1A	3.63e-06	0.27	0.117	0.051	0.0957
ANKRD13D	3.67e-06	0.28	0.151	0.074	0.0969

## Sheet: X2
	p_val	avg_logFC	pct.1	pct.2	p_val_adj
IL7R	4.18e-208	2.22	0.623	0.049	1.1e-203
CXCR4	2.11e-189	2.13	0.858	0.155	5.56e-185
CD2	3.35e-175	1.69	0.415	0.017	8.82e-171
SRGN	5.04e-173	1.86	0.934	0.218	1.33e-168
CD69	6.19e-166	2.04	0.651	0.081	1.63e-161
CCL5	1.05e-159	2.18	0.536	0.051	2.77e-155
CD3D	2.02e-137	1.61	0.367	0.021	5.33e-133
CD3E	7.15e-135	1.34	0.298	0.01	1.89e-130
ITK	6.17e-123	1.47	0.291	0.012	1.63e-118
RUNX3	9.31e-122	1.7	0.46	0.053	2.45e-117
ETS1	8.29e-108	1.7	0.547	0.097	2.19e-103
CD52	8.5e-107	1.41	0.512	0.076	2.24e-102
GZMA	1.6e-105	1.58	0.235	0.008	4.23e-101
BTG1	1.17e-104	1.43	0.952	0.514	3.09e-100
BCL11B	1.55e-102	1.39	0.266	0.014	4.1e-98
KLRB1	3.71e-101	1.53	0.235	0.009	9.78e-97
ARHGDIB	5.4e-100	1.48	0.671	0.169	1.42e-95
PTPRC	2.03e-99	1.57	0.519	0.091	5.36e-95
TNFAIP3	2.54e-99	1.92	0.772	0.273	6.7e-95
CD48	6.37e-92	1.34	0.45	0.069	1.68e-87
B2M	8.94e-92	0.95	0.997	0.846	2.36e-87
CYTIP	1.11e-90	1.51	0.349	0.039	2.93e-86
CNOT6L	2.77e-90	1.68	0.446	0.075	7.31e-86
CREM	2.1e-89	1.85	0.581	0.144	5.54e-85
GZMK	3.44e-86	1.3	0.221	0.011	9.08e-82
CD96	2.35e-84	1.01	0.215	0.01	6.19e-80
RGS1	5.82e-84	1.55	0.543	0.114	1.53e-79
ZFP36L2	1.51e-83	1.36	0.917	0.574	3.98e-79
PTPRCAP	3.93e-83	1.07	0.36	0.045	1.04e-78
IKZF1	4.4e-83	1.37	0.322	0.036	1.16e-78
LTB	8.04e-83	1.54	0.36	0.045	2.12e-78
AIM1	7.22e-82	1.51	0.363	0.05	1.9e-77
GPR171	1.22e-78	1.11	0.208	0.011	3.22e-74
FYB	1.61e-78	1.42	0.384	0.059	4.26e-74
IL2RB	2.86e-78	1.31	0.201	0.01	7.55e-74
HLA-B	1.26e-77	0.9	0.997	0.755	3.31e-73
CD53	1.28e-76	1.34	0.471	0.094	3.38e-72
TSC22D3	6.73e-74	1.4	0.785	0.364	1.77e-69
LCP1	9.24e-71	1.49	0.419	0.082	2.43e-66
RGCC	2.15e-70	1.58	0.651	0.231	5.67e-66
STK17B	5.16e-70	1.59	0.54	0.154	1.36e-65
NKG7	7.45e-70	1.23	0.235	0.021	1.96e-65
CD44	5.81e-68	1.32	0.612	0.199	1.53e-63
LCK	1.62e-67	0.94	0.18	0.01	4.28e-63
HCST	1.5e-66	1.31	0.332	0.052	3.95e-62
IFNG	6.26e-65	1.42	0.163	0.008	1.65e-60
SLA	7.14e-64	1.47	0.291	0.041	1.88e-59
LAPTM5	2.6e-63	0.9	0.578	0.149	6.86e-59
CD6	8.85e-63	1.12	0.19	0.014	2.33e-58
CD247	3.68e-62	1.15	0.17	0.01	9.71e-58
IL2RG	2.51e-61	0.98	0.28	0.039	6.62e-57
CD5	1.47e-59	0.79	0.142	0.006	3.89e-55
ICOS	1.58e-59	0.97	0.142	0.006	4.16e-55
THEMIS	4.75e-59	1.02	0.138	0.005	1.25e-54
FAM46C	5.52e-58	1.38	0.433	0.111	1.45e-53
CST7	1.11e-57	1.12	0.211	0.021	2.92e-53
EIF1	1.36e-57	0.89	0.924	0.714	3.59e-53
SAMSN1	1.46e-57	1.3	0.287	0.044	3.86e-53
DNAJA1	5.04e-57	1.3	0.782	0.44	1.33e-52
SH2D1A	5.98e-57	0.99	0.152	0.008	1.58e-52
CTLA4	1.77e-56	0.97	0.138	0.006	4.66e-52
UBB	2.53e-56	0.98	0.889	0.54	6.67e-52
EMB	7.2e-55	1.47	0.287	0.048	1.9e-50
ZNF331	5.06e-54	1.31	0.522	0.169	1.33e-49
ZC3HAV1	1.97e-53	1.5	0.509	0.171	5.18e-49
PTGER4	1.84e-52	1.33	0.284	0.048	4.86e-48
CALM1	2.1e-52	1.08	0.841	0.553	5.53e-48
FYN	3.72e-52	1.3	0.381	0.093	9.81e-48
TAGAP	5.2e-52	1.24	0.294	0.051	1.37e-47
SARAF	1.58e-50	1.34	0.696	0.378	4.16e-46
NR4A2	1.73e-50	1.32	0.64	0.281	4.55e-46
CD8A	2.34e-50	1.26	0.159	0.012	6.18e-46
H3F3B	5.27e-50	0.76	0.945	0.795	1.39e-45
IKZF3	1.78e-49	0.96	0.194	0.021	4.7e-45
RNF125	5.35e-48	1.28	0.221	0.031	1.41e-43
CD7	8.78e-48	0.73	0.145	0.01	2.32e-43
IL32	2.13e-47	1.19	0.336	0.079	5.61e-43
RAC2	3.37e-47	1.23	0.315	0.067	8.89e-43
SLAMF6	5.2e-47	0.83	0.121	0.006	1.37e-42
HLA-A	2.03e-46	0.73	0.9	0.636	5.34e-42
YPEL5	1.42e-45	1.41	0.536	0.223	3.75e-41
TIGIT	1.54e-45	0.84	0.125	0.007	4.07e-41
RHOH	2.47e-45	0.92	0.183	0.021	6.5e-41
TPT1	2.45e-44	0.62	0.997	0.867	6.46e-40
RASGRP1	9.27e-43	1.1	0.176	0.021	2.44e-38
ARHGAP9	3.31e-41	0.98	0.163	0.018	8.73e-37
SELL	7.21e-41	1.06	0.19	0.026	1.9e-36
ITGAL	2.11e-40	1.12	0.18	0.024	5.55e-36
XCL1	2.13e-40	1.15	0.114	0.007	5.63e-36
SH3BGRL3	2.11e-39	1.11	0.609	0.308	5.57e-35
BATF	2.2e-39	0.89	0.138	0.013	5.81e-35
SLC2A3	2.23e-39	1.2	0.481	0.18	5.88e-35
SH2D2A	2.67e-39	0.8	0.125	0.01	7.03e-35
PRKCH	2.96e-38	1	0.242	0.048	7.81e-34
ALOX5AP	1.71e-36	0.91	0.284	0.066	4.5e-32
STAT4	4.24e-36	0.89	0.142	0.015	1.12e-31
KCNA3	1.91e-35	0.87	0.149	0.018	5.05e-31
IPCEF1	2.67e-35	0.9	0.111	0.009	7.04e-31
XCL2	4.14e-35	1.51	0.104	0.007	1.09e-30
GNG2	1.65e-34	0.96	0.187	0.031	4.34e-30
PTPN22	5.01e-34	0.98	0.135	0.015	1.32e-29
IQGAP2	6.18e-34	1.31	0.19	0.033	1.63e-29
CD27	4.8e-33	0.56	0.104	0.008	1.27e-28
ID2	6.62e-33	1.1	0.63	0.35	1.74e-28
RPS29	1.5e-32	0.69	0.834	0.632	3.95e-28
PARP8	1.61e-32	1.18	0.256	0.063	4.24e-28
CTSW	2.1e-32	0.58	0.107	0.009	5.54e-28
HSPA8	1.19e-31	1.27	0.633	0.393	3.15e-27
SMAP2	1.35e-31	1.01	0.315	0.094	3.55e-27
TNFSF8	4.46e-31	0.76	0.104	0.009	1.18e-26
RORA	2.64e-30	1.06	0.208	0.045	6.95e-26
HSP90AA1	3.66e-30	1.1	0.9	0.755	9.66e-26
CELF2	5.86e-30	1.08	0.346	0.119	1.54e-25
TUBA4A	2.47e-29	1.07	0.266	0.073	6.52e-25
PIP4K2A	5.31e-29	1.09	0.26	0.071	1.4e-24
RPLP2	2.09e-28	0.46	0.976	0.845	5.5e-24
EVI2B	2.64e-28	0.82	0.197	0.041	6.96e-24
STK17A	3.46e-28	0.9	0.325	0.11	9.12e-24
RPL23A	5.69e-28	0.66	0.827	0.623	1.5e-23
GNLY	1.54e-27	1.44	0.104	0.011	4.05e-23
DUSP2	1.82e-27	0.89	0.464	0.207	4.79e-23
HLA-E	2.3e-27	0.65	0.744	0.528	6.06e-23
GATA3	5.8e-27	0.96	0.114	0.014	1.53e-22
RPS3	7.87e-27	0.42	0.955	0.813	2.07e-22
CLK1	1.11e-26	0.92	0.612	0.388	2.92e-22
BIN2	4.78e-26	0.83	0.166	0.032	1.26e-21
TMSB4X	4.84e-26	0.59	0.903	0.707	1.28e-21
RPL13A	5.83e-26	0.72	0.74	0.536	1.54e-21
CCL4	8.89e-26	1.17	0.273	0.081	2.34e-21
WIPF1	9.12e-26	1.09	0.26	0.079	2.41e-21
GTF2B	5.14e-25	1.12	0.325	0.123	1.35e-20
RPS27	1.05e-24	0.6	0.813	0.651	2.76e-20
ARAP2	4.35e-24	0.68	0.131	0.022	1.15e-19
BIRC3	6.41e-24	0.87	0.37	0.152	1.69e-19
TBC1D10C	7.27e-24	0.57	0.111	0.015	1.92e-19
GMFG	1.04e-23	0.86	0.221	0.062	2.75e-19
PIK3IP1	2.41e-23	0.99	0.26	0.085	6.36e-19
DUSP4	2.72e-23	1.21	0.249	0.079	7.18e-19
SOCS1	3.94e-23	0.87	0.249	0.078	1.04e-18
LEPROTL1	5.45e-23	0.97	0.263	0.089	1.44e-18
TCF7	1.06e-22	0.92	0.17	0.039	2.79e-18
GBP5	1.16e-22	0.89	0.142	0.027	3.07e-18
RPS12	2.38e-22	0.41	0.965	0.81	6.26e-18
ISG20	3.18e-22	0.88	0.27	0.092	8.39e-18
SEMA4D	4.13e-22	0.89	0.187	0.048	1.09e-17
ARHGAP15	7.13e-22	0.93	0.118	0.019	1.88e-17
HLA-C	8.84e-22	0.61	0.744	0.542	2.33e-17
RPLP1	9.87e-22	0.35	0.993	0.873	2.6e-17
SPOCK2	1.88e-21	0.74	0.298	0.108	4.95e-17
FCMR	3.53e-21	0.71	0.163	0.037	9.29e-17
EVI2A	4.33e-21	1.13	0.166	0.04	1.14e-16
SRSF7	5.24e-21	0.78	0.623	0.439	1.38e-16
RASAL3	7.83e-21	0.46	0.104	0.015	2.06e-16
RPL30	1.2e-20	0.37	0.952	0.79	3.16e-16
FLI1	1.28e-20	0.68	0.156	0.036	3.39e-16
RPL28	2.69e-20	0.4	0.896	0.74	7.1e-16
SYTL3	2.94e-20	0.82	0.128	0.025	7.75e-16
PDE4B	3.11e-20	0.91	0.18	0.048	8.21e-16
RPL27	3.32e-20	0.44	0.882	0.677	8.75e-16
SMCHD1	3.51e-20	1.01	0.273	0.103	9.26e-16
ITM2A	4.63e-20	0.77	0.194	0.053	1.22e-15
RPS15	5.29e-20	0.48	0.841	0.673	1.39e-15
CD37	9.23e-20	0.53	0.235	0.075	2.43e-15
CCR7	1.54e-19	0.66	0.118	0.022	4.05e-15
CDKN1B	1.81e-19	1.12	0.253	0.092	4.78e-15
IL10RA	3.29e-19	0.72	0.17	0.044	8.66e-15
RPS28	3.74e-19	0.51	0.799	0.644	9.87e-15
RPL19	4.99e-19	0.41	0.913	0.775	1.31e-14
MBNL1	7.04e-19	0.78	0.374	0.181	1.86e-14
ACAP1	7.37e-19	0.55	0.114	0.021	1.94e-14
TXNIP	7.47e-19	0.85	0.602	0.407	1.97e-14
PPP1R16B	2.06e-18	0.58	0.114	0.022	5.43e-14
HLA-F	2.18e-18	0.79	0.322	0.142	5.76e-14
LCP2	3.64e-18	0.77	0.166	0.045	9.59e-14
DOCK8	4.5e-18	0.73	0.166	0.045	1.19e-13
CRIP1	5.06e-18	0.63	0.585	0.36	1.33e-13
TMSB10	1e-17	0.34	0.941	0.775	2.64e-13
SERPINB9	1.38e-17	0.92	0.239	0.088	3.63e-13
UBC	2e-17	0.37	0.917	0.754	5.28e-13
PRDM1	2.13e-17	1	0.197	0.064	5.62e-13
HSPH1	2.87e-17	0.91	0.529	0.342	7.57e-13
ELF1	3.66e-17	0.89	0.287	0.122	9.65e-13
AKNA	7.77e-17	0.74	0.19	0.06	2.05e-12
NLRC5	1.43e-16	0.7	0.142	0.036	3.77e-12
RPS14	1.62e-16	0.36	0.934	0.805	4.26e-12
HMHA1	2.33e-16	0.72	0.135	0.033	6.14e-12
RASSF5	3.96e-16	0.85	0.17	0.051	1.04e-11
PDE4D	7.5e-16	1.09	0.128	0.032	1.98e-11
PPP2R5C	7.89e-16	1.03	0.246	0.103	2.08e-11
HECA	1.45e-15	0.84	0.232	0.091	3.81e-11
MAF	2.31e-15	1.05	0.232	0.093	6.08e-11
CFL1	2.52e-15	0.55	0.72	0.593	6.65e-11
ANXA1	3.13e-15	1.05	0.581	0.444	8.25e-11
APOBEC3G	3.36e-15	0.8	0.138	0.038	8.87e-11
ITGA4	4.83e-15	0.71	0.128	0.033	1.27e-10
RPS16	1.32e-14	0.31	0.92	0.81	3.47e-10
PREX1	1.58e-14	0.81	0.156	0.048	4.15e-10
RPL27A	1.61e-14	0.3	0.934	0.79	4.23e-10
IDI1	2.42e-14	0.93	0.277	0.128	6.38e-10
PIM2	2.8e-14	0.92	0.17	0.056	7.38e-10
EIF4A3	3.27e-14	0.82	0.419	0.258	8.62e-10
ARID5A	3.3e-14	0.86	0.211	0.082	8.7e-10
S100A4	3.46e-14	0.59	0.45	0.265	9.12e-10
LRRC8C	4e-14	0.72	0.107	0.025	1.05e-09
ANKRD44	5.25e-14	0.75	0.138	0.04	1.39e-09
FAM129A	5.37e-14	0.5	0.163	0.052	1.41e-09
KLF6	7.01e-14	0.72	0.588	0.432	1.85e-09
STK4	1.01e-13	0.76	0.17	0.058	2.66e-09
RUNX2	1.69e-13	0.91	0.121	0.033	4.44e-09
RGS2	1.9e-13	0.76	0.37	0.205	5e-09
HCLS1	1.94e-13	0.67	0.201	0.076	5.11e-09
PNP	2.24e-13	0.89	0.301	0.154	5.91e-09
DDX5	3.73e-13	0.53	0.772	0.678	9.85e-09
RPS2	6.38e-13	0.3	0.875	0.764	1.68e-08
YWHAB	7.57e-13	0.73	0.502	0.363	2e-08
CYLD	8.13e-13	0.78	0.197	0.078	2.14e-08
RPL13	9.59e-13	0.25	0.934	0.802	2.53e-08
SELPLG	1.04e-12	0.58	0.104	0.026	2.74e-08
CCSER2	1.18e-12	0.82	0.173	0.064	3.1e-08
PNRC1	1.47e-12	0.52	0.578	0.426	3.88e-08
RPL11	1.88e-12	0.26	0.952	0.81	4.97e-08
DEDD2	2.14e-12	0.8	0.201	0.083	5.65e-08
GPR183	2.17e-12	0.62	0.18	0.066	5.71e-08
NR4A3	2.35e-12	0.88	0.329	0.182	6.18e-08
TNF	2.45e-12	0.95	0.19	0.074	6.46e-08
FAM107B	3.45e-12	0.79	0.235	0.106	9.11e-08
LEF1	3.98e-12	0.8	0.142	0.047	1.05e-07
DDX3X	4.54e-12	0.8	0.509	0.378	1.2e-07
COTL1	4.67e-12	0.68	0.301	0.156	1.23e-07
LDHA	5.73e-12	0.83	0.512	0.386	1.51e-07
ADGRE5	7.83e-12	0.72	0.26	0.127	2.06e-07
SC5D	8.94e-12	0.84	0.187	0.076	2.36e-07
KLF2	9.21e-12	0.67	0.439	0.282	2.43e-07
CLEC2D	9.38e-12	0.7	0.173	0.066	2.47e-07
PAG1	1.09e-11	0.81	0.152	0.054	2.88e-07
IDS	1.14e-11	0.63	0.349	0.208	3.02e-07
PDE7A	1.67e-11	0.61	0.183	0.073	4.41e-07
SEPT6	1.74e-11	0.64	0.163	0.061	4.58e-07
NFKBIA	1.86e-11	0.49	0.727	0.608	4.89e-07
ODC1	2.33e-11	0.88	0.426	0.288	6.14e-07
DGKA	2.52e-11	0.69	0.159	0.059	6.65e-07
LIMD2	2.64e-11	0.45	0.121	0.037	6.96e-07
PCNA	2.73e-11	0.82	0.27	0.139	7.19e-07
SELK	2.8e-11	0.83	0.329	0.192	7.39e-07
MYLIP	2.86e-11	0.82	0.412	0.275	7.54e-07
IFITM1	3.63e-11	0.48	0.616	0.459	9.57e-07
PIK3R1	4.55e-11	0.74	0.242	0.12	1.2e-06
DNAJB1	4.72e-11	0.74	0.696	0.554	1.24e-06
KAT2B	5.52e-11	0.65	0.118	0.036	1.46e-06
BRD2	7.37e-11	0.6	0.516	0.389	1.94e-06
FAU	1.46e-10	0.26	0.875	0.759	3.84e-06
EIF4G2	2.31e-10	0.51	0.585	0.479	6.1e-06
SLC7A5	2.31e-10	0.69	0.17	0.07	6.1e-06
RAPGEF6	2.43e-10	0.65	0.135	0.048	6.41e-06
CCNH	2.51e-10	0.7	0.166	0.067	6.61e-06
PRMT9	2.71e-10	0.66	0.111	0.035	7.16e-06
RPL10	2.81e-10	0.36	0.678	0.556	7.41e-06
RPL9	4.42e-10	0.36	0.765	0.647	1.16e-05
CDC14A	5.38e-10	0.66	0.114	0.037	1.42e-05
RPS25	5.58e-10	0.38	0.664	0.542	1.47e-05
RPL26	5.81e-10	0.35	0.702	0.568	1.53e-05
CYFIP2	5.9e-10	0.64	0.142	0.053	1.56e-05
RPS27A	7.84e-10	0.36	0.772	0.659	2.07e-05
DEF6	8.94e-10	0.46	0.114	0.037	2.36e-05
SOD1	1.21e-09	0.66	0.495	0.392	3.19e-05
GLIPR1	1.55e-09	0.97	0.221	0.113	4.09e-05
DOCK10	2.49e-09	0.65	0.121	0.043	6.56e-05
FLJ44635	2.75e-09	0.48	0.616	0.534	7.26e-05
SAP18	3.62e-09	0.82	0.426	0.326	9.53e-05
SMAD7	5.59e-09	0.78	0.194	0.094	0.000147
NPM1	5.96e-09	0.56	0.585	0.483	0.000157
RNF139	6.5e-09	0.91	0.194	0.095	0.000171
TNFRSF1B	7.02e-09	0.8	0.149	0.062	0.000185
CASP8	8.08e-09	0.57	0.104	0.035	0.000213
RPSA	8.91e-09	0.4	0.64	0.53	0.000235
RPS20	9.46e-09	0.31	0.803	0.672	0.000249
LSP1	9.72e-09	0.43	0.107	0.037	0.000256
BTN3A1	1.19e-08	0.74	0.142	0.059	0.000313
SRSF3	1.31e-08	0.63	0.491	0.39	0.000345
SLC38A1	1.36e-08	0.64	0.26	0.146	0.000358
CBLB	1.4e-08	0.8	0.145	0.061	0.000369
TNFAIP8	1.86e-08	0.87	0.118	0.044	0.00049
FKBP5	2.15e-08	0.39	0.36	0.229	0.000566
CDC42SE2	2.75e-08	0.61	0.187	0.091	0.000726
EVL	2.99e-08	0.71	0.204	0.105	0.000789
FXYD5	3.03e-08	0.51	0.204	0.105	0.000798
EHD1	3.21e-08	0.78	0.266	0.159	0.000847
SLC38A2	3.34e-08	0.57	0.522	0.435	0.00088
GCH1	3.58e-08	0.55	0.107	0.039	0.000945
HN1	4.31e-08	0.84	0.26	0.156	0.00114
BCAS2	4.86e-08	0.73	0.215	0.116	0.00128
RPS7	5.44e-08	0.32	0.678	0.589	0.00143
NFATC2	5.87e-08	0.47	0.145	0.063	0.00155
MDFIC	8.09e-08	0.67	0.131	0.055	0.00213
YWHAZ	8.56e-08	0.63	0.426	0.33	0.00226
RAP1A	9.03e-08	0.77	0.28	0.177	0.00238
UBA52	9.31e-08	0.28	0.796	0.698	0.00245
KPNA2	9.34e-08	0.89	0.194	0.102	0.00246
SNHG1	1.11e-07	0.69	0.419	0.312	0.00294
INPP5D	1.29e-07	0.5	0.118	0.046	0.00341
FAM65B	1.31e-07	0.38	0.107	0.04	0.00345
ICAM3	1.37e-07	0.47	0.111	0.042	0.00361
EIF5	1.55e-07	0.67	0.429	0.341	0.00409
OAZ1	1.67e-07	0.47	0.602	0.529	0.0044
PABPC1	1.68e-07	0.52	0.595	0.519	0.00443
ERAP2	1.78e-07	0.74	0.19	0.1	0.0047
SH3KBP1	2.01e-07	0.65	0.149	0.069	0.0053
LPXN	2.25e-07	0.63	0.111	0.044	0.00594
PFN1	3.32e-07	0.45	0.637	0.575	0.00875
DUSP16	3.49e-07	0.6	0.114	0.047	0.0092
ANKRD12	3.6e-07	0.61	0.197	0.106	0.00949
FOXO1	4.14e-07	0.58	0.208	0.113	0.0109
IER5	4.79e-07	0.64	0.408	0.305	0.0126
BAZ1A	6.11e-07	0.69	0.201	0.112	0.0161
AMD1	7.47e-07	0.73	0.298	0.205	0.0197
CDR2	7.68e-07	0.71	0.111	0.046	0.0203
RASA2	9.06e-07	0.45	0.138	0.063	0.0239
WNK1	9.5e-07	0.76	0.239	0.149	0.0251
SIRT1	1.04e-06	0.75	0.208	0.119	0.0274
REL	1.24e-06	0.68	0.225	0.133	0.0327
PFKFB3	1.29e-06	0.53	0.291	0.189	0.034
TSPYL2	1.31e-06	0.57	0.263	0.168	0.0345
CCND2	1.31e-06	0.7	0.173	0.093	0.0346
H2AFZ	1.5e-06	0.75	0.422	0.341	0.0396
ATP1B3	1.59e-06	0.67	0.346	0.254	0.0419
FNBP1	2.11e-06	0.49	0.197	0.112	0.0556
PLEKHA2	2.28e-06	0.55	0.163	0.085	0.0601
RAB27A	3e-06	0.63	0.125	0.058	0.0791
EML4	3.08e-06	0.73	0.201	0.117	0.0812
HMGB2	3.3e-06	0.68	0.308	0.221	0.0869
DNAJB9	3.39e-06	0.72	0.18	0.101	0.0893

## Sheet: X3
	p_val	avg_logFC	pct.1	pct.2	p_val_adj
CXCR4	2.15e-41	1.24	0.546	0.194	5.66e-37
RPLP2	2.46e-35	0.82	0.896	0.854	6.49e-31
IL7R	6.86e-35	1.46	0.329	0.084	1.81e-30
B2M	1.99e-32	0.75	0.912	0.856	5.25e-28
HLA-B	4.59e-32	0.82	0.888	0.769	1.21e-27
CCL5	1.34e-31	1.59	0.304	0.079	3.54e-27
CD69	7.09e-29	1.28	0.362	0.115	1.87e-24
LTB	3.34e-28	1.34	0.25	0.06	8.79e-24
PTPRCAP	4.11e-28	1.29	0.246	0.06	1.08e-23
SRGN	1.15e-27	0.96	0.571	0.262	3.02e-23
TPT1	1.91e-27	0.73	0.929	0.875	5.04e-23
CD52	1.55e-26	1.36	0.317	0.1	4.09e-22
RPL19	5.56e-26	0.84	0.833	0.785	1.47e-21
RPS12	7.58e-26	0.71	0.883	0.82	2e-21
RPS3	1.92e-23	0.69	0.842	0.825	5.07e-19
PTPRC	1.14e-22	1.52	0.321	0.116	3e-18
RPL13	4.18e-21	0.73	0.812	0.815	1.1e-16
RPL28	2.39e-20	0.69	0.796	0.752	6.3e-16
CD3D	2.55e-20	1.17	0.179	0.042	6.72e-16
RPS11	6.27e-20	0.5	0.904	0.858	1.65e-15
RPS14	1.65e-19	0.68	0.842	0.815	4.36e-15
ZFP36L2	1.75e-18	0.97	0.7	0.598	4.61e-14
RPLP1	2.56e-18	0.53	0.917	0.881	6.74e-14
CD48	3.47e-18	1.39	0.258	0.092	9.14e-14
RPL23A	6.01e-18	0.91	0.704	0.637	1.58e-13
RPL27A	4.43e-16	0.61	0.812	0.803	1.17e-11
RPS16	7.78e-16	0.58	0.833	0.819	2.05e-11
BTG1	3.04e-15	0.88	0.646	0.548	8.01e-11
RPS27	8.68e-15	0.86	0.679	0.665	2.29e-10
RPL32	1.26e-14	0.64	0.804	0.789	3.32e-10
RPL11	1.95e-14	0.62	0.808	0.824	5.14e-10
GZMK	1.48e-13	1.47	0.108	0.024	3.91e-09
RPL27	2.16e-13	0.71	0.717	0.694	5.69e-09
EIF1	3e-13	0.7	0.758	0.731	7.91e-09
ARHGDIB	4.18e-13	1.08	0.367	0.203	1.1e-08
CD2	4.96e-13	1.19	0.154	0.046	1.31e-08
RPS15	3.69e-12	0.75	0.688	0.689	9.74e-08
RGS1	9.93e-12	0.87	0.3	0.142	2.62e-07
RPS19	1.1e-11	0.52	0.821	0.81	2.89e-07
RPL30	1.55e-11	0.57	0.792	0.806	4.09e-07
RPS29	8.27e-11	0.8	0.658	0.65	2.18e-06
UBB	2.29e-10	0.78	0.658	0.566	6.03e-06
NKG7	2.55e-10	1.03	0.117	0.034	6.74e-06
IL2RG	4.55e-10	1.12	0.15	0.054	1.2e-05
RPS6	5.55e-10	0.51	0.783	0.8	1.46e-05
RPL18	2.68e-09	0.62	0.75	0.792	7.07e-05
FCMR	4.35e-09	0.96	0.125	0.042	0.000115
RPL37	5.18e-09	0.51	0.75	0.768	0.000137
BCL11B	7.14e-09	1.01	0.104	0.032	0.000188
ITK	9.47e-09	1	0.104	0.032	0.00025
CD44	1.1e-08	1.19	0.35	0.229	0.000291
FAU	1.12e-08	0.49	0.742	0.772	0.000296
RPS28	1.3e-08	0.77	0.629	0.661	0.000344
FYB	1.71e-08	1.12	0.183	0.082	0.00045
CST7	2.07e-08	0.97	0.104	0.033	0.000547
RPS20	2.26e-08	0.67	0.667	0.686	0.000596
HLA-A	2.46e-08	0.85	0.646	0.662	0.000649
ETS1	2.56e-08	0.88	0.246	0.13	0.000676
CD53	2.8e-08	0.93	0.233	0.121	0.000738
PRKAR1A	3.12e-08	0.41	0.125	0.33	0.000822
UBA52	4.77e-08	0.64	0.683	0.709	0.00126
LAPTM5	6.22e-08	0.54	0.321	0.179	0.00164
PFDN2	8.74e-08	0.35	0.038	0.178	0.0023
RPL13A	1.76e-07	0.83	0.558	0.555	0.00465
SEPT7	1.77e-07	0.32	0.046	0.188	0.00467
RPL31	3.45e-07	0.45	0.792	0.794	0.00908
SLC20A1	3.52e-07	0.28	0.046	0.184	0.00927
CSDE1	3.58e-07	0.29	0.125	0.314	0.00943
ANXA1	3.98e-07	0.27	0.238	0.476	0.0105
RPS18	5.86e-07	0.48	0.738	0.769	0.0154
MGAT1	7.6e-07	0.3	0.033	0.156	0.02
ISG20	8.7e-07	1.19	0.192	0.102	0.0229
CYTIP	9.12e-07	0.84	0.142	0.062	0.0241
USP9X	9.36e-07	0.36	0.05	0.182	0.0247
RPL10	1.15e-06	0.8	0.546	0.569	0.0303
HSPD1	1.16e-06	0.4	0.192	0.404	0.0306
LINC01578	1.77e-06	0.38	0.117	0.287	0.0468
PAIP2	2.24e-06	0.33	0.083	0.233	0.0589
IKZF1	2.7e-06	1.04	0.129	0.057	0.0713
RPL3	2.82e-06	0.64	0.667	0.717	0.0743
RPS2	3.14e-06	0.49	0.721	0.779	0.0829
HEXA	3.39e-06	0.3	0.038	0.152	0.0895

## Sheet: X4
	p_val	avg_logFC	pct.1	pct.2	p_val_adj
LYZ	0	3.66	0.759	0.015	0
TYROBP	0	2.98	0.911	0.027	0
IFI30	0	2.8	0.861	0.049	0
C1QA	0	2.8	0.7	0.007	0
C1QB	0	2.59	0.662	0.005	0
FCER1G	0	2.4	0.772	0.012	0
C1QC	0	2.26	0.519	0.001	0
MS4A6A	0	2.26	0.608	0.002	0
AIF1	0	2.21	0.717	0.005	0
CD163	0	2.11	0.523	0.002	0
LST1	0	1.74	0.591	0.009	0
CSF1R	0	1.72	0.557	0.002	0
CD14	8.28e-293	2.13	0.599	0.015	2.18e-288
CLEC7A	5.46e-287	1.52	0.494	0.004	1.44e-282
IL1B	4.12e-285	3.63	0.544	0.01	1.09e-280
PLEK	7.86e-278	1.93	0.536	0.01	2.07e-273
MS4A7	4.53e-273	1.69	0.468	0.004	1.2e-268
FCGR3A	7.59e-272	1.79	0.485	0.005	2e-267
CCL3	3.48e-260	3.35	0.574	0.019	9.18e-256
C1orf162	5.47e-260	1.68	0.565	0.016	1.44e-255
OLR1	2.48e-249	1.81	0.435	0.004	6.53e-245
FCGR2A	1.34e-243	1.56	0.46	0.007	3.54e-239
HLA-DQA1	3.23e-235	2.35	0.73	0.056	8.51e-231
CYBB	7.12e-230	1.44	0.418	0.005	1.88e-225
CD86	5.63e-220	1.11	0.371	0.002	1.48e-215
FPR1	7.08e-215	1.25	0.354	0.001	1.87e-210
VSIG4	7.3e-215	1.35	0.359	0.002	1.92e-210
ITGAX	4.59e-214	1.53	0.401	0.006	1.21e-209
LAIR1	5.95e-210	1.21	0.376	0.004	1.57e-205
ITGB2	1.38e-209	1.68	0.662	0.049	3.65e-205
LAPTM5	8.62e-206	1.9	0.92	0.129	2.27e-201
LILRB4	5.49e-204	1.21	0.346	0.002	1.45e-199
TLR2	2.22e-203	1.51	0.401	0.008	5.85e-199
TREM2	1.45e-198	1.43	0.338	0.002	3.83e-194
C5AR1	1.65e-196	1.9	0.405	0.01	4.35e-192
NLRP3	1.42e-190	1.28	0.363	0.006	3.75e-186
HLA-DRB5	2.8e-190	2.25	0.793	0.103	7.39e-186
MSR1	6.23e-188	1.32	0.329	0.003	1.64e-183
FCGR2B	1.47e-187	1.33	0.359	0.006	3.87e-183
HLA-DPB1	2.22e-187	2.54	0.844	0.139	5.85e-183
HLA-DPA1	4.53e-184	2.71	0.886	0.169	1.19e-179
HLA-DQB1	1.62e-182	2.53	0.785	0.109	4.27e-178
MS4A4A	1.82e-182	1.13	0.316	0.002	4.8e-178
HLA-DRB6	1.09e-178	1.88	0.641	0.062	2.87e-174
BCL2A1	1.78e-177	1.74	0.401	0.013	4.68e-173
CTSS	3.84e-177	1.76	0.7	0.077	1.01e-172
RNASE6	8.7e-176	1.07	0.329	0.005	2.29e-171
ITGAM	8.23e-175	1.09	0.321	0.004	2.17e-170
C3AR1	2.76e-173	1.09	0.325	0.005	7.29e-169
CD4	1.82e-172	1.23	0.549	0.038	4.8e-168
STAB1	7.93e-171	1.62	0.392	0.013	2.09e-166
FGR	9.91e-170	1.05	0.338	0.006	2.61e-165
PLAUR	6.42e-169	2.2	0.654	0.074	1.69e-164
FGL2	2.65e-167	1.61	0.464	0.026	7e-163
HLA-DRA	6.39e-167	2.88	0.945	0.264	1.69e-162
GPR183	2.49e-165	1.96	0.532	0.038	6.57e-161
HLA-DRB1	6.64e-165	2.65	0.903	0.216	1.75e-160
CD68	1.33e-163	0.99	0.312	0.005	3.51e-159
HCK	2.56e-163	0.97	0.283	0.002	6.76e-159
TBXAS1	1.64e-160	0.94	0.283	0.002	4.32e-156
SLCO2B1	6.32e-159	1.18	0.35	0.01	1.67e-154
MNDA	1.4e-157	0.96	0.266	0.001	3.7e-153
HAVCR2	2.74e-157	1	0.3	0.005	7.21e-153
SPP1	7e-153	3.41	0.409	0.022	1.85e-148
HLA-DMA	6.44e-150	1.6	0.709	0.102	1.7e-145
HCLS1	3.83e-147	1.14	0.553	0.049	1.01e-142
FPR3	6.91e-147	0.9	0.245	0.001	1.82e-142
APOC1	1.63e-146	2.28	0.409	0.023	4.3e-142
SLC11A1	3.78e-145	1.38	0.308	0.008	9.98e-141
SPI1	1.3e-144	0.71	0.257	0.002	3.43e-140
RGS1	1.03e-141	2.01	0.717	0.107	2.7e-137
FCN1	1.29e-141	1.43	0.241	0.001	3.41e-137
HLA-DMB	7.27e-140	1.48	0.62	0.078	1.92e-135
TYMP	1.15e-137	1.38	0.574	0.064	3.04e-133
FAM26F	6.59e-137	1.28	0.3	0.008	1.74e-132
CLEC5A	2.67e-136	0.93	0.224	0.001	7.05e-132
CD74	2.19e-135	2.44	0.979	0.464	5.78e-131
CD83	1.08e-134	1.7	0.705	0.115	2.84e-130
TNFRSF1B	1.53e-134	1.17	0.464	0.037	4.04e-130
TNFSF13B	1.03e-132	1.19	0.371	0.02	2.72e-128
LILRB2	1.43e-131	1.09	0.241	0.003	3.77e-127
CCL4	1.14e-130	2.6	0.544	0.062	2.99e-126
LCP2	1.46e-126	1	0.405	0.027	3.85e-122
GPR34	3.85e-126	0.91	0.232	0.003	1.01e-121
LY86	2.69e-125	1.01	0.262	0.006	7.08e-121
CTSH	6.62e-124	1.48	0.654	0.105	1.75e-119
NCF2	1.06e-123	0.82	0.228	0.003	2.81e-119
HLA-DQA2	1.9e-123	1.29	0.376	0.024	5.02e-119
ACSL1	6.43e-123	1.74	0.511	0.058	1.69e-118
IL1RN	7.07e-121	1.67	0.304	0.013	1.86e-116
PILRA	7.88e-120	0.94	0.274	0.009	2.08e-115
ALOX5AP	2.22e-118	1.6	0.494	0.052	5.85e-114
SLAMF8	8.66e-118	0.71	0.207	0.002	2.28e-113
CD300A	1.19e-115	0.87	0.236	0.005	3.13e-111
SIGLEC1	2.82e-115	0.93	0.211	0.002	7.44e-111
FTL	2.95e-114	2.04	0.992	0.693	7.77e-110
ALOX5	3.21e-113	0.99	0.392	0.031	8.47e-109
TREM1	3.5e-113	0.84	0.211	0.003	9.24e-109
ADAP2	8.59e-113	0.78	0.266	0.009	2.27e-108
SDS	4.37e-112	0.97	0.19	0.001	1.15e-107
CSF2RA	1.06e-111	0.76	0.219	0.004	2.8e-107
SRGN	4.63e-111	1.43	0.89	0.235	1.22e-106
EPB41L3	1.48e-109	0.8	0.262	0.01	3.91e-105
CLEC4E	1.69e-109	0.77	0.19	0.001	4.45e-105
MPEG1	3.43e-109	0.84	0.215	0.004	9.03e-105
HMOX1	3.72e-108	1.2	0.354	0.026	9.8e-104
FGD2	5.27e-106	0.79	0.262	0.01	1.39e-101
THEMIS2	5.73e-106	1.07	0.38	0.033	1.51e-101
TFEC	6.54e-105	0.77	0.198	0.003	1.72e-100
RASSF4	8.78e-105	0.83	0.27	0.012	2.31e-100
CD84	4.51e-104	1.06	0.325	0.021	1.19e-99
NPL	3.28e-103	0.91	0.198	0.003	8.64e-99
LCP1	3.31e-103	1.1	0.553	0.077	8.73e-99
NAPSB	3.84e-100	0.9	0.236	0.008	1.01e-95
CSF3R	2.45e-99	0.75	0.224	0.007	6.45e-95
AOAH	6.21e-99	0.67	0.224	0.007	1.64e-94
CLEC10A	8.11e-99	0.93	0.169	0.001	2.14e-94
ARRB2	8.12e-99	1.01	0.418	0.045	2.14e-94
FCGR1A	8.51e-99	0.46	0.169	0.001	2.24e-94
ANKRD22	1.18e-98	0.78	0.194	0.004	3.11e-94
LAT2	4.15e-98	0.7	0.236	0.008	1.1e-93
NCKAP1L	5.15e-98	0.48	0.236	0.008	1.36e-93
IL10RA	7.02e-98	0.79	0.363	0.03	1.85e-93
CD300E	5.36e-97	1.39	0.181	0.002	1.41e-92
COTL1	5.81e-97	1.42	0.637	0.13	1.53e-92
GNA15	3.26e-96	0.69	0.215	0.006	8.59e-92
TGFBI	3.5e-96	1.32	0.578	0.1	9.23e-92
IL18	6.23e-96	1.05	0.363	0.034	1.64e-91
CECR1	2.1e-95	1.01	0.371	0.036	5.54e-91
SLC7A7	2.38e-95	0.93	0.266	0.014	6.28e-91
SIGLEC10	4.22e-95	0.59	0.186	0.003	1.11e-90
SLC31A2	2.05e-94	0.87	0.295	0.02	5.4e-90
F13A1	1.71e-93	1	0.207	0.006	4.51e-89
MAFB	2.12e-93	1.43	0.603	0.118	5.58e-89
AMICA1	1.43e-92	0.8	0.249	0.012	3.77e-88
FERMT3	1.75e-92	0.89	0.325	0.026	4.61e-88
LYN	2.17e-92	1.06	0.46	0.062	5.73e-88
GPX1	2.66e-92	1.52	0.861	0.346	7.02e-88
FOLR2	3.51e-91	0.94	0.165	0.002	9.25e-87
MPP1	5.19e-91	1.06	0.278	0.018	1.37e-86
AP1S2	4.7e-90	0.81	0.342	0.031	1.24e-85
CAPG	9.53e-90	1.25	0.46	0.066	2.51e-85
CD53	6.29e-89	0.8	0.574	0.092	1.66e-84
CTSB	6.53e-89	1.72	0.882	0.381	1.72e-84
LOC731424	1.23e-88	0.95	0.16	0.002	3.23e-84
PSAP	3.44e-88	1.81	0.924	0.495	9.06e-84
ADGRE2	1.12e-86	0.74	0.181	0.004	2.94e-82
CST3	1.35e-86	1.47	0.903	0.435	3.57e-82
HLA-DQB2	8.09e-86	0.87	0.215	0.009	2.13e-81
GPR84	1.21e-85	0.82	0.148	0.001	3.2e-81
GRN	1.27e-85	1.44	0.738	0.21	3.36e-81
CD33	1.53e-85	0.44	0.148	0.001	4.04e-81
APBB1IP	5.58e-85	0.91	0.262	0.016	1.47e-80
MARCH1	5.94e-85	1.06	0.215	0.009	1.57e-80
RTN1	6.15e-85	0.74	0.169	0.003	1.62e-80
ADAM8	7.17e-85	1.14	0.304	0.025	1.89e-80
UPP1	1.2e-84	1.22	0.473	0.072	3.17e-80
PYCARD	1.08e-83	0.9	0.384	0.046	2.85e-79
GGTA1P	1.17e-82	0.79	0.219	0.01	3.08e-78
SLC15A3	2.07e-82	0.95	0.359	0.041	5.46e-78
CXCL16	9.3e-82	1.11	0.464	0.075	2.45e-77
FCGBP	1.83e-81	1.85	0.169	0.004	4.83e-77
LSP1	1.63e-80	0.73	0.287	0.023	4.31e-76
CXCL8	2.19e-80	2.76	0.494	0.094	5.78e-76
IGSF6	2.66e-80	0.63	0.139	0.001	7e-76
MFSD1	1.14e-78	1.22	0.464	0.079	3e-74
MARCO	7.71e-78	1.04	0.139	0.001	2.03e-73
LILRB1	1.11e-77	0.47	0.16	0.004	2.92e-73
SH2B3	2.43e-77	0.9	0.325	0.034	6.4e-73
S100A9	3.2e-77	1.8	0.321	0.034	8.44e-73
G0S2	4.76e-77	2.09	0.35	0.043	1.25e-72
MYO1F	7.15e-77	1.02	0.207	0.01	1.89e-72
PPT1	1.27e-76	1.08	0.523	0.106	3.34e-72
IL1A	3.45e-76	1.23	0.177	0.006	9.11e-72
C15orf48	5.9e-76	1.27	0.291	0.027	1.56e-71
FYB	6.4e-76	0.59	0.435	0.061	1.69e-71
CD37	1.12e-75	0.61	0.435	0.061	2.96e-71
CCR1	2.34e-75	0.46	0.139	0.002	6.18e-71
SIRPA	3.39e-75	0.81	0.308	0.031	8.93e-71
CYTH4	4.49e-75	0.53	0.19	0.008	1.18e-70
OGFRL1	7.41e-75	0.94	0.253	0.019	1.95e-70
PTAFR	3.02e-74	0.87	0.207	0.011	7.97e-70
SNX10	1.16e-73	0.75	0.283	0.026	3.06e-69
RIN3	1.71e-72	0.76	0.27	0.024	4.51e-68
GMFG	4.62e-72	0.71	0.384	0.051	1.22e-67
TNF	1.5e-71	1.69	0.392	0.059	3.96e-67
PLIN2	7.5e-71	1.06	0.401	0.062	1.98e-66
OSM	1.11e-70	0.77	0.135	0.002	2.92e-66
FCGR2C	1.19e-70	0.48	0.135	0.002	3.13e-66
LILRB3	4.47e-70	0.65	0.156	0.005	1.18e-65
HCST	4.47e-70	0.8	0.384	0.053	1.18e-65
LRRC25	5.56e-70	0.52	0.127	0.001	1.47e-65
CCRL2	6.76e-70	0.56	0.156	0.005	1.78e-65
TM6SF1	1.53e-69	0.83	0.169	0.006	4.03e-65
APOE	1.66e-69	2.2	0.506	0.115	4.38e-65
WAS	2.63e-69	0.54	0.232	0.017	6.93e-65
PLCB2	6.9e-69	0.67	0.203	0.012	1.82e-64
SGK1	7.33e-69	1.58	0.679	0.221	1.93e-64
RNF130	2.37e-68	0.97	0.498	0.104	6.24e-64
IGFLR1	7.55e-68	0.98	0.266	0.025	1.99e-63
CTSZ	1.36e-67	0.8	0.388	0.062	3.59e-63
PARVG	1.83e-67	0.62	0.232	0.018	4.82e-63
ADORA3	4.25e-67	0.4	0.114	0.001	1.12e-62
LGALS9	9.65e-67	0.98	0.456	0.087	2.54e-62
RGS2	1.16e-66	1.54	0.646	0.185	3.05e-62
EREG	2.65e-66	1.23	0.143	0.004	6.99e-62
LINC01272	4.05e-66	0.82	0.131	0.002	1.07e-61
PDE4B	4.25e-66	0.61	0.321	0.039	1.12e-61
CPVL	6.38e-66	1.28	0.329	0.045	1.68e-61
KYNU	6.67e-66	0.51	0.143	0.004	1.76e-61
PIK3AP1	9.53e-66	0.54	0.249	0.022	2.51e-61
CX3CR1	1.87e-65	0.68	0.127	0.002	4.92e-61
CD300LF	8.29e-65	0.51	0.118	0.001	2.19e-60
P2RY13	1.83e-64	0.4	0.11	0.001	4.82e-60
ATP6V1B2	2.68e-64	0.93	0.363	0.057	7.06e-60
FAM49B	4.3e-64	0.97	0.443	0.085	1.13e-59
FCER1A	4.71e-64	0.89	0.131	0.003	1.24e-59
STX11	7.87e-64	0.82	0.219	0.017	2.08e-59
ARHGDIB	1.14e-63	0.8	0.667	0.179	3e-59
GNA13	1.16e-63	1.03	0.498	0.109	3.05e-59
DOCK2	2.86e-63	0.62	0.198	0.013	7.54e-59
LINC00936	4.08e-63	1.02	0.253	0.025	1.07e-58
IRF8	5.12e-63	0.85	0.316	0.041	1.35e-58
RGS10	2.8e-60	0.96	0.519	0.128	7.37e-56
SH3BGRL3	3.81e-60	1.1	0.764	0.3	1.01e-55
RILPL2	6.27e-60	1.01	0.401	0.074	1.65e-55
MAN2B1	2.08e-59	1.01	0.38	0.067	5.48e-55
SLC16A10	2.56e-59	0.55	0.148	0.006	6.75e-55
RAB31	4.16e-59	1.02	0.544	0.141	1.1e-54
FMNL1	5.97e-59	0.6	0.215	0.018	1.57e-54
CTSC	8.96e-59	1.09	0.494	0.119	2.36e-54
MMP9	1.21e-58	2.06	0.165	0.009	3.2e-54
SAMSN1	3.33e-58	0.72	0.325	0.045	8.78e-54
THBD	3.51e-58	1	0.274	0.033	9.26e-54
NPC2	5.77e-58	1.2	0.696	0.267	1.52e-53
SCIMP	1.07e-57	0.28	0.127	0.004	2.83e-53
S100A8	3.03e-57	1.37	0.122	0.003	7.99e-53
SAT1	4.4e-57	1.17	0.907	0.554	1.16e-52
HK3	6.5e-57	0.55	0.105	0.001	1.71e-52
PTPRC	8.66e-57	0.29	0.498	0.101	2.28e-52
PKIB	1.17e-56	0.67	0.118	0.003	3.08e-52
SLA	2.08e-56	0.62	0.312	0.043	5.47e-52
FCGRT	2.96e-56	0.95	0.57	0.162	7.8e-52
FTH1	3.33e-56	1.21	0.949	0.682	8.79e-52
HLA-DOA	4.9e-56	0.83	0.283	0.037	1.29e-51
CTSL	1.47e-55	1.57	0.523	0.149	3.87e-51
EVI2B	1.75e-55	0.58	0.287	0.037	4.62e-51
DOK3	1.1e-54	0.53	0.135	0.005	2.89e-50
ABI3	1.59e-54	0.44	0.165	0.01	4.19e-50
METRNL	1.95e-54	0.98	0.515	0.135	5.15e-50
MARCKS	2.31e-54	1.2	0.574	0.174	6.1e-50
LINC01094	5.41e-54	0.33	0.114	0.003	1.43e-49
PTGS2	8.14e-54	1.2	0.283	0.039	2.15e-49
CLEC4A	1.28e-53	0.41	0.135	0.006	3.37e-49
PLBD1	2.22e-53	0.67	0.224	0.024	5.84e-49
LGALS2	7.12e-53	0.69	0.131	0.005	1.88e-48
CYBA	8.06e-53	0.87	0.827	0.351	2.13e-48
SLC37A2	1.03e-52	0.35	0.105	0.002	2.71e-48
HBEGF	1.23e-52	0.99	0.418	0.092	3.24e-48
VMO1	2.63e-52	0.52	0.114	0.003	6.92e-48
SAP30	5.75e-52	0.85	0.287	0.042	1.52e-47
GLIPR1	5.81e-52	0.72	0.439	0.097	1.53e-47
APOBR	1.24e-51	0.45	0.143	0.007	3.26e-47
CSTA	2.92e-51	0.59	0.152	0.009	7.69e-47
HSPA7	3.74e-51	0.86	0.215	0.022	9.86e-47
LITAF	4.93e-51	0.99	0.654	0.232	1.3e-46
PTPRO	7.26e-51	0.46	0.105	0.002	1.91e-46
SOD2	7.99e-51	1.47	0.637	0.233	2.11e-46
PSTPIP2	1.27e-50	0.6	0.169	0.012	3.35e-46
SERPINA1	4.06e-50	0.53	0.245	0.031	1.07e-45
RHOG	8.77e-50	0.78	0.38	0.08	2.31e-45
C10orf54	9.08e-50	0.72	0.316	0.054	2.39e-45
FBP1	9.28e-50	0.88	0.236	0.029	2.45e-45
SKAP2	2.05e-49	0.75	0.354	0.069	5.42e-45
LY96	1.09e-48	0.57	0.148	0.009	2.89e-44
CASP1	1.1e-48	0.58	0.236	0.029	2.9e-44
ARPC1B	1.78e-48	0.81	0.633	0.217	4.69e-44
EFHD2	2.01e-48	0.82	0.346	0.067	5.29e-44
RGS19	2.83e-48	0.63	0.224	0.026	7.47e-44
LIPA	2.94e-48	0.83	0.321	0.059	7.74e-44
EVI2A	3.92e-48	0.45	0.257	0.035	1.03e-43
MAP2K1	3.98e-48	0.83	0.397	0.09	1.05e-43
SLC2A5	4.2e-48	0.49	0.122	0.005	1.11e-43
GLA	2.62e-47	0.84	0.346	0.068	6.91e-43
IRAK3	2.64e-47	0.55	0.198	0.021	6.96e-43
SERPINB9	7.58e-47	0.66	0.38	0.079	2e-42
GRASP	1.25e-46	0.74	0.35	0.07	3.3e-42
PIK3R5	1.67e-46	0.54	0.165	0.013	4.39e-42
PTPRE	2.23e-46	0.61	0.236	0.031	5.88e-42
TPP1	3.01e-46	0.84	0.451	0.122	7.92e-42
CEBPA	7.62e-46	0.47	0.16	0.013	2.01e-41
SLC16A3	2.13e-45	0.89	0.359	0.077	5.62e-41
GM2A	3.46e-45	0.94	0.304	0.056	9.11e-41
PECAM1	3.83e-45	0.36	0.249	0.034	1.01e-40
MAP3K8	4.73e-45	1.07	0.468	0.129	1.25e-40
NAMPT	5.09e-45	1.1	0.54	0.172	1.34e-40
ADCY7	6.94e-45	0.75	0.262	0.04	1.83e-40
RNASET2	3.01e-44	0.8	0.624	0.215	7.94e-40
GRB2	1.03e-43	0.71	0.481	0.14	2.72e-39
CLIC2	1.37e-43	0.48	0.152	0.012	3.6e-39
PLEKHO1	2.42e-43	0.75	0.338	0.071	6.38e-39
FAM49A	2.72e-43	0.52	0.181	0.019	7.18e-39
ATP8B4	3.06e-43	0.38	0.101	0.004	8.08e-39
TTYH3	7.5e-43	0.79	0.295	0.055	1.98e-38
ST8SIA4	8.5e-43	0.47	0.194	0.022	2.24e-38
CNPY3	9.56e-43	0.63	0.401	0.098	2.52e-38
ANPEP	1.42e-42	0.74	0.211	0.028	3.74e-38
PREX1	1.75e-42	0.44	0.262	0.041	4.6e-38
S100A4	1.83e-42	0.92	0.654	0.252	4.83e-38
CCR5	2.6e-42	0.41	0.11	0.005	6.86e-38
TMSB4X	4.03e-42	0.81	0.916	0.709	1.06e-37
SLC43A2	6.26e-42	0.66	0.283	0.051	1.65e-37
BRE-AS1	1.9e-41	0.79	0.224	0.031	5e-37
CACNA2D4	3.3e-41	0.44	0.11	0.005	8.71e-37
LGMN	3.47e-41	1.39	0.38	0.098	9.15e-37
GIMAP4	3.53e-41	0.41	0.165	0.016	9.3e-37
REL	4.54e-41	0.77	0.435	0.117	1.2e-36
ALDH2	1.34e-40	0.73	0.392	0.1	3.55e-36
IFNGR1	1.52e-40	0.79	0.388	0.098	4e-36
OAZ1	1.72e-40	0.76	0.865	0.508	4.53e-36
NAGA	2.04e-40	0.58	0.232	0.036	5.38e-36
PADI2	2.2e-40	0.47	0.105	0.005	5.81e-36
CFD	2.98e-40	0.46	0.181	0.021	7.86e-36
IL10	4.08e-40	1	0.114	0.006	1.07e-35
VAMP8	4.9e-40	0.81	0.532	0.176	1.29e-35
CD93	1.16e-39	0.59	0.186	0.022	3.05e-35
RASGEF1B	1.41e-39	0.57	0.266	0.046	3.72e-35
KCTD12	1.8e-39	0.76	0.519	0.167	4.75e-35
PLEKHO2	2.41e-39	0.52	0.283	0.054	6.35e-35
DOCK8	3.37e-39	0.42	0.249	0.04	8.87e-35
POU2F2	1.09e-38	0.52	0.224	0.033	2.88e-34
CELF2	1.1e-38	0.61	0.435	0.116	2.9e-34
NFKBIA	2.22e-38	1.09	0.869	0.598	5.84e-34
S100A11	6.29e-38	0.77	0.776	0.391	1.66e-33
BIN2	7.44e-38	0.56	0.215	0.031	1.96e-33
LPCAT2	8.97e-38	0.6	0.211	0.031	2.37e-33
FAM105A	1.22e-37	0.53	0.16	0.017	3.22e-33
LPXN	1.42e-37	0.39	0.228	0.035	3.75e-33
IFNGR2	1.47e-37	0.77	0.401	0.113	3.88e-33
HERPUD1	1.83e-37	0.77	0.7	0.32	4.82e-33
TAGAP	2e-37	0.54	0.291	0.056	5.27e-33
CD44	2.29e-37	0.58	0.591	0.209	6.04e-33
GNAI2	2.45e-37	0.75	0.7	0.326	6.46e-33
RAB20	6.34e-37	0.5	0.207	0.031	1.67e-32
DOCK4	7.77e-37	0.67	0.194	0.027	2.05e-32
ETS2	1.18e-36	0.68	0.456	0.138	3.1e-32
MEF2A	1.72e-36	0.75	0.325	0.075	4.54e-32
RNF144B	2.11e-36	0.83	0.181	0.024	5.57e-32
SMAP2	2.16e-36	0.6	0.376	0.093	5.69e-32
NR4A2	2.16e-36	0.91	0.658	0.286	5.7e-32
ZEB2	5.45e-36	0.65	0.3	0.064	1.44e-31
MXD1	5.54e-36	0.98	0.27	0.055	1.46e-31
NCF4	5.81e-36	0.38	0.118	0.008	1.53e-31
ATP1B3	7.09e-36	0.8	0.586	0.235	1.87e-31
OTUD1	1.24e-35	1.09	0.266	0.054	3.27e-31
PTGER4	1.29e-35	0.47	0.274	0.053	3.4e-31
HLA-B	1.29e-35	0.56	0.966	0.762	3.41e-31
WDFY4	1.83e-35	0.39	0.105	0.006	4.84e-31
MERTK	1.99e-35	0.66	0.211	0.034	5.26e-31
DOK2	2.97e-35	0.51	0.139	0.013	7.83e-31
RHBDF2	3.03e-35	0.58	0.173	0.022	8e-31
IER3	6e-35	1.14	0.667	0.322	1.58e-30
CXCL3	6.46e-35	1.88	0.295	0.07	1.7e-30
TRPM2	1.19e-34	0.55	0.118	0.009	3.14e-30
B2M	2.06e-34	0.59	0.962	0.852	5.44e-30
SLAMF7	3.3e-34	0.45	0.127	0.011	8.71e-30
INSIG1	3.49e-34	1.05	0.359	0.097	9.2e-30
CXCL2	4.68e-34	1.69	0.481	0.18	1.23e-29
PLXDC2	5.49e-34	0.73	0.359	0.1	1.45e-29
C1orf54	7.35e-34	0.57	0.181	0.025	1.94e-29
ARHGAP30	7.49e-34	0.44	0.165	0.02	1.98e-29
PFN1	8.57e-34	0.65	0.869	0.557	2.26e-29
PPIF	1.08e-33	0.88	0.359	0.101	2.84e-29
SH3BP1	1.84e-33	0.45	0.156	0.019	4.84e-29
YWHAH	2.59e-33	0.83	0.363	0.103	6.82e-29
KIAA0930	3.21e-33	0.59	0.249	0.05	8.46e-29
CD58	3.31e-33	0.59	0.198	0.031	8.72e-29
BASP1	3.39e-33	0.87	0.333	0.089	8.93e-29
INPP5D	4.27e-33	0.37	0.224	0.039	1.12e-28
PLXNC1	4.7e-33	0.59	0.186	0.028	1.24e-28
PPP1R18	6.94e-33	0.49	0.287	0.064	1.83e-28
ARPC3	7.14e-33	0.88	0.574	0.247	1.88e-28
GNB4	1.07e-32	0.77	0.241	0.047	2.82e-28
RNF149	1.27e-32	0.47	0.308	0.075	3.34e-28
PALD1	1.38e-32	0.4	0.101	0.007	3.64e-28
ZNF385A	1.51e-32	0.4	0.156	0.019	3.98e-28
NFKB1	1.57e-32	0.94	0.392	0.119	4.15e-28
IRF5	1.75e-32	0.33	0.135	0.014	4.61e-28
SQRDL	1.93e-32	0.57	0.27	0.059	5.08e-28
CTSD	2.03e-32	1.26	0.679	0.357	5.35e-28
HMHA1	6.43e-32	0.51	0.194	0.03	1.69e-27
KCNAB2	8.9e-32	0.37	0.169	0.023	2.35e-27
TNFAIP3	1.04e-31	0.62	0.662	0.292	2.73e-27
ATG3	1.51e-31	0.71	0.367	0.107	3.98e-27
PLXND1	2.66e-31	0.53	0.283	0.066	7e-27
SH3TC1	2.9e-31	0.28	0.152	0.019	7.63e-27
ASAH1	7.84e-31	0.88	0.376	0.117	2.07e-26
ACTB	7.95e-31	0.7	0.844	0.513	2.09e-26
DSE	8.84e-31	0.62	0.249	0.054	2.33e-26
CSF2RB	1.03e-30	0.39	0.101	0.007	2.71e-26
MICAL1	1.13e-30	0.44	0.262	0.056	2.97e-26
MYO9B	1.3e-30	0.59	0.283	0.068	3.43e-26
ID2	1.97e-30	0.68	0.717	0.348	5.2e-26
PTPN6	4.06e-30	0.4	0.19	0.031	1.07e-25
TMSB10	4.08e-30	0.55	0.962	0.777	1.08e-25
ATP6V1F	4.85e-30	0.8	0.485	0.189	1.28e-25
ICAM4	5.05e-30	0.51	0.173	0.027	1.33e-25
SYK	5.1e-30	0.7	0.249	0.054	1.35e-25
RASSF2	5.34e-30	0.45	0.173	0.026	1.41e-25
TMEM170B	5.9e-30	0.41	0.101	0.008	1.55e-25
CPPED1	7.36e-30	0.49	0.169	0.025	1.94e-25
GAL3ST4	9.48e-30	0.29	0.105	0.009	2.5e-25
MGAT1	9.94e-30	0.78	0.388	0.126	2.62e-25
GLUL	1.44e-29	0.72	0.671	0.335	3.79e-25
CCL20	1.74e-29	1.69	0.186	0.032	4.58e-25
NINJ1	2.08e-29	0.95	0.329	0.095	5.48e-25
FXYD5	2.63e-29	0.42	0.342	0.095	6.94e-25
HEXB	2.87e-29	0.74	0.367	0.115	7.57e-25
GLRX	2.93e-29	0.55	0.283	0.069	7.74e-25
RELT	3.4e-29	0.43	0.152	0.021	8.96e-25
SELPLG	3.58e-29	0.31	0.16	0.023	9.44e-25
LFNG	4.43e-29	0.42	0.152	0.021	1.17e-24
RB1	4.59e-29	0.69	0.257	0.059	1.21e-24
A2M	5.45e-29	0.27	0.422	0.132	1.44e-24
P2RX7	5.69e-29	0.49	0.105	0.009	1.5e-24
RNF13	6.48e-29	0.5	0.257	0.06	1.71e-24
SCO2	7.11e-29	0.65	0.253	0.058	1.87e-24
WIPF1	8.84e-29	0.48	0.304	0.078	2.33e-24
DAB2	1.24e-28	0.86	0.257	0.061	3.28e-24
HLA-A	2.71e-28	0.57	0.916	0.639	7.14e-24
GPR132	2.98e-28	0.47	0.101	0.008	7.86e-24
SDCBP	3.06e-28	0.88	0.553	0.244	8.08e-24
BRI3	3.1e-28	0.85	0.586	0.256	8.16e-24
MGAT4A	5.12e-28	0.25	0.19	0.033	1.35e-23
DUSP2	5.12e-28	0.96	0.502	0.209	1.35e-23
CREG1	5.97e-28	0.91	0.439	0.168	1.57e-23
DMXL2	1.45e-27	0.73	0.207	0.041	3.83e-23
FTH1P3	2.22e-27	0.74	0.494	0.209	5.86e-23
ABHD12	2.38e-27	0.45	0.283	0.074	6.26e-23
SEMA4A	2.48e-27	0.42	0.169	0.028	6.53e-23
MYO5A	2.73e-27	0.57	0.156	0.024	7.2e-23
GBP2	2.81e-27	0.45	0.325	0.093	7.41e-23
CORO1A	2.9e-27	0.29	0.148	0.021	7.65e-23
GPR137B	3.85e-27	0.41	0.156	0.024	1.01e-22
RASSF5	4.12e-27	0.45	0.228	0.049	1.09e-22
KLF4	8.61e-27	0.72	0.688	0.351	2.27e-22
IL13RA1	9.75e-27	0.68	0.325	0.1	2.57e-22
ICAM1	1.05e-26	0.56	0.38	0.124	2.77e-22
HSPA1A	1.09e-26	0.98	0.734	0.454	2.88e-22
NCOA4	1.19e-26	0.84	0.367	0.121	3.15e-22
ACTR2	1.41e-26	0.54	0.565	0.253	3.73e-22
DPYD	1.53e-26	0.37	0.173	0.03	4.03e-22
RAPGEF1	1.6e-26	0.67	0.224	0.049	4.21e-22
AP1B1	1.66e-26	0.55	0.274	0.072	4.37e-22
CKLF	2.22e-26	0.47	0.241	0.056	5.84e-22
NR4A3	4.67e-26	0.85	0.451	0.175	1.23e-21
DBI	7.28e-26	0.87	0.439	0.173	1.92e-21
SH3KBP1	7.67e-26	0.41	0.253	0.062	2.02e-21
HNMT	8.29e-26	0.58	0.245	0.06	2.18e-21
GNS	9.17e-26	0.73	0.38	0.134	2.42e-21
GIMAP2	1.02e-25	0.27	0.143	0.021	2.69e-21
TSPAN33	1.1e-25	0.34	0.135	0.019	2.9e-21
ARHGAP18	1.39e-25	0.35	0.241	0.057	3.65e-21
LPAR6	1.52e-25	0.69	0.219	0.05	4e-21
MEF2C	1.71e-25	0.29	0.215	0.046	4.51e-21
LHFPL2	2e-25	0.52	0.236	0.057	5.27e-21
GPNMB	3e-25	1.14	0.329	0.106	7.91e-21
PLAU	3.08e-25	0.88	0.224	0.053	8.12e-21
AXL	3.18e-25	0.51	0.278	0.077	8.38e-21
CHST11	3.79e-25	0.57	0.241	0.059	1e-20
VASH1	4.19e-25	0.62	0.152	0.025	1.1e-20
CSK	6.04e-25	0.38	0.241	0.058	1.59e-20
PAK1	8.77e-25	0.75	0.228	0.055	2.31e-20
RAB32	1.01e-24	0.65	0.215	0.051	2.66e-20
IL17RA	1.39e-24	0.38	0.181	0.035	3.66e-20
ARPC2	1.47e-24	0.48	0.684	0.355	3.87e-20
H2AFY	1.62e-24	0.66	0.443	0.171	4.28e-20
IER5	1.7e-24	0.61	0.599	0.291	4.49e-20
CAPZA1	1.76e-24	0.6	0.418	0.155	4.65e-20
GSTO1	1.98e-24	0.61	0.418	0.158	5.22e-20
GABARAP	2.36e-24	0.68	0.688	0.361	6.21e-20
ARHGAP4	2.68e-24	0.36	0.207	0.045	7.07e-20
TAOK3	3.27e-24	0.5	0.224	0.053	8.61e-20
RAP1A	3.59e-24	0.51	0.435	0.166	9.46e-20
AKR1B1	3.63e-24	0.5	0.287	0.083	9.57e-20
ZNF331	4.26e-24	0.52	0.464	0.18	1.12e-19
CXCL10	5.68e-24	1.52	0.122	0.017	1.5e-19
CSTB	6.15e-24	0.69	0.624	0.315	1.62e-19
SLC1A3	6.3e-24	0.39	0.194	0.041	1.66e-19
PEA15	6.39e-24	0.57	0.456	0.186	1.69e-19
ARHGAP27	8.07e-24	0.44	0.152	0.026	2.13e-19
EMILIN2	8.39e-24	0.55	0.181	0.037	2.21e-19
ABL2	9.05e-24	0.48	0.321	0.101	2.39e-19
CCDC88A	9.31e-24	0.35	0.16	0.029	2.45e-19
PTK2B	9.39e-24	0.6	0.194	0.041	2.47e-19
ACER3	1.13e-23	0.26	0.165	0.03	2.98e-19
CAP1	1.34e-23	0.66	0.502	0.225	3.53e-19
ATP6V0D1	2.29e-23	0.33	0.262	0.073	6.03e-19
ENTPD1	3.28e-23	0.35	0.173	0.033	8.65e-19
EMP3	3.89e-23	0.29	0.127	0.018	1.02e-18
TSPO	4.17e-23	0.67	0.557	0.263	1.1e-18
SFMBT2	4.38e-23	0.39	0.131	0.02	1.16e-18
HLA-E	5.86e-23	0.41	0.844	0.523	1.55e-18
MLKL	6.86e-23	0.47	0.114	0.015	1.81e-18
GCA	7.08e-23	0.41	0.219	0.053	1.87e-18
QKI	9.84e-23	0.55	0.414	0.16	2.59e-18
BLNK	1.04e-22	0.37	0.11	0.014	2.74e-18
PFKFB3	1.57e-22	0.6	0.439	0.178	4.13e-18
SH3BGRL	1.83e-22	0.45	0.515	0.228	4.83e-18
SLC43A3	2.03e-22	0.44	0.215	0.053	5.34e-18
PRDM1	2.76e-22	0.59	0.241	0.063	7.27e-18
ANXA5	2.79e-22	0.71	0.624	0.331	7.35e-18
SOAT1	3.12e-22	0.39	0.224	0.056	8.24e-18
KLHL6	3.42e-22	0.3	0.122	0.018	9.03e-18
KDM6B	3.78e-22	0.67	0.376	0.134	9.96e-18
RAC1	4.09e-22	0.59	0.629	0.322	1.08e-17
IRAK2	4.44e-22	0.4	0.118	0.017	1.17e-17
ARPC5	4.52e-22	0.48	0.443	0.18	1.19e-17
MYO1G	4.97e-22	0.26	0.105	0.013	1.31e-17
RIPK2	5.39e-22	0.62	0.257	0.075	1.42e-17
PTPRJ	5.86e-22	0.38	0.148	0.026	1.54e-17
ME2	6.02e-22	0.48	0.207	0.049	1.59e-17
B3GNT5	6.6e-22	0.49	0.203	0.047	1.74e-17
AP2S1	6.78e-22	0.62	0.384	0.15	1.79e-17
LACTB	6.8e-22	0.65	0.19	0.043	1.79e-17
SWAP70	7.21e-22	0.47	0.241	0.064	1.9e-17
LRRFIP1	7.42e-22	0.42	0.557	0.254	1.96e-17
VASP	1.18e-21	0.41	0.27	0.08	3.1e-17
CEBPB	1.29e-21	0.59	0.62	0.314	3.4e-17
SLC2A3	1.4e-21	0.4	0.473	0.186	3.69e-17
ADAM28	1.61e-21	0.25	0.203	0.048	4.25e-17
SMCO4	2.19e-21	0.61	0.181	0.041	5.79e-17
ARPC4	2.37e-21	0.39	0.502	0.221	6.26e-17
TPM3	2.38e-21	0.55	0.295	0.096	6.28e-17
DOCK10	2.98e-21	0.42	0.181	0.04	7.85e-17
PTPN1	3.08e-21	0.48	0.228	0.061	8.13e-17
S100A10	4.07e-21	0.61	0.62	0.326	1.07e-16
FMNL2	4.77e-21	0.54	0.245	0.07	1.26e-16
CARD16	5.03e-21	0.37	0.165	0.034	1.33e-16
TCIRG1	6.78e-21	0.64	0.333	0.117	1.79e-16
CARD9	8.91e-21	0.34	0.101	0.013	2.35e-16
LAP3	1.46e-20	0.42	0.342	0.124	3.86e-16
PSMB10	1.63e-20	0.42	0.35	0.127	4.29e-16
LIMS1	1.82e-20	0.52	0.3	0.102	4.81e-16
ATP6V0B	2.66e-20	0.59	0.519	0.242	7.01e-16
HLA-C	3.39e-20	0.4	0.84	0.538	8.93e-16
CLIC1	3.48e-20	0.42	0.519	0.242	9.17e-16
SYNGR2	4.1e-20	0.41	0.451	0.188	1.08e-15
TNFSF12	4.47e-20	0.46	0.203	0.051	1.18e-15
ADPGK	7.78e-20	0.34	0.219	0.06	2.05e-15
PRKCB	1.02e-19	0.59	0.152	0.03	2.7e-15
ABR	1.24e-19	0.51	0.194	0.049	3.27e-15
CREBL2	1.48e-19	0.36	0.207	0.054	3.91e-15
ARL8B	2.86e-19	0.48	0.3	0.104	7.55e-15
ALCAM	3.08e-19	0.31	0.27	0.085	8.13e-15
CPM	3.09e-19	0.32	0.224	0.062	8.14e-15
EIF4A3	3.33e-19	0.58	0.515	0.253	8.79e-15
CH25H	4.14e-19	0.71	0.114	0.018	1.09e-14
STK10	5.79e-19	0.54	0.131	0.024	1.53e-14
FKBP15	6.74e-19	0.45	0.177	0.042	1.78e-14
VAMP5	7.65e-19	0.35	0.253	0.078	2.02e-14
PLEKHB2	8.78e-19	0.7	0.312	0.114	2.32e-14
ATP6AP1	9.63e-19	0.39	0.405	0.171	2.54e-14
ATP6V0C	1.07e-18	0.54	0.637	0.366	2.81e-14
HACD4	1.68e-18	0.51	0.135	0.027	4.43e-14
GUSB	1.72e-18	0.36	0.249	0.078	4.53e-14
SERPINB1	4.42e-18	0.6	0.342	0.133	1.17e-13
SCAMP2	4.99e-18	0.52	0.127	0.024	1.32e-13
ETF1	5.05e-18	0.51	0.414	0.18	1.33e-13
COLGALT1	5.11e-18	0.62	0.304	0.113	1.35e-13
GPCPD1	5.74e-18	0.58	0.321	0.12	1.51e-13
ARSB	6.54e-18	0.34	0.11	0.018	1.72e-13
RHOA	1.53e-17	0.48	0.662	0.408	4.03e-13
TNFAIP8	1.64e-17	0.29	0.169	0.041	4.33e-13
INAFM2	1.73e-17	0.39	0.127	0.025	4.57e-13
STX4	2.14e-17	0.35	0.232	0.072	5.64e-13
ACTR3	2.18e-17	0.35	0.447	0.204	5.75e-13
ELMO1	2.86e-17	0.28	0.105	0.017	7.54e-13
HEXA	3.52e-17	0.61	0.325	0.128	9.27e-13
MMP19	3.59e-17	1.18	0.211	0.065	9.46e-13
SH3BP2	5.71e-17	0.53	0.253	0.084	1.51e-12
FES	6.49e-17	0.33	0.135	0.029	1.71e-12
EGR2	6.52e-17	0.77	0.245	0.083	1.72e-12
CD40	7.68e-17	0.36	0.169	0.043	2.02e-12
CLEC2B	8.5e-17	0.26	0.207	0.06	2.24e-12
ADM	8.53e-17	0.79	0.257	0.091	2.25e-12
ACOT9	9.18e-17	0.35	0.198	0.057	2.42e-12
CFL1	9.4e-17	0.4	0.823	0.586	2.48e-12
NAGK	9.48e-17	0.38	0.228	0.072	2.5e-12
APLP2	1.6e-16	0.42	0.498	0.245	4.21e-12
GIMAP1	1.61e-16	0.33	0.101	0.017	4.24e-12
EPSTI1	1.71e-16	0.37	0.207	0.062	4.5e-12
MX2	1.76e-16	0.42	0.169	0.044	4.64e-12
PICALM	1.99e-16	0.34	0.43	0.2	5.25e-12
DDX60L	2.3e-16	0.38	0.131	0.028	6.06e-12
ADGRE5	2.36e-16	0.36	0.325	0.124	6.23e-12
CYB5R4	2.43e-16	0.4	0.122	0.024	6.4e-12
NFIL3	3.24e-16	0.51	0.312	0.122	8.55e-12
CYTH1	3.71e-16	0.37	0.245	0.082	9.79e-12
HIF1A	6.13e-16	0.54	0.426	0.208	1.62e-11
CNDP2	6.34e-16	0.37	0.333	0.132	1.67e-11
RTN4	7.2e-16	0.49	0.582	0.32	1.9e-11
VEGFA	7.31e-16	0.47	0.443	0.212	1.93e-11
GNAQ	9.42e-16	0.42	0.308	0.122	2.48e-11
MYD88	1.01e-15	0.43	0.173	0.048	2.65e-11
NFKBIZ	1.22e-15	0.59	0.582	0.349	3.22e-11
LGALS1	1.42e-15	0.35	0.629	0.341	3.75e-11
NAAA	1.82e-15	0.37	0.135	0.031	4.79e-11
STK17B	1.82e-15	0.4	0.397	0.174	4.81e-11
CLN8	2.06e-15	0.47	0.169	0.046	5.44e-11
AKR1A1	2.12e-15	0.38	0.342	0.145	5.58e-11
ANXA2	2.17e-15	0.47	0.612	0.343	5.72e-11
GAA	2.38e-15	0.45	0.257	0.094	6.26e-11
CYP2S1	2.68e-15	0.28	0.105	0.02	7.07e-11
PSMB9	3.34e-15	0.3	0.308	0.122	8.82e-11
CEP170	3.96e-15	0.36	0.148	0.037	1.04e-10
MFSD12	4.38e-15	0.28	0.122	0.027	1.15e-10
PPP1R15A	4.76e-15	0.51	0.65	0.394	1.26e-10
MANBA	4.98e-15	0.36	0.169	0.047	1.31e-10
IFIT2	5.04e-15	0.68	0.114	0.023	1.33e-10
FGD4	7.32e-15	0.37	0.181	0.053	1.93e-10
RAP2B	7.6e-15	0.38	0.219	0.073	2e-10
DAZAP2	8.42e-15	0.47	0.565	0.304	2.22e-10
UCP2	9.35e-15	0.39	0.333	0.139	2.47e-10
CFLAR	9.68e-15	0.29	0.397	0.182	2.55e-10
PLSCR1	1.06e-14	0.61	0.376	0.174	2.78e-10
DNASE1L1	1.24e-14	0.28	0.139	0.034	3.28e-10
MSN	1.46e-14	0.3	0.405	0.189	3.86e-10
PDE4A	1.8e-14	0.39	0.11	0.023	4.76e-10
PLA2G15	1.83e-14	0.43	0.127	0.029	4.81e-10
YBX1	1.98e-14	0.28	0.494	0.263	5.22e-10
IRAK1	2.5e-14	0.45	0.253	0.095	6.58e-10
TMCC3	3.27e-14	0.38	0.11	0.023	8.63e-10
RAB7A	4.08e-14	0.31	0.435	0.218	1.08e-09
NANS	4.97e-14	0.47	0.27	0.106	1.31e-09
CDKN1A	5.72e-14	0.34	0.561	0.304	1.51e-09
C9orf72	6.04e-14	0.34	0.181	0.055	1.59e-09
DRAM2	7.18e-14	0.62	0.224	0.079	1.89e-09
FAM96A	7.21e-14	0.42	0.266	0.106	1.9e-09
NAV1	7.29e-14	0.32	0.118	0.027	1.92e-09
HLA-H	7.95e-14	0.28	0.338	0.145	2.1e-09
DBNL	9.22e-14	0.29	0.236	0.086	2.43e-09
GPX4	1.05e-13	0.52	0.477	0.253	2.77e-09
PGD	1.05e-13	0.31	0.224	0.079	2.78e-09
CTSA	1.36e-13	0.61	0.342	0.159	3.58e-09
CASP4	1.47e-13	0.45	0.253	0.097	3.88e-09
BLVRB	1.47e-13	0.43	0.287	0.12	3.88e-09
DENND4B	1.5e-13	0.38	0.148	0.04	3.95e-09
ISG15	1.58e-13	0.44	0.447	0.221	4.16e-09
AKAP13	1.63e-13	0.48	0.384	0.182	4.31e-09
M6PR	1.77e-13	0.25	0.143	0.038	4.68e-09
FUOM	2.04e-13	0.39	0.143	0.039	5.38e-09
PLK3	2.14e-13	0.6	0.304	0.128	5.64e-09
NUP62	2.17e-13	0.3	0.253	0.098	5.71e-09
EDEM1	2.41e-13	0.41	0.219	0.078	6.36e-09
NECAP2	2.51e-13	0.44	0.186	0.06	6.62e-09
UNC93B1	3.2e-13	0.37	0.215	0.076	8.44e-09
ARAP1	3.25e-13	0.42	0.228	0.083	8.56e-09
GSAP	3.36e-13	0.25	0.122	0.029	8.87e-09
ITPR2	3.46e-13	0.4	0.139	0.037	9.12e-09
SNAI1	3.71e-13	0.54	0.203	0.07	9.78e-09
SRGAP2	4.68e-13	0.31	0.156	0.045	1.23e-08
SFT2D1	4.81e-13	0.33	0.287	0.121	1.27e-08
NXF1	5.01e-13	0.35	0.46	0.245	1.32e-08
GNB1	5.09e-13	0.31	0.498	0.267	1.34e-08
STAT1	5.21e-13	0.43	0.325	0.147	1.37e-08
GCLC	5.4e-13	0.4	0.152	0.043	1.42e-08
MIF4GD	6.07e-13	0.27	0.127	0.032	1.6e-08
ATP6V0E1	6.23e-13	0.43	0.473	0.255	1.64e-08
OPN3	7.21e-13	0.31	0.105	0.024	1.9e-08
UBD	7.74e-13	0.47	0.105	0.023	2.04e-08
AVPI1	8.13e-13	0.33	0.173	0.055	2.14e-08
KLHL5	8.74e-13	0.3	0.186	0.061	2.3e-08
NFKBIE	9.5e-13	0.25	0.177	0.057	2.5e-08
OAS3	1.11e-12	0.33	0.169	0.053	2.92e-08
ATP6AP2	1.28e-12	0.44	0.38	0.188	3.37e-08
CHMP1B	1.33e-12	0.49	0.359	0.175	3.5e-08
BID	1.43e-12	0.45	0.16	0.05	3.76e-08
NEU1	1.48e-12	0.59	0.287	0.124	3.91e-08
CBFB	1.56e-12	0.32	0.228	0.086	4.11e-08
STX7	1.83e-12	0.3	0.219	0.082	4.82e-08
DNAJA4	1.84e-12	0.49	0.266	0.11	4.84e-08
GADD45B	2.19e-12	0.41	0.722	0.503	5.77e-08
SLC8B1	2.85e-12	0.47	0.143	0.041	7.51e-08
ZNF267	4.44e-12	0.35	0.118	0.03	1.17e-07
BNIP3L	4.8e-12	0.4	0.329	0.154	1.26e-07
TGFBR1	5.17e-12	0.27	0.165	0.053	1.36e-07
KLF6	5.53e-12	0.36	0.667	0.429	1.46e-07
TESK1	5.95e-12	0.28	0.181	0.062	1.57e-07
PLTP	6.04e-12	0.48	0.283	0.126	1.59e-07
ADRBK1	6.71e-12	0.31	0.19	0.066	1.77e-07
PTGS1	7.55e-12	0.29	0.228	0.086	1.99e-07
CAPZB	7.66e-12	0.35	0.414	0.217	2.02e-07
HHEX	8.26e-12	0.48	0.11	0.027	2.18e-07
HMGB2	9.56e-12	0.39	0.409	0.214	2.52e-07
RBM47	1.04e-11	0.37	0.241	0.097	2.75e-07
NSL1	1.06e-11	0.33	0.143	0.043	2.79e-07
WARS	1.07e-11	0.45	0.236	0.095	2.81e-07
SRA1	1.09e-11	0.37	0.224	0.087	2.88e-07
GRINA	1.16e-11	0.43	0.392	0.201	3.05e-07
MAP2K3	1.21e-11	0.4	0.3	0.136	3.19e-07
TUBA1B	1.22e-11	0.43	0.684	0.449	3.21e-07
CHP1	1.43e-11	0.3	0.278	0.123	3.77e-07
SERP1	1.57e-11	0.36	0.557	0.334	4.14e-07
MLX	1.64e-11	0.44	0.177	0.062	4.32e-07
TNFRSF14	1.85e-11	0.3	0.249	0.103	4.88e-07
TCN2	2.28e-11	0.33	0.122	0.033	6e-07
DUSP1	2.91e-11	0.42	0.764	0.573	7.67e-07
TAPBP	2.99e-11	0.33	0.477	0.268	7.88e-07
ETV6	3.17e-11	0.31	0.181	0.064	8.37e-07
TOM1	3.81e-11	0.45	0.177	0.063	1e-06
NUDT16	4.12e-11	0.33	0.186	0.068	1.09e-06
PMAIP1	7e-11	0.28	0.333	0.16	1.85e-06
SHKBP1	7.02e-11	0.53	0.143	0.046	1.85e-06
LTA4H	7.16e-11	0.31	0.27	0.124	1.89e-06
POLD4	7.28e-11	0.32	0.304	0.144	1.92e-06
AMZ2P1	7.99e-11	0.31	0.131	0.039	2.11e-06
ZYX	8.25e-11	0.31	0.405	0.22	2.17e-06
CAB39	9.28e-11	0.33	0.257	0.111	2.45e-06
RHOQ	9.36e-11	0.36	0.198	0.076	2.47e-06
UBE2D1	1.17e-10	0.44	0.173	0.061	3.08e-06
PYGL	1.27e-10	0.28	0.118	0.034	3.35e-06
UBE2A	1.29e-10	0.33	0.262	0.116	3.41e-06
DAPK1	1.4e-10	0.3	0.198	0.076	3.69e-06
RBPJ	1.47e-10	0.3	0.338	0.17	3.89e-06
LAMTOR2	1.6e-10	0.28	0.287	0.135	4.22e-06
GALM	1.68e-10	0.26	0.148	0.048	4.43e-06
BCKDK	1.79e-10	0.3	0.181	0.066	4.71e-06
UBL3	1.96e-10	0.37	0.257	0.116	5.17e-06
CORO1C	2.38e-10	0.36	0.16	0.056	6.26e-06
DENND5A	2.4e-10	0.39	0.148	0.049	6.32e-06
SPG21	2.44e-10	0.29	0.266	0.12	6.42e-06
TMEM176B	2.55e-10	0.49	0.245	0.11	6.73e-06
BAG3	3.26e-10	0.88	0.397	0.223	8.6e-06
IVNS1ABP	3.29e-10	0.29	0.359	0.186	8.68e-06
HSPA6	4.18e-10	0.8	0.211	0.087	1.1e-05
PNRC1	4.31e-10	0.39	0.62	0.426	1.14e-05
ARRDC2	4.32e-10	0.25	0.207	0.083	1.14e-05
ABCA1	4.35e-10	0.37	0.203	0.081	1.15e-05
GLIPR2	4.73e-10	0.41	0.186	0.072	1.25e-05
CHKA	5.58e-10	0.42	0.156	0.055	1.47e-05
OS9	5.95e-10	0.37	0.321	0.163	1.57e-05
GLB1	6.06e-10	0.36	0.211	0.088	1.6e-05
GNG5	6.87e-10	0.53	0.46	0.269	1.81e-05
CALM3	7.31e-10	0.33	0.367	0.189	1.93e-05
PER1	7.88e-10	0.27	0.397	0.207	2.08e-05
ZFAND2A	7.97e-10	0.27	0.249	0.111	2.1e-05
UBE2L6	8.61e-10	0.33	0.287	0.139	2.27e-05
DNM2	9.36e-10	0.4	0.266	0.121	2.47e-05
PI4K2A	1.19e-09	0.56	0.122	0.038	3.13e-05
SCPEP1	1.21e-09	0.4	0.19	0.076	3.18e-05
TALDO1	1.31e-09	0.51	0.3	0.154	3.46e-05
PRMT9	1.32e-09	0.28	0.118	0.035	3.47e-05
PHC2	1.56e-09	0.44	0.274	0.134	4.12e-05
GRAMD4	1.63e-09	0.43	0.105	0.03	4.3e-05
PSMA6	1.81e-09	0.29	0.278	0.132	4.78e-05
CKS2	1.91e-09	0.27	0.409	0.225	5.04e-05
TET2	1.99e-09	0.43	0.131	0.043	5.23e-05
AMPD2	2.24e-09	0.44	0.165	0.063	5.91e-05
CPEB4	2.71e-09	0.43	0.19	0.076	7.15e-05
ARL4C	2.75e-09	0.47	0.321	0.166	7.25e-05
ZFAND5	3.04e-09	0.26	0.637	0.42	8.01e-05
NEK6	3.09e-09	0.4	0.127	0.042	8.14e-05
RNH1	3.46e-09	0.39	0.321	0.168	9.12e-05
CARD8	3.52e-09	0.48	0.139	0.047	9.29e-05
ACSL3	3.81e-09	0.4	0.19	0.079	0.000101
JARID2	4.38e-09	0.33	0.152	0.055	0.000115
SNX6	4.39e-09	0.34	0.194	0.081	0.000116
PSME2	4.55e-09	0.26	0.304	0.157	0.00012
BLOC1S6	5.25e-09	0.54	0.219	0.098	0.000138
ATP6V1A	5.6e-09	0.27	0.236	0.11	0.000148
KLF2	5.62e-09	0.3	0.477	0.282	0.000148
PNPLA8	5.9e-09	0.36	0.194	0.081	0.000156
ATP13A3	5.96e-09	0.34	0.262	0.126	0.000157
SSR3	6.36e-09	0.27	0.359	0.197	0.000168
PPP1CA	6.82e-09	0.35	0.338	0.185	0.00018
GAPDH	8.93e-09	0.32	0.869	0.672	0.000235
GAB2	9.11e-09	0.41	0.11	0.034	0.00024
GTF3A	9.95e-09	0.35	0.27	0.135	0.000262
RNF213	1.03e-08	0.3	0.3	0.151	0.000273
PELI1	1.2e-08	0.27	0.253	0.121	0.000316
DHRS7	1.2e-08	0.28	0.215	0.096	0.000316
MAP3K2	1.42e-08	0.27	0.241	0.113	0.000375
OAS1	1.52e-08	0.33	0.135	0.048	0.000401
LTC4S	1.84e-08	0.27	0.131	0.046	0.000486
MAPRE1	1.92e-08	0.28	0.295	0.15	0.000505
NABP1	1.98e-08	0.38	0.156	0.06	0.000522
PIM3	2.22e-08	0.45	0.342	0.198	0.000585
ADRBK2	2.37e-08	0.28	0.105	0.033	0.000624
PTPN18	3.18e-08	0.25	0.16	0.064	0.000839
PAPD4	3.41e-08	0.27	0.181	0.076	0.000898
GGA2	3.82e-08	0.37	0.16	0.065	0.00101
TPI1	5.02e-08	0.3	0.637	0.417	0.00132
PABPC4	5.1e-08	0.29	0.371	0.211	0.00135
NUMB	5.32e-08	0.44	0.194	0.087	0.0014
SECTM1	5.5e-08	0.29	0.11	0.036	0.00145
LDHA	5.69e-08	0.27	0.578	0.383	0.0015
HSPA1B	6.04e-08	0.46	0.641	0.483	0.00159
RIT1	6.38e-08	0.27	0.127	0.046	0.00168
BLVRA	6.74e-08	0.36	0.181	0.078	0.00178
ABCA8	6.89e-08	0.35	0.274	0.144	0.00182
PDXK	6.99e-08	0.38	0.266	0.139	0.00184
IMPDH1	7.73e-08	0.43	0.135	0.051	0.00204
CNEP1R1	8.68e-08	0.25	0.101	0.033	0.00229
STX6	9.53e-08	0.3	0.131	0.049	0.00251
RPA2	9.81e-08	0.27	0.152	0.06	0.00259
IDH2	1.06e-07	0.37	0.219	0.107	0.00279
SLC12A6	1.46e-07	0.26	0.105	0.035	0.00385
ATOX1	1.74e-07	0.26	0.308	0.173	0.00458
PRNP	1.76e-07	0.39	0.388	0.233	0.00463
PLEKHG2	2.29e-07	0.43	0.143	0.058	0.00603
ATP2B1	2.51e-07	0.38	0.27	0.146	0.00662
COMT	2.7e-07	0.45	0.3	0.17	0.00711
PARL	3.2e-07	0.26	0.177	0.081	0.00844
P2RX4	3.21e-07	0.34	0.118	0.044	0.00848
GABARAPL1	4.06e-07	0.29	0.228	0.114	0.0107
KCTD20	4.23e-07	0.34	0.194	0.093	0.0112
SCD	4.63e-07	0.26	0.139	0.055	0.0122
CERS6	4.97e-07	0.33	0.148	0.062	0.0131
AKIRIN2	5.12e-07	0.25	0.156	0.067	0.0135
TFRC	5.18e-07	0.6	0.308	0.181	0.0137
LOC100129034	1.01e-06	0.28	0.139	0.059	0.0267
MBD2	1.07e-06	0.34	0.241	0.127	0.0282
RNASE1	1.11e-06	0.84	0.27	0.158	0.0292
GDI2	1.17e-06	0.3	0.295	0.173	0.0309
RALA	1.33e-06	0.35	0.194	0.097	0.0352
HSPH1	1.73e-06	0.39	0.494	0.349	0.0455
BCL3	1.87e-06	0.38	0.236	0.126	0.0494
UBALD2	1.92e-06	0.26	0.295	0.166	0.0507
PCBP1	2.05e-06	0.51	0.549	0.375	0.0539
B4GALT1	2.25e-06	0.34	0.333	0.202	0.0593
TMEM176A	2.39e-06	0.28	0.194	0.098	0.0631
C2	3.03e-06	0.52	0.165	0.08	0.0799
POLG2	3.28e-06	0.35	0.181	0.087	0.0865
DRAP1	3.54e-06	0.67	0.262	0.146	0.0933
ANKH	3.66e-06	0.35	0.156	0.072	0.0965
SLC31A1	3.67e-06	0.29	0.118	0.048	0.0968

## Sheet: X5
	p_val	avg_logFC	pct.1	pct.2	p_val_adj
MSLN	1.96e-110	1.73	0.735	0.165	5.16e-106
KRT7	1.3e-99	1.62	0.718	0.165	3.42e-95
EDN2	3.64e-96	1.69	0.252	0.012	9.6e-92
KRT19	1.37e-83	1.46	0.761	0.221	3.61e-79
WFDC2	1.13e-72	1.26	0.821	0.282	2.98e-68
CLU	1.12e-70	1.66	0.799	0.357	2.95e-66
BCAM	9.47e-67	1.07	0.509	0.111	2.5e-62
PDZK1IP1	1.43e-63	1.47	0.402	0.073	3.76e-59
C3	1.2e-60	1.19	0.658	0.208	3.18e-56
SEMA3B	3.02e-59	1.3	0.44	0.093	7.97e-55
MUC1	1.26e-56	1.16	0.697	0.227	3.31e-52
SLPI	2.7e-56	1.25	0.658	0.209	7.12e-52
KRT18	1.29e-55	1.09	0.739	0.277	3.41e-51
SCARA3	9.42e-55	1.19	0.385	0.077	2.48e-50
C19orf33	1.14e-54	1.12	0.491	0.125	3e-50
MTRNR2L1	7.5e-53	1.2	0.376	0.073	1.98e-48
KRT8	7.38e-52	1.05	0.684	0.238	1.95e-47
LYPD1	9.92e-52	0.95	0.329	0.056	2.61e-47
LCN2	5.02e-51	1.3	0.483	0.119	1.32e-46
SPOCK2	1.66e-48	1.25	0.423	0.101	4.39e-44
RASSF7	7.61e-47	1.22	0.423	0.104	2.01e-42
GPX3	5.49e-43	1.41	0.444	0.128	1.45e-38
SPINT2	1.97e-41	1.01	0.611	0.226	5.2e-37
NPR1	1.1e-40	0.69	0.274	0.049	2.9e-36
RSPO1	1.76e-39	0.46	0.15	0.013	4.64e-35
MUC16	3.71e-39	1.1	0.436	0.125	9.79e-35
CFB	4.09e-39	1.19	0.462	0.143	1.08e-34
ASS1	7.23e-39	0.87	0.419	0.122	1.91e-34
SLC34A2	8.42e-39	1.04	0.321	0.071	2.22e-34
KLK10	6.36e-37	0.89	0.316	0.072	1.68e-32
IFITM3	8.63e-37	0.85	0.872	0.561	2.27e-32
TFPI2	1.45e-36	1.43	0.261	0.051	3.82e-32
KCNK15	5.49e-36	0.99	0.231	0.04	1.45e-31
CLDN1	8.15e-36	1.29	0.359	0.097	2.15e-31
CRB2	2.06e-35	0.98	0.175	0.023	5.43e-31
ITGB4	5.94e-34	0.77	0.338	0.087	1.57e-29
ELF3	1.84e-32	0.81	0.577	0.225	4.86e-28
CRISP3	2.05e-32	0.78	0.103	0.007	5.41e-28
VNN1	4e-32	1.45	0.175	0.025	1.05e-27
H19	1.15e-31	1.08	0.517	0.195	3.03e-27
ERP27	1.25e-31	0.93	0.239	0.049	3.3e-27
CD9	6.08e-30	0.92	0.611	0.293	1.6e-25
PLXNB2	2.5e-29	0.83	0.517	0.218	6.59e-25
FOLR1	3.67e-29	0.84	0.329	0.094	9.67e-25
TNFAIP2	2.01e-28	0.93	0.551	0.24	5.31e-24
ASRGL1	2.15e-28	0.75	0.44	0.151	5.67e-24
TMC4	2.26e-28	0.69	0.269	0.066	5.97e-24
VWA1	3.2e-28	0.79	0.321	0.094	8.45e-24
SPINT1	5.62e-28	0.6	0.286	0.075	1.48e-23
DHCR24	1.07e-27	0.77	0.346	0.106	2.83e-23
ITGB8	2.07e-27	0.98	0.363	0.115	5.45e-23
ATP6V1B1	3.7e-27	0.73	0.278	0.072	9.75e-23
AGRN	1.14e-26	0.71	0.402	0.143	3.01e-22
PLXNB1	1.3e-26	1.1	0.389	0.136	3.42e-22
CDH1	2.18e-26	0.79	0.303	0.087	5.75e-22
DOK7	5.81e-26	0.64	0.197	0.039	1.53e-21
CP	7.67e-26	0.88	0.321	0.096	2.02e-21
CD151	9.6e-26	0.76	0.521	0.242	2.53e-21
GAS6	1e-25	0.94	0.538	0.253	2.64e-21
WWC1	1.09e-25	0.9	0.244	0.061	2.88e-21
KLK8	1.16e-25	0.65	0.325	0.097	3.06e-21
ENO1	2.09e-25	0.78	0.714	0.444	5.51e-21
CALB2	5.15e-25	0.78	0.124	0.016	1.36e-20
KRTCAP3	1.33e-24	0.73	0.226	0.054	3.5e-20
MST1	1.4e-24	0.9	0.209	0.047	3.68e-20
ADGRG1	1.5e-24	0.83	0.303	0.094	3.95e-20
S100A1	1.64e-24	0.68	0.235	0.058	4.31e-20
ANKRD65	2.13e-24	0.62	0.197	0.042	5.61e-20
BHLHE41	2.13e-24	1.01	0.342	0.115	5.62e-20
KLK11	3.48e-24	0.74	0.239	0.06	9.18e-20
ITGA3	5.81e-24	0.73	0.256	0.07	1.53e-19
EPS8L2	6.88e-24	0.7	0.278	0.08	1.81e-19
SOSTDC1	7.94e-24	0.56	0.103	0.011	2.09e-19
PPL	1.16e-23	0.58	0.218	0.052	3.07e-19
ALDOA	1.34e-22	0.76	0.731	0.483	3.53e-18
SMARCD3	1.46e-22	0.74	0.235	0.063	3.84e-18
TGM1	1.71e-22	0.55	0.124	0.018	4.5e-18
GSTP1	2.51e-22	0.66	0.761	0.51	6.62e-18
KLK6	2.86e-22	0.57	0.214	0.052	7.55e-18
PAX2	7.11e-22	0.61	0.12	0.017	1.87e-17
CD200	1.91e-21	0.95	0.269	0.084	5.04e-17
SCNN1A	2.49e-21	0.82	0.342	0.124	6.57e-17
VWCE	2.54e-21	0.66	0.128	0.021	6.7e-17
TMEM205	2.61e-21	0.86	0.436	0.193	6.88e-17
JUP	5.04e-21	0.77	0.355	0.135	1.33e-16
MEIS1	6.08e-21	0.88	0.389	0.159	1.6e-16
PTPRF	6.77e-21	0.52	0.427	0.175	1.79e-16
MMP7	7.61e-21	1.13	0.188	0.045	2.01e-16
RPLP0	1.06e-20	0.59	0.812	0.647	2.81e-16
EPCAM	1.19e-20	0.52	0.44	0.178	3.13e-16
C1orf186	1.92e-20	0.91	0.256	0.078	5.07e-16
IGSF9	2.05e-20	0.45	0.141	0.026	5.4e-16
TACSTD2	2.54e-20	0.68	0.41	0.165	6.69e-16
HSBP1L1	3.01e-20	0.82	0.226	0.064	7.93e-16
ZBED2	3.01e-20	0.38	0.111	0.016	7.94e-16
CPAMD8	1.73e-19	0.5	0.12	0.02	4.56e-15
LAMA5	1.84e-19	0.91	0.402	0.175	4.84e-15
VWA3A	2.25e-19	0.62	0.162	0.035	5.94e-15
AMOTL2	2.68e-19	0.92	0.316	0.12	7.07e-15
CLIC5	2.77e-19	0.6	0.188	0.048	7.31e-15
MIF	4.42e-19	0.66	0.722	0.512	1.17e-14
RNASET2	1.29e-18	0.82	0.47	0.228	3.41e-14
NUAK2	1.42e-18	0.63	0.252	0.081	3.75e-14
EPS8L1	1.46e-18	0.62	0.248	0.078	3.86e-14
GAPDH	1.87e-18	0.49	0.855	0.673	4.93e-14
CD81	1.89e-18	0.64	0.761	0.553	4.98e-14
DMKN	1.96e-18	0.59	0.355	0.142	5.18e-14
CD24	2.21e-18	0.44	0.5	0.221	5.84e-14
THSD4	6.83e-18	0.63	0.209	0.06	1.8e-13
UNC5B-AS1	9.37e-18	0.48	0.162	0.038	2.47e-13
PTGS1	1.01e-17	0.66	0.252	0.084	2.68e-13
IFITM1	1.66e-17	0.72	0.688	0.457	4.38e-13
PAEP	3.63e-17	0.75	0.107	0.018	9.56e-13
OBP2A	3.79e-17	0.4	0.103	0.017	9.98e-13
LGALS3BP	5.9e-17	0.66	0.594	0.356	1.56e-12
CGN	6.08e-17	0.63	0.188	0.052	1.6e-12
MLLT4	1.6e-16	0.68	0.359	0.158	4.21e-12
SH2D3A	2.2e-16	0.4	0.12	0.023	5.8e-12
VEGFA	2.6e-16	1.02	0.423	0.214	6.86e-12
USP53	2.62e-16	0.81	0.282	0.106	6.9e-12
TRAP1	3.99e-16	0.5	0.252	0.088	1.05e-11
ZNF503	4.15e-16	0.54	0.402	0.183	1.09e-11
ST14	9.63e-16	0.7	0.261	0.095	2.54e-11
EPHB6	1.61e-15	0.43	0.132	0.03	4.24e-11
SYNGR2	2.25e-15	0.65	0.397	0.193	5.93e-11
DDR1	2.44e-15	0.63	0.303	0.124	6.44e-11
LONRF2	4.22e-15	0.71	0.179	0.052	1.11e-10
KRT17	5.87e-15	0.6	0.244	0.084	1.55e-10
SLC40A1	5.91e-15	1.21	0.363	0.173	1.56e-10
ELMO3	7.29e-15	0.57	0.111	0.023	1.92e-10
ALS2CL	7.53e-15	0.65	0.145	0.037	1.98e-10
LY6E	8.69e-15	0.71	0.432	0.228	2.29e-10
MYRF	1.51e-14	0.58	0.167	0.047	3.97e-10
NPDC1	2.07e-14	0.52	0.299	0.123	5.46e-10
NSG1	2.67e-14	0.28	0.222	0.073	7.03e-10
TMEM238	2.85e-14	0.41	0.209	0.07	7.5e-10
MTRNR2L3	3.34e-14	0.55	0.158	0.044	8.8e-10
RPL8	5.38e-14	0.42	0.863	0.79	1.42e-09
RPS19	7.31e-14	0.53	0.902	0.803	1.93e-09
DHRS3	9.97e-14	0.66	0.363	0.175	2.63e-09
ID4	1.15e-13	0.55	0.449	0.238	3.02e-09
MDH2	1.42e-13	0.52	0.423	0.221	3.75e-09
LYPD6B	1.44e-13	0.55	0.162	0.047	3.8e-09
S100A6	2.01e-13	0.83	0.803	0.593	5.31e-09
LAMB3	2.6e-13	0.68	0.197	0.066	6.85e-09
AP1M2	3.15e-13	0.46	0.201	0.069	8.31e-09
WT1	3.28e-13	0.67	0.261	0.106	8.64e-09
RAPGEF3	5.58e-13	0.62	0.179	0.058	1.47e-08
TMEM125	8.12e-13	0.49	0.12	0.029	2.14e-08
RAB34	1.01e-12	0.61	0.299	0.138	2.66e-08
SUSD3	1.24e-12	0.55	0.209	0.076	3.27e-08
FBXO2	1.26e-12	0.39	0.111	0.026	3.32e-08
CRIP2	1.32e-12	0.56	0.483	0.271	3.48e-08
DAPL1	1.45e-12	0.43	0.162	0.049	3.83e-08
MAL2	1.63e-12	0.69	0.303	0.133	4.29e-08
SMIM22	1.76e-12	0.52	0.235	0.091	4.64e-08
REC8	1.9e-12	0.56	0.252	0.102	5e-08
SLC4A11	1.97e-12	0.57	0.111	0.026	5.19e-08
RPL35	2.22e-12	0.42	0.774	0.678	5.86e-08
CBS	2.48e-12	0.61	0.167	0.053	6.54e-08
GRB7	3.07e-12	0.49	0.184	0.062	8.1e-08
RPLP0P2	3.44e-12	0.43	0.496	0.297	9.07e-08
PODXL	3.5e-12	0.54	0.231	0.091	9.23e-08
THY1	3.78e-12	0.51	0.291	0.13	9.95e-08
TRIP6	3.86e-12	0.71	0.312	0.147	1.02e-07
RPL12	5.24e-12	0.42	0.863	0.766	1.38e-07
SLC7A11	7.35e-12	0.49	0.124	0.034	1.94e-07
RAB25	7.98e-12	0.46	0.158	0.05	2.11e-07
ERBB2	8.04e-12	0.6	0.231	0.093	2.12e-07
ALDH3A2	8.38e-12	0.46	0.209	0.08	2.21e-07
HLA-DRB5	9.41e-12	0.43	0.312	0.143	2.48e-07
TSPO	1.11e-11	0.55	0.453	0.272	2.94e-07
KRT18P55	1.15e-11	0.32	0.111	0.028	3.04e-07
THEM6	1.25e-11	0.48	0.171	0.058	3.3e-07
MYH14	1.32e-11	0.53	0.175	0.06	3.47e-07
RAB17	1.45e-11	0.39	0.128	0.036	3.82e-07
CDC42EP1	1.74e-11	0.51	0.231	0.095	4.58e-07
PHLDA3	2.14e-11	0.4	0.261	0.113	5.65e-07
TNNT1	2.32e-11	0.46	0.209	0.081	6.11e-07
ADRA2C	2.94e-11	0.34	0.12	0.032	7.74e-07
CLDN7	3.26e-11	0.53	0.265	0.116	8.6e-07
VAMP8	3.66e-11	0.51	0.363	0.19	9.64e-07
HPN	4.06e-11	0.41	0.158	0.052	1.07e-06
TJP2	6.08e-11	0.65	0.214	0.087	1.6e-06
SYNE4	6.87e-11	0.5	0.115	0.031	1.81e-06
LAMC2	7.76e-11	0.58	0.179	0.064	2.05e-06
C1R	8.34e-11	0.61	0.385	0.204	2.2e-06
TSTD1	8.36e-11	0.53	0.316	0.153	2.2e-06
GAS5	1.06e-10	0.4	0.632	0.457	2.8e-06
RPL7A	1.17e-10	0.34	0.829	0.768	3.08e-06
EMX2OS	1.21e-10	0.46	0.137	0.042	3.2e-06
HDAC7	1.26e-10	0.64	0.291	0.142	3.32e-06
RHOF	1.53e-10	0.38	0.15	0.049	4.02e-06
PHPT1	1.65e-10	0.57	0.415	0.243	4.34e-06
LTC4S	1.96e-10	0.45	0.141	0.045	5.18e-06
CAPN1	2.31e-10	0.49	0.278	0.133	6.08e-06
RBBP8	2.53e-10	0.66	0.15	0.051	6.66e-06
STAP2	2.78e-10	0.34	0.103	0.027	7.34e-06
PRSS8	2.9e-10	0.51	0.154	0.053	7.65e-06
S100A13	2.9e-10	0.52	0.457	0.268	7.65e-06
LLGL2	2.97e-10	0.5	0.218	0.091	7.84e-06
RPSAP58	3.07e-10	0.42	0.598	0.448	8.1e-06
IFITM2	3.24e-10	0.44	0.637	0.468	8.54e-06
SLC44A2	3.46e-10	0.41	0.286	0.138	9.11e-06
ALDH1A2	3.47e-10	0.42	0.107	0.029	9.16e-06
LOC100132215	3.71e-10	0.45	0.568	0.384	9.79e-06
PKM	4.34e-10	0.47	0.568	0.371	1.14e-05
LEMD1	4.51e-10	0.45	0.115	0.034	1.19e-05
KLK7	5.15e-10	0.56	0.192	0.077	1.36e-05
SNHG3	5.44e-10	0.48	0.35	0.186	1.43e-05
SLC48A1	6.2e-10	0.57	0.184	0.073	1.63e-05
KIAA1522	6.27e-10	0.8	0.252	0.119	1.65e-05
HLA-DOA	6.37e-10	0.47	0.145	0.049	1.68e-05
ZNF83	6.77e-10	0.72	0.231	0.104	1.79e-05
PTTG1IP	7.62e-10	0.59	0.402	0.232	2.01e-05
GNB2L1	8.72e-10	0.4	0.812	0.719	2.3e-05
PPP1R13L	9.95e-10	0.71	0.124	0.039	2.62e-05
CHI3L1	1.22e-09	0.51	0.154	0.055	3.21e-05
CELSR2	1.25e-09	0.33	0.12	0.036	3.3e-05
PAX8	1.34e-09	0.43	0.252	0.116	3.54e-05
ANXA3	1.38e-09	0.52	0.132	0.043	3.63e-05
C6orf132	1.51e-09	0.4	0.145	0.051	3.97e-05
CCDC146	1.54e-09	0.49	0.167	0.063	4.05e-05
SH3GLB2	1.66e-09	0.37	0.209	0.089	4.38e-05
LDOC1	2.12e-09	0.29	0.201	0.084	5.59e-05
ARGLU1	2.36e-09	0.57	0.423	0.266	6.22e-05
GREB1	2.59e-09	0.26	0.162	0.059	6.84e-05
MRPL12	2.7e-09	0.39	0.231	0.106	7.11e-05
RPS14P3	2.73e-09	0.4	0.679	0.583	7.2e-05
TMEM139	2.9e-09	0.37	0.107	0.031	7.64e-05
RPL28	2.99e-09	0.29	0.846	0.748	7.89e-05
NUPR1	3.14e-09	0.64	0.342	0.187	8.28e-05
RBM47	3.36e-09	0.42	0.222	0.098	8.87e-05
PLEC	3.41e-09	0.49	0.397	0.234	8.98e-05
INF2	3.85e-09	0.67	0.252	0.121	0.000102
BACE2	4.31e-09	0.58	0.218	0.097	0.000114
CXADR	4.92e-09	0.41	0.188	0.078	0.00013
DAAM1	6.18e-09	0.62	0.141	0.051	0.000163
PEMT	7.08e-09	0.6	0.154	0.059	0.000187
PTPRU	7.08e-09	0.32	0.132	0.046	0.000187
RPL27A	8.25e-09	0.29	0.872	0.798	0.000217
RPS8	8.47e-09	0.34	0.868	0.825	0.000223
RPL31	8.65e-09	0.33	0.85	0.79	0.000228
LRRC75A-AS1	8.99e-09	0.47	0.526	0.389	0.000237
GGA3	1.02e-08	0.35	0.145	0.054	0.000268
INADL	1.13e-08	0.59	0.128	0.044	0.000298
PAWR	1.31e-08	0.39	0.128	0.045	0.000346
C19orf48	1.39e-08	0.33	0.167	0.067	0.000366
RPS21	1.4e-08	0.37	0.761	0.696	0.000368
SPON1	1.49e-08	0.71	0.286	0.153	0.000392
PKP3	1.6e-08	0.28	0.12	0.04	0.000423
TRAM1	1.67e-08	0.49	0.38	0.233	0.00044
CTSD	1.81e-08	0.29	0.538	0.369	0.000478
ACSF2	1.82e-08	0.66	0.111	0.036	0.000481
GIPC1	1.93e-08	0.4	0.252	0.124	0.00051
MUC20	2.03e-08	0.4	0.141	0.052	0.000535
EMX2	2.22e-08	0.32	0.15	0.057	0.000587
WDR34	2.44e-08	0.5	0.197	0.088	0.000644
RPL29	2.77e-08	0.35	0.705	0.621	0.000731
NT5E	3.18e-08	0.43	0.128	0.046	0.000838
C9orf3	3.65e-08	0.41	0.209	0.096	0.000963
COX5B	3.77e-08	0.5	0.496	0.346	0.000994
TNFRSF12A	3.82e-08	0.51	0.261	0.135	0.00101
PNPLA2	3.89e-08	0.28	0.222	0.105	0.00102
LIMK2	3.96e-08	0.5	0.231	0.113	0.00104
MRPS2	4.15e-08	0.28	0.175	0.075	0.0011
C9orf16	4.2e-08	0.37	0.286	0.156	0.00111
CCND1	4.36e-08	0.56	0.252	0.128	0.00115
CD63	4.36e-08	0.39	0.701	0.529	0.00115
SEMA3F	5.28e-08	0.35	0.115	0.04	0.00139
EXOSC5	5.3e-08	0.45	0.128	0.047	0.0014
ARHGAP23	6.1e-08	0.49	0.154	0.063	0.00161
SLCO3A1	6.2e-08	0.36	0.154	0.062	0.00164
RPL13AP20	6.54e-08	0.3	0.598	0.471	0.00172
TSPAN3	6.8e-08	0.37	0.436	0.279	0.00179
NEAT1	6.87e-08	0.46	0.786	0.629	0.00181
POLR2H	7.2e-08	0.32	0.291	0.155	0.0019
IMPDH2	8.29e-08	0.37	0.355	0.214	0.00218
SLC9A3R1	8.84e-08	0.35	0.278	0.149	0.00233
YPEL3	8.96e-08	0.43	0.295	0.161	0.00236
PRDX2	1.01e-07	0.28	0.248	0.126	0.00267
DIAPH1	1.08e-07	0.43	0.222	0.108	0.00285
EHF	1.11e-07	0.53	0.205	0.096	0.00292
LAPTM4B	1.12e-07	0.5	0.346	0.207	0.00296
PVRL2	1.12e-07	0.36	0.256	0.135	0.00296
MEGF6	1.31e-07	0.3	0.128	0.048	0.00345
C2orf88	1.37e-07	0.34	0.158	0.065	0.00361
PDLIM4	1.41e-07	0.4	0.171	0.075	0.00372
CRIM1	1.63e-07	0.3	0.222	0.108	0.00429
GOLGA8A	1.69e-07	0.6	0.218	0.109	0.00446
MGAT4B	1.94e-07	0.28	0.218	0.107	0.00511
SERPING1	1.94e-07	0.53	0.453	0.288	0.00511
TST	1.98e-07	0.25	0.154	0.064	0.00523
MICALL2	2.11e-07	0.57	0.141	0.056	0.00556
ATHL1	2.13e-07	0.59	0.197	0.093	0.00561
SEL1L3	2.16e-07	0.39	0.15	0.062	0.0057
SLC2A1	2.19e-07	0.48	0.269	0.145	0.00578
CYB5A	2.24e-07	0.51	0.278	0.158	0.00591
ZNF395	2.25e-07	0.6	0.218	0.108	0.00594
WDR83OS	2.27e-07	0.36	0.474	0.32	0.00599
RPL37A	2.28e-07	0.29	0.821	0.776	0.00602
MUC5B	2.33e-07	0.93	0.124	0.047	0.00614
SMARCA4	2.57e-07	0.26	0.265	0.143	0.00678
PFKP	2.69e-07	0.38	0.188	0.087	0.00709
RPL36	2.7e-07	0.29	0.761	0.659	0.00712
PCBD1	2.74e-07	0.45	0.282	0.159	0.00723
HOXB2	2.95e-07	0.36	0.162	0.07	0.00779
RGL3	3.14e-07	0.46	0.132	0.052	0.00828
HS6ST1	3.39e-07	0.32	0.154	0.066	0.00893
IP6K2	3.5e-07	0.63	0.295	0.172	0.00922
CLDN10	3.79e-07	0.46	0.141	0.057	0.00999
TCEB2	4.7e-07	0.36	0.5	0.358	0.0124
BCKDHA	4.85e-07	0.31	0.141	0.059	0.0128
NTN4	5.66e-07	0.57	0.141	0.059	0.0149
PLCD3	6.3e-07	0.39	0.154	0.068	0.0166
FLII	6.76e-07	0.38	0.231	0.119	0.0178
PERP	6.82e-07	0.28	0.308	0.173	0.018
APOL1	6.85e-07	0.65	0.252	0.139	0.0181
HOXB4	6.9e-07	0.57	0.103	0.036	0.0182
RPL18A	7.36e-07	0.34	0.667	0.589	0.0194
CDK10	7.57e-07	0.44	0.141	0.06	0.02
CYHR1	7.63e-07	0.38	0.167	0.076	0.0201
SUSD2	8.22e-07	0.36	0.107	0.039	0.0217
ZFYVE27	8.48e-07	0.49	0.115	0.044	0.0224
RPS10	8.52e-07	0.32	0.321	0.195	0.0225
CYC1	8.83e-07	0.59	0.329	0.207	0.0233
F11R	9.02e-07	0.5	0.214	0.111	0.0238
TGM2	9.07e-07	0.45	0.201	0.1	0.0239
IGSF8	9.47e-07	0.49	0.132	0.055	0.025
XIST	9.58e-07	0.49	0.581	0.437	0.0253
EEF1G	1e-06	0.27	0.675	0.569	0.0264
MRPS26	1.02e-06	0.42	0.222	0.115	0.0269
TNIP1	1.09e-06	0.43	0.231	0.125	0.0287
ATP5G2	1.15e-06	0.32	0.581	0.447	0.0303
ACTN4	1.2e-06	0.38	0.415	0.276	0.0318
BAIAP2	1.23e-06	0.3	0.256	0.141	0.0324
RHPN1	1.24e-06	0.55	0.15	0.066	0.0327
ITPR3	1.26e-06	0.33	0.15	0.066	0.0331
FAM20C	1.26e-06	0.37	0.158	0.072	0.0332
HADH	1.38e-06	0.49	0.184	0.088	0.0364
D2HGDH	1.4e-06	0.41	0.128	0.053	0.0368
MECOM	1.46e-06	0.26	0.167	0.076	0.0384
RPS6	1.48e-06	0.31	0.833	0.796	0.039
POLR2I	1.51e-06	0.44	0.274	0.157	0.0397
RPS14	1.58e-06	0.26	0.846	0.815	0.0416
RPS18	1.63e-06	0.31	0.838	0.76	0.0429
GPAA1	1.68e-06	0.46	0.278	0.162	0.0442
CCT3	1.69e-06	0.34	0.346	0.221	0.0445
DUSP23	1.79e-06	0.37	0.239	0.132	0.0473
PUF60	1.84e-06	0.48	0.265	0.154	0.0484
DSP	1.86e-06	0.31	0.179	0.085	0.049
EIF3B	1.92e-06	0.53	0.274	0.162	0.0505
LETMD1	1.93e-06	0.47	0.184	0.089	0.0508
HMGA1	2.06e-06	0.35	0.291	0.17	0.0542
EPHA2	2.12e-06	0.4	0.184	0.089	0.0558
NSUN5P1	2.18e-06	0.44	0.111	0.043	0.0575
DPP7	2.45e-06	0.6	0.244	0.139	0.0645
CTTN	2.46e-06	0.5	0.321	0.198	0.0649
TUFM	2.51e-06	0.44	0.333	0.21	0.0662
SRRM2	2.53e-06	0.39	0.466	0.333	0.0667
RIPK4	2.6e-06	0.58	0.132	0.056	0.0686
TPRA1	2.67e-06	0.39	0.175	0.086	0.0704
RARRES2	2.7e-06	0.41	0.355	0.23	0.0711
ZNF692	2.71e-06	0.33	0.12	0.048	0.0714
RAI1	2.8e-06	0.6	0.171	0.084	0.0738
LRRC41	2.81e-06	0.51	0.209	0.112	0.074
COMT	2.97e-06	0.32	0.286	0.172	0.0784
TTC17	2.98e-06	0.44	0.197	0.101	0.0786
OGT	3.01e-06	0.5	0.278	0.165	0.0795
CDK5RAP3	3.03e-06	0.41	0.269	0.157	0.08
RPL18	3.29e-06	0.27	0.808	0.787	0.0868
RPS12	3.34e-06	0.29	0.85	0.823	0.0879
OSBPL3	3.34e-06	0.55	0.15	0.069	0.0881
PKP4	3.49e-06	0.44	0.167	0.079	0.0919
GALE	3.52e-06	0.37	0.132	0.057	0.0929
CCDC84	3.69e-06	0.44	0.141	0.062	0.0973

## Sheet: X6
	p_val	avg_logFC	pct.1	pct.2	p_val_adj
COLEC11	5e-308	2.46	0.615	0.013	1.32e-303
C7	1.03e-188	2.17	0.642	0.051	2.71e-184
TSPAN8	2.01e-186	1.6	0.491	0.023	5.31e-182
COL3A1	2.91e-169	1.36	0.908	0.131	7.68e-165
COL1A1	2.24e-168	1.88	0.972	0.188	5.89e-164
CADPS	1.1e-165	1.41	0.349	0.008	2.9e-161
DLK1	1.69e-165	2.34	0.413	0.017	4.45e-161
COL1A2	2.32e-163	2.01	0.968	0.204	6.11e-159
COL6A3	2.28e-162	1.91	0.748	0.094	6.02e-158
KLHDC8A	3.45e-141	1.1	0.381	0.018	9.08e-137
MEG3	2.08e-134	1.47	0.693	0.098	5.48e-130
FNDC1	1.26e-133	1.37	0.422	0.028	3.32e-129
COL6A1	6.13e-121	1.87	0.849	0.197	1.61e-116
LAMA2	1.37e-120	0.92	0.358	0.02	3.62e-116
COL5A1	8.04e-119	1.6	0.628	0.088	2.12e-114
CDHR1	2.79e-118	0.85	0.271	0.008	7.36e-114
PCOLCE	1.48e-116	1.44	0.61	0.086	3.91e-112
PEG3	1.06e-112	1	0.44	0.038	2.78e-108
DCN	1.24e-111	1.25	0.858	0.18	3.28e-107
LGR5	4.72e-109	1.27	0.404	0.034	1.24e-104
SPARC	7.37e-108	1.35	0.899	0.23	1.94e-103
LAMB1	1.75e-106	1.38	0.587	0.085	4.62e-102
BGN	2.29e-106	1.44	0.752	0.153	6.03e-102
LUM	4.47e-106	1.14	0.633	0.093	1.18e-101
CNTN1	4.17e-105	1.08	0.358	0.026	1.1e-100
COL6A2	9.61e-99	1.34	0.693	0.134	2.53e-94
DKK3	5.95e-98	1.27	0.486	0.062	1.57e-93
NSG1	6.87e-98	1.32	0.459	0.056	1.81e-93
PCSK6	4.19e-95	0.89	0.266	0.013	1.1e-90
EMILIN1	1.18e-93	1.26	0.537	0.081	3.1e-89
HMCN1	2.01e-91	0.88	0.317	0.024	5.29e-87
THSD7B	5.86e-88	0.48	0.179	0.004	1.55e-83
SERPINE2	1.7e-87	0.9	0.399	0.045	4.48e-83
CDH11	5.25e-87	1.16	0.468	0.064	1.38e-82
BAMBI	2.03e-85	0.79	0.381	0.041	5.36e-81
TRABD2A	8.59e-84	0.58	0.261	0.016	2.27e-79
GATA4	6.8e-83	0.49	0.239	0.012	1.79e-78
TIMP2	1.54e-82	1.41	0.761	0.232	4.06e-78
AEBP1	5.25e-81	1.24	0.656	0.14	1.38e-76
MME	5.26e-81	0.68	0.197	0.007	1.39e-76
ENG	2.87e-79	0.9	0.528	0.09	7.58e-75
HOPX	3.27e-78	1.22	0.376	0.044	8.63e-74
ENC1	7.71e-78	1.14	0.44	0.065	2.03e-73
HTRA1	5.57e-77	1.23	0.573	0.125	1.47e-72
C1S	8.26e-77	1.03	0.656	0.145	2.18e-72
WNT5A	1.05e-76	1.02	0.326	0.033	2.76e-72
ST3GAL4	1.55e-76	0.73	0.353	0.04	4.08e-72
TCF21	1.87e-76	0.91	0.307	0.028	4.92e-72
COL5A2	4.13e-76	1	0.532	0.091	1.09e-71
ATRNL1	5.19e-76	0.7	0.188	0.007	1.37e-71
KIF5C	2.11e-73	0.57	0.229	0.014	5.55e-69
STAR	1.15e-72	0.63	0.335	0.035	3.02e-68
SERPINA5	1.6e-72	0.64	0.303	0.029	4.22e-68
ANTXR1	1.72e-72	1.24	0.537	0.108	4.54e-68
LAMC3	1.83e-72	0.65	0.211	0.011	4.83e-68
AMHR2	2.22e-72	0.37	0.156	0.004	5.86e-68
DHRS2	3.33e-71	0.46	0.174	0.006	8.78e-67
LAMP5	6.8e-71	0.9	0.294	0.028	1.79e-66
COL4A1	9.83e-71	0.88	0.546	0.108	2.59e-66
PDGFRA	1.96e-69	0.93	0.427	0.066	5.16e-65
FSTL1	6.2e-69	1.12	0.638	0.153	1.64e-64
KCNIP1	6.74e-69	0.41	0.156	0.005	1.78e-64
TMEM233	3.21e-68	0.36	0.142	0.003	8.46e-64
TMEM130	5.87e-68	0.46	0.183	0.008	1.55e-63
COL14A1	6.82e-68	0.94	0.372	0.051	1.8e-63
MRC2	9.54e-68	1.07	0.532	0.111	2.52e-63
LRP1	9.65e-68	1.03	0.683	0.183	2.54e-63
MGARP	2.06e-66	0.58	0.239	0.019	5.42e-62
ASTN1	3.23e-66	0.35	0.142	0.004	8.53e-62
SYT1	2.82e-65	0.35	0.138	0.003	7.42e-61
RNASE1	3.04e-65	1.2	0.569	0.136	8.01e-61
CREB3L1	3.37e-65	0.67	0.284	0.03	8.89e-61
SNED1	1.17e-64	0.58	0.225	0.017	3.08e-60
WIPF3	3.69e-64	0.5	0.225	0.017	9.72e-60
VSTM4	1.03e-63	0.66	0.266	0.026	2.7e-59
CPXM1	1.51e-63	1.02	0.381	0.059	3.99e-59
EFCC1	2.25e-63	0.53	0.165	0.007	5.94e-59
SERPINH1	3.1e-63	1.07	0.683	0.206	8.17e-59
COL2A1	5.18e-63	0.58	0.151	0.005	1.37e-58
ALDH1A1	1.86e-62	0.88	0.394	0.062	4.9e-58
C1R	4.41e-62	1.09	0.665	0.184	1.16e-57
MMP2	5.13e-62	0.77	0.445	0.078	1.35e-57
COL4A2	7.59e-62	0.83	0.56	0.13	2e-57
GATM	3.08e-61	0.65	0.28	0.031	8.12e-57
CILP	3.22e-61	1.11	0.248	0.023	8.48e-57
NRK	5.31e-61	0.62	0.216	0.016	1.4e-56
SEMA3C	8.46e-61	1.34	0.427	0.077	2.23e-56
SERPINE1	1.27e-60	1.03	0.532	0.117	3.34e-56
P3H2	2.04e-60	0.64	0.275	0.03	5.38e-56
TCF4	2.14e-60	0.86	0.583	0.143	5.64e-56
COL15A1	8.39e-60	0.51	0.252	0.024	2.21e-55
SRPX2	1.32e-59	0.59	0.234	0.021	3.47e-55
CLCN5	2.47e-59	0.61	0.211	0.016	6.52e-55
RHOBTB3	3.12e-59	0.73	0.427	0.077	8.23e-55
CLDN11	9.88e-59	0.81	0.349	0.052	2.61e-54
FOXL2NB	6.71e-58	0.29	0.128	0.004	1.77e-53
ELK1	3.02e-57	0.67	0.321	0.046	7.95e-53
CTGF	3.02e-57	1.26	0.702	0.236	7.97e-53
C1QTNF1	3.31e-57	0.62	0.394	0.067	8.72e-53
ISLR	5.73e-57	1.1	0.385	0.067	1.51e-52
NCAM1	9.64e-57	0.65	0.275	0.032	2.54e-52
HEPH	1.33e-56	0.62	0.22	0.019	3.52e-52
TBX3	1.35e-56	0.42	0.275	0.032	3.57e-52
MATN2	1.37e-56	0.72	0.28	0.034	3.6e-52
TIMP1	1.64e-56	1.55	0.794	0.382	4.31e-52
FHL2	1.67e-55	0.95	0.482	0.108	4.41e-51
EFEMP2	2.4e-55	0.89	0.482	0.107	6.34e-51
IGFBP7	2.43e-55	0.92	0.867	0.388	6.41e-51
FN1	3.48e-55	0.77	0.651	0.174	9.17e-51
LINC01116	6.47e-55	0.5	0.202	0.016	1.71e-50
FOXL2	6.99e-55	0.46	0.188	0.013	1.84e-50
SLC4A4	3.01e-54	0.45	0.183	0.013	7.94e-50
LTBP2	3.19e-54	1.11	0.408	0.082	8.42e-50
CPZ	8.56e-54	0.78	0.358	0.06	2.26e-49
HSPG2	1.49e-53	0.74	0.592	0.164	3.93e-49
FAM198B	1.76e-53	0.82	0.362	0.062	4.63e-49
VCAN	2.05e-53	1.18	0.408	0.079	5.4e-49
ETV1	2.98e-53	0.65	0.252	0.029	7.84e-49
TSPAN5	1.27e-52	0.53	0.257	0.031	3.34e-48
SERINC5	1.57e-52	0.86	0.408	0.083	4.14e-48
UBXN8	2.19e-52	0.73	0.234	0.025	5.77e-48
COL7A1	3.48e-52	0.69	0.211	0.02	9.18e-48
IGFBP2	1.25e-51	0.89	0.532	0.142	3.29e-47
MXRA8	4.6e-51	0.9	0.427	0.09	1.21e-46
GPM6A	5.15e-51	0.48	0.179	0.013	1.36e-46
CYR61	5.63e-51	1.21	0.748	0.307	1.48e-46
SCG5	1.68e-50	0.5	0.22	0.023	4.42e-46
FDXR	2.98e-50	0.62	0.298	0.044	7.84e-46
PAM	9.89e-50	0.83	0.468	0.114	2.61e-45
WLS	1.22e-49	0.83	0.404	0.083	3.22e-45
NR2F2	2.01e-49	0.92	0.601	0.185	5.29e-45
EDN3	2.57e-49	0.39	0.11	0.003	6.78e-45
PXDN	4.8e-49	0.78	0.505	0.129	1.26e-44
NRXN2	6.54e-49	0.53	0.142	0.008	1.72e-44
TMEM163	1.19e-48	0.31	0.133	0.006	3.13e-44
KCND2	4.57e-48	0.38	0.147	0.009	1.2e-43
MMP11	5.11e-48	1.07	0.243	0.03	1.35e-43
SPRED1	1.22e-47	0.65	0.353	0.066	3.21e-43
PRKAR2B	3.68e-47	0.38	0.243	0.03	9.69e-43
WASF3	8.52e-47	0.44	0.197	0.019	2.25e-42
PDGFC	9.72e-47	0.75	0.394	0.085	2.56e-42
SGCD	1.76e-46	0.48	0.188	0.018	4.64e-42
FBN1	1.89e-46	0.71	0.326	0.057	4.98e-42
STC2	4.15e-46	0.56	0.22	0.025	1.09e-41
RCN3	1.94e-45	0.66	0.307	0.052	5.1e-41
TGFBI	2.17e-45	0.9	0.454	0.113	5.73e-41
PRKD1	2.35e-45	0.57	0.216	0.025	6.19e-41
CTSK	2.93e-45	0.66	0.399	0.084	7.71e-41
FKBP10	3.02e-45	0.62	0.317	0.057	7.96e-41
IGDCC4	3.07e-45	0.38	0.161	0.012	8.08e-41
MIR202HG	6.84e-45	0.39	0.124	0.006	1.8e-40
SLC27A6	1.56e-44	0.34	0.142	0.009	4.11e-40
P3H1	6.79e-44	0.54	0.303	0.052	1.79e-39
OAF	1.22e-43	0.64	0.303	0.053	3.23e-39
VLDLR	2.16e-43	0.59	0.211	0.025	5.69e-39
SMOC2	2.29e-43	0.78	0.33	0.062	6.03e-39
FAM178A	3.58e-43	0.64	0.275	0.044	9.44e-39
ADGRA2	4e-43	0.58	0.298	0.051	1.06e-38
NDN	4.64e-43	0.51	0.326	0.06	1.22e-38
NID1	7.6e-43	0.65	0.317	0.057	2e-38
ANXA6	8.36e-43	0.77	0.431	0.104	2.21e-38
CFH	9.83e-43	0.87	0.372	0.083	2.59e-38
DPYSL3	1.21e-42	0.99	0.472	0.127	3.19e-38
SULF2	1.19e-41	0.81	0.358	0.077	3.13e-37
FKBP7	1.42e-41	0.36	0.229	0.031	3.73e-37
LAMC1	1.84e-41	0.76	0.472	0.128	4.84e-37
SGCE	1.97e-41	0.78	0.39	0.09	5.19e-37
PROS1	4.46e-41	0.7	0.234	0.033	1.18e-36
TSHZ2	7.5e-41	0.72	0.307	0.058	1.98e-36
SYNPO2	1.44e-40	0.29	0.326	0.062	3.79e-36
FAM114A1	2.01e-40	0.77	0.344	0.073	5.3e-36
ADGRL2	2.63e-40	0.64	0.261	0.042	6.93e-36
ABCA10	2.65e-40	0.3	0.119	0.007	6.99e-36
DCBLD2	3.45e-40	0.63	0.349	0.076	9.11e-36
SCD5	7.04e-40	0.61	0.28	0.049	1.86e-35
PID1	1.95e-39	0.38	0.165	0.016	5.13e-35
P3H3	2.86e-39	0.47	0.248	0.039	7.53e-35
GPX8	1.44e-38	0.53	0.307	0.061	3.79e-34
ZNF275	1.64e-38	0.52	0.206	0.027	4.33e-34
LAMA1	2.29e-38	0.33	0.119	0.007	6.04e-34
EGR3	2.45e-38	1.26	0.514	0.167	6.45e-34
P3H4	3.86e-38	0.46	0.266	0.047	1.02e-33
MUM1L1	4.18e-38	0.38	0.216	0.029	1.1e-33
FNDC3B	4.29e-38	0.75	0.463	0.135	1.13e-33
CHL1	6.6e-38	0.55	0.22	0.032	1.74e-33
APBB2	8.06e-38	0.47	0.28	0.051	2.13e-33
PCSK1N	1.25e-37	0.41	0.216	0.031	3.3e-33
PGAP1	1.36e-37	0.55	0.216	0.03	3.58e-33
SRPX	1.87e-37	0.68	0.197	0.026	4.92e-33
RBFOX2	1.91e-37	0.66	0.381	0.094	5.03e-33
APOE	2.8e-37	0.57	0.454	0.121	7.39e-33
TSPAN7	3.98e-37	0.43	0.229	0.034	1.05e-32
FKBP9	5e-37	0.72	0.349	0.084	1.32e-32
DTX1	8.33e-37	0.3	0.106	0.006	2.2e-32
KIRREL	8.55e-37	0.43	0.289	0.055	2.25e-32
HSD11B1	1.27e-36	0.45	0.161	0.017	3.36e-32
MEST	2.32e-36	1.1	0.335	0.08	6.12e-32
TBC1D4	2.6e-36	0.34	0.248	0.041	6.86e-32
FLRT2	6.49e-36	0.45	0.197	0.027	1.71e-31
BMP6	6.87e-36	0.41	0.106	0.006	1.81e-31
ANTXR2	7.85e-36	0.74	0.28	0.054	2.07e-31
DENND5B	9.57e-36	0.51	0.193	0.026	2.52e-31
GLT8D2	1.18e-35	0.67	0.252	0.044	3.11e-31
CALU	1.73e-35	0.85	0.509	0.173	4.55e-31
LGALS1	2e-35	0.79	0.743	0.334	5.28e-31
ABCA9	3.27e-35	0.37	0.115	0.008	8.63e-31
FAM150B	4.85e-35	0.52	0.193	0.026	1.28e-30
CACHD1	5.04e-35	0.35	0.248	0.043	1.33e-30
ZBTB20	5.29e-35	0.69	0.532	0.178	1.39e-30
REEP6	6.22e-35	0.27	0.11	0.007	1.64e-30
SYNPO	8.32e-35	0.63	0.326	0.075	2.19e-30
NREP	8.77e-35	0.38	0.284	0.057	2.31e-30
APOD	9.56e-35	1.09	0.211	0.032	2.52e-30
RBMS3	1.65e-34	0.44	0.275	0.053	4.35e-30
THBS1	2.33e-34	0.73	0.5	0.159	6.15e-30
CDON	2.5e-34	0.5	0.161	0.018	6.6e-30
TMEM98	2.58e-34	0.58	0.372	0.098	6.81e-30
PSD3	2.64e-34	0.68	0.248	0.044	6.97e-30
PKDCC	3.84e-34	0.45	0.183	0.025	1.01e-29
PLOD1	6.08e-34	0.62	0.385	0.104	1.6e-29
THBS2	9.99e-34	1.03	0.312	0.069	2.63e-29
EVA1B	1.23e-33	0.66	0.353	0.091	3.24e-29
SEC24D	1.8e-33	0.74	0.261	0.051	4.75e-29
SLC23A2	1.9e-33	0.32	0.22	0.036	5.02e-29
TMEM45A	2.09e-33	0.61	0.216	0.035	5.51e-29
FXYD6	2.34e-33	0.38	0.339	0.08	6.16e-29
ARX	2.93e-33	0.34	0.115	0.008	7.73e-29
PDZRN3	3.35e-33	0.56	0.243	0.044	8.82e-29
SEMA7A	4.19e-33	0.33	0.179	0.024	1.1e-28
TTC3	4.5e-33	0.58	0.468	0.149	1.19e-28
ENAH	4.91e-33	0.8	0.445	0.137	1.3e-28
DSEL	5.76e-33	0.47	0.193	0.028	1.52e-28
ZBTB46	5.79e-33	0.32	0.174	0.022	1.53e-28
PARVA	8.98e-33	0.56	0.404	0.115	2.37e-28
CKAP4	2.37e-32	0.68	0.422	0.126	6.24e-28
NID2	4.21e-32	0.92	0.216	0.037	1.11e-27
ME1	1.08e-31	0.31	0.151	0.018	2.84e-27
CFI	3.05e-31	0.8	0.436	0.137	8.05e-27
LAMA4	3.3e-31	0.59	0.294	0.067	8.71e-27
RGL1	3.65e-31	0.58	0.266	0.055	9.61e-27
MAGED1	4.03e-31	0.64	0.459	0.15	1.06e-26
VSNL1	4.64e-31	0.39	0.115	0.009	1.22e-26
FGFR1	5.54e-31	0.58	0.399	0.116	1.46e-26
TSHZ1	5.92e-31	0.57	0.289	0.066	1.56e-26
FNDC4	8.43e-31	0.27	0.193	0.03	2.22e-26
BMP8A	9.31e-31	0.41	0.128	0.013	2.46e-26
EDIL3	9.48e-31	0.28	0.22	0.038	2.5e-26
ZNF469	1.19e-30	0.53	0.161	0.021	3.14e-26
ID3	1.87e-30	0.78	0.537	0.207	4.93e-26
CALD1	3.22e-30	0.45	0.624	0.24	8.49e-26
EGR4	3.75e-30	0.65	0.128	0.013	9.89e-26
IL6ST	4.78e-30	0.7	0.541	0.208	1.26e-25
EPB41L2	5.11e-30	0.56	0.335	0.087	1.35e-25
TWIST1	6.12e-30	0.57	0.174	0.025	1.61e-25
VIM	7.05e-30	0.63	0.881	0.543	1.86e-25
PTGFRN	1.13e-29	0.64	0.317	0.08	2.98e-25
FMOD	1.44e-29	0.65	0.344	0.093	3.8e-25
FBXL7	1.47e-29	0.34	0.179	0.027	3.88e-25
PPIC	1.59e-29	0.47	0.294	0.071	4.19e-25
CTNNAL1	1.65e-29	0.39	0.284	0.065	4.36e-25
PALLD	1.65e-29	0.62	0.445	0.143	4.36e-25
COL16A1	1.97e-29	0.96	0.307	0.076	5.2e-25
APP	2.46e-29	0.52	0.546	0.206	6.49e-25
RBP1	8.9e-29	0.76	0.541	0.214	2.35e-24
COL18A1	9.31e-29	0.48	0.688	0.31	2.45e-24
PGM1	2.31e-28	0.42	0.257	0.058	6.1e-24
GSTA4	2.46e-28	0.34	0.234	0.047	6.49e-24
COL12A1	2.48e-28	0.89	0.33	0.09	6.54e-24
WFDC1	2.67e-28	0.38	0.133	0.015	7.05e-24
YAP1	3.41e-28	0.6	0.394	0.121	8.99e-24
FRMD6	3.64e-28	0.49	0.206	0.038	9.59e-24
SMPD1	4.41e-28	0.49	0.22	0.044	1.16e-23
EPDR1	5.12e-28	0.51	0.202	0.037	1.35e-23
ST5	8.03e-28	0.56	0.294	0.074	2.12e-23
KDELR3	8.16e-28	0.35	0.197	0.035	2.15e-23
MEX3B	1.43e-27	0.44	0.147	0.019	3.77e-23
SMAD5	1.97e-27	0.35	0.28	0.067	5.21e-23
TMEM263	2.07e-27	0.51	0.312	0.084	5.47e-23
PLXDC2	2.23e-27	0.53	0.353	0.102	5.88e-23
PPP2CB	2.25e-27	0.72	0.491	0.196	5.92e-23
CPE	2.5e-27	0.52	0.427	0.139	6.59e-23
CTHRC1	3.01e-27	0.7	0.317	0.084	7.93e-23
TCEAL4	3.15e-27	0.6	0.486	0.182	8.3e-23
RGS4	3.69e-27	0.46	0.142	0.019	9.72e-23
BMPR1B	6.53e-27	0.29	0.174	0.028	1.72e-22
MYO10	7.07e-27	0.33	0.284	0.072	1.86e-22
RGMB	7.16e-27	0.49	0.17	0.027	1.89e-22
HEG1	7.91e-27	0.76	0.39	0.12	2.09e-22
PLIN3	8.61e-27	0.56	0.339	0.1	2.27e-22
CPED1	9.65e-27	0.26	0.174	0.028	2.55e-22
LOXL2	1.09e-26	0.48	0.197	0.036	2.87e-22
SLC22A17	1.18e-26	0.33	0.206	0.039	3.12e-22
CMTM3	1.3e-26	0.56	0.339	0.098	3.44e-22
SFRP4	1.49e-26	0.35	0.252	0.055	3.93e-22
FHOD3	1.55e-26	0.31	0.133	0.017	4.07e-22
PSD	1.81e-26	0.27	0.115	0.012	4.76e-22
PRTFDC1	2.02e-26	0.27	0.11	0.011	5.33e-22
GYPC	2.44e-26	0.47	0.335	0.095	6.42e-22
NRP2	2.48e-26	0.51	0.234	0.051	6.55e-22
WASL	2.53e-26	0.49	0.312	0.086	6.66e-22
SPRY1	2.93e-26	0.5	0.404	0.132	7.72e-22
CCNG1	4.63e-26	0.55	0.404	0.133	1.22e-21
KCTD12	6.13e-26	0.79	0.459	0.174	1.62e-21
MSRB3	6.73e-26	0.66	0.271	0.067	1.77e-21
LHFPL2	9.04e-26	0.54	0.248	0.057	2.38e-21
TPST1	1.11e-25	0.34	0.174	0.03	2.92e-21
GJA1	1.46e-25	0.49	0.349	0.103	3.85e-21
MTUS1	1.97e-25	0.36	0.248	0.057	5.2e-21
IMPACT	3.45e-25	0.5	0.188	0.035	9.1e-21
EGR2	3.72e-25	0.7	0.294	0.08	9.81e-21
PLCD3	4.69e-25	0.41	0.252	0.061	1.24e-20
RARRES1	6.28e-25	0.8	0.275	0.071	1.66e-20
GNAI1	7.5e-25	0.29	0.225	0.049	1.98e-20
FHOD1	8.5e-25	0.35	0.211	0.044	2.24e-20
COL4A5	9.51e-25	0.28	0.234	0.052	2.51e-20
HTRA3	1.25e-24	0.64	0.156	0.025	3.29e-20
SPON2	1.73e-24	0.69	0.261	0.066	4.57e-20
GLG1	2.01e-24	0.55	0.404	0.139	5.29e-20
SIMC1	2.41e-24	0.28	0.142	0.021	6.36e-20
CTIF	2.42e-24	0.35	0.188	0.036	6.39e-20
MCC	2.77e-24	0.37	0.188	0.036	7.3e-20
RCN1	3.04e-24	0.51	0.28	0.076	8.01e-20
PLAGL1	3.51e-24	0.63	0.225	0.051	9.25e-20
ZMAT3	4.16e-24	0.51	0.303	0.087	1.1e-19
SDC2	4.63e-24	0.45	0.33	0.099	1.22e-19
NME4	5.5e-24	0.41	0.335	0.103	1.45e-19
IGFBP5	6.2e-24	0.35	0.532	0.207	1.63e-19
KIF1A	1.5e-23	0.28	0.138	0.02	3.95e-19
CNRIP1	1.69e-23	0.26	0.174	0.032	4.45e-19
CAMSAP2	1.8e-23	0.36	0.234	0.055	4.75e-19
SNAI2	3.06e-23	0.51	0.188	0.038	8.08e-19
F2R	3.18e-23	0.35	0.211	0.046	8.37e-19
PHACTR2	3.53e-23	0.4	0.28	0.076	9.3e-19
FILIP1L	3.6e-23	0.41	0.225	0.052	9.49e-19
MAST2	4.08e-23	0.46	0.174	0.033	1.08e-18
WBP5	4.55e-23	0.51	0.454	0.176	1.2e-18
PDLIM3	5.6e-23	0.75	0.284	0.079	1.48e-18
MTMR11	5.68e-23	0.4	0.106	0.012	1.5e-18
STT3B	1.5e-22	0.34	0.39	0.133	3.96e-18
C3orf58	1.67e-22	0.39	0.312	0.092	4.4e-18
OSTC	1.94e-22	0.58	0.45	0.179	5.1e-18
PHLDA1	2.34e-22	0.68	0.422	0.156	6.18e-18
ABCA1	2.41e-22	0.66	0.271	0.077	6.36e-18
SELM	3.49e-22	0.28	0.427	0.151	9.19e-18
WISP1	4.35e-22	0.43	0.193	0.041	1.15e-17
FRZB	4.75e-22	0.41	0.229	0.055	1.25e-17
LPPR4	4.78e-22	0.26	0.11	0.014	1.26e-17
INSR	7.4e-22	0.41	0.326	0.102	1.95e-17
COPZ2	1.03e-21	0.35	0.179	0.037	2.73e-17
ALPL	1.11e-21	0.29	0.165	0.031	2.92e-17
SLC39A7	1.12e-21	0.43	0.271	0.078	2.95e-17
ECE1	1.18e-21	0.42	0.33	0.104	3.12e-17
OSBPL1A	1.91e-21	0.35	0.216	0.052	5.02e-17
FBLIM1	2.17e-21	0.6	0.289	0.086	5.72e-17
USP22	2.46e-21	0.44	0.427	0.16	6.48e-17
CD276	3.25e-21	0.49	0.28	0.084	8.56e-17
ANXA5	4.02e-21	0.68	0.638	0.332	1.06e-16
IGFBP4	4.14e-21	0.39	0.569	0.238	1.09e-16
ERLEC1	4.33e-21	0.3	0.284	0.085	1.14e-16
FAM210B	4.43e-21	0.49	0.321	0.106	1.17e-16
PHLDB1	4.49e-21	0.58	0.266	0.076	1.18e-16
NR2F1	4.9e-21	0.53	0.22	0.054	1.29e-16
PLXNC1	5.24e-21	0.4	0.161	0.031	1.38e-16
DFNA5	5.53e-21	0.32	0.138	0.023	1.46e-16
MGP	5.56e-21	0.33	0.436	0.16	1.46e-16
SCPEP1	9.89e-21	0.36	0.257	0.072	2.61e-16
MMP19	1.25e-20	0.51	0.239	0.064	3.29e-16
VKORC1	1.95e-20	0.42	0.381	0.142	5.13e-16
CCND2	2.3e-20	0.29	0.289	0.086	6.06e-16
KLHL4	2.7e-20	0.3	0.11	0.015	7.13e-16
CNN2	2.84e-20	0.48	0.436	0.17	7.5e-16
ITPRIPL2	2.91e-20	0.41	0.28	0.085	7.67e-16
SFRP1	3.06e-20	0.42	0.133	0.022	8.08e-16
ITGB5	3.24e-20	0.66	0.376	0.142	8.55e-16
SLC2A10	4.1e-20	0.26	0.142	0.025	1.08e-15
SERPINF1	4.55e-20	0.6	0.335	0.114	1.2e-15
REXO2	4.86e-20	0.38	0.349	0.12	1.28e-15
PLA2G12A	5.16e-20	0.38	0.252	0.072	1.36e-15
ISOC1	5.49e-20	0.25	0.234	0.063	1.45e-15
SPRY4	7.02e-20	0.27	0.179	0.039	1.85e-15
KLHL5	8e-20	0.33	0.225	0.059	2.11e-15
PDLIM2	9.64e-20	0.42	0.28	0.085	2.54e-15
ABLIM1	1.03e-19	0.55	0.385	0.145	2.71e-15
ASPH	1.34e-19	0.34	0.335	0.114	3.53e-15
KDELR2	1.4e-19	0.46	0.491	0.221	3.7e-15
PPFIBP1	1.43e-19	0.41	0.312	0.104	3.76e-15
OLFML1	1.48e-19	0.31	0.147	0.028	3.89e-15
TNFRSF21	1.55e-19	0.5	0.28	0.086	4.1e-15
BCAT1	1.57e-19	0.57	0.372	0.139	4.13e-15
PYCR1	1.88e-19	0.44	0.202	0.05	4.96e-15
CLIP3	2.09e-19	0.3	0.165	0.035	5.5e-15
PIGK	2.85e-19	0.3	0.179	0.041	7.5e-15
NGFRAP1	2.87e-19	0.61	0.573	0.303	7.57e-15
HIC1	3e-19	0.26	0.161	0.033	7.91e-15
MXRA7	3.27e-19	0.32	0.22	0.058	8.61e-15
ITPRIP	3.58e-19	0.34	0.229	0.062	9.45e-15
PBXIP1	4.06e-19	0.3	0.317	0.106	1.07e-14
SMTN	5.39e-19	0.45	0.197	0.048	1.42e-14
SHC1	5.62e-19	0.33	0.298	0.098	1.48e-14
RECK	6.09e-19	0.25	0.128	0.022	1.6e-14
TUSC3	8.02e-19	0.37	0.298	0.099	2.12e-14
CLCN3	8.24e-19	0.29	0.202	0.051	2.17e-14
CREB3L2	9.51e-19	0.34	0.28	0.089	2.51e-14
CRTAP	9.92e-19	0.51	0.454	0.196	2.62e-14
ZCCHC24	1.07e-18	0.57	0.225	0.062	2.82e-14
FARP1	1.58e-18	0.44	0.248	0.073	4.17e-14
CNN3	1.64e-18	0.38	0.376	0.141	4.32e-14
RWDD1	1.8e-18	0.36	0.349	0.128	4.76e-14
RAB31	3.07e-18	0.46	0.399	0.155	8.08e-14
TSHZ3	3.55e-18	0.35	0.115	0.019	9.36e-14
MCFD2	3.56e-18	0.25	0.303	0.102	9.39e-14
TWSG1	4.02e-18	0.39	0.326	0.114	1.06e-13
SMARCA1	5.14e-18	0.29	0.252	0.077	1.36e-13
GALNT1	6.4e-18	0.34	0.28	0.091	1.69e-13
TUBB	6.9e-18	0.46	0.578	0.296	1.82e-13
PPP1CC	7.95e-18	0.39	0.454	0.201	2.1e-13
LAPTM4A	8.17e-18	0.57	0.619	0.348	2.15e-13
TRO	8.72e-18	0.28	0.124	0.022	2.3e-13
ITM2B	8.82e-18	0.53	0.748	0.526	2.32e-13
PDGFRB	1.02e-17	0.26	0.271	0.085	2.7e-13
PRKACA	1.61e-17	0.27	0.317	0.112	4.24e-13
SEC31A	1.81e-17	0.36	0.376	0.148	4.78e-13
SEC63	1.94e-17	0.31	0.349	0.131	5.11e-13
SEPT7	2.01e-17	0.4	0.394	0.16	5.3e-13
LAMB2	2.3e-17	0.32	0.431	0.181	6.06e-13
SLC39A13	2.36e-17	0.33	0.229	0.067	6.22e-13
CTSO	2.37e-17	0.3	0.229	0.066	6.24e-13
DPYSL2	2.37e-17	0.3	0.339	0.125	6.25e-13
HDLBP	2.39e-17	0.42	0.56	0.278	6.29e-13
BASP1	2.73e-17	0.32	0.284	0.094	7.2e-13
GNS	3.05e-17	0.29	0.358	0.138	8.05e-13
SH3BGRL	3.72e-17	0.54	0.495	0.232	9.81e-13
PLS3	3.77e-17	0.35	0.321	0.113	9.93e-13
DDB1	4.15e-17	0.47	0.399	0.166	1.1e-12
WWTR1	5.38e-17	0.48	0.317	0.115	1.42e-12
PPIB	5.55e-17	0.5	0.67	0.409	1.46e-12
EVI5	6.07e-17	0.42	0.179	0.045	1.6e-12
TIA1	6.13e-17	0.45	0.404	0.164	1.62e-12
GNG12	6.3e-17	0.47	0.326	0.121	1.66e-12
NR4A1	6.78e-17	0.8	0.807	0.538	1.79e-12
MXRA5	6.81e-17	0.56	0.234	0.072	1.79e-12
MAN1A1	9.18e-17	0.51	0.257	0.083	2.42e-12
MAP4K3	9.55e-17	0.32	0.202	0.055	2.52e-12
SAT2	9.56e-17	0.36	0.33	0.121	2.52e-12
TSPAN6	9.68e-17	0.34	0.271	0.09	2.55e-12
LXN	1.01e-16	0.56	0.234	0.072	2.67e-12
EEF2	1.02e-16	0.4	0.775	0.55	2.7e-12
YAF2	1.28e-16	0.33	0.202	0.055	3.38e-12
VCL	1.29e-16	0.43	0.381	0.154	3.41e-12
GATA6	1.52e-16	0.35	0.229	0.069	4.01e-12
RARRES2	1.56e-16	0.4	0.491	0.22	4.1e-12
LRRC58	1.64e-16	0.37	0.17	0.041	4.33e-12
LOC728392	1.74e-16	0.27	0.165	0.04	4.59e-12
CTSF	1.76e-16	0.52	0.28	0.097	4.64e-12
TM9SF3	1.81e-16	0.36	0.477	0.224	4.76e-12
MRFAP1	1.87e-16	0.31	0.587	0.305	4.92e-12
SEPT11	1.99e-16	0.36	0.284	0.097	5.24e-12
SEPT2	2.43e-16	0.52	0.514	0.255	6.4e-12
MRVI1	2.44e-16	0.46	0.183	0.048	6.44e-12
GAS6	2.82e-16	0.49	0.532	0.255	7.44e-12
DDHD1	4.31e-16	0.31	0.156	0.037	1.14e-11
HACD3	4.42e-16	0.35	0.275	0.094	1.16e-11
BDH2	4.44e-16	0.44	0.252	0.084	1.17e-11
KDELC2	4.53e-16	0.27	0.165	0.041	1.19e-11
ZNF117	4.86e-16	0.49	0.165	0.04	1.28e-11
HSP90B1	5.03e-16	0.36	0.67	0.395	1.33e-11
PRDX4	5.48e-16	0.33	0.39	0.166	1.45e-11
OLFML3	5.63e-16	0.38	0.22	0.066	1.48e-11
TTC8	5.67e-16	0.28	0.128	0.026	1.49e-11
BOD1	5.87e-16	0.39	0.252	0.085	1.55e-11
CHPF2	6.3e-16	0.32	0.206	0.06	1.66e-11
PTPRS	6.33e-16	0.39	0.326	0.124	1.67e-11
GADD45G	6.56e-16	0.44	0.303	0.111	1.73e-11
SOX4	6.72e-16	0.39	0.509	0.248	1.77e-11
BST2	7.2e-16	0.36	0.55	0.284	1.9e-11
CYB561A3	8.88e-16	0.36	0.174	0.045	2.34e-11
LRRN4CL	9.03e-16	0.48	0.106	0.018	2.38e-11
TSPAN4	9.47e-16	0.53	0.275	0.099	2.5e-11
CLEC11A	1.12e-15	0.44	0.252	0.085	2.95e-11
RARS2	1.25e-15	0.38	0.165	0.042	3.3e-11
SEZ6L2	1.4e-15	0.35	0.202	0.059	3.69e-11
GLIPR2	1.65e-15	0.27	0.225	0.07	4.34e-11
CHSY1	1.88e-15	0.36	0.239	0.077	4.95e-11
SLIT2	1.97e-15	0.36	0.165	0.042	5.2e-11
TSPAN9	1.97e-15	0.61	0.211	0.065	5.21e-11
TRAM2	2.51e-15	0.41	0.161	0.04	6.61e-11
CDK2AP1	2.52e-15	0.44	0.413	0.19	6.63e-11
MAGED2	2.56e-15	0.29	0.436	0.198	6.75e-11
NISCH	3.27e-15	0.27	0.252	0.085	8.63e-11
FBLN5	3.4e-15	0.32	0.161	0.041	8.98e-11
CHPF	4.02e-15	0.34	0.271	0.097	1.06e-10
FIBIN	4.07e-15	0.57	0.138	0.031	1.07e-10
TXNDC15	4.18e-15	0.42	0.22	0.069	1.1e-10
ECM2	4.72e-15	0.46	0.174	0.047	1.25e-10
CCL2	5.29e-15	0.71	0.239	0.08	1.39e-10
PCDH18	5.93e-15	0.31	0.119	0.024	1.56e-10
UBE2Q2	7.17e-15	0.43	0.206	0.062	1.89e-10
SCARB2	7.65e-15	0.35	0.358	0.15	2.02e-10
DCUN1D4	7.73e-15	0.28	0.161	0.041	2.04e-10
FKBP14	8.03e-15	0.34	0.142	0.034	2.12e-10
CHD9	8.38e-15	0.45	0.252	0.086	2.21e-10
EGR1	9.69e-15	0.42	0.826	0.564	2.56e-10
DUSP6	9.86e-15	0.26	0.335	0.136	2.6e-10
EMC10	1.01e-14	0.33	0.303	0.117	2.66e-10
ANGPTL2	1.02e-14	0.35	0.138	0.032	2.7e-10
MPZL1	1.06e-14	0.28	0.28	0.104	2.79e-10
CCDC80	1.15e-14	0.75	0.248	0.085	3.04e-10
HSPA13	1.16e-14	0.41	0.225	0.073	3.05e-10
GPX7	1.38e-14	0.26	0.161	0.042	3.63e-10
CTSA	1.58e-14	0.25	0.372	0.158	4.17e-10
LATS2	1.9e-14	0.39	0.225	0.073	5e-10
GPRASP1	1.9e-14	0.34	0.124	0.026	5.02e-10
COG3	1.94e-14	0.42	0.151	0.038	5.12e-10
RCN2	2e-14	0.26	0.445	0.209	5.27e-10
IRF2BPL	2.25e-14	0.38	0.271	0.099	5.92e-10
ATP1B1	2.45e-14	0.41	0.339	0.139	6.47e-10
SLC12A4	2.46e-14	0.27	0.151	0.038	6.48e-10
ACYP2	2.66e-14	0.35	0.161	0.042	7.03e-10
PLCD1	2.72e-14	0.34	0.138	0.032	7.17e-10
CNP	3.13e-14	0.37	0.307	0.121	8.25e-10
PDE5A	3.23e-14	0.27	0.115	0.023	8.51e-10
BNIP3L	3.26e-14	0.36	0.362	0.152	8.6e-10
FAM118B	3.39e-14	0.25	0.101	0.019	8.93e-10
CDK6	3.47e-14	0.35	0.151	0.039	9.16e-10
WIPI1	3.67e-14	0.28	0.151	0.039	9.68e-10
SCARF2	3.83e-14	0.48	0.142	0.035	1.01e-09
PMP22	4.09e-14	0.39	0.211	0.067	1.08e-09
ANKIB1	4.79e-14	0.27	0.225	0.074	1.26e-09
GSR	5.52e-14	0.34	0.248	0.087	1.45e-09
SLC30A5	5.91e-14	0.3	0.229	0.078	1.56e-09
TMEM106B	7.57e-14	0.29	0.266	0.099	2e-09
TMEM30A	9.3e-14	0.32	0.372	0.166	2.45e-09
EXT2	9.79e-14	0.25	0.193	0.059	2.58e-09
GOLIM4	1.07e-13	0.45	0.193	0.06	2.81e-09
IFI6	1.16e-13	0.48	0.459	0.225	3.07e-09
RUFY3	1.17e-13	0.3	0.234	0.082	3.08e-09
RHOC	1.19e-13	0.32	0.431	0.206	3.14e-09
SYNGR1	1.22e-13	0.31	0.142	0.036	3.21e-09
ANKRD6	1.32e-13	0.38	0.156	0.042	3.49e-09
PFKM	1.64e-13	0.35	0.211	0.068	4.33e-09
PIM1	1.7e-13	0.37	0.28	0.107	4.47e-09
STARD13	2.07e-13	0.33	0.101	0.02	5.45e-09
NFE2L2	2.24e-13	0.48	0.381	0.171	5.9e-09
CBY1	2.84e-13	0.35	0.188	0.058	7.48e-09
PHC2	3.04e-13	0.39	0.317	0.132	8.02e-09
RBMS1	3.45e-13	0.29	0.413	0.19	9.08e-09
NFE2L3	3.87e-13	0.32	0.11	0.024	1.02e-08
ARHGAP18	3.98e-13	0.34	0.193	0.062	1.05e-08
LTBP3	5.71e-13	0.42	0.399	0.185	1.5e-08
FAS	5.91e-13	0.4	0.22	0.076	1.56e-08
EID1	6.82e-13	0.3	0.5	0.263	1.8e-08
VAT1	7.55e-13	0.41	0.271	0.107	1.99e-08
DAP	7.69e-13	0.28	0.298	0.123	2.03e-08
DHRS4L2	7.75e-13	0.26	0.133	0.033	2.04e-08
TK2	8.34e-13	0.32	0.151	0.041	2.2e-08
HSPA1A	1.04e-12	0.29	0.739	0.455	2.75e-08
ITFG1	1.12e-12	0.31	0.252	0.096	2.94e-08
HECTD2	1.15e-12	0.48	0.133	0.034	3.02e-08
HS2ST1	1.24e-12	0.35	0.188	0.06	3.28e-08
ARMCX3	1.28e-12	0.32	0.234	0.084	3.37e-08
SH3D19	1.34e-12	0.27	0.174	0.053	3.54e-08
LEPROT	1.38e-12	0.4	0.404	0.197	3.64e-08
ZNRF3	1.59e-12	0.55	0.115	0.026	4.2e-08
DOCK1	1.62e-12	0.43	0.165	0.048	4.28e-08
ARF4	1.9e-12	0.46	0.537	0.314	5.02e-08
NFIC	2.16e-12	0.3	0.45	0.218	5.69e-08
H6PD	2.26e-12	0.36	0.248	0.095	5.95e-08
C16orf52	2.37e-12	0.28	0.17	0.051	6.24e-08
TMEM168	2.56e-12	0.3	0.156	0.045	6.76e-08
CLDN1	2.57e-12	0.27	0.271	0.106	6.78e-08
WDR61	2.9e-12	0.37	0.211	0.073	7.64e-08
TBC1D2B	3.39e-12	0.34	0.142	0.039	8.94e-08
FERMT2	3.59e-12	0.42	0.289	0.117	9.46e-08
ANAPC5	4.22e-12	0.26	0.344	0.153	1.11e-07
SPATA20	4.26e-12	0.27	0.179	0.057	1.12e-07
SPIN1	4.46e-12	0.43	0.339	0.152	1.18e-07
ARHGAP29	4.58e-12	0.47	0.17	0.052	1.21e-07
LDHB	5.02e-12	0.28	0.569	0.34	1.32e-07
EXTL2	5.34e-12	0.3	0.124	0.031	1.41e-07
COL8A1	5.53e-12	0.59	0.156	0.046	1.46e-07
LOXL1	7.91e-12	0.38	0.174	0.056	2.08e-07
NFAT5	8.48e-12	0.28	0.284	0.118	2.24e-07
ZNF532	8.71e-12	0.31	0.106	0.024	2.3e-07
MPDZ	8.83e-12	0.3	0.156	0.046	2.33e-07
ZFYVE21	8.86e-12	0.41	0.216	0.078	2.33e-07
CUEDC2	9.14e-12	0.28	0.271	0.111	2.41e-07
KLHL42	9.14e-12	0.38	0.174	0.056	2.41e-07
PTGIS	1e-11	0.45	0.197	0.067	2.64e-07
BPNT1	1.01e-11	0.38	0.142	0.04	2.67e-07
IFITM3	1.15e-11	0.33	0.794	0.568	3.02e-07
IKBIP	1.18e-11	0.25	0.165	0.051	3.11e-07
ARHGAP21	1.21e-11	0.34	0.188	0.064	3.18e-07
CYBRD1	1.34e-11	0.33	0.312	0.134	3.54e-07
RND3	1.48e-11	0.33	0.353	0.168	3.91e-07
CYP20A1	1.52e-11	0.56	0.294	0.127	4e-07
GABARAP	1.65e-11	0.35	0.592	0.371	4.34e-07
SH3PXD2A	1.67e-11	0.27	0.216	0.078	4.4e-07
RAD23B	1.82e-11	0.32	0.33	0.153	4.8e-07
RPS27L	1.96e-11	0.28	0.335	0.152	5.18e-07
MRFAP1L1	2.11e-11	0.3	0.225	0.084	5.56e-07
F3	2.42e-11	0.33	0.206	0.074	6.38e-07
ARL1	2.43e-11	0.63	0.266	0.111	6.4e-07
MBNL2	2.44e-11	0.44	0.271	0.111	6.44e-07
PLSCR4	3.95e-11	0.4	0.193	0.067	1.04e-06
GNA11	3.99e-11	0.29	0.252	0.1	1.05e-06
CASD1	4.14e-11	0.43	0.124	0.033	1.09e-06
BMPR2	4.19e-11	0.25	0.257	0.104	1.1e-06
CD63	5.15e-11	0.36	0.734	0.527	1.36e-06
FOSB	5.51e-11	0.44	0.83	0.621	1.45e-06
WWC2	6.1e-11	0.31	0.138	0.04	1.61e-06
EXOC4	6.87e-11	0.31	0.179	0.061	1.81e-06
SGK1	7.03e-11	0.3	0.45	0.241	1.85e-06
P4HB	7.17e-11	0.29	0.56	0.316	1.89e-06
LTBP4	1.04e-10	0.48	0.298	0.136	2.74e-06
SMARCE1	1.07e-10	0.25	0.298	0.131	2.82e-06
RNF7	1.16e-10	0.29	0.358	0.176	3.07e-06
CEP85L	1.19e-10	0.26	0.119	0.032	3.15e-06
NUCKS1	1.21e-10	0.38	0.573	0.363	3.2e-06
CTTN	1.26e-10	0.38	0.385	0.194	3.32e-06
CXCL12	1.38e-10	0.75	0.188	0.068	3.63e-06
TCF25	1.51e-10	0.32	0.303	0.137	3.98e-06
TIMM13	1.52e-10	0.29	0.326	0.155	4e-06
VCAM1	1.52e-10	0.57	0.138	0.041	4.01e-06
ANKRD10	1.53e-10	0.33	0.422	0.218	4.04e-06
IFI27L2	1.66e-10	0.29	0.252	0.105	4.37e-06
FKRP	1.7e-10	0.26	0.101	0.024	4.49e-06
GLI3	1.72e-10	0.58	0.142	0.044	4.53e-06
KPNB1	1.9e-10	0.34	0.33	0.158	5.01e-06
KREMEN1	1.95e-10	0.5	0.128	0.037	5.14e-06
SLC35B4	2.44e-10	0.28	0.115	0.031	6.42e-06
ATXN1	2.66e-10	0.28	0.17	0.058	7.01e-06
DLC1	2.77e-10	0.34	0.165	0.056	7.3e-06
ATP2C1	2.93e-10	0.4	0.239	0.097	7.73e-06
LRRC8A	3.09e-10	0.38	0.248	0.106	8.16e-06
QKI	4.1e-10	0.27	0.349	0.167	1.08e-05
CYTH3	4.32e-10	0.38	0.147	0.047	1.14e-05
PLOD2	4.49e-10	0.27	0.206	0.079	1.18e-05
XIST	5.44e-10	0.3	0.67	0.431	1.43e-05
CNPY2	5.71e-10	0.39	0.404	0.209	1.51e-05
ACVR1	7.01e-10	0.31	0.151	0.05	1.85e-05
IMPAD1	7.25e-10	0.39	0.257	0.116	1.91e-05
DDX26B	7.4e-10	0.31	0.142	0.045	1.95e-05
CBX5	7.46e-10	0.4	0.193	0.073	1.97e-05
SMS	7.49e-10	0.33	0.234	0.097	1.97e-05
CXCL2	7.77e-10	0.5	0.372	0.19	2.05e-05
AP2M1	8.01e-10	0.32	0.445	0.245	2.11e-05
PTK7	8.56e-10	0.38	0.156	0.054	2.26e-05
SEL1L	1.06e-09	0.42	0.211	0.083	2.8e-05
BICC1	1.19e-09	0.4	0.11	0.031	3.13e-05
SIPA1L2	1.25e-09	0.32	0.124	0.037	3.3e-05
TMEM230	1.46e-09	0.27	0.317	0.151	3.85e-05
GBE1	1.49e-09	0.28	0.138	0.044	3.94e-05
CLTA	1.5e-09	0.26	0.454	0.25	3.96e-05
EML4	1.56e-09	0.3	0.261	0.114	4.1e-05
ZC3H7B	1.76e-09	0.38	0.156	0.054	4.64e-05
CAMK2D	1.77e-09	0.28	0.174	0.064	4.67e-05
LRRC75A-AS1	1.79e-09	0.38	0.583	0.385	4.71e-05
ZNF106	2.12e-09	0.29	0.216	0.087	5.59e-05
CARKD	2.4e-09	0.33	0.156	0.054	6.33e-05
FAM117B	2.49e-09	0.37	0.101	0.027	6.56e-05
LTV1	2.56e-09	0.26	0.147	0.049	6.74e-05
RYK	3.2e-09	0.27	0.206	0.084	8.44e-05
BLOC1S6	3.27e-09	0.43	0.229	0.098	8.63e-05
PPP3CA	3.44e-09	0.25	0.225	0.095	9.07e-05
SEC61A1	3.8e-09	0.35	0.335	0.171	0.0001
TMEM39A	3.98e-09	0.3	0.156	0.055	0.000105
PGRMC1	4.05e-09	0.31	0.372	0.191	0.000107
MAN1C1	4.57e-09	0.28	0.115	0.034	0.00012
RSU1	4.63e-09	0.29	0.239	0.103	0.000122
TPBG	4.7e-09	0.35	0.193	0.077	0.000124
ASB3	4.77e-09	0.27	0.106	0.029	0.000126
NOTCH2	5.01e-09	0.26	0.275	0.126	0.000132
PLEKHA5	5.26e-09	0.46	0.161	0.059	0.000139
CUL4B	5.61e-09	0.31	0.188	0.074	0.000148
NAP1L1	5.61e-09	0.27	0.656	0.455	0.000148
TUBB6	5.63e-09	0.49	0.234	0.1	0.000148
BMP1	5.87e-09	0.45	0.174	0.067	0.000155
PRRC1	6.08e-09	0.38	0.174	0.066	0.00016
RRP15	6.08e-09	0.27	0.142	0.048	0.00016
MARVELD1	7.21e-09	0.35	0.206	0.086	0.00019
TMEM87B	7.66e-09	0.28	0.179	0.068	0.000202
RNH1	8.77e-09	0.42	0.33	0.169	0.000231
VAPA	9.13e-09	0.31	0.372	0.198	0.000241
SLC38A10	9.36e-09	0.52	0.206	0.088	0.000247
PARK7	9.68e-09	0.28	0.477	0.275	0.000255
DOCK7	1.2e-08	0.42	0.106	0.031	0.000316
MLXIP	1.26e-08	0.42	0.289	0.145	0.000331
PGD	1.3e-08	0.27	0.197	0.082	0.000342
NFE2L1	1.35e-08	0.36	0.243	0.11	0.000356
DRAM1	1.43e-08	0.26	0.151	0.055	0.000378
IFI44L	1.51e-08	0.38	0.248	0.114	0.000398
KCNMA1	1.54e-08	0.39	0.156	0.058	0.000406
HIPK1	1.56e-08	0.32	0.211	0.089	0.000411
ZMYM6NB	1.66e-08	0.28	0.239	0.106	0.000436
HEBP1	2.63e-08	0.29	0.22	0.097	0.000694
CGGBP1	2.75e-08	0.31	0.28	0.134	0.000725
CCDC170	2.79e-08	0.26	0.138	0.048	0.000735
KIAA1109	2.83e-08	0.36	0.174	0.068	0.000747
KIAA1191	2.84e-08	0.26	0.275	0.129	0.000749
EIF4G3	3.04e-08	0.31	0.183	0.073	0.000802
NRSN2	3.08e-08	0.34	0.133	0.045	0.000812
WSB1	3.88e-08	0.44	0.578	0.367	0.00102
TMSB10	3.97e-08	0.33	0.867	0.785	0.00105
MON2	4.72e-08	0.52	0.179	0.072	0.00124
RUNX1	5.19e-08	0.28	0.229	0.106	0.00137
MED17	5.23e-08	0.28	0.133	0.046	0.00138
ZNF827	5.6e-08	0.28	0.156	0.06	0.00148
SLC38A2	5.74e-08	0.3	0.665	0.426	0.00151
TOR1AIP2	5.83e-08	0.38	0.239	0.114	0.00154
MYH10	6.43e-08	0.47	0.22	0.099	0.00169
ELN	6.52e-08	0.46	0.183	0.077	0.00172
SH3GL1	6.92e-08	0.38	0.183	0.077	0.00183
PFN2	7.42e-08	0.28	0.248	0.118	0.00196
RBBP4	8.85e-08	0.4	0.229	0.107	0.00233
PIGT	9.07e-08	0.29	0.261	0.124	0.00239
DOCK10	1.05e-07	0.29	0.128	0.045	0.00276
LLPH	1.18e-07	0.25	0.133	0.048	0.00311
CUX1	1.25e-07	0.33	0.275	0.138	0.00328
ATP5C1	1.31e-07	0.32	0.427	0.244	0.00345
BLVRA	1.38e-07	0.27	0.183	0.079	0.00363
COA5	1.47e-07	0.36	0.174	0.073	0.00387
CALM3	1.51e-07	0.26	0.344	0.192	0.00398
SBF2	1.57e-07	0.31	0.11	0.036	0.00413
SVIL	1.61e-07	0.36	0.183	0.078	0.00425
UBXN6	1.69e-07	0.36	0.252	0.126	0.00446
HOOK3	1.77e-07	0.29	0.284	0.145	0.00467
GSTT1	1.91e-07	0.28	0.211	0.095	0.00504
RPS7	1.94e-07	0.29	0.697	0.59	0.00511
MYH9	1.96e-07	0.27	0.505	0.312	0.00517
IFI44	1.98e-07	0.26	0.275	0.137	0.00523
UTP14C	2.11e-07	0.39	0.133	0.049	0.00555
STAT2	2.4e-07	0.3	0.266	0.135	0.00632
C5orf24	2.43e-07	0.4	0.161	0.066	0.0064
RNF24	2.62e-07	0.4	0.115	0.04	0.00691
PODN	2.67e-07	0.55	0.119	0.042	0.00703
SRM	2.96e-07	0.26	0.206	0.096	0.0078
JMJD8	3.19e-07	0.27	0.188	0.083	0.00842
APOPT1	3.4e-07	0.26	0.174	0.075	0.00896
GBP3	3.58e-07	0.35	0.147	0.059	0.00943
BAZ2B	3.75e-07	0.33	0.151	0.061	0.00988
ABL1	3.79e-07	0.29	0.156	0.065	0.00998
TTC37	4e-07	0.31	0.206	0.096	0.0105
LAMP1	4.09e-07	0.28	0.349	0.191	0.0108
IGF2R	5.26e-07	0.35	0.174	0.075	0.0139
BOC	5.86e-07	0.59	0.188	0.085	0.0154
CCAR2	6.53e-07	0.36	0.115	0.041	0.0172
ZBTB8A	7.25e-07	0.28	0.11	0.039	0.0191
FGFR1OP2	7.35e-07	0.44	0.174	0.077	0.0194
C4orf27	7.71e-07	0.29	0.106	0.037	0.0203
ADAM9	8.66e-07	0.27	0.22	0.108	0.0228
PSMA2	9.43e-07	0.34	0.298	0.16	0.0249
SNX1	9.56e-07	0.37	0.239	0.119	0.0252
AKAP11	1.02e-06	0.32	0.138	0.055	0.0269
GAA	1.06e-06	0.46	0.206	0.099	0.0279
ARID1B	1.12e-06	0.26	0.188	0.086	0.0297
KDSR	1.15e-06	0.37	0.248	0.127	0.0302
TIAL1	1.17e-06	0.39	0.284	0.153	0.0308
CSGALNACT2	1.3e-06	0.28	0.156	0.067	0.0344
DMXL1	1.31e-06	0.28	0.147	0.06	0.0345
RBCK1	1.42e-06	0.26	0.197	0.093	0.0373
DIP2C	1.73e-06	0.71	0.138	0.056	0.0455
SLC1A3	2.09e-06	0.25	0.124	0.048	0.0551
SGK223	2.26e-06	0.27	0.119	0.046	0.0595
EEF1A1	2.31e-06	0.33	0.592	0.477	0.0608
IBTK	2.75e-06	0.39	0.151	0.066	0.0726
PRDX3	3.37e-06	0.34	0.339	0.193	0.089
AAMDC	3.39e-06	0.25	0.138	0.058	0.0894
QSOX1	3.54e-06	0.48	0.174	0.081	0.0934
LIMA1	3.55e-06	0.27	0.188	0.091	0.0936

## Sheet: X7
	p_val	avg_logFC	pct.1	pct.2	p_val_adj
MYH11	0	3.24	0.85	0.025	0
PLN	5.41e-216	2.22	0.425	0.008	1.43e-211
TAGLN	6.46e-191	2.76	0.981	0.207	1.7e-186
ACTA2	5.98e-179	2.54	0.864	0.139	1.58e-174
MCAM	9.86e-161	2.02	0.612	0.058	2.6e-156
C11orf96	3.19e-154	2.56	0.883	0.188	8.42e-150
ADIRF	7.74e-148	2.55	0.864	0.198	2.04e-143
TIMP3	1.61e-145	2.06	0.808	0.143	4.24e-141
MYL9	2.36e-136	2.41	0.902	0.258	6.23e-132
ATP1A2	1.23e-117	1.57	0.322	0.016	3.24e-113
MT1A	6.03e-112	2.81	0.472	0.053	1.59e-107
LMOD1	8.56e-110	1.78	0.322	0.019	2.26e-105
SPARCL1	7.12e-106	1.74	0.757	0.166	1.88e-101
MT1M	8.99e-99	2.15	0.453	0.055	2.37e-94
MYLK	5.69e-95	2.13	0.575	0.106	1.5e-90
PDK4	3.73e-94	2.25	0.64	0.142	9.83e-90
KCNA5	1.5e-90	1.37	0.168	0.002	3.96e-86
TNS1	2.29e-90	1.92	0.584	0.118	6.04e-86
TPM2	3.48e-89	1.86	0.668	0.171	9.18e-85
CSRP1	4.77e-85	1.98	0.71	0.212	1.26e-80
ZBTB16	2e-83	1.84	0.43	0.058	5.26e-79
SYNPO2	2e-82	1.62	0.416	0.056	5.27e-78
NTRK3	4.67e-81	1.23	0.164	0.003	1.23e-76
CAV1	1.42e-80	1.71	0.636	0.154	3.74e-76
FLNA	1.08e-77	1.79	0.818	0.35	2.85e-73
FKBP5	5.93e-68	1.9	0.654	0.21	1.56e-63
MT1X	1.33e-67	2.25	0.523	0.125	3.5e-63
DSTN	5.15e-63	1.88	0.682	0.269	1.36e-58
IGFBP7	7.78e-63	1.06	0.911	0.385	2.05e-58
CALD1	1.14e-62	1.65	0.687	0.236	3.01e-58
AOC3	4.27e-62	1.23	0.21	0.015	1.12e-57
CNN1	5.5e-62	1.35	0.257	0.026	1.45e-57
EBF1	3.07e-61	1.39	0.285	0.033	8.08e-57
ITGA8	4.41e-60	1.2	0.164	0.008	1.16e-55
PPP1R14A	7.32e-60	1.32	0.35	0.055	1.93e-55
ITGA7	3.39e-59	1.21	0.285	0.034	8.94e-55
RCAN2	5.67e-59	1.39	0.266	0.03	1.49e-54
ZAK	8.22e-59	1.73	0.463	0.106	2.17e-54
PLAC9	1.72e-57	1.41	0.206	0.016	4.53e-53
CSPG4	7.41e-57	1.44	0.234	0.022	1.95e-52
MGP	7.46e-57	1.61	0.556	0.151	1.97e-52
PI15	1.07e-56	1.16	0.126	0.004	2.83e-52
SELM	1.75e-55	1.48	0.523	0.144	4.61e-51
CRISPLD2	2.92e-54	1.79	0.407	0.084	7.69e-50
IGFBP5	2.93e-54	1.26	0.631	0.2	7.71e-50
ADAMTS1	3.63e-54	1.55	0.542	0.154	9.57e-50
NTRK2	2.23e-49	0.91	0.164	0.011	5.88e-45
PPAP2B	3.53e-49	1.78	0.393	0.087	9.32e-45
RBPMS	6.37e-49	1.65	0.439	0.114	1.68e-44
VIM	8.35e-49	1.11	0.911	0.541	2.2e-44
FHL1	2.67e-48	1.49	0.341	0.066	7.05e-44
APOLD1	5.86e-47	1.28	0.28	0.042	1.54e-42
SGCA	9.9e-47	0.94	0.103	0.003	2.61e-42
CCDC3	7.29e-46	1.45	0.29	0.048	1.92e-41
KCNMB1	2.95e-45	0.9	0.154	0.011	7.77e-41
SUSD5	6.87e-45	1.22	0.15	0.011	1.81e-40
SORBS1	2.71e-44	1.05	0.154	0.012	7.14e-40
LPP	5.13e-44	1.61	0.505	0.172	1.35e-39
ADH1B	8.18e-44	1.36	0.173	0.015	2.16e-39
GUCY1A3	2e-42	1.33	0.257	0.04	5.28e-38
MAP1B	5.76e-42	1.57	0.327	0.069	1.52e-37
GLUL	1.36e-41	1.55	0.673	0.338	3.58e-37
SOD3	2.02e-41	1.19	0.276	0.048	5.33e-37
C2orf40	6.56e-41	0.94	0.201	0.024	1.73e-36
PALLD	6.99e-40	1.48	0.453	0.143	1.84e-35
MFAP4	1.26e-39	1.44	0.332	0.074	3.32e-35
MICAL1	2.96e-38	1.33	0.285	0.056	7.81e-34
MT2A	9.76e-38	1.22	0.72	0.388	2.57e-33
FAM129A	3.16e-37	1.09	0.262	0.047	8.32e-33
EDIL3	2.22e-36	1.46	0.229	0.038	5.85e-32
CACNA1H	4.63e-36	1.27	0.154	0.016	1.22e-31
TSC22D1	1.44e-35	1.05	0.678	0.337	3.79e-31
HSPB6	1.7e-35	1	0.229	0.039	4.48e-31
A2M	3.75e-34	0.95	0.435	0.133	9.87e-30
PTP4A3	1.15e-32	1.41	0.322	0.083	3.04e-28
EPAS1	7.65e-32	1.12	0.411	0.13	2.02e-27
PPP1R12B	3.83e-31	1.15	0.21	0.037	1.01e-26
NOTCH3	9.24e-31	1.32	0.341	0.097	2.43e-26
SLC7A2	7.52e-30	1.32	0.341	0.1	1.98e-25
NEXN	8.76e-30	1.36	0.206	0.038	2.31e-25
MYL6	1.13e-28	0.83	0.85	0.695	2.98e-24
SPEG	4.62e-28	1.12	0.187	0.032	1.22e-23
MFGE8	5.51e-28	1.19	0.35	0.113	1.45e-23
ACTG2	6.48e-28	0.99	0.159	0.023	1.71e-23
PTRF	3.3e-27	1.35	0.453	0.186	8.71e-23
TGM2	3.5e-27	1.57	0.313	0.092	9.23e-23
RASL12	4.32e-27	1.12	0.154	0.022	1.14e-22
GPX3	9.82e-27	1.06	0.393	0.134	2.59e-22
LTBP1	1.39e-26	1.04	0.192	0.036	3.65e-22
S1PR3	1.13e-25	1.23	0.206	0.043	2.97e-21
C1QTNF1	1.72e-25	1.08	0.276	0.077	4.55e-21
PDLIM5	1.32e-24	1.35	0.421	0.179	3.48e-20
FOXC1	4.24e-24	0.99	0.234	0.057	1.12e-19
CLIC4	4.7e-24	1.34	0.379	0.146	1.24e-19
PRKG1	1.3e-23	0.91	0.131	0.019	3.42e-19
FRZB	4.16e-23	1.05	0.224	0.056	1.1e-18
CAV2	6.19e-22	1.33	0.346	0.133	1.63e-17
ZFAND5	1.84e-21	0.99	0.64	0.421	4.84e-17
CBX7	1.99e-21	1.04	0.173	0.036	5.24e-17
AEBP1	3.9e-21	0.96	0.402	0.16	1.03e-16
CSDC2	6.98e-21	0.63	0.121	0.018	1.84e-16
RERG	1.98e-20	1.38	0.215	0.058	5.22e-16
C12orf75	2.46e-20	1.32	0.257	0.08	6.49e-16
MT1E	4.64e-20	0.94	0.411	0.176	1.22e-15
PDGFRB	7.89e-20	1.31	0.266	0.085	2.08e-15
ADRA2C	4.9e-19	1.28	0.15	0.031	1.29e-14
DES	5.57e-19	0.61	0.107	0.016	1.47e-14
NDRG2	1.71e-18	0.88	0.257	0.084	4.52e-14
GADD45B	2.15e-18	0.95	0.696	0.507	5.66e-14
EFHD1	4.16e-18	1.02	0.154	0.034	1.1e-13
EPS8	1.19e-17	1.12	0.243	0.081	3.12e-13
COX7A1	2.55e-17	1.07	0.154	0.035	6.73e-13
TINAGL1	2.99e-17	1.12	0.187	0.05	7.87e-13
ELL2	4.86e-17	1.11	0.285	0.105	1.28e-12
JADE1	1.24e-16	1.27	0.248	0.086	3.26e-12
IGFBP6	1.89e-16	1.34	0.22	0.07	4.99e-12
PARM1	2.12e-16	0.71	0.103	0.017	5.59e-12
TMEM181	2.92e-16	1.56	0.21	0.066	7.7e-12
AASS	1.07e-15	0.93	0.201	0.061	2.81e-11
IGFBP4	1.36e-15	0.77	0.458	0.247	3.59e-11
KLF15	1.56e-15	0.77	0.14	0.032	4.11e-11
PDE5A	2.04e-15	0.88	0.117	0.023	5.39e-11
TACC1	2.17e-15	0.93	0.402	0.205	5.71e-11
PGF	3.81e-15	0.81	0.103	0.018	1.01e-10
KLF9	4.34e-15	0.98	0.336	0.152	1.14e-10
ZFHX3	6.42e-15	1.1	0.28	0.115	1.69e-10
SORT1	6.83e-15	1.3	0.234	0.085	1.8e-10
RHOB	8.8e-15	0.76	0.481	0.28	2.32e-10
GJA4	1e-14	0.85	0.117	0.024	2.64e-10
TPM1	1.02e-14	1.09	0.388	0.197	2.7e-10
CPE	1.9e-14	1.08	0.327	0.147	5.02e-10
KANK2	2.2e-14	1.18	0.252	0.099	5.81e-10
ADCY5	2.36e-14	0.78	0.103	0.019	6.23e-10
PPP1CB	3.21e-14	0.93	0.505	0.32	8.46e-10
DST	4.23e-14	0.94	0.224	0.08	1.12e-09
NR2F2	4.31e-14	0.95	0.393	0.201	1.14e-09
AKAP1	5.56e-14	0.84	0.215	0.075	1.47e-09
TBC1D1	1.47e-13	1.1	0.229	0.086	3.88e-09
CSRP2	2.57e-13	0.76	0.126	0.031	6.77e-09
CRIM1	2.62e-13	1.16	0.257	0.106	6.91e-09
DENND3	3.17e-13	0.9	0.154	0.043	8.35e-09
CCDC71L	4.34e-13	1.01	0.192	0.064	1.14e-08
RGS5	7.26e-13	1.34	0.178	0.055	1.91e-08
CPED1	8.4e-13	0.95	0.126	0.032	2.22e-08
PRELP	8.83e-13	0.99	0.187	0.062	2.33e-08
RRAS	2.36e-12	0.98	0.238	0.097	6.23e-08
MAOA	2.86e-12	1.08	0.121	0.031	7.54e-08
CDKN1A	4.3e-12	0.97	0.477	0.312	1.13e-07
NID1	6.54e-12	0.82	0.192	0.067	1.72e-07
ANGPTL1	6.9e-12	0.91	0.103	0.023	1.82e-07
MRVI1	7.13e-12	0.72	0.159	0.05	1.88e-07
MSRB3	1.07e-11	1.02	0.196	0.073	2.81e-07
UTRN	1.13e-11	0.99	0.257	0.114	2.97e-07
SUN2	1.8e-11	1.12	0.248	0.109	4.74e-07
TMTC1	1.93e-11	0.86	0.154	0.049	5.09e-07
TOB2	2.41e-11	1.02	0.285	0.139	6.36e-07
HEYL	2.51e-11	0.76	0.107	0.026	6.63e-07
PDE3A	3.05e-11	0.62	0.107	0.026	8.04e-07
WTIP	3.5e-11	0.87	0.136	0.04	9.22e-07
JAG1	5.76e-11	0.95	0.229	0.095	1.52e-06
CEBPD	5.79e-11	0.64	0.556	0.39	1.53e-06
TGFB1I1	6.29e-11	0.97	0.178	0.065	1.66e-06
ESAM	1.02e-10	0.42	0.117	0.031	2.7e-06
HSPB1	1.1e-10	0.34	0.71	0.542	2.9e-06
NUPR1	1.24e-10	0.87	0.341	0.188	3.26e-06
LIFR	1.32e-10	0.76	0.164	0.056	3.47e-06
ELN	1.62e-10	1.06	0.196	0.076	4.27e-06
CPM	2.24e-10	0.87	0.178	0.066	5.9e-06
FBLIM1	2.4e-10	0.83	0.215	0.092	6.34e-06
TNS2	3.34e-10	0.59	0.22	0.093	8.8e-06
SORBS2	3.74e-10	1.11	0.196	0.08	9.86e-06
AKAP12	3.97e-10	0.76	0.192	0.075	1.05e-05
INPP5A	1.05e-09	0.6	0.112	0.032	2.76e-05
PTN	1.55e-09	0.78	0.103	0.028	4.07e-05
CRYAB	2.58e-09	0.82	0.28	0.144	6.8e-05
ACTB	3.57e-09	0.59	0.645	0.531	9.42e-05
LGALS1	4.29e-09	0.38	0.547	0.35	0.000113
SLIT3	5.14e-09	1.16	0.173	0.07	0.000136
PPP1R12A	8.45e-09	0.83	0.304	0.17	0.000223
MXI1	1.32e-08	0.71	0.196	0.086	0.000349
NPNT	1.55e-08	0.84	0.107	0.033	0.00041
PLS3	1.74e-08	0.89	0.238	0.12	0.000459
PRKCDBP	3.78e-08	0.79	0.206	0.097	0.000996
LRRC8A	4.07e-08	1.02	0.22	0.108	0.00107
ARID5B	6.61e-08	0.88	0.252	0.135	0.00174
ID4	6.82e-08	0.81	0.379	0.245	0.0018
TLN1	8.08e-08	0.76	0.304	0.185	0.00213
CCDC107	9.69e-08	0.92	0.192	0.09	0.00255
BGN	1.11e-07	0.6	0.327	0.185	0.00293
PPAP2A	1.52e-07	0.84	0.178	0.08	0.004
NET1	2.12e-07	0.97	0.229	0.121	0.00559
HIPK2	2.82e-07	0.63	0.21	0.104	0.00744
EGR1	2.98e-07	0.77	0.645	0.578	0.00785
STOM	3.07e-07	0.71	0.271	0.152	0.00809
TBX2	3.17e-07	0.99	0.121	0.045	0.00835
ZBTB20	3.28e-07	0.86	0.313	0.195	0.00866
TMEM159	4.33e-07	0.99	0.14	0.058	0.0114
CCNI	5.14e-07	0.95	0.379	0.275	0.0136
PTMA	6.38e-07	0.61	0.565	0.503	0.0168
MAFB	6.97e-07	1.16	0.257	0.148	0.0184
NFIC	7.07e-07	0.76	0.336	0.227	0.0186
ADAMTS4	1e-06	0.83	0.107	0.039	0.0264
CLMN	1.08e-06	0.71	0.131	0.053	0.0284
PTEN	1.08e-06	0.98	0.266	0.158	0.0286
FAU	1.66e-06	0.3	0.808	0.767	0.0438
RPS5	1.95e-06	0.32	0.771	0.704	0.0515
NR4A1	2.24e-06	0.44	0.682	0.548	0.0592
ADCY3	2.93e-06	0.78	0.131	0.056	0.0773
ABI3BP	3.36e-06	0.66	0.107	0.041	0.0887

## Sheet: X8
	p_val	avg_logFC	pct.1	pct.2	p_val_adj
SIK1	1.07e-15	1.11	0.039	0.313	2.82e-11
MDK	3.25e-13	1.28	0.507	0.342	8.56e-09
LHX1	1.35e-10	1.25	0.106	0.027	3.55e-06
SPON1	2.11e-10	1.49	0.29	0.154	5.57e-06
SELM	4.9e-09	0.35	0.019	0.181	0.000129
BAG3	5.68e-09	0.5	0.063	0.249	0.00015
TMBIM6	2.28e-08	0.25	0.227	0.487	0.000601
MAP1LC3B	3.22e-08	0.27	0.077	0.259	0.000849
UGCG	1.07e-07	0.93	0.039	0.189	0.00283
HTRA1	1.13e-07	1.53	0.024	0.166	0.00297
NPAS3	2.38e-07	0.8	0.111	0.038	0.00627
A2M	4.75e-07	0.29	0.029	0.163	0.0125
FAM69B	5.24e-07	1.26	0.111	0.04	0.0138
EWSR1	6.33e-07	0.38	0.063	0.214	0.0167
RND3	1.38e-06	0.47	0.048	0.191	0.0365
EPOR	2.2e-06	1.23	0.116	0.045	0.0579
PLXNB2	2.39e-06	0.39	0.092	0.252	0.0631
KRT10	2.73e-06	0.71	0.058	0.199	0.072
YBX1	2.84e-06	0.58	0.126	0.292	0.0749
CFLAR	3.38e-06	0.54	0.068	0.208	0.089

## Sheet: X9
	p_val	avg_logFC	pct.1	pct.2	p_val_adj
THBS2	0	2.19	0.797	0.036	0
CCDC80	4.43e-300	1.99	0.832	0.044	1.17e-295
COL8A1	1.63e-257	1.4	0.579	0.017	4.3e-253
LOX	5.78e-257	1.61	0.589	0.018	1.52e-252
MMP2	4.27e-253	1.72	0.797	0.055	1.13e-248
CXCL12	2.32e-244	1.98	0.678	0.034	6.11e-240
LUM	3.67e-244	3.07	0.861	0.08	9.67e-240
FAP	1.79e-236	1.2	0.485	0.01	4.71e-232
LINC01279	4.88e-236	1.24	0.5	0.012	1.29e-231
COL5A2	1.33e-233	2.02	0.837	0.072	3.52e-229
CTHRC1	1.04e-229	2.09	0.748	0.055	2.73e-225
PTGIS	2.51e-228	1.51	0.658	0.035	6.61e-224
FBLN1	2.54e-220	1.99	0.832	0.079	6.7e-216
SFRP2	1.55e-219	2.24	0.465	0.011	4.09e-215
COL5A1	2.29e-218	1.9	0.837	0.076	6.03e-214
COL3A1	3.75e-218	3.01	0.946	0.133	9.89e-214
MXRA5	3.3e-213	1.56	0.663	0.042	8.7e-209
VCAN	2.06e-212	1.94	0.738	0.058	5.43e-208
GAS1	3.43e-210	2.1	0.658	0.044	9.03e-206
C1S	1.74e-208	2.09	0.946	0.127	4.58e-204
PDLIM3	1.68e-205	1.6	0.698	0.051	4.44e-201
SFRP4	3.05e-204	2.86	0.589	0.033	8.03e-200
COL6A3	5.29e-198	1.91	0.842	0.091	1.39e-193
POSTN	4.8e-197	2.57	0.54	0.026	1.27e-192
CTSK	5.82e-196	1.82	0.723	0.062	1.53e-191
MXRA8	3.86e-189	1.35	0.748	0.069	1.02e-184
EMILIN1	1.33e-188	1.49	0.752	0.068	3.51e-184
SULF1	7.87e-185	1.56	0.644	0.048	2.08e-180
ALDH1A3	5.21e-183	1.72	0.431	0.014	1.37e-178
ISLR	1.44e-179	1.59	0.649	0.05	3.81e-175
OLFML3	1.06e-177	1.08	0.594	0.041	2.79e-173
DCN	1.05e-176	2.3	0.97	0.176	2.76e-172
PDPN	3.28e-176	0.97	0.485	0.023	8.66e-172
WISP1	4.51e-176	1.26	0.475	0.022	1.19e-171
COL6A2	7.13e-176	1.58	0.906	0.123	1.88e-171
COL1A1	7.96e-175	2.83	0.965	0.193	2.1e-170
EFEMP1	1.12e-173	2.04	0.658	0.059	2.96e-169
IGF1	7.69e-172	1.74	0.55	0.036	2.03e-167
CDH11	4.03e-171	1.33	0.644	0.053	1.06e-166
COL1A2	1.64e-167	2.58	0.97	0.208	4.32e-163
AEBP1	1.14e-166	1.71	0.886	0.126	3.02e-162
NNMT	2.15e-166	1.68	0.866	0.125	5.67e-162
SSC5D	1.05e-165	0.89	0.391	0.012	2.77e-161
PCOLCE	5.67e-165	1.37	0.743	0.079	1.5e-160
SLC12A8	7.11e-156	1	0.436	0.021	1.87e-151
COL10A1	1.39e-153	1.33	0.322	0.007	3.67e-149
LOXL1	1.4e-152	0.92	0.505	0.034	3.7e-148
MRC2	3.83e-152	1.21	0.767	0.097	1.01e-147
RARRES1	4.31e-152	1.63	0.584	0.05	1.14e-147
FN1	8.12e-151	2.35	0.881	0.16	2.14e-146
C1R	1.01e-150	1.64	0.921	0.169	2.66e-146
ADAMTS2	1.3e-145	0.84	0.356	0.012	3.43e-141
SERPINE1	2.16e-145	2.38	0.743	0.104	5.71e-141
MEDAG	1.48e-143	0.9	0.337	0.01	3.91e-139
COL16A1	1.54e-143	1.41	0.594	0.057	4.07e-139
FSTL1	1.7e-142	1.43	0.851	0.14	4.47e-138
LXN	3.9e-141	1.34	0.559	0.05	1.03e-136
COL6A1	5.39e-141	1.73	0.946	0.193	1.42e-136
LSAMP	6.29e-138	0.78	0.277	0.005	1.66e-133
SEMA3C	7.36e-138	1.4	0.609	0.066	1.94e-133
VCAM1	1.33e-137	1.14	0.411	0.022	3.5e-133
COL11A1	1.61e-137	1.66	0.337	0.012	4.25e-133
RCN3	3.55e-137	0.92	0.505	0.04	9.35e-133
SPARC	5.93e-137	2.06	0.941	0.231	1.56e-132
GLI3	4.01e-136	0.93	0.421	0.024	1.06e-131
GLT8D2	9.92e-136	0.99	0.455	0.031	2.61e-131
TMEM158	2.94e-134	0.91	0.347	0.014	7.75e-130
SERPINF1	8.58e-134	1.4	0.688	0.09	2.26e-129
PDGFRL	2.34e-133	0.98	0.45	0.03	6.18e-129
PTGER3	9.77e-133	0.74	0.272	0.005	2.57e-128
CFH	4.65e-132	0.91	0.619	0.067	1.23e-127
PTGDS	1.02e-131	0.86	0.441	0.029	2.69e-127
EPYC	1.13e-131	1.8	0.243	0.003	2.98e-127
IL1R1	4.73e-131	1.12	0.584	0.062	1.25e-126
FIBIN	2.56e-130	0.83	0.356	0.016	6.75e-126
MOXD1	1.25e-127	0.66	0.233	0.002	3.3e-123
COLEC12	7.5e-127	0.83	0.322	0.012	1.98e-122
LRP1	2.04e-126	1.24	0.871	0.172	5.37e-122
LAMB1	4.55e-126	1.15	0.658	0.083	1.2e-121
BGN	1.5e-125	1.46	0.837	0.15	3.94e-121
MFAP4	1.66e-125	1.02	0.574	0.058	4.36e-121
CILP2	2.86e-125	0.46	0.252	0.005	7.54e-121
RARRES2	1.11e-124	1.55	0.881	0.194	2.93e-120
GJB2	2.13e-124	1.03	0.312	0.012	5.61e-120
DPYSL3	4.65e-124	1.21	0.728	0.111	1.23e-119
COL12A1	2.77e-120	1.46	0.594	0.072	7.31e-116
ADAM12	9.23e-119	0.9	0.327	0.015	2.43e-114
PODN	5.03e-118	0.82	0.386	0.024	1.33e-113
PDGFRA	3.62e-117	1.02	0.554	0.059	9.55e-113
THY1	2.95e-116	0.97	0.693	0.104	7.77e-112
PMP22	3.77e-116	0.9	0.495	0.047	9.93e-112
PRRX1	1.02e-115	0.96	0.411	0.03	2.69e-111
C3	3e-115	1.96	0.851	0.199	7.92e-111
FRMD6	8.06e-115	0.73	0.386	0.026	2.13e-110
FBN1	3.61e-113	1	0.485	0.047	9.52e-109
FGF7	5.35e-113	0.76	0.233	0.005	1.41e-108
PODNL1	7.24e-113	0.52	0.252	0.007	1.91e-108
MMP19	2.23e-111	0.89	0.485	0.047	5.87e-107
CLDN11	3.4e-110	0.99	0.47	0.045	8.97e-106
P3H3	4.11e-109	0.68	0.396	0.03	1.08e-104
HTRA1	3.27e-108	0.8	0.718	0.117	8.62e-104
TPBG	8.49e-107	0.9	0.505	0.056	2.24e-102
OGN	2.94e-106	1.11	0.332	0.019	7.74e-102
PTGFRN	2.08e-104	0.83	0.535	0.066	5.49e-100
SLIT2	7.78e-104	0.73	0.376	0.028	2.05e-99
SERPINH1	1.45e-103	1.22	0.851	0.197	3.82e-99
CPXM1	2.05e-103	0.9	0.485	0.053	5.4e-99
CERCAM	2.33e-103	0.71	0.426	0.039	6.14e-99
CD248	2.52e-103	0.67	0.356	0.024	6.64e-99
PTRF	1.12e-101	0.85	0.807	0.162	2.96e-97
CPE	2.01e-101	1.17	0.703	0.121	5.31e-97
FBLN2	1.29e-100	0.88	0.351	0.025	3.4e-96
COPZ2	1.48e-100	0.51	0.356	0.025	3.89e-96
FLNC	1.54e-100	0.63	0.347	0.023	4.07e-96
TIMP2	1.54e-99	1.18	0.896	0.226	4.06e-95
VGLL3	1.77e-99	0.54	0.292	0.015	4.67e-95
GJA1	5.17e-99	1.17	0.589	0.088	1.36e-94
CALD1	6.41e-99	0.95	0.916	0.221	1.69e-94
SPON2	7.2e-99	0.95	0.47	0.053	1.9e-94
CRISPLD2	8.31e-99	0.82	0.564	0.074	2.19e-94
SCG2	3.88e-98	0.72	0.193	0.003	1.02e-93
GFPT2	6.33e-98	0.86	0.411	0.038	1.67e-93
MAN1A1	1.07e-97	0.96	0.52	0.066	2.83e-93
SERPING1	2.94e-97	1.29	0.906	0.258	7.76e-93
ITGA11	1.02e-96	0.6	0.262	0.012	2.68e-92
EGFL6	1.88e-96	0.88	0.317	0.02	4.95e-92
BCHE	1.97e-96	0.77	0.228	0.007	5.18e-92
TMEM119	2.76e-96	0.58	0.252	0.01	7.28e-92
TNFAIP6	5.79e-96	0.75	0.297	0.017	1.53e-91
ANTXR1	7.78e-96	1.3	0.624	0.104	2.05e-91
CYBRD1	1.6e-95	0.95	0.649	0.111	4.21e-91
LGALS1	3.15e-95	1.54	0.921	0.324	8.31e-91
PHLDB2	4.03e-95	0.68	0.351	0.026	1.06e-90
FMOD	1.57e-94	0.95	0.554	0.08	4.14e-90
ELN	3.97e-94	0.94	0.48	0.057	1.05e-89
ANGPTL2	4.07e-94	0.63	0.312	0.02	1.07e-89
LTBP2	5.28e-93	0.9	0.54	0.075	1.39e-88
HEG1	3.32e-92	0.93	0.624	0.105	8.76e-88
PAMR1	7.58e-91	0.72	0.262	0.013	2e-86
ITGB5	4.07e-90	0.98	0.658	0.124	1.07e-85
CTGF	5.15e-90	1.56	0.837	0.229	1.36e-85
BICC1	1.41e-89	0.55	0.292	0.018	3.73e-85
LAMA4	1.02e-88	0.66	0.465	0.056	2.68e-84
CYP1B1	1.23e-88	1.17	0.356	0.031	3.25e-84
MSRB3	4.23e-88	0.62	0.46	0.054	1.12e-83
GXYLT2	1.28e-87	0.53	0.272	0.016	3.36e-83
P4HA2	2.37e-87	0.69	0.391	0.04	6.24e-83
SNAI2	2.29e-86	0.7	0.337	0.028	6.04e-82
SVEP1	3.14e-86	0.65	0.257	0.014	8.29e-82
TUBB6	4.14e-86	0.82	0.535	0.08	1.09e-81
IGFBP6	1.61e-85	0.73	0.45	0.054	4.24e-81
ISM1	1.62e-85	0.38	0.193	0.005	4.27e-81
LMCD1	2.21e-85	1.16	0.46	0.06	5.83e-81
ZCCHC24	3.29e-85	0.63	0.426	0.049	8.67e-81
GPX8	4.55e-84	0.56	0.441	0.053	1.2e-79
FZD1	7.76e-84	0.75	0.381	0.039	2.05e-79
TMEM45A	2.59e-83	0.48	0.332	0.028	6.82e-79
INHBA	4.1e-83	0.55	0.233	0.011	1.08e-78
OLFML1	9.17e-83	0.48	0.282	0.019	2.42e-78
SELM	3.66e-82	0.59	0.693	0.133	9.65e-78
LIMA1	4.02e-82	0.7	0.49	0.07	1.06e-77
PDLIM2	5.25e-82	0.59	0.495	0.071	1.38e-77
CALU	1.04e-81	0.95	0.718	0.161	2.74e-77
PALLD	1.13e-81	0.87	0.658	0.13	2.98e-77
FERMT2	2.86e-81	0.7	0.574	0.097	7.53e-77
DSC3	3.18e-81	0.37	0.198	0.007	8.4e-77
GPNMB	5.98e-81	0.79	0.569	0.091	1.58e-76
CKAP4	2.14e-80	0.88	0.609	0.115	5.63e-76
ECM2	1.94e-79	0.68	0.356	0.035	5.12e-75
CHPF	2.12e-78	0.79	0.51	0.081	5.6e-74
MGP	2.18e-78	1.18	0.683	0.144	5.74e-74
MICAL2	1.1e-77	0.64	0.347	0.035	2.89e-73
THBS1	5.55e-77	1.21	0.673	0.149	1.46e-72
ANTXR2	5.76e-77	0.53	0.401	0.047	1.52e-72
CPZ	1.09e-76	0.81	0.431	0.057	2.87e-72
MEG3	1.23e-76	0.52	0.604	0.107	3.25e-72
MARVELD1	1.78e-76	0.51	0.47	0.068	4.69e-72
STEAP1	3.4e-76	0.56	0.272	0.02	8.97e-72
TPM2	4.21e-76	0.6	0.743	0.168	1.11e-71
PIEZO2	4.82e-76	0.58	0.188	0.007	1.27e-71
CYR61	8.58e-76	1.47	0.881	0.3	2.26e-71
EHD2	4.68e-75	0.42	0.49	0.073	1.23e-70
CLMP	7.13e-75	0.36	0.144	0.002	1.88e-70
FAM180A	9.58e-75	0.27	0.144	0.002	2.53e-70
TAGLN	1.25e-74	0.66	0.837	0.22	3.29e-70
CLEC11A	1.4e-74	0.56	0.47	0.071	3.69e-70
IGFBP4	2.17e-74	0.87	0.832	0.222	5.71e-70
PLOD2	4.06e-74	0.81	0.441	0.063	1.07e-69
PARVA	9.61e-74	0.63	0.569	0.105	2.53e-69
COL8A2	6.9e-73	0.39	0.213	0.011	1.82e-68
TGFB1I1	1.11e-72	0.36	0.401	0.05	2.93e-68
SPATS2L	2.2e-72	0.77	0.599	0.121	5.8e-68
CLIC4	2.64e-72	0.74	0.624	0.13	6.95e-68
ROR1	2.71e-72	0.55	0.287	0.024	7.14e-68
ITGA5	3.14e-72	0.49	0.381	0.045	8.28e-68
EMP1	8.29e-72	1.04	0.649	0.141	2.19e-67
TWIST1	9.67e-72	0.8	0.262	0.02	2.55e-67
PPIC	1.16e-71	0.65	0.431	0.062	3.07e-67
CMTM3	1.38e-71	0.76	0.51	0.087	3.64e-67
SLIT3	4.75e-71	0.59	0.406	0.054	1.25e-66
FNDC1	5.14e-71	0.73	0.337	0.036	1.35e-66
ROR2	9.03e-71	0.38	0.218	0.012	2.38e-66
EFEMP2	2.37e-70	0.66	0.554	0.104	6.24e-66
GPC1	2.42e-70	0.54	0.48	0.078	6.38e-66
PLS3	2.8e-70	0.84	0.535	0.099	7.39e-66
SEPT11	7.37e-70	0.71	0.49	0.083	1.94e-65
ACTA2	1.54e-69	0.95	0.678	0.155	4.06e-65
SH3D19	3.1e-69	0.61	0.351	0.041	8.17e-65
NID2	1.01e-68	0.52	0.312	0.031	2.66e-64
CD99	2.02e-68	0.76	0.757	0.202	5.33e-64
CNN3	2.16e-68	0.86	0.599	0.127	5.68e-64
DAB2	6.89e-68	0.57	0.396	0.053	1.82e-63
RAB31	1.15e-67	0.95	0.629	0.14	3.03e-63
MEIS3	2.09e-67	0.42	0.178	0.007	5.5e-63
PCDH7	3e-67	0.71	0.332	0.038	7.91e-63
SH3PXD2B	5.83e-67	0.59	0.292	0.028	1.54e-62
SRPX	1.19e-66	0.64	0.262	0.022	3.14e-62
C1QTNF6	3.14e-66	0.42	0.272	0.024	8.27e-62
FKBP11	3.43e-66	0.51	0.446	0.069	9.05e-62
BASP1	3.45e-66	0.6	0.48	0.081	9.1e-62
RGS4	1.07e-65	0.75	0.218	0.014	2.82e-61
MYH10	1.17e-65	0.67	0.47	0.082	3.08e-61
TIMP1	1.25e-65	1.68	0.916	0.375	3.3e-61
CREB3L1	4.41e-65	0.55	0.297	0.03	1.16e-60
SMOC2	5.37e-65	0.62	0.406	0.059	1.42e-60
CFI	2.04e-64	0.73	0.589	0.128	5.37e-60
ANXA2	3.14e-64	1	0.876	0.328	8.28e-60
COL24A1	4.78e-64	0.36	0.144	0.004	1.26e-59
SMIM3	7.66e-64	0.54	0.342	0.042	2.02e-59
FSTL3	2.21e-63	0.39	0.287	0.029	5.82e-59
P3H1	3.44e-63	0.48	0.366	0.049	9.06e-59
ITGBL1	3.77e-63	0.42	0.139	0.003	9.95e-59
MT1E	4.9e-63	1.27	0.639	0.161	1.29e-58
PHLDB1	5.38e-63	0.57	0.421	0.066	1.42e-58
PDZRN3	7.37e-63	0.51	0.327	0.039	1.94e-58
SPARCL1	9.67e-63	0.77	0.698	0.173	2.55e-58
ETV1	2.66e-62	0.49	0.282	0.028	7.01e-58
HAS1	3.19e-62	0.82	0.173	0.008	8.41e-58
IGFL2	1.77e-61	0.52	0.114	0.001	4.66e-57
PRKCDBP	1.82e-61	0.48	0.46	0.08	4.81e-57
KDELR2	3.9e-61	0.67	0.733	0.205	1.03e-56
DKK3	6.19e-61	0.53	0.431	0.069	1.63e-56
MMP11	7.67e-61	1.37	0.277	0.029	2.02e-56
DLC1	1.29e-60	0.51	0.342	0.044	3.41e-56
PAPLN	1.46e-60	0.33	0.233	0.019	3.85e-56
KIF26B	1.97e-60	0.27	0.124	0.002	5.18e-56
PDLIM5	2.14e-60	0.72	0.649	0.164	5.63e-56
PDGFRB	2.83e-60	0.42	0.446	0.073	7.47e-56
FGFR1	3.98e-60	0.51	0.535	0.108	1.05e-55
NDN	5.82e-60	0.49	0.386	0.058	1.54e-55
TENM3	6.54e-60	0.28	0.149	0.005	1.73e-55
MAGED1	1.35e-59	0.77	0.594	0.142	3.56e-55
NEXN	1.49e-59	0.46	0.292	0.032	3.93e-55
PKD2	2.44e-59	0.53	0.371	0.054	6.44e-55
B3GNT9	5.76e-59	0.39	0.233	0.02	1.52e-54
GEM	2.62e-58	0.99	0.48	0.095	6.91e-54
PLAT	3.38e-58	0.88	0.46	0.087	8.92e-54
TSPAN9	3.5e-58	0.3	0.371	0.054	9.23e-54
HS2ST1	4.56e-58	0.54	0.351	0.05	1.2e-53
TPM1	5.48e-58	0.79	0.668	0.178	1.44e-53
GOLIM4	5.83e-58	0.55	0.351	0.05	1.54e-53
SEC31A	1.09e-57	0.57	0.579	0.135	2.87e-53
LHFP	1.34e-57	0.41	0.401	0.063	3.54e-53
RUNX1	3e-57	0.71	0.465	0.09	7.9e-53
PAPSS2	4.77e-57	0.47	0.342	0.047	1.26e-52
MAGI2-AS3	7.38e-57	0.41	0.307	0.038	1.94e-52
LRRC15	4.15e-56	0.41	0.144	0.006	1.09e-51
NKD2	4.67e-56	0.32	0.173	0.01	1.23e-51
INMT	6.78e-56	0.61	0.168	0.009	1.79e-51
SEMA3D	7.39e-56	0.42	0.168	0.009	1.95e-51
SSPN	8.47e-56	0.64	0.431	0.079	2.23e-51
ZFHX4	1.6e-55	0.37	0.178	0.011	4.21e-51
GPC3	1.68e-55	0.5	0.129	0.004	4.43e-51
BNC2	1.73e-55	0.44	0.342	0.048	4.57e-51
BOC	2.01e-55	0.71	0.406	0.071	5.31e-51
TMEM98	3.58e-55	0.62	0.47	0.093	9.43e-51
PLXDC2	3.64e-55	0.66	0.475	0.095	9.61e-51
COL14A1	5.77e-55	0.58	0.356	0.054	1.52e-50
FAM3C	7.9e-55	0.75	0.5	0.109	2.08e-50
PAM	1.09e-54	0.64	0.515	0.112	2.88e-50
MAP4K4	1.51e-54	0.37	0.446	0.084	3.98e-50
OMD	1.62e-54	0.49	0.124	0.003	4.28e-50
SEC24D	2.12e-54	0.51	0.332	0.047	5.6e-50
VKORC1	6.33e-54	0.51	0.554	0.131	1.67e-49
PDLIM4	9.06e-54	0.42	0.376	0.061	2.39e-49
TIMP3	1.28e-53	0.86	0.624	0.159	3.37e-49
ZNF469	2.86e-53	0.39	0.213	0.018	7.53e-49
P3H4	2.93e-53	0.44	0.317	0.044	7.72e-49
HCFC1R1	3.11e-53	0.62	0.564	0.139	8.19e-49
SRPX2	3.16e-53	0.33	0.233	0.022	8.34e-49
PAPPA	3.59e-53	0.47	0.139	0.006	9.46e-49
MPZL1	3.71e-53	0.54	0.455	0.092	9.79e-49
KDELR3	5.06e-53	0.47	0.267	0.031	1.33e-48
C2	5.34e-53	0.47	0.386	0.065	1.41e-48
ACTN1	6.15e-53	0.66	0.649	0.184	1.62e-48
SH3PXD2A	9.64e-53	0.66	0.386	0.067	2.54e-48
TMEM176B	1.13e-52	0.56	0.47	0.096	2.99e-48
TUBB	1.63e-52	0.65	0.817	0.281	4.3e-48
ANOS1	1.79e-52	0.57	0.173	0.011	4.71e-48
MRGPRF	1.95e-52	0.37	0.203	0.016	5.13e-48
CNTN1	5.34e-52	0.58	0.277	0.034	1.41e-47
PDLIM7	6.85e-52	0.27	0.406	0.071	1.81e-47
ZFPM2	7.26e-52	0.36	0.228	0.022	1.92e-47
MEST	7.32e-52	0.81	0.406	0.076	1.93e-47
AOX1	8.15e-52	0.29	0.183	0.013	2.15e-47
TRAM2	2.27e-51	0.36	0.272	0.033	5.98e-47
LRRN4CL	2.33e-51	0.38	0.183	0.013	6.14e-47
WNT4	2.62e-51	0.63	0.158	0.009	6.9e-47
PLSCR4	2.62e-51	0.72	0.351	0.057	6.91e-47
OSMR	3.35e-51	0.56	0.381	0.067	8.84e-47
GATA6	5.13e-51	0.56	0.361	0.061	1.35e-46
ABI3BP	8.14e-51	0.37	0.262	0.03	2.15e-46
RCN1	8.59e-51	0.53	0.386	0.07	2.26e-46
SEZ6L2	1.33e-50	0.34	0.332	0.051	3.51e-46
SEC23A	1.54e-50	0.39	0.411	0.076	4.06e-46
VIM	1.61e-50	0.78	0.985	0.537	4.24e-46
SNAP25	3.25e-50	0.57	0.173	0.012	8.58e-46
OSTC	5e-50	0.56	0.619	0.169	1.32e-45
ABL2	5.49e-50	0.55	0.45	0.095	1.45e-45
HMCN1	1.05e-49	0.74	0.252	0.03	2.77e-45
SORCS2	1.91e-49	0.26	0.124	0.005	5.03e-45
IGFBP7	2.45e-49	0.6	0.946	0.385	6.47e-45
PLOD1	4.62e-49	0.59	0.46	0.1	1.22e-44
TXNDC15	6.19e-49	0.48	0.356	0.06	1.63e-44
SCARF2	6.24e-49	0.46	0.248	0.028	1.65e-44
NREP	6.3e-49	0.39	0.337	0.054	1.66e-44
ANXA5	9.4e-49	0.78	0.812	0.321	2.48e-44
FLRT2	1.04e-48	0.56	0.233	0.025	2.74e-44
HSPB8	1.45e-48	0.57	0.381	0.069	3.81e-44
TMEM200A	1.8e-48	0.32	0.153	0.009	4.76e-44
MRVI1	3.2e-48	0.49	0.292	0.041	8.43e-44
PTK7	3.42e-48	0.43	0.302	0.044	9.02e-44
NT5E	6.27e-48	0.41	0.277	0.037	1.65e-43
HSPG2	7.47e-48	0.33	0.624	0.164	1.97e-43
SURF4	8.3e-48	0.56	0.599	0.166	2.19e-43
CAV1	1.1e-47	0.29	0.614	0.157	2.91e-43
S100A10	1.11e-47	0.86	0.832	0.315	2.93e-43
AXIN2	1.15e-47	0.74	0.287	0.041	3.02e-43
MT2A	1.26e-47	1.38	0.861	0.379	3.33e-43
FKBP9	1.52e-47	0.44	0.411	0.081	4e-43
RBFOX2	1.56e-47	0.38	0.441	0.091	4.1e-43
CTSO	1.64e-47	0.47	0.347	0.059	4.32e-43
TGFBI	2.71e-47	1.08	0.48	0.113	7.14e-43
CNN2	3.05e-47	0.57	0.589	0.161	8.03e-43
TMEM263	3.19e-47	0.47	0.401	0.079	8.4e-43
ASPN	7.07e-47	0.79	0.173	0.013	1.87e-42
ANXA2P3	1.41e-46	0.54	0.733	0.241	3.71e-42
PPAP2A	2.12e-46	0.33	0.371	0.067	5.58e-42
FAM198B	3.84e-46	0.43	0.361	0.064	1.01e-41
S100A16	8.49e-46	0.34	0.525	0.127	2.24e-41
RTN4	9.18e-46	0.68	0.797	0.308	2.42e-41
BMP1	1.13e-45	0.3	0.337	0.057	2.99e-41
EVA1B	1.14e-45	0.41	0.421	0.087	2.99e-41
OSR1	1.18e-45	0.3	0.139	0.008	3.1e-41
CD276	2.2e-45	0.44	0.391	0.078	5.81e-41
LAPTM4A	3.31e-45	0.66	0.832	0.334	8.72e-41
ADGRD1	3.52e-45	0.3	0.124	0.006	9.29e-41
NUCB2	3.54e-45	0.47	0.342	0.059	9.32e-41
STEAP2	7.15e-45	0.45	0.243	0.031	1.89e-40
MARCKS	8.41e-45	0.6	0.609	0.177	2.22e-40
APOL1	8.76e-45	0.37	0.51	0.122	2.31e-40
LOXL2	8.97e-45	0.55	0.252	0.033	2.37e-40
EFNA5	9.62e-45	0.37	0.257	0.034	2.54e-40
FAM114A1	1e-44	0.39	0.376	0.072	2.65e-40
ADAM33	1.38e-44	0.3	0.188	0.017	3.63e-40
MT1L	1.66e-44	0.41	0.233	0.028	4.37e-40
FBXL7	1.92e-44	0.28	0.223	0.025	5.05e-40
C1QTNF3	2.21e-44	0.65	0.188	0.018	5.82e-40
SHC1	2.27e-44	0.43	0.421	0.09	5.98e-40
KIAA1462	3.32e-44	0.32	0.208	0.022	8.75e-40
PCSK5	5.7e-44	0.44	0.223	0.026	1.5e-39
IFITM3	1.2e-43	0.74	0.96	0.558	3.18e-39
GLIPR1	1.46e-43	0.46	0.446	0.101	3.85e-39
DPYSL2	1.7e-43	0.42	0.48	0.116	4.48e-39
HTRA3	2.27e-43	0.43	0.208	0.022	5.98e-39
KANK2	2.28e-43	0.27	0.416	0.088	6e-39
SERPINF2	3.16e-43	0.5	0.168	0.014	8.32e-39
A1BG	3.19e-43	0.3	0.233	0.029	8.42e-39
MN1	3.67e-43	0.28	0.134	0.008	9.69e-39
GNG12	5.32e-43	0.4	0.465	0.112	1.4e-38
APBB2	6.47e-43	0.33	0.307	0.05	1.71e-38
PDGFC	7.6e-43	0.46	0.401	0.086	2e-38
SPOCK1	8.13e-43	0.28	0.109	0.004	2.14e-38
NUAK1	8.16e-43	0.32	0.223	0.027	2.15e-38
PYCR1	8.28e-43	0.37	0.287	0.045	2.18e-38
MYDGF	9.75e-43	0.4	0.515	0.134	2.57e-38
RRBP1	1.33e-42	0.38	0.49	0.122	3.51e-38
MFAP5	1.38e-42	0.59	0.203	0.022	3.64e-38
NFIC	1.41e-42	0.33	0.663	0.204	3.71e-38
NOTCH2	1.42e-42	0.51	0.465	0.113	3.74e-38
PIM1	1.42e-42	0.58	0.426	0.098	3.75e-38
ERRFI1	1.5e-42	0.9	0.624	0.204	3.96e-38
METTL7A	2e-42	0.7	0.505	0.13	5.27e-38
NR2F1	2.15e-42	0.63	0.297	0.05	5.66e-38
GLT8D1	3.5e-42	0.41	0.376	0.077	9.21e-38
AHR	3.84e-42	0.61	0.584	0.17	1.01e-37
GAS7	5.45e-42	0.41	0.228	0.029	1.44e-37
MYO1B	7.35e-42	0.36	0.282	0.044	1.94e-37
PLAU	7.48e-42	0.64	0.297	0.05	1.97e-37
TPST1	9.23e-42	0.26	0.223	0.027	2.43e-37
PDGFD	9.37e-42	0.41	0.213	0.025	2.47e-37
ACSL4	1.25e-41	0.53	0.337	0.064	3.29e-37
MBNL2	1.62e-41	0.37	0.436	0.1	4.28e-37
FNDC3B	2e-41	0.5	0.505	0.134	5.27e-37
TUBB2A	2.51e-41	0.48	0.381	0.078	6.62e-37
ANGPTL1	2.63e-41	0.29	0.183	0.018	6.92e-37
GPX7	3.38e-41	0.34	0.252	0.036	8.9e-37
FKBP10	3.72e-41	0.35	0.322	0.058	9.81e-37
FHL3	4.25e-41	0.33	0.267	0.041	1.12e-36
RNF144A	4.97e-41	0.52	0.208	0.024	1.31e-36
KLF9	5.41e-41	0.55	0.525	0.14	1.43e-36
TNFRSF12A	7.67e-41	0.65	0.465	0.122	2.02e-36
VAT1	1.19e-40	0.29	0.426	0.097	3.13e-36
SLC2A10	1.24e-40	0.32	0.198	0.022	3.27e-36
MSANTD3	1.52e-40	0.37	0.218	0.027	4e-36
ADGRA2	2.14e-40	0.38	0.302	0.052	5.64e-36
AXL	2.55e-40	0.3	0.366	0.074	6.73e-36
FAM127A	3.42e-40	0.42	0.624	0.193	9.01e-36
ACKR3	4.02e-40	0.53	0.238	0.032	1.06e-35
SLC39A13	4.05e-40	0.34	0.327	0.061	1.07e-35
FKBP14	4.09e-40	0.28	0.223	0.029	1.08e-35
ANXA2P2	4.11e-40	0.33	0.277	0.045	1.08e-35
BCAR1	5.05e-40	0.39	0.287	0.049	1.33e-35
DIP2C	5.87e-40	0.38	0.282	0.046	1.55e-35
GALNT15	6.49e-40	0.3	0.114	0.006	1.71e-35
ITGAV	7.34e-40	0.36	0.515	0.138	1.94e-35
RASSF8	8.5e-40	0.35	0.223	0.029	2.24e-35
SLC16A2	1.04e-39	0.38	0.183	0.019	2.74e-35
FAM20A	1.08e-39	0.45	0.292	0.05	2.86e-35
TGFB3	1.56e-39	0.36	0.188	0.02	4.1e-35
IKBIP	1.86e-39	0.39	0.272	0.044	4.9e-35
KCNE4	2.12e-39	0.35	0.173	0.017	5.59e-35
GBP1	2.17e-39	0.52	0.381	0.082	5.71e-35
PGM1	4.11e-39	0.28	0.307	0.055	1.08e-34
ALDH2	4.21e-39	0.55	0.421	0.102	1.11e-34
ZEB1	4.32e-39	0.26	0.277	0.045	1.14e-34
ASPH	4.72e-39	0.54	0.436	0.108	1.24e-34
CYB5R3	6.17e-39	0.39	0.653	0.211	1.63e-34
RAMP1	6.69e-39	0.5	0.332	0.065	1.76e-34
LPAR1	7.15e-39	0.31	0.129	0.008	1.89e-34
ADAMTS16	7.44e-39	0.26	0.129	0.008	1.96e-34
PRSS23	1.76e-38	0.61	0.401	0.095	4.63e-34
PXDN	2.33e-38	0.57	0.485	0.133	6.15e-34
TCF4	2.52e-38	0.35	0.54	0.148	6.65e-34
TUBA1A	3.06e-38	0.66	0.802	0.327	8.08e-34
FSCN1	4.42e-38	0.34	0.48	0.126	1.17e-33
TMEM176A	5.28e-38	0.47	0.381	0.086	1.39e-33
FNDC4	5.49e-38	0.35	0.218	0.029	1.45e-33
KDELC2	7.01e-38	0.4	0.243	0.036	1.85e-33
PPIB	8.19e-38	0.65	0.847	0.398	2.16e-33
FGF1	1.13e-37	0.3	0.104	0.005	2.99e-33
IGFBP3	1.25e-37	0.9	0.337	0.07	3.31e-33
MGARP	1.32e-37	0.36	0.193	0.023	3.49e-33
TDO2	1.45e-37	0.52	0.109	0.006	3.84e-33
RHOC	1.78e-37	0.37	0.624	0.194	4.7e-33
LTBP3	1.84e-37	0.56	0.579	0.174	4.84e-33
ZNF521	1.88e-37	0.26	0.149	0.013	4.95e-33
FILIP1L	4.88e-37	0.46	0.282	0.049	1.29e-32
GOLT1B	7.03e-37	0.27	0.307	0.058	1.85e-32
PXDC1	7.09e-37	0.37	0.356	0.078	1.87e-32
TMEM47	8.72e-37	0.37	0.252	0.04	2.3e-32
HOPX	8.89e-37	0.71	0.287	0.052	2.34e-32
TSHZ2	1.03e-36	0.54	0.307	0.059	2.71e-32
DCBLD2	1.03e-36	0.29	0.356	0.077	2.71e-32
GALNT1	1.05e-36	0.61	0.371	0.086	2.76e-32
CXCL14	2.41e-36	0.81	0.307	0.061	6.35e-32
COBLL1	2.52e-36	0.46	0.248	0.039	6.65e-32
FBLN5	2.95e-36	0.34	0.238	0.036	7.77e-32
ENAH	3.28e-36	0.4	0.49	0.136	8.65e-32
LATS2	5.44e-36	0.31	0.327	0.066	1.43e-31
UAP1	6.69e-36	0.59	0.386	0.093	1.76e-31
SH3GLB1	8.92e-36	0.46	0.421	0.109	2.35e-31
CD63	9.85e-36	0.6	0.941	0.514	2.6e-31
MEIS2	1.03e-35	0.33	0.228	0.034	2.72e-31
RUNX2	1.08e-35	0.28	0.213	0.029	2.84e-31
SOCS5	1.9e-35	0.37	0.238	0.037	5e-31
FBXO32	2.14e-35	0.53	0.411	0.102	5.64e-31
CDK14	2.19e-35	0.35	0.228	0.035	5.77e-31
SETD7	2.42e-35	0.32	0.252	0.042	6.38e-31
VEGFB	3.96e-35	0.52	0.48	0.135	1.04e-30
SGCE	4.25e-35	0.49	0.381	0.092	1.12e-30
CCND2	4.28e-35	0.25	0.366	0.082	1.13e-30
C5orf15	5.59e-35	0.47	0.436	0.118	1.47e-30
WBP1L	6.11e-35	0.35	0.307	0.062	1.61e-30
VCL	8.18e-35	0.45	0.5	0.147	2.16e-30
IGFBP2	1.01e-34	0.56	0.495	0.147	2.66e-30
NRP2	1.13e-34	0.39	0.272	0.05	2.97e-30
NPNT	1.37e-34	0.45	0.198	0.027	3.61e-30
SLC44A1	1.58e-34	0.4	0.416	0.106	4.16e-30
RAPH1	1.9e-34	0.35	0.238	0.038	5.02e-30
P4HB	2.28e-34	0.6	0.738	0.305	6.02e-30
RAB23	2.9e-34	0.28	0.203	0.028	7.66e-30
PROCR	3.03e-34	0.73	0.183	0.023	8e-30
FAS	3.48e-34	0.32	0.327	0.069	9.17e-30
PHLDA1	3.76e-34	0.56	0.51	0.151	9.9e-30
VSNL1	3.96e-34	0.35	0.124	0.009	1.04e-29
LGALS3BP	3.97e-34	0.46	0.842	0.341	1.05e-29
BMP4	4.09e-34	0.41	0.183	0.023	1.08e-29
APOD	4.31e-34	0.88	0.218	0.033	1.14e-29
TWSG1	4.82e-34	0.42	0.416	0.109	1.27e-29
SMCO4	5.12e-34	0.29	0.238	0.039	1.35e-29
F2R	5.28e-34	0.37	0.252	0.044	1.39e-29
CDK2AP1	5.39e-34	0.38	0.564	0.181	1.42e-29
RABAC1	5.61e-34	0.35	0.609	0.203	1.48e-29
SGCB	6.29e-34	0.29	0.297	0.059	1.66e-29
SEP15	7.16e-34	0.39	0.777	0.297	1.89e-29
EID1	7.71e-34	0.34	0.693	0.251	2.03e-29
FAM63B	7.98e-34	0.33	0.307	0.062	2.1e-29
TPM4	8.29e-34	0.53	0.678	0.259	2.19e-29
GLIS2	8.91e-34	0.33	0.252	0.044	2.35e-29
LOXL4	9.21e-34	0.33	0.163	0.018	2.43e-29
WBP5	9.21e-34	0.48	0.545	0.171	2.43e-29
MCFD2	9.69e-34	0.59	0.381	0.097	2.56e-29
SYNPO	1.38e-33	0.27	0.342	0.075	3.63e-29
OLFML2B	1.53e-33	0.4	0.193	0.026	4.04e-29
SEPP1	1.58e-33	0.78	0.554	0.187	4.17e-29
ADRA2A	1.61e-33	0.36	0.144	0.014	4.25e-29
CHST14	1.71e-33	0.31	0.208	0.03	4.51e-29
SCARB2	1.92e-33	0.26	0.49	0.142	5.05e-29
IFI27L2	1.97e-33	0.38	0.386	0.097	5.2e-29
SUGCT	2.46e-33	0.29	0.109	0.007	6.49e-29
CAPZB	2.93e-33	0.31	0.604	0.206	7.72e-29
MT1M	3.37e-33	0.52	0.317	0.067	8.9e-29
CNRIP1	3.57e-33	0.25	0.208	0.03	9.42e-29
ERAP2	5.89e-33	0.25	0.376	0.09	1.55e-28
COLGALT1	6.68e-33	0.28	0.411	0.108	1.76e-28
MT1X	7.34e-33	0.46	0.455	0.131	1.93e-28
SLC35F5	1.59e-32	0.43	0.277	0.054	4.2e-28
MYADM	3.16e-32	0.51	0.822	0.362	8.33e-28
HEPH	6.54e-32	0.35	0.178	0.023	1.72e-27
B4GALT1	6.59e-32	0.43	0.559	0.188	1.74e-27
LRRC59	6.9e-32	0.35	0.386	0.1	1.82e-27
CHN1	9.14e-32	0.35	0.228	0.038	2.41e-27
KIRREL	1.27e-31	0.3	0.282	0.057	3.34e-27
SH3GL1	1.29e-31	0.27	0.312	0.068	3.41e-27
GOLM1	1.74e-31	0.27	0.342	0.08	4.6e-27
ENPP1	1.99e-31	0.36	0.158	0.019	5.24e-27
TMED9	2.1e-31	0.46	0.609	0.218	5.52e-27
ERLEC1	2.37e-31	0.29	0.342	0.082	6.25e-27
APCDD1	3.24e-31	0.43	0.272	0.054	8.54e-27
ESD	3.45e-31	0.31	0.436	0.123	9.09e-27
HIC1	3.48e-31	0.26	0.203	0.031	9.18e-27
PLIN3	3.79e-31	0.29	0.381	0.099	1e-26
LMAN1	6.9e-31	0.3	0.45	0.131	1.82e-26
SEPT10	8.64e-31	0.44	0.277	0.057	2.28e-26
GOPC	9.91e-31	0.36	0.322	0.075	2.61e-26
SNX3	1.09e-30	0.37	0.658	0.245	2.86e-26
RAB11FIP5	1.3e-30	0.26	0.168	0.022	3.43e-26
TSPAN4	1.5e-30	0.35	0.366	0.094	3.95e-26
SSR1	1.72e-30	0.34	0.46	0.136	4.54e-26
RAI14	1.95e-30	0.33	0.248	0.047	5.14e-26
NGFRAP1	2.74e-30	0.29	0.757	0.291	7.21e-26
GPRC5A	2.8e-30	0.6	0.213	0.035	7.37e-26
BACE1	3.17e-30	0.38	0.248	0.047	8.35e-26
LEPROT	3.37e-30	0.29	0.564	0.187	8.88e-26
PALM	3.43e-30	0.41	0.248	0.047	9.04e-26
SLC19A2	3.74e-30	0.48	0.267	0.054	9.86e-26
SMPD1	3.75e-30	0.26	0.238	0.043	9.9e-26
TMEM248	4.3e-30	0.31	0.421	0.119	1.13e-25
ARF4	4.43e-30	0.45	0.733	0.301	1.17e-25
REXO2	6.89e-30	0.4	0.411	0.117	1.82e-25
ITPRIPL2	7.32e-30	0.33	0.337	0.082	1.93e-25
SOD2	7.35e-30	0.81	0.609	0.24	1.94e-25
PRDX4	8.27e-30	0.52	0.5	0.16	2.18e-25
TSKU	8.55e-30	0.27	0.228	0.041	2.25e-25
IL6ST	1.41e-29	0.42	0.579	0.207	3.71e-25
MYO1D	1.46e-29	0.27	0.262	0.053	3.84e-25
DSE	1.46e-29	0.31	0.267	0.055	3.85e-25
SPRED1	2.05e-29	0.44	0.307	0.071	5.4e-25
RGCC	3.57e-29	0.35	0.639	0.244	9.41e-25
ANGPTL4	3.6e-29	0.99	0.203	0.034	9.5e-25
ADH1B	3.65e-29	1.11	0.149	0.018	9.63e-25
UBTD2	4.21e-29	0.28	0.267	0.056	1.11e-24
CTTN	4.23e-29	0.29	0.55	0.183	1.12e-24
HDLBP	5.21e-29	0.33	0.683	0.271	1.37e-24
ARL1	7.77e-29	0.27	0.381	0.103	2.05e-24
ASAP3	9.04e-29	0.26	0.168	0.023	2.38e-24
CXCL2	1.07e-28	0.54	0.53	0.18	2.83e-24
CA12	1.33e-28	0.66	0.183	0.028	3.5e-24
RCAN1	1.35e-28	0.33	0.173	0.025	3.56e-24
SVIL	1.52e-28	0.33	0.302	0.07	4e-24
TMEM167A	1.82e-28	0.27	0.351	0.091	4.79e-24
HEXB	1.87e-28	0.31	0.406	0.116	4.93e-24
NCKAP1	2.2e-28	0.27	0.45	0.137	5.8e-24
BST1	2.3e-28	0.29	0.119	0.011	6.07e-24
TMBIM4	2.38e-28	0.28	0.495	0.163	6.26e-24
ARL2BP	2.79e-28	0.28	0.302	0.071	7.35e-24
GAS6	2.86e-28	0.57	0.629	0.25	7.55e-24
HOXA5	3.44e-28	0.31	0.119	0.011	9.08e-24
GLG1	3.51e-28	0.28	0.45	0.137	9.26e-24
UNC5B	3.88e-28	0.35	0.238	0.046	1.02e-23
SEPT2	4.24e-28	0.36	0.644	0.248	1.12e-23
KCTD10	5.18e-28	0.26	0.252	0.052	1.37e-23
PRELP	6.76e-28	0.52	0.267	0.057	1.78e-23
VIMP	7.04e-28	0.4	0.386	0.109	1.86e-23
MORF4L1	7.19e-28	0.35	0.634	0.248	1.89e-23
CDC42EP1	9.86e-28	0.31	0.342	0.089	2.6e-23
CEMIP	1.09e-27	0.86	0.104	0.008	2.87e-23
DESI2	1.26e-27	0.37	0.337	0.086	3.32e-23
PRNP	1.29e-27	0.34	0.599	0.22	3.4e-23
CILP	1.41e-27	0.49	0.183	0.029	3.72e-23
IFITM2	1.81e-27	0.5	0.896	0.452	4.78e-23
BIVM	2.2e-27	0.35	0.193	0.032	5.8e-23
MID1	2.64e-27	0.3	0.213	0.038	6.95e-23
ILK	3.02e-27	0.32	0.396	0.112	7.97e-23
CCDC71L	3.28e-27	0.55	0.267	0.059	8.65e-23
CALB2	4.73e-27	0.25	0.139	0.016	1.25e-22
EPSTI1	5.2e-27	0.39	0.267	0.059	1.37e-22
AFAP1	5.39e-27	0.32	0.198	0.034	1.42e-22
TNC	6.56e-27	0.74	0.188	0.031	1.73e-22
FAM20B	6.66e-27	0.41	0.282	0.066	1.75e-22
CHSY1	6.86e-27	0.26	0.302	0.073	1.81e-22
RAB32	1.08e-26	0.29	0.243	0.051	2.86e-22
F3	1.12e-26	0.57	0.287	0.069	2.95e-22
PRKD1	1.16e-26	0.34	0.178	0.028	3.07e-22
ALDH1A2	1.6e-26	0.34	0.168	0.025	4.21e-22
TM4SF1	1.67e-26	0.59	0.559	0.207	4.41e-22
MORC4	1.74e-26	0.29	0.158	0.022	4.58e-22
DAD1	2.21e-26	0.44	0.604	0.232	5.82e-22
PHC2	2.77e-26	0.36	0.416	0.126	7.3e-22
UGDH	3.05e-26	0.48	0.396	0.12	8.04e-22
CMAHP	3.09e-26	0.31	0.183	0.03	8.16e-22
DRAM1	4.58e-26	0.44	0.238	0.05	1.21e-21
CYTH3	5.31e-26	0.29	0.218	0.042	1.4e-21
CFB	6.52e-26	0.9	0.441	0.148	1.72e-21
TMED3	8.57e-26	0.43	0.376	0.111	2.26e-21
MYO1C	9.4e-26	0.27	0.446	0.144	2.48e-21
TSHZ3	9.74e-26	0.25	0.139	0.017	2.57e-21
NFYB	9.77e-26	0.3	0.292	0.073	2.58e-21
IL6	1.07e-25	0.77	0.203	0.038	2.82e-21
GGT5	1.41e-25	0.25	0.188	0.032	3.71e-21
SDC1	1.44e-25	0.52	0.223	0.046	3.79e-21
CTSF	1.61e-25	0.28	0.342	0.094	4.25e-21
SLC20A1	2.75e-25	0.31	0.46	0.153	7.24e-21
RAB2A	3.4e-25	0.4	0.495	0.173	8.96e-21
RNH1	4e-25	0.28	0.47	0.16	1.05e-20
SLC39A14	4.34e-25	0.39	0.317	0.086	1.14e-20
FAM20C	6.19e-25	0.37	0.272	0.065	1.63e-20
RNASE4	8.17e-25	0.39	0.223	0.046	2.15e-20
GALNT2	8.82e-25	0.31	0.307	0.08	2.33e-20
CST3	1.1e-24	0.35	0.876	0.443	2.91e-20
SLITRK4	1.16e-24	0.28	0.51	0.178	3.07e-20
SLC25A43	1.25e-24	0.3	0.149	0.021	3.3e-20
TCEAL4	1.51e-24	0.34	0.51	0.182	3.99e-20
ADAM9	2.42e-24	0.35	0.347	0.1	6.39e-20
PGRMC1	3.4e-24	0.34	0.505	0.183	8.96e-20
ACTG2	9.58e-24	0.66	0.153	0.024	2.53e-19
SSR2	1.01e-23	0.25	0.698	0.299	2.66e-19
RRAS	1.01e-23	0.38	0.327	0.091	2.68e-19
KREMEN1	1.02e-23	0.3	0.183	0.034	2.68e-19
LRRC17	1.53e-23	0.29	0.168	0.029	4.04e-19
DST	2.01e-23	0.26	0.292	0.076	5.29e-19
FZD7	2.07e-23	0.26	0.183	0.034	5.46e-19
TRAM1	2.45e-23	0.25	0.574	0.221	6.45e-19
SERPINE2	2.5e-23	1.08	0.248	0.058	6.59e-19
TMEM14C	2.96e-23	0.36	0.55	0.214	7.8e-19
RPS27L	3.28e-23	0.37	0.426	0.146	8.65e-19
ACAA2	4.17e-23	0.27	0.223	0.049	1.1e-18
SAMD4A	4.58e-23	0.27	0.149	0.023	1.21e-18
RIN2	7.69e-23	0.29	0.218	0.047	2.03e-18
GCNT1	7.9e-23	0.29	0.144	0.022	2.08e-18
PSMB5	8.04e-23	0.3	0.436	0.15	2.12e-18
CADM3	9.91e-23	0.5	0.104	0.011	2.61e-18
DAP	1.03e-22	0.34	0.371	0.119	2.7e-18
PTTG1IP	1.06e-22	0.37	0.554	0.223	2.81e-18
CCL2	1.16e-22	0.78	0.287	0.078	3.05e-18
AMOTL2	1.2e-22	0.33	0.371	0.119	3.16e-18
PHPT1	1.36e-22	0.25	0.574	0.234	3.59e-18
NXN	1.38e-22	0.29	0.238	0.055	3.64e-18
SEC13	1.49e-22	0.35	0.401	0.136	3.94e-18
SSR3	1.53e-22	0.3	0.5	0.189	4.03e-18
CACNA2D1	1.63e-22	0.26	0.134	0.019	4.3e-18
CRABP2	1.65e-22	0.39	0.416	0.139	4.36e-18
NEK7	1.74e-22	0.26	0.391	0.128	4.6e-18
SFRP1	2.33e-22	0.4	0.144	0.022	6.14e-18
NPTN	2.38e-22	0.33	0.5	0.19	6.29e-18
CD151	2.7e-22	0.29	0.589	0.24	7.12e-18
TUBA1C	4.08e-22	0.32	0.574	0.227	1.08e-17
ADAMTS9	4.29e-22	0.29	0.208	0.044	1.13e-17
NAV1	6.7e-22	0.29	0.153	0.025	1.77e-17
SEC61B	6.71e-22	0.26	0.624	0.259	1.77e-17
SEC61G	6.93e-22	0.25	0.381	0.123	1.83e-17
NFKBIZ	7.35e-22	0.37	0.738	0.34	1.94e-17
ATL3	8.02e-22	0.27	0.307	0.088	2.11e-17
RAB14	8.28e-22	0.32	0.361	0.112	2.18e-17
SLC16A1	1.54e-21	0.3	0.272	0.073	4.06e-17
CEBPB	1.82e-21	0.47	0.673	0.314	4.8e-17
LHFPL2	2.06e-21	0.37	0.238	0.059	5.43e-17
HSPA1A	2.18e-21	0.26	0.847	0.449	5.75e-17
WNT5A	2.66e-21	0.31	0.203	0.044	7.01e-17
RBMS1	2.88e-21	0.35	0.48	0.186	7.59e-17
RGL1	3.25e-21	0.31	0.238	0.059	8.56e-17
KIAA1279	3.41e-21	0.32	0.203	0.044	8.99e-17
CLTB	3.99e-21	0.32	0.347	0.111	1.05e-16
WEE1	4.94e-21	0.31	0.272	0.073	1.3e-16
SUCO	8.92e-21	0.33	0.272	0.074	2.35e-16
MEIS3P1	1e-20	0.26	0.119	0.016	2.64e-16
FEZ1	1.2e-20	0.25	0.119	0.016	3.15e-16
TM2D2	1.71e-20	0.3	0.243	0.062	4.5e-16
ARL3	1.86e-20	0.29	0.272	0.076	4.9e-16
MAPK6	1.91e-20	0.45	0.243	0.063	5.05e-16
CNIH1	2.16e-20	0.27	0.396	0.138	5.69e-16
ID3	2.28e-20	0.26	0.525	0.21	6e-16
QSOX1	2.68e-20	0.31	0.272	0.075	7.05e-16
AP2M1	3.02e-20	0.26	0.559	0.238	7.95e-16
YIPF5	3.03e-20	0.29	0.327	0.102	8e-16
RHOU	3.13e-20	0.41	0.252	0.067	8.25e-16
ARHGAP21	3.62e-20	0.33	0.238	0.061	9.55e-16
ACLY	6.09e-20	0.26	0.257	0.07	1.61e-15
SEC63	2.23e-19	0.29	0.376	0.13	5.89e-15
SLC37A3	2.55e-19	0.27	0.193	0.044	6.73e-15
IER3	3.55e-19	0.39	0.678	0.325	9.36e-15
MMD	3.83e-19	0.31	0.163	0.032	1.01e-14
PLAGL1	4.42e-19	0.39	0.213	0.053	1.17e-14
TUBB3	6.46e-19	0.29	0.168	0.035	1.7e-14
DUSP1	6.5e-19	0.34	0.936	0.564	1.71e-14
OST4	1.13e-18	0.27	0.649	0.302	2.97e-14
CXCL6	1.17e-18	0.3	0.104	0.014	3.08e-14
EGR1	1.28e-18	0.4	0.901	0.56	3.36e-14
KLF6	1.32e-18	0.28	0.802	0.422	3.47e-14
SIRPA	1.85e-18	0.28	0.188	0.043	4.88e-14
TLN2	2.13e-18	0.33	0.114	0.017	5.61e-14
USP22	2.27e-18	0.26	0.426	0.161	5.97e-14
LZTR1	2.4e-18	0.26	0.178	0.039	6.33e-14
UBXN6	4.56e-18	0.26	0.347	0.12	1.2e-13
TRIQK	4.63e-18	0.31	0.193	0.046	1.22e-13
KCNMA1	4.67e-18	0.31	0.213	0.054	1.23e-13
TNFRSF19	6e-18	0.26	0.149	0.029	1.58e-13
ADGRL2	6.99e-18	0.29	0.198	0.048	1.84e-13
HEBP1	8.8e-18	0.3	0.292	0.093	2.32e-13
MKL1	1.01e-17	0.35	0.178	0.041	2.67e-13
HSPA5	1.39e-17	0.41	0.723	0.365	3.66e-13
PKDCC	2.38e-17	0.25	0.144	0.028	6.28e-13
TFPI2	3.35e-17	0.48	0.213	0.057	8.82e-13
LTBR	3.78e-17	0.25	0.351	0.125	9.97e-13
ALDH1A1	5.78e-17	0.56	0.248	0.075	1.52e-12
SLC43A3	7.81e-17	0.3	0.208	0.055	2.06e-12
ACTB	8.37e-17	0.37	0.847	0.517	2.21e-12
TXLNA	8.4e-17	0.29	0.223	0.062	2.21e-12
EIF4E2	1.65e-16	0.28	0.282	0.093	4.36e-12
ZNF281	2.88e-16	0.31	0.168	0.039	7.58e-12
ANKRD13C	5.32e-16	0.27	0.158	0.036	1.4e-11
CPNE8	1.02e-15	0.27	0.129	0.025	2.7e-11
RGS16	1.15e-15	0.51	0.332	0.123	3.04e-11
CYP27A1	1.44e-15	0.27	0.139	0.029	3.79e-11
GMFB	1.48e-15	0.34	0.218	0.062	3.9e-11
LAMP5	1.57e-15	0.31	0.163	0.039	4.13e-11
NFATC2	2.15e-15	0.42	0.213	0.06	5.67e-11
TSC22D2	4.1e-15	0.29	0.307	0.11	1.08e-10
SGK1	4.26e-15	0.33	0.525	0.237	1.12e-10
WBP4	5.17e-15	0.33	0.193	0.053	1.36e-10
UGGT1	9.67e-15	0.27	0.178	0.047	2.55e-10
CHST15	1.12e-14	0.28	0.168	0.043	2.95e-10
SLC22A17	1.69e-14	0.25	0.168	0.043	4.46e-10
ACTG1	4.16e-14	0.3	0.936	0.7	1.1e-09
CRISPLD1	4.57e-14	0.27	0.109	0.021	1.21e-09
PTGS2	7.88e-14	0.41	0.178	0.05	2.08e-09
MGST1	9.32e-14	0.33	0.218	0.069	2.46e-09
OSR2	1.02e-13	0.37	0.188	0.054	2.69e-09
NAMPT	1.4e-13	0.37	0.416	0.185	3.69e-09
MYC	3.11e-13	0.27	0.406	0.175	8.21e-09
TMEM14A	4.73e-13	0.28	0.203	0.064	1.25e-08
ZDHHC16	1.11e-12	0.26	0.134	0.032	2.92e-08
HSD11B1	2.2e-12	0.3	0.104	0.021	5.8e-08
CTIF	2.68e-12	0.28	0.149	0.039	7.05e-08
CHI3L1	2.83e-11	0.41	0.173	0.055	7.45e-07
MRPS10	9.99e-11	0.31	0.144	0.041	2.63e-06
KIAA1715	1.16e-10	0.26	0.153	0.046	3.07e-06
AAR2	1.94e-10	0.34	0.124	0.033	5.12e-06
C7	2.23e-10	0.84	0.218	0.084	5.88e-06
LIF	9.79e-10	0.32	0.134	0.04	2.58e-05
HNMT	1.72e-09	0.27	0.183	0.067	4.53e-05
GTF2F1	7.1e-09	0.28	0.208	0.08	0.000187
CUL7	8.19e-09	0.29	0.158	0.056	0.000216
CLDN1	1.08e-08	0.43	0.243	0.109	0.000285
TNFRSF21	3.73e-08	0.28	0.213	0.092	0.000982
CABLES1	8.3e-08	0.27	0.104	0.031	0.00219
FOS	1.14e-07	0.27	0.96	0.802	0.003
TNFSF13B	1.72e-07	0.29	0.124	0.042	0.00454
TXNDC11	2.68e-07	0.27	0.153	0.058	0.00705
IFIT1	1.46e-06	0.25	0.139	0.054	0.0385
MT1F	1.56e-06	0.31	0.149	0.06	0.041
PDHX	1.82e-06	0.27	0.119	0.043	0.0481

[truncated: 7 more sheets: X10, X11, X12, X13, X14, X15, X16]
