# Supplementary material for: Single-cell analysis reveals the pan-cancer invasiveness-associated transition of adipose-derived stromal cells into COL11A1-expressing cancer-associated fibroblasts
Source: PLoS Comput Biol. 2021 Jul 20;17(7):e1009228. doi: 10.1371/journal.pcbi.1009228 (PMC8323949; doi:10.1371/journal.pcbi.1009228)
Supplement: S7 Table — (XLSX) [file pcbi.1009228.s010.xlsx]

## Sheet: LUNG.1346
X1	X2	X3	X4	X5	X6	X7	X8	X9	X10
CTHRC1	PLA2G2A	COX4I2	TMSB4X	EEF1G	FIGF	MYH11	TFPI2	PTPRC	LINC01272
VCAN	C7	RGS5	RPL27A	GABARAP	ADH1B	ACTG2	FOSL1	CD96	LILRB2
POSTN	PTGDS	HIGD1B	RPLP2	EIF5AL1	CFD	ADIRF	HAS1	CD3E	MS4A7
SULF1	IGF1	GJA4	RPLP1	EEF1A1	RGCC	CASQ2	PTX3	FYB	CD163
SFRP4	C3	NDUFA4L2	RPS12	RPL17	XIST	NTRK3	SGK1	GZMM	CLEC7A
COL10A1	MFAP4	GJC1	RPL12	CA9	INMT	RERGL	CCL2	CORO1A	MRC1
COL3A1	DCN	TINAGL1	RPL27	NBEAL1	GPC3	PLN	HP	TRBC2	FCGR2B
THBS2	CFD	PTN	RPS27A	FTH1	CYR61	FAM129A	CXCL2	CD2	MSR1
AEBP1	SERPINF1	COL4A1	RPL34	PGAM1	MFAP4	TAGLN	IL6	CD69	MS4A4A
COL8A1	SFRP2	PDGFRB	RPL31	POLD4	A2M	TINAGL1	ALDH1A3	IKZF3	AIF1
HTRA3	LUM	P2RY14	RPS24	RNASE4	SCN7A	DES	BCHE	CST7	MNDA
INHBA	SEPP1	TPPP3	SERF2	MMP3	SEPP1	ITIH3	CALB2	LCK	IGSF6
FN1	FBLN1	COL4A2	RPS15A	RPL3	LIMCH1	AGT	MFSD2A	CD48	OLR1
COL1A1	COL14A1	MCAM	RPL29	EIF5A	CTGF	C2orf40	LIF	CCL5	FCGR3A
COL5A2	IGFBP4	PTP4A3	TMSB10	MME	ADAMTS8	CCL21	CCDC71L	CD3D	SLC11A1
COL1A2	MGST1	FAM162B	RPL37A	SLC16A3	TIMP3	MAP1B	DSC3	CXCR4	CD86
ANTXR1	CLU	KCNJ8	RPS18	RPS2	FMO2	MYL9	C3	TRAC	FCN1
FAP	C16orf89	NOTCH3	RPS7	PGK1	GPX3	ADGRL3	IL18	LCP1	IFI30
FBXO32	ADH1B	TESC	RPS19	GAPDH	FHL1	SNCG	TM4SF1	IL2RG	LST1
ITGBL1	FGF7	ESAM	RPS13	HNRNPA1	MAMDC2	PPP1R12B	KLK11	CD3G	SIGLEC7
BGN	CCDC80	TRPC6	RPS14	RPLP0	PTGDS	CNN1	RDH10	RAC2	HLA-DMB
ITGA11	RARRES1	LHFP	RPS23	BPGM	LTBP4	ACTA2	TNFRSF12A	BIN2	FCGR1A
COL11A1	MOXD1	PPP1R14A	RPS3A	RPL15	DCN	PTP4A3	ANKRD28	TRBC1	SLAMF9
MXRA5	LXN	MEF2C	LGALS1	ADM	FGFR4	PARM1	BDKRB1	ZNF683	MS4A6A
COL12A1	CXCL14	PLXDC1	RPL32	CACNA2D3	MACF1	LMOD1	PAPPA	CD53	C1orf162
ASPN	C1S	OLFML2A	RPS16	LDHA	PRELP	SBSPON	OGN	TBC1D10C	LILRB4
HOPX	MMP2	MYO1B	RPL18A	FAM71D	TSPAN8	LAMA3	CLDN1	HCST	SLC16A6
ISLR	ELN	ADGRF5	RPS6	PRSS23	AOC3	CCL19	IER3	GIMAP7	CLEC5A
ADAM12	S100A13	ADAP2	RPS15	ENO1	GDF10	ADAMTS1	ERRFI1	NKG7	LILRA5
RASL11B	LSAMP	KCNK3	RPL21	MIF	PLEKHH2	CARMN	ITLN1	SPOCK2	LILRA6
COL5A1	ABCA8	EGFL6	RPS8	IGKV4-1	DST	BCAM	UPK3B	KLRB1	FPR1
TIMP2	LGALS3	ITGA1	RPL26	CPE	CYP4B1	DSTN	UAP1	KLRD1	NCF2
HTRA1	COL6A3	CSPG4	RPL24	RPL10	RARRES2	MCAM	SERPINB2	CCL4	RNASE6
IGFBP3	NPC2	KCNK17	FAM96B	ALDOA	MALAT1	CSRP2	DKK1	CD52	SPI1
FNDC1	FBLN5	FOXS1	RPL35	NPM1	MCOLN3	NOV	SLC20A1	IL7R	LY86
NBL1	APOD	LGI4	RPS27	IFITM1	SPARCL1	LDB3	PRG4	CD247	TREM2
CDH11	ALDH2	ARHGAP15	RPL30	PSMD9	ZFP36	MYOZ1	SOD2	XCL1	RP11-1143G9.4
CYP1B1	JUN	LAMC3	RPL13A	FTL	FOS	PI15	HMGA1	PYHIN1	LYZ
CTSB	GPNMB	NID1	RPL9	NBPF14	USP53	IGFBP5	AC058791.1	CD40LG	CD83
LUM	CXCL12	IGFBP7	RPL11	RPL6	LUM	TMEM38B	MEDAG	S1PR4	LAPTM5
SFRP2	TMEM176B	SERPINI1	RPS17	VDAC2	C7	PPP1R14A	GPRC5A	CD8A	AQP9
SPARC	PODN	GUCY1A2	RPL23A	ACOT2	DUSP1	SYNPO2	DDX21	DOCK8	FBP1
MMP14	TMEM176A	CPM	TPT1	RPL36A	NPNT	EFHD1	KRT18	GZMA	TYROBP
CTSK	TNFSF13B	KLHL23	GAPDH	H3F3A	IGSF10	IGFBP7	MAP2K3	CXCR3	FCER1G
ANKH	CHRDL1	EDNRB	RPL37	SPHK1	ABI3BP	SMOC2	NFKBIA	RGL4	IL1RN
CHPF	ALDH1A1	APOLD1		RPL7	ROBO2	SLMAP	PIM1	GZMK	CYBB
RAMP1	ZFP36L1	CSRP2		CD68	HIF3A	TPM2	KDM6B	LSP1	LCP1
PODNL1	ITIH5	LPL		PDPN	MGP	NTRK2	SCGB1A1	TRAT1	FCGR2A
LTBP1	C6orf48	CDH6		H3F3C	DIO3OS	ANKRD29	UGDH	SYTL3	PLA2G7
CERCAM	LRP1	SEPT4		UBD	SERPING1	CYFIP2	HOMER1	HMHA1	HLA-DQB1
PLAU	SMPDL3A	FAM13C		CBWD1	PMP22	TTLL7	NOP16	CXCR6	RENBP
MMP2	SLC40A1	COL18A1		TGFBI	FBLN5	SLN	GATA6	CD37	CLEC4E
DPYSL3	GYPC	NDRG2		TPI1	SLIT2	ESAM	ACVR1B	GZMH	BCL2A1
COL6A3	SAT1	STOM		DDIT4	SFTPC	CALD1	NAMPT	CTSW	HCLS1
COL15A1	S100A10	CCDC102B		DDX47	ANGPTL1	MEF2C	GALNT9	CYTIP	RETN
SH3PXD2A	ABI3BP	CALD1		C17orf49	ADIRF	NDUFA4L2	PLA2G2A	CD8B	HLA-DRB5
PLXDC2	MEG3	EBF1		BEST1	SLC38A2	SORBS2	ZC3H12A	EVI2B	ITGB2
DHRS3	HSPB6	EGFLAM		EIF4A1	ABCA8	SOD3	FOSB	GIMAP4	RNASE2
PPIC	KIAA1324L	TFPI		RPS3	ALDH1A1	S100A4	SERPINE1	RUNX3	FPR2
PTTG1IP	A2M	ABCC9		BNIP3	CHRDL1	MYLK	OSR1	GPR171	PILRA
SLC44A1	LAMA2	ARHGDIB		RPL41	S100A6	CRYAB	KLF5	LAPTM5	HLA-DRB1
PDGFRA	C1R	NR2F2		SLC38A5	EGR1	MALAT1	NGF	BTG1	KCNMA1
COMP	TGM2	ANGPT2		CNBP	TNXB	TPM1	DOK5	SIRPG	CYTH4
RARRES2	FBLN2	RP11-394O4.5		RP11-244H3.4	CITED2	HSPB7	MT1X	SH2D1A	FGR
NFYB	SAMD11	CTD-3193K9.4		NGRN	CCBE1	LPP	SCGB3A1	CD7	ARRB2
RIN2	GADD45A	FABP5		TWIST2	IL16	MAP3K7CL	NNMT	SLA	HLA-DPA1
SRPX2	OLFML3	CHN1		AC090498.1	TCF21	GJA4	AMD1	TIGIT	CSF1R
CTSZ	PAMR1	HLA-B		IFFO1	FOSB	NGF	PNRC1	ARHGAP9	CORO1A
KIF26B	PLPP1	TBX2		FMO1	G0S2	FLNA	RGS4	ALOX5AP	SERPINA1
COL16A1	PLXDC2	B2M		H3F3B	SDPR	JAG1	MT1E	WAS	CTSS
TAGLN	COLEC12	HLA-A		TAX1BP3	MAL	C12orf75	KRT8	ITM2A	SAMSN1
MXRA8	SLIT3	CCR10		LOXL2	SVEP1	PLAC9	PLAUR	SAMD3	CD52
FAM198B	EFEMP1	HRC		RPL8	SOD3	ID4	WT1	TMC8	C1QB
PDGFRL	DST	FRZB		SMIM3	FXYD1	CAV2	SOCS3	RGS1	STXBP2
ITGAV	APOE	PLCE1		ACKR3	TGM2	KCNMB1	MT2A	PRF1	MCEMP1
RCN3	RARRES2	PAG1		PFN1	PLAC9	CCDC107	MLF1	DENND2D	SYK
CD55	SPON1	CLMN		ATP5L2	BMP5	PTMA	TNFSF14	BCL11B	STAC3
HSPG2	TSHZ2	GUCY1B3		HLA-B	RAPGEF5	CAV1	NOLC1	PDCD1	CD37
CD9	MGP	PEAR1		ANGPTL4	OMG	C3orf70	UGCG	MIAT	ITGAM
MRC2	RAI2	CRIP1		RPS6	ANGPT1	PDGFA	MT1A	CTLA4	HLA-DRA
IRS2	FCGRT	IFITM3		EGLN3	COL6A6	ARHGAP29	RARRES1	SIT1	FGD2
SKIL	IL1R1	ITGA7		CTSL	COL21A1	MYL6	KIF21A	GZMB	EMILIN2
RAB31	LTBP2	ENPEP		COL7A1	GPM6B	FILIP1	MYC	ARHGDIB	DOK2
GJB2	EPHX1	PGF		PSMB10	MYH10	MAP2	RRP1	STAT4	HAVCR2
GPC6	PLTP	GPR20		RPS3A	SLC29A1	HSPA2	TUBB4B	PPP2R5C	PLEK
MOXD1	ANK2	PARM1		ARF5	JUN	NTN4	ADAMTS9	ACAP1	EVI2B
MPZL1	PRNP	ARHGEF17		TMEM45A	BTG2	HSPB1	RP11-536O18.1	ITGAL	GNA15
CCDC80	CD63	ARHGAP29		PKM	FIBIN	SEPW1	LDLR	IL2RB	HLA-DPB1
KIAA1217	FXYD1	KIAA0040		EVA1A	C8orf4	SDC2	TPBG	UCP2	CD300A
PDLIM7	RPS4Y1	MAP3K7CL		GNB2L1	ZNF106	PRKCDBP	APOE	CLEC2D	FGL2
ADAMTS12	AKR1C3	SPARCL1		MSX2	FBLN1	C10orf10	LETM1	SCML4	C1QC
ID3	IER2	GRK5		VIM	ADAMTS1	MFGE8	ATP13A3	XCL2	NPL
LY96	TNXB	RGS16		RPL14	TGFBR3	MBNL1-AS1	SLC25A33	C16orf54	HLA-DMA
FOXO1	FOS	GMFG		HPCAL1	NEDD9	CSRP1	MMP19	DUSP2	ERP27
FRMD6	HMCN1	FRMD3		MYDGF	S100A4	FHL5	TNFRSF8	SRGN	ANKRD22
FBLN2	NNMT	CARMN		C18orf32	CD74	TM4SF1	FST	DEF6	CPVL
PLXNC1	CFH	FHL5		H1F0		ISYNA1	DUSP1	IL10RA	HLA-DQB2
LGALS1	GSTM5	ADAMTSL3		IL32		INPP4B	GFPT2	TRAF3IP3	RP5-1171I10.5
GREM1	NFIB	LZTS1		M6PR		DNAJB4	ABL2	LTB	CD72
MARCKS	METTL7A	EFHD1		PLIN2		NFASC	SEMA6A	MYO1G	CD53
FMOD	FAM213A	EPS8		PSMA2		SH3BGRL	PTGER3	CD6	SLA
CLMP	TMEM119	MAP1B		AC004556.1		RP11-394O4.5	CCDC80	ZAP70	JAML
CD99	NEAT1	TMEM74B		GUCA1A		RERG	MARCH3	SPN	NCF4
SEZ6L2	MEOX2	CACNA1H		COX7A2L		EPAS1	IL10	EMB	TAGAP
SSPN	ABCA6	SLC38A11		BTF3		CFL2	KLF6	IFNG	FYB
SSC5D	STEAP1	MIR4435-2HG		STC2		HEY2	CXCL6	PRKCH	C3AR1
LMCD1	RPL7A	SLC12A2		THOC6		SLC38A11	WTAP	ITGB7	MARCH1
PDGFC	ISM1	CA2		RASIP1		GPR20	PNO1	SASH3	OSCAR
SOX4	FMOD	IFI27		HERPUD1		HIGD1B	TUBA1C	GATA3	CD68
CMTM3	TSPAN4	REM1		GNL3		CD59	MTSS1	CCL4L2	S100A8
NRP2	CFI	EBF2		YBX1		ANGPT2	SRGAP1	GNLY	CD33
BICC1	NR2F1	LGALS3BP		PAIP1		SPARCL1	GTPBP4	CD27	NLRP3
SPATS2L	PRKAG2-AS1	HEYL		PSMA6		PDK4	IL6R	GPR183	ASGR1
P4HA3	PRELP	ARHGAP42		TMEM183A		MRVI1	GPC1	ISG20	FPR3
GAS1	PLEKHH2	CNTN4		CTD-2171N6.1		FOXS1	PDLIM4	EVL	HCST
MMP11	EGR1	ITM2C		SNAI2		MOCS1	TJP2	AIM1	B3GNT5
GJA1	CYP1B1	ADCY3		MTFP1		TPPP3	CADM3	RNF125	HS3ST1
FAM20C	SSPN	LINC00152		TPBG		GADD45B	ACSL4	OXNAD1	LPXN
NOX4	EMP1	CD59		EEF1D		FXYD1	MT1M	PTPN7	CECR1
ACTN1	SFTA1P	CRIP2		C20orf24		PDLIM7	ICAM1	ITGB2	CD74
PRRX1	PRG4	ADAMTS4		MMP14		EDNRB	ZFP36	OASL	RGS19
ANGPTL2	AOX1	PTK2		RPL22		BCAS3	EMP1	CD84	PLAC8
FBN1	ST3GAL4	SEPT7		RPL5		RHOB	PHLDB2	HMGB2	SMAP2
BNC2	ARL6IP5	ISG15		SOD2		AOC3	CCNL1	CASP8	WAS
SERPINH1	NFIX	MT-CO2		CA12		ADGRF5	MCL1	PIK3IP1	VSIG4
CILP	CYBRD1	ARHGAP26		PDLIM4			NIP7	BATF	PRKCB
HDLBP	MT-CYB	INPP4B		PLAUR			CXADR	MYO1F	ALOX5AP
EVI2A	CST3	FILIP1		RPL4			FAM101A	TXNIP	FTL
LMO7	MXRA8	GPX3		PABPC1			SAT1	MALAT1	APOC1
MARVELD1	OSR2	ISYNA1		NXT1			AC016549.1	TMSB4X	SELPLG
HAPLN3	TMEM98	KCNE4		PLAT			CLCF1	GPSM3	CXCL3
AGTRAP	SPRY1	HLA-C		PDIA6			EFEMP1	FAM65B	VAMP8
LXN	QPRT	IMPA2		FXYD5			SLC39A14	JAML	SLC16A10
PLPP4	SH3D19	RNF152		ARPC2			HRH1	CDC42SE2	TNNI2
FAM63B	CELF2	ECE1		S100A16			GPATCH4	INPP5D	UCP2
RUNX2	NFIC	LURAP1L		CHI3L1			CTNNAL1	RCAN3	HLA-DQA2
MICAL2	SPTBN1	MALAT1		UBC			TRIB1	SAMSN1	HLA-DQA1
FSTL1	PDE4D	ADAMTS9		SPCS2			SLC16A1	RP11-138A9.1	CAPG
FGF7	OGN	PHLDA1		CTSK			MIR222HG	TNFAIP3	TRAF3IP3
GNPTAB	NBL1	CYCS		TYMP			DOHH	GIMAP1	IL10RA
NTM	CRISPLD2	COX7A1		P4HA2			SDC4	ARHGAP30	SRGN
SERPINF1	FNIP1	MOCS1		TGIF1			HNRNPAB	PTK2B	NCKAP1L
CPD	C1orf21	POMP		PRELID1			LONRF2	ELF1	LGALS2
GGT5	LITAF	MTUS1		HSPA5			GADD45A	HLA-E	LYN
PLOD2	MT-ND5	STEAP4		CCDC85B			PDGFD	RPS29	GCA
MYLK	QSOX1	ITGA4		DPP4			ARPC5L	RP11-347P5.1	OSGIN2
TMED3	CD302	DAAM2		CFB			HNRNPF	SLC38A1	LSP1
NEAT1	PEBP1	TACC1		DHRS7			WDR43	STK4	SNTB1
LTBP2	ID2	GPRC5C		ANXA2			LRRC59	FYN	GPX1
CASC4	DPEP1	FAM212B		ECH1			ANXA3	PIP4K2A	GPSM3
EDIL3	PMP22	CRMP1		MRPL53			MAP3K8	AC016831.7	C1QA
RGS2	MEDAG	ADGRD1		TDO2			CPE	DUSP16	UPP1
ITGB5	PTGES	PSME1		SPON2			CXCL8	AC092580.4	CYBA
STK38	BAG2	EPB41L1		NME2			THBS1	B2M	RGS1
MEG3	LIMCH1	HEY2		EIF3F			ETF1	ID2	SDS
GPR68	GALM	PTGIR		PRMT1			ANKLE2	IQGAP2	AC245100.1
TMEM176A	CTSH	PLEKHG2		PUF60			DKC1	PLEK	PTPN6
IGFBP5	SCPEP1	SON		RPL7L1			GNL2	SELL	HSH2D
CAPZB	AKR7A2	RCSD1		TMEM91			BAALC	GBP5	SLC7A7
ABRACL	NDFIP1	CD248		CD40			TNFAIP3	ITPKB	AP1S2
ARF4	GAS7	PCDH18		RPL13			EIF4A1	TSTD1	ACP5
FHL2	MT-ND4	PON2		HNRNPA0			SLC12A8	PRDM1	SETDB2
S100A16	SOCS3	PPP1R12A		TSEN34			IGF1	GMFG	THEMIS2
TSHZ2	FUNDC2	PERP		LGALS3			PLK3	RP11-138A9.2	GLUL
NUAK1	TJP2	OAZ2		PDCD2			MAT2A	RHOH	FERMT3
UNC5B	TPGS2	KNOP1		GBE1			TUBB6	SH3BGRL3	IL10RB
GULP1	GJA5	MYH9		ISG20			TIMM8A	IL32	MMP12
SDC1	JUNB	SASH1		RPS4X			CDKN1A	STK17A	DOCK2
FAM114A1	SPTSSA	PTEN		PVRL2			FAM180A	RPLP2	C15orf48
F5	PSAP	TSPAN12		ACTG1			CCL7	RPS27	MYO1F
VCAM1	DAAM1	SH3KBP1		DNAJA1			FLRT2	LPXN	RASGEF1B
SPON1	LTBP1	GUCY1A3		EIF4H			LYAR	TSEN54	CLEC4A
SNX9	AKAP12	CCDC68		EIF4EBP1			IER2	CDKN1B	CYTIP
NINJ2	WNT2	LIN7A		TREM1			LMNA	ARHGEF3	FTH1
GOLM1	NKD2	FAM46A		IFITM2			CSRNP1	FAU	RP11-214O1.3
CNIH1	CLMP	RAB6B		ERVK3-1			CXCL3	TSC22D3	RECQL4
PRELP	MT1X	MAP1LC3A		PLPP4			LRRFIP1	ARRB2	CD14
PCDH7	RPSA	TBX2-AS1		PTMA			FBLN1	RPS27A	RP11-242D8.1
FKBP10	TMEM70	MFGE8		PCMT1			TIMP1	LAG3	SPTLC2
KCNQ1OT1	IGFBP6	SYNE2		TPST1			ANXA1	ICAM3	GPR183
VGLL4	STAT3	ASAH1		FKBP8			MRTO4	RASSF5	RAB11FIP1
CKAP4	KLF4	NES		EBPL			TUBB2A	RPS3	COTL1
RAI14	MCL1	CD36		EIF3H			ATP2B1	S100A4	UTRN
ATXN1	HEXB	ATP5B		OAZ1			PHLDA2	SOCS1	TREM1
RHOD	CUTA	MEST		TUBA1B			NFKBIZ	GPR82	ITPK1
ADAMTS2	CTSF	DENND3		PRR13			SLPI	DUSP4	SMCO4
PHLDA3	FGFR1	SSTR2		EMC4			CTC-444N24.11	RPL21	PPARG
IGHG4	SRPX	ARHGEF12		TNFAIP6			SRFBP1	RAB11FIP1	SEMA4D
TMEM176B	CALHM2	DENND2A		TMED9			TNFRSF1A	FAM129A	IPMK
WSB1	H6PD	MT-ATP6		PSMC3			SRSF7	PMAIP1	GCHFR
LINC00657	PAPPA	EHD2		BZW1			PMAIP1	HCLS1	CTSD
EFEMP2	F10	EPAS1		DIO2			SRPX	PDCD4	CSTB
ANKRD35	NFE2L2	MYLIP		FAP			RRP9	DDX24	GCLC
LOX	FBN1	PLXND1		RAP1B			JUNB	SMCHD1	S100A9
GXYLT2	EMP3	S1PR3		MTX1			DUSP6	C1orf56	HBEGF
PTGIS	LMAN1	NDRG1		OLFM2			TOMM40	DOK2	RBM47
KDELR3	AHR	RASL12		XBP1			HIF1A	APOBEC3G	SMOX
RRBP1	SEC63	CALM2		RPN1			RRP12		IRF8
MFGE8	ECHDC2	SDC2		EMP3			CFH		PTPRE
MDK	SEMA3C	COX7B		SLC31A2			IL1R1		CRLF3
AZIN2	MPST	EZR		NDN			NOP58		RFX1
GALNT1		RASSF4		SERINC2			NR4A3		TMEM106A
NDUFA4		ITM2B		PDIA3			FOXC1		CSTA
LOXL1		IFITM1		RALB			BRIX1		ZNF385A
EMILIN1		NCK2		EBNA1BP2			AKIRIN1		RBP7
PDPN		FILIP1L		IKBIP			NFATC2		GMFG
NUPR1		MT-ND3		SNRPB			RRS1		SWAP70
SMYD3		DOCK6		PTK7			ERN1
LTBP3		CAV2		NINJ1			CSNK1G2
VMP1		TGFB1I1		FADD			S100A10
LRP10		NFASC		TMEM165			PTGIS
LRP1		TMEM59		TUBB			JCHAIN
IGFBP2		UACA		COMT			PLIN2
SULF2		PLEKHH3		CST1			ASPHD1
RUNX1		NEURL1B		ITGA5			PHGDH
CNN2		THY1		PKIG			ANGPTL4
MMP1		EPS8L1		BLOC1S4			NAA15
CALU		RHOC		FAM45A			EIF4A3
TMED2		TMX3		TMBIM4			SF1
LRRC15		SEMA6D		SERPINE1			BAZ1A
TMEM167A		TNS2		PRR5			KLF4
IL15RA		COL5A3		DDOST			PPP1R15A
SPOCK1		NCALD		HLA-C			DIMT1
MYH9		SEMA5A		PPP1R11			RSL1D1
WWTR1		RAPH1		SMS			YBX3
STEAP1		NOTCH1		AP1S1			YTHDF2
PALLD		SKP1		LAYN			SFPQ
DDR2		KCNK6		CLIC1			B4GALT5
CTNNB1		CAV1		CTHRC1			BIRC3
GPX8		UBA2		SPAG4			SPATA2L
TTC3		IFIT3		COPS5			NOP2
APOL1		UBB		MRPS7			EGR1
DPT		UTRN		CREB3L1			NOM1
DHRSX		H2AFJ		PPP4C			EGLN1
TMEM54		TNFRSF21		VKORC1			DHX15
CILP2		ANXA6		NNMT			SLC19A2
TNFSF10		CDC42EP2		HILPDA			PIM3
FKBP9		VASP		ALDOC			FOS
OSBPL8		CLIC1		SELM			NOP56
ARL4C		ADAMTS1		PLAU			TPT1
CKLF		SERPING1		PLP2			VCAM1
SLC12A8		HIC1		MMP11			SLITRK4
RARRES1		EDNRA		IMPDH2			TOP1
SPSB1		BCAS3		CIRBP			TFRC
C9orf3		ADGRL2		NRBF2			SLC7A1
IGFBP6		SGCE		NAA20			ARL4A
TMEM119		C20orf27		WDR54			EPHA2
IL1R1		LAMA4		SLC9A3R2			RPS4Y1
YIPF5		FHOD1		TMED2			CCT2
TNC		BCAM		WDR74			BOC
SCARB2		PDE3A		ARHGDIA			HIVEP3
TPM1		CNN3		VDAC1			SERTAD1
ADAMTS16		CCND2		ILF2			ZNF263
GPX4		ID3		METTL9			ARID5B
ZDHHC12		ITGB1		AP2M1			GJA1
FGFR1		SGCA		FAM3C			NABP1
NAA38		PRR16		ECM1			SNRPD1
PPFIBP1		TNS1		SERTAD3			HSPA4
PLS3		NDUFA1		BNIP3L			TSPAN5
PODN		BST2		UBE2I			HSP90AB1
P4HB		MT-CO3		RPS10			PPAN
VKORC1		RFTN1		TSPAN4			FLNC
SSR3		GSN		SRPX			KLF10
JUP		PEAK1		AKR1B1			CYR61
ETV1		LRRC32		C1QBP			CHIC2
NPC2		HSPA2		IL7R			DDX5
TGFB1		FBLIM1		AGPAT2			LXN
TPST1		IFI6		NUDC			TRMT10C
CDKN1C		ETS1		PDLIM2			CFI
C1QTNF6		DUSP4		HSPA8			SLC7A2
LGMN		PLAC9		NUS1			RBM25
GAS7		LDB2		GSTO1			C7
STAT1		AES		APOPT1			ARL13B
ITGB1		PPIA		UQCRFS1			ZFP36L1
MAFB		SMOC2		SSR2			DCUN1D5
S100A9		PPP2R1A		PARVB			EGR3
OSTC		MARCKSL1		EIF4A3			TNFAIP2
HNMT		JAK1		SLC2A1			PDE12
OMD		DDX5		HAPLN3			RELB
PARVA		TRIB2		BCL7B			AQP9
DKK3		FURIN		CDK4			EIF4E
PLAT		MGLL		TMBIM6			LTV1
CEMIP		AC013461.1		BST2			CAPN2
F2R		LEPROT		NTM			FAM110B
YIPF2		NDUFS1		SGCB			EXOSC4
TPP1		GNG11		YWHAH			CAV1
BMP1		NDUFB1		ATG3			GNL3
TIMP3		AGPAT5		TPSAB1			RTN4
C1S		PDE5A		POLR2H			NIFK
LMAN1		NR2F2-AS1		PCOLCE			STAT3
ENTPD1		TRPV2		KHDRBS1			TWISTNB
RABAC1		SSFA2		PLIN3			JUN
CLEC11A		SOCS2		SLC25A6			REL
F3		ARPC5		TMEM204			EIF3A
MMD		CHCHD10		TOMM40			TRAF4
KDELR2		CADM1		PSMB7			PRKRIR
DDIT4		SEPW1		EIF3I			DMKN
HES1		CRTC3		MAD2L2			BYSL
MBD4		C1orf54		KDELR1			LINC01133
CST2		SNRPB2		EIF1			SLC39A8
APP		RRAD		NANS			ZNF593
HSPA1A		NDUFA13		UPP1			ITGA5
ID2		TMEM204		PRDX4			SOWAHC
TANC2		TNFAIP1		CASP1			GSPT1
AKR7A2		HOOK3		PFKP			GCH1
BST2		PSMA3		NFKBIA			UTP3
ITGA5		MAGED2		LRPAP1			IGF2BP2
TIMP1		HSPA1A		AKR1A1			ANXA2
HEG1		FXYD6		PSMB1			SRSF5
DIO2		INAFM1		BCAP31			SRF
MGP		NDUFS2		ARF1			CD200
CISD2		ADGRA2		COL12A1			IGHA1
		IFIT2		TEX264			NEAT1
		FAM105A		C1R			SMOX
		HLA-E		RNH1			RGMB
		PMEPA1		SDHC			ABT1
		FGD4		GRPEL1			AMMECR1
		NDUFB10		RPSA			RPS3
		NIPSNAP3A		CAT			BAIAP2
		NDUFB4		CD63			CLTB
		RERG		INHBA			NFIA
		COX7A2		MAGED2			PA2G4
		HSPA1B		PSMD14			CFB
		ATP5I		LMAN2			UTP4
		COX5B		DUSP14			ELOVL5
		SH3BP2		MMP1			UGP2
		SH3RF1		MTCH1			RND3
		RGN		PANX1			ZC3H15
		ITPR1		SURF4			EIF1
		PELO		TCEA1			PROCR
		PACSIN2		MAGEH1			SYNCRIP
		CAMK1		SMARCB1			ADAM17
		ARHGAP17		TAP1			WDR74
		UXS1		EMC7			FOXO3
		ARHGEF7		UBE2E3			IL6ST
		DMD		GSDMD			CPVL
		SPRY1		LSM4			ARC
		LDHB		EFEMP2			RNF24
		ZFHX3		SLC3A2			MFHAS1
		CALR		EPSTI1			VEGFA
		NDUFS6		LAPTM4A			BTG3
		USMG5		ST13			KPNA2
		RFXANK		COPS6			TMEM165
		HSPB1		ATP6V0B			SLC3A2
		LAMTOR5		PDHA1			ATF3
		COBLL1		AUP1			CD3EAP
		CCT8		TFG			LIMA1
		DGKH		CHCHD2			SNAPC1
		THUMPD3-AS1		STUB1			TCEB3
		SEPT11		IFI35			PDLIM5
		GBP4		PRPSAP1			HNRNPA0
		CPE		EIF2S2			PTRH2
		EHD1		JUNB			STEAP1
		CPQ		TPST2			RPF2
		PARD3		RNPS1			AHCYL1
		SMC6		MMP9			CD55
		B3GNT2		MORF4L1			HNRNPDL
				NARF			IFI27
				HMGB1			RRP1B
				MRPL23			HSD17B7
				COL6A1			PDXK
				AP2S1			SAMD4A
							RPS19
							XBP1
							NCL
							DNTTIP2
							S100A16
							DCBLD2
							RAN
							FAM126A
							AREG
							CXCL1
							GEM
							GDF15
							SS18L2
							MIR22HG
							RPS5
							RNF149
							PTCD3
							CPXM1
							RPS8
							DNAJA1
							LARP4
							PFDN2
							JUND
							PDPN
							CCDC59
							HSPD1
							LATS2
							HSPH1
							YWHAG
							PVRL2
							GLIS3
							FAM210A
							CEBPB
							DCAF13
							LHFPL2
							ENO1
							RBMS1
							EIF2S1
							MARK3
							ACTG1
							CCT3
							TWIST2
							TNFRSF10B
							TXLNG
							HNRNPU
							LRRC41
							HECTD2
							UBE3A
							UBE2N
							ZFC3H1
							FUS
							DPM1
							HSPA9
							CYCS
							RP4-621F18.2
							GCA
							ZNF469
							PPP1R15B

## Sheet: X1
	p_val	avg_logFC	pct.1	pct.2	p_val_adj
CTHRC1	6.34e-121	1.48	0.984	0.407	2.14e-116
VCAN	2.52e-109	1.5	0.962	0.342	8.49e-105
POSTN	9.17e-105	1.56	0.899	0.26	3.09e-100
SULF1	5.51e-104	1.44	0.753	0.159	1.86e-99
SFRP4	1.85e-98	1.68	0.699	0.117	6.23e-94
COL10A1	1.84e-96	1.28	0.608	0.077	6.22e-92
COL3A1	2.57e-87	1.24	1	0.649	8.67e-83
THBS2	4.29e-84	1.2	0.826	0.261	1.45e-79
AEBP1	1.23e-82	1.25	0.946	0.505	4.14e-78
COL8A1	5.98e-82	1.13	0.826	0.262	2.01e-77
HTRA3	1.7e-81	1.33	0.671	0.139	5.74e-77
INHBA	6.93e-79	1.14	0.706	0.166	2.34e-74
FN1	9.28e-77	1.23	0.997	0.689	3.13e-72
COL1A1	1.74e-76	1.21	1	0.624	5.86e-72
COL5A2	7.04e-74	1.09	0.905	0.422	2.37e-69
COL1A2	5.51e-73	1.05	1	0.771	1.86e-68
ANTXR1	5.5e-72	1.12	0.722	0.205	1.85e-67
FAP	4.15e-67	0.84	0.718	0.198	1.4e-62
FBXO32	7.38e-65	0.96	0.728	0.227	2.49e-60
ITGBL1	5.06e-64	0.85	0.614	0.141	1.71e-59
BGN	5.71e-64	0.78	0.987	0.741	1.92e-59
ITGA11	1.64e-63	0.78	0.373	0.032	5.53e-59
COL11A1	2.71e-63	0.96	0.38	0.036	9.12e-59
MXRA5	4.13e-63	0.85	0.646	0.17	1.39e-58
COL12A1	1.55e-62	0.98	0.56	0.117	5.21e-58
ASPN	1.23e-61	1.36	0.693	0.223	4.15e-57
HOPX	2.25e-61	1.02	0.674	0.197	7.59e-57
ISLR	2.45e-60	0.85	0.744	0.245	8.26e-56
ADAM12	1.04e-59	0.75	0.44	0.065	3.5e-55
RASL11B	1.04e-58	0.85	0.313	0.019	3.51e-54
COL5A1	2.27e-57	0.93	0.807	0.31	7.63e-53
TIMP2	1.35e-50	0.77	0.797	0.355	4.53e-46
HTRA1	2.09e-50	0.72	0.579	0.158	7.03e-46
IGFBP3	3.27e-49	1.04	0.516	0.128	1.1e-44
FNDC1	3.31e-49	0.64	0.316	0.033	1.12e-44
NBL1	9.89e-49	0.79	0.873	0.456	3.33e-44
CDH11	1.67e-48	0.74	0.722	0.274	5.64e-44
CYP1B1	3.6e-48	0.82	0.674	0.231	1.21e-43
CTSB	9.23e-48	0.78	0.861	0.504	3.11e-43
LUM	1.52e-47	0.68	1	0.662	5.12e-43
SFRP2	6.82e-46	0.51	0.804	0.294	2.3e-41
SPARC	4.62e-45	0.68	0.994	0.81	1.56e-40
MMP14	2.94e-44	0.71	0.775	0.326	9.92e-40
CTSK	5.2e-44	0.75	0.791	0.355	1.75e-39
ANKH	5.43e-44	0.55	0.373	0.064	1.83e-39
CHPF	1.83e-43	0.6	0.633	0.219	6.16e-39
RAMP1	1.63e-42	0.68	0.563	0.168	5.49e-38
PODNL1	1.93e-42	0.51	0.389	0.075	6.5e-38
LTBP1	2.94e-42	0.49	0.636	0.213	9.9e-38
CERCAM	3.85e-42	0.73	0.646	0.246	1.3e-37
PLAU	3.68e-41	0.75	0.525	0.155	1.24e-36
MMP2	4.96e-41	0.74	0.889	0.446	1.67e-36
DPYSL3	5.8e-41	0.62	0.551	0.17	1.96e-36
COL6A3	8.07e-41	0.7	0.934	0.577	2.72e-36
COL15A1	8.33e-41	0.64	0.43	0.1	2.81e-36
SH3PXD2A	7.31e-40	0.66	0.497	0.147	2.46e-35
PLXDC2	2.19e-39	0.59	0.639	0.231	7.39e-35
DHRS3	2.82e-39	0.54	0.386	0.081	9.49e-35
PPIC	3.99e-39	0.58	0.829	0.429	1.35e-34
PTTG1IP	5.2e-39	0.65	0.69	0.289	1.75e-34
SLC44A1	3.01e-38	0.49	0.478	0.132	1.01e-33
PDGFRA	2.12e-37	0.55	0.601	0.211	7.15e-33
COMP	2.37e-37	1.03	0.25	0.027	7.98e-33
RARRES2	7.13e-37	0.48	0.994	0.721	2.4e-32
NFYB	5.01e-36	0.43	0.415	0.103	1.69e-31
RIN2	7.39e-36	0.47	0.383	0.085	2.49e-31
SRPX2	9.2e-36	0.45	0.386	0.09	3.1e-31
CTSZ	1.79e-35	0.48	0.522	0.168	6.03e-31
KIF26B	1.29e-34	0.46	0.275	0.042	4.36e-30
COL16A1	1.57e-34	0.58	0.459	0.136	5.29e-30
TAGLN	4.59e-34	0.57	0.934	0.636	1.55e-29
MXRA8	1.2e-33	0.61	0.813	0.447	4.05e-29
FAM198B	1.42e-33	0.39	0.266	0.039	4.79e-29
PDGFRL	1.42e-33	0.61	0.424	0.119	4.79e-29
ITGAV	1.63e-33	0.56	0.525	0.183	5.49e-29
RCN3	3.53e-33	0.63	0.671	0.292	1.19e-28
CD55	4.82e-33	0.47	0.541	0.188	1.62e-28
HSPG2	5.39e-33	0.55	0.494	0.164	1.82e-28
CD9	1.09e-32	0.72	0.769	0.413	3.68e-28
MRC2	1.5e-32	0.43	0.601	0.22	5.04e-28
IRS2	2.03e-32	0.47	0.367	0.088	6.84e-28
SKIL	2.88e-32	0.41	0.484	0.149	9.71e-28
RAB31	3.05e-32	0.55	0.633	0.276	1.03e-27
GJB2	3.13e-32	0.46	0.241	0.032	1.06e-27
GPC6	4.96e-32	0.52	0.377	0.096	1.67e-27
MOXD1	1.08e-31	0.51	0.513	0.168	3.65e-27
MPZL1	1.2e-31	0.53	0.532	0.197	4.06e-27
CCDC80	1.22e-31	0.39	0.854	0.426	4.11e-27
KIAA1217	1.42e-31	0.36	0.282	0.05	4.78e-27
PDLIM7	2.05e-31	0.55	0.646	0.286	6.9e-27
ADAMTS12	2.27e-31	0.43	0.358	0.087	7.64e-27
ID3	4.04e-31	0.71	0.759	0.404	1.36e-26
LY96	2.33e-30	0.34	0.449	0.136	7.85e-26
FOXO1	2.67e-30	0.37	0.361	0.088	8.98e-26
FRMD6	3.71e-30	0.48	0.316	0.07	1.25e-25
FBLN2	3.73e-30	0.56	0.627	0.25	1.26e-25
PLXNC1	4.15e-30	0.38	0.212	0.025	1.4e-25
LGALS1	5.74e-30	0.36	0.978	0.918	1.93e-25
GREM1	5.98e-30	0.83	0.32	0.075	2.01e-25
MARCKS	7.55e-30	0.51	0.538	0.202	2.54e-25
FMOD	1.82e-29	0.46	0.532	0.197	6.12e-25
CLMP	3.14e-29	0.41	0.434	0.133	1.06e-24
CD99	3.42e-29	0.55	0.899	0.675	1.15e-24
SEZ6L2	8.21e-29	0.38	0.297	0.065	2.77e-24
SSPN	1.14e-28	0.41	0.563	0.222	3.85e-24
SSC5D	1.34e-28	0.41	0.326	0.078	4.51e-24
LMCD1	2.87e-28	0.34	0.699	0.309	9.69e-24
PDGFC	2.91e-28	0.31	0.244	0.041	9.79e-24
SOX4	9.65e-28	0.63	0.573	0.249	3.25e-23
CMTM3	1.01e-27	0.43	0.5	0.183	3.39e-23
NRP2	1.06e-27	0.34	0.335	0.084	3.58e-23
BICC1	1.3e-27	0.36	0.339	0.085	4.37e-23
SPATS2L	1.52e-27	0.32	0.519	0.191	5.12e-23
P4HA3	1.95e-27	0.35	0.31	0.072	6.58e-23
GAS1	8.6e-27	0.41	0.329	0.084	2.9e-22
MMP11	1.2e-26	0.67	0.415	0.137	4.04e-22
GJA1	3.39e-26	0.43	0.339	0.091	1.14e-21
FAM20C	3.77e-26	0.46	0.37	0.11	1.27e-21
NOX4	4.56e-26	0.29	0.209	0.031	1.54e-21
ACTN1	5.39e-26	0.42	0.706	0.344	1.82e-21
PRRX1	6.38e-26	0.5	0.56	0.232	2.15e-21
ANGPTL2	7.11e-26	0.48	0.528	0.221	2.4e-21
FBN1	7.21e-26	0.59	0.589	0.266	2.43e-21
BNC2	7.58e-26	0.36	0.301	0.072	2.55e-21
SERPINH1	1.5e-25	0.48	0.839	0.491	5.04e-21
CILP	2.9e-25	0.47	0.196	0.028	9.78e-21
HDLBP	3.99e-25	0.4	0.611	0.28	1.34e-20
EVI2A	4.46e-25	0.37	0.288	0.067	1.5e-20
LMO7	5.07e-25	0.32	0.263	0.056	1.71e-20
MARVELD1	5.31e-25	0.29	0.329	0.088	1.79e-20
HAPLN3	5.43e-25	0.38	0.421	0.14	1.83e-20
AGTRAP	5.83e-25	0.31	0.519	0.199	1.97e-20
LXN	6.08e-25	0.48	0.589	0.26	2.05e-20
PLPP4	6.2e-25	0.31	0.222	0.038	2.09e-20
FAM63B	9.75e-25	0.29	0.386	0.12	3.29e-20
RUNX2	1.42e-24	0.33	0.187	0.026	4.78e-20
MICAL2	1.48e-24	0.26	0.285	0.067	4.98e-20
FSTL1	1.5e-24	0.52	0.769	0.439	5.04e-20
FGF7	1.51e-24	0.35	0.551	0.214	5.09e-20
GNPTAB	1.66e-24	0.32	0.278	0.066	5.59e-20
NTM	2.21e-24	0.29	0.288	0.071	7.45e-20
SERPINF1	3.18e-24	0.43	0.934	0.539	1.07e-19
CPD	3.32e-24	0.34	0.361	0.107	1.12e-19
GGT5	3.39e-24	0.37	0.56	0.236	1.14e-19
PLOD2	4.7e-24	0.44	0.481	0.19	1.58e-19
MYLK	6.65e-24	0.31	0.699	0.333	2.24e-19
TMED3	8.72e-24	0.42	0.598	0.276	2.94e-19
NEAT1	1.15e-23	0.52	0.949	0.736	3.89e-19
LTBP2	1.19e-23	0.37	0.566	0.237	4.02e-19
CASC4	1.24e-23	0.32	0.38	0.119	4.17e-19
EDIL3	1.61e-23	0.43	0.288	0.073	5.44e-19
RGS2	1.95e-23	0.51	0.598	0.277	6.55e-19
ITGB5	1.97e-23	0.43	0.43	0.155	6.65e-19
STK38	2.21e-23	0.32	0.203	0.034	7.45e-19
MEG3	2.3e-23	0.33	0.557	0.238	7.74e-19
GPR68	2.56e-23	0.27	0.203	0.034	8.63e-19
TMEM176A	3.6e-23	0.4	0.684	0.325	1.21e-18
IGFBP5	3.73e-23	0.37	0.633	0.292	1.26e-18
CAPZB	4.02e-23	0.41	0.877	0.587	1.35e-18
ABRACL	5.17e-23	0.28	0.386	0.125	1.74e-18
ARF4	6.22e-23	0.45	0.791	0.493	2.1e-18
FHL2	7.24e-23	0.4	0.62	0.289	2.44e-18
S100A16	7.48e-23	0.38	0.706	0.358	2.52e-18
TSHZ2	9.01e-23	0.36	0.396	0.133	3.03e-18
NUAK1	1.11e-22	0.3	0.247	0.055	3.72e-18
UNC5B	1.69e-22	0.33	0.263	0.063	5.69e-18
GULP1	1.74e-22	0.27	0.316	0.089	5.88e-18
SDC1	1.77e-22	0.29	0.272	0.067	5.95e-18
FAM114A1	1.84e-22	0.38	0.519	0.22	6.19e-18
F5	1.88e-22	0.31	0.161	0.02	6.34e-18
VCAM1	2.17e-22	0.51	0.421	0.156	7.3e-18
SPON1	3.58e-22	0.35	0.402	0.138	1.21e-17
SNX9	4.24e-22	0.34	0.459	0.181	1.43e-17
NINJ2	5.6e-22	0.28	0.177	0.027	1.89e-17
GOLM1	1.03e-21	0.3	0.351	0.115	3.48e-17
CNIH1	1.13e-21	0.32	0.614	0.297	3.79e-17
PRELP	1.16e-21	0.28	0.649	0.301	3.9e-17
PCDH7	1.36e-21	0.31	0.25	0.06	4.57e-17
FKBP10	1.48e-21	0.42	0.652	0.34	4.99e-17
KCNQ1OT1	1.68e-21	0.37	0.443	0.171	5.66e-17
VGLL4	2.49e-21	0.31	0.456	0.178	8.38e-17
CKAP4	2.92e-21	0.33	0.358	0.121	9.84e-17
RAI14	3.05e-21	0.28	0.272	0.072	1.03e-16
ATXN1	3.1e-21	0.33	0.323	0.1	1.04e-16
RHOD	3.31e-21	0.26	0.282	0.078	1.11e-16
ADAMTS2	3.52e-21	0.33	0.288	0.08	1.19e-16
PHLDA3	4.72e-21	0.32	0.421	0.157	1.59e-16
IGHG4	7.43e-21	0.29	0.291	0.083	2.5e-16
TMEM176B	8.92e-21	0.33	0.763	0.414	3e-16
WSB1	9.71e-21	0.39	0.712	0.385	3.27e-16
LINC00657	9.82e-21	0.33	0.513	0.217	3.31e-16
EFEMP2	1.01e-20	0.43	0.712	0.392	3.4e-16
ANKRD35	1.1e-20	0.25	0.307	0.09	3.69e-16
LOX	1.13e-20	0.32	0.418	0.162	3.8e-16
GXYLT2	1.29e-20	0.29	0.199	0.039	4.36e-16
PTGIS	1.76e-20	0.36	0.304	0.091	5.92e-16
KDELR3	1.9e-20	0.36	0.459	0.19	6.39e-16
RRBP1	1.9e-20	0.34	0.639	0.32	6.41e-16
MFGE8	1.97e-20	0.45	0.823	0.53	6.63e-16
MDK	2.08e-20	0.41	0.772	0.457	7.01e-16
AZIN2	2.34e-20	0.26	0.155	0.021	7.87e-16
GALNT1	2.38e-20	0.3	0.285	0.083	8.03e-16
NDUFA4	2.43e-20	0.38	0.826	0.587	8.19e-16
LOXL1	2.63e-20	0.33	0.316	0.099	8.85e-16
EMILIN1	2.72e-20	0.46	0.709	0.398	9.18e-16
PDPN	3.34e-20	0.37	0.544	0.242	1.13e-15
NUPR1	3.79e-20	0.34	0.823	0.519	1.28e-15
SMYD3	4.21e-20	0.27	0.386	0.141	1.42e-15
LTBP3	6.32e-20	0.36	0.418	0.165	2.13e-15
VMP1	6.53e-20	0.32	0.835	0.512	2.2e-15
LRP10	8.94e-20	0.3	0.532	0.24	3.01e-15
LRP1	1.12e-19	0.32	0.646	0.314	3.76e-15
IGFBP2	1.32e-19	0.49	0.342	0.12	4.46e-15
SULF2	1.38e-19	0.39	0.31	0.101	4.64e-15
RUNX1	1.43e-19	0.33	0.424	0.164	4.81e-15
CNN2	1.48e-19	0.34	0.551	0.272	4.97e-15
MMP1	1.64e-19	1.16	0.177	0.032	5.52e-15
CALU	1.67e-19	0.36	0.722	0.417	5.62e-15
TMED2	1.69e-19	0.28	0.804	0.489	5.69e-15
LRRC15	1.94e-19	0.27	0.139	0.017	6.55e-15
TMEM167A	2e-19	0.3	0.519	0.236	6.73e-15
IL15RA	2.08e-19	0.33	0.342	0.117	7.02e-15
SPOCK1	2.5e-19	0.43	0.18	0.035	8.43e-15
MYH9	3.33e-19	0.37	0.725	0.399	1.12e-14
WWTR1	3.46e-19	0.28	0.294	0.091	1.17e-14
STEAP1	4.21e-19	0.41	0.481	0.212	1.42e-14
PALLD	4.45e-19	0.28	0.573	0.276	1.5e-14
DDR2	5.66e-19	0.29	0.437	0.181	1.91e-14
CTNNB1	7.44e-19	0.34	0.522	0.237	2.51e-14
GPX8	7.52e-19	0.27	0.491	0.215	2.54e-14
TTC3	7.6e-19	0.31	0.57	0.279	2.56e-14
APOL1	7.62e-19	0.38	0.437	0.179	2.57e-14
DPT	1.15e-18	0.35	0.519	0.229	3.87e-14
DHRSX	1.77e-18	0.34	0.294	0.095	5.95e-14
TMEM54	3.27e-18	0.27	0.247	0.069	1.1e-13
CILP2	4.01e-18	0.26	0.168	0.031	1.35e-13
TNFSF10	5.19e-18	0.35	0.383	0.151	1.75e-13
FKBP9	5.32e-18	0.31	0.354	0.133	1.79e-13
OSBPL8	8.55e-18	0.26	0.509	0.236	2.88e-13
ARL4C	9.23e-18	0.33	0.269	0.083	3.11e-13
CKLF	9.39e-18	0.29	0.389	0.153	3.16e-13
SLC12A8	1.1e-17	0.3	0.304	0.103	3.72e-13
RARRES1	1.26e-17	0.25	0.665	0.335	4.26e-13
SPSB1	1.43e-17	0.36	0.377	0.149	4.82e-13
C9orf3	2.54e-17	0.27	0.509	0.232	8.57e-13
IGFBP6	4.11e-17	0.29	0.598	0.311	1.38e-12
TMEM119	4.21e-17	0.3	0.32	0.113	1.42e-12
IL1R1	4.36e-17	0.31	0.522	0.242	1.47e-12
YIPF5	5.88e-17	0.3	0.421	0.178	1.98e-12
TNC	6.91e-17	0.34	0.256	0.079	2.33e-12
SCARB2	1.85e-16	0.25	0.589	0.297	6.25e-12
TPM1	2.04e-16	0.38	0.861	0.601	6.89e-12
ADAMTS16	2.8e-16	0.31	0.149	0.027	9.44e-12
GPX4	3.06e-16	0.36	0.858	0.602	1.03e-11
ZDHHC12	3.98e-16	0.29	0.288	0.097	1.34e-11
FGFR1	4.1e-16	0.34	0.411	0.181	1.38e-11
NAA38	4.36e-16	0.29	0.449	0.206	1.47e-11
PPFIBP1	6.01e-16	0.25	0.405	0.171	2.02e-11
PLS3	6.41e-16	0.26	0.585	0.299	2.16e-11
PODN	6.49e-16	0.35	0.389	0.166	2.19e-11
P4HB	6.68e-16	0.6	0.829	0.574	2.25e-11
VKORC1	7.44e-16	0.28	0.766	0.47	2.51e-11
SSR3	8.06e-16	0.26	0.696	0.411	2.71e-11
JUP	8.36e-16	0.26	0.161	0.034	2.82e-11
ETV1	8.39e-16	0.27	0.288	0.1	2.83e-11
NPC2	1.36e-15	0.34	0.858	0.622	4.58e-11
TGFB1	1.36e-15	0.25	0.383	0.161	4.59e-11
TPST1	1.45e-15	0.27	0.389	0.165	4.88e-11
CDKN1C	1.61e-15	0.25	0.237	0.073	5.44e-11
C1QTNF6	2.02e-15	0.27	0.275	0.095	6.81e-11
LGMN	2.36e-15	0.26	0.532	0.259	7.96e-11
GAS7	2.47e-15	0.27	0.256	0.084	8.32e-11
STAT1	5.29e-15	0.27	0.468	0.224	1.78e-10
ITGB1	5.61e-15	0.3	0.56	0.292	1.89e-10
MAFB	5.94e-15	0.36	0.278	0.102	2e-10
S100A9	7.07e-15	0.33	0.405	0.176	2.38e-10
OSTC	7.26e-15	0.31	0.756	0.491	2.45e-10
HNMT	8.52e-15	0.28	0.427	0.202	2.87e-10
OMD	1.08e-14	0.28	0.174	0.043	3.63e-10
PARVA	1.19e-14	0.25	0.434	0.201	4.03e-10
DKK3	1.42e-14	0.27	0.601	0.322	4.79e-10
PLAT	1.65e-14	0.29	0.43	0.2	5.56e-10
CEMIP	1.79e-14	0.41	0.101	0.013	6.02e-10
F2R	1.84e-14	0.25	0.449	0.218	6.18e-10
YIPF2	4.62e-14	0.27	0.386	0.173	1.56e-09
TPP1	4.69e-14	0.26	0.354	0.148	1.58e-09
BMP1	9.81e-14	0.27	0.383	0.175	3.31e-09
TIMP3	1.11e-13	0.43	0.655	0.407	3.74e-09
C1S	1.15e-13	0.27	0.953	0.694	3.86e-09
LMAN1	1.76e-13	0.3	0.516	0.276	5.93e-09
ENTPD1	2.52e-13	0.32	0.256	0.092	8.48e-09
RABAC1	3e-13	0.26	0.845	0.602	1.01e-08
CLEC11A	3.4e-13	0.27	0.725	0.452	1.15e-08
F3	5.12e-13	0.38	0.396	0.189	1.72e-08
MMD	8.52e-13	0.26	0.307	0.127	2.87e-08
KDELR2	1.27e-12	0.25	0.744	0.489	4.3e-08
DDIT4	1.47e-12	0.29	0.718	0.448	4.95e-08
HES1	2.61e-12	0.34	0.228	0.081	8.8e-08
MBD4	3.06e-12	0.29	0.326	0.147	1.03e-07
CST2	3.11e-12	0.39	0.114	0.022	1.05e-07
APP	3.63e-12	0.26	0.693	0.434	1.22e-07
HSPA1A	4.67e-12	0.33	0.63	0.376	1.57e-07
ID2	6.86e-12	0.35	0.525	0.3	2.31e-07
TANC2	3.19e-11	0.25	0.142	0.039	1.07e-06
AKR7A2	3.24e-11	0.26	0.472	0.258	1.09e-06
BST2	6.66e-11	0.28	0.639	0.398	2.25e-06
ITGA5	6.8e-10	0.25	0.275	0.123	2.29e-05
TIMP1	1.13e-09	0.31	0.987	0.9	3.8e-05
HEG1	2.08e-09	0.25	0.307	0.15	7.02e-05
DIO2	1.21e-08	0.26	0.142	0.049	0.000409
MGP	8.19e-08	0.42	0.851	0.719	0.00276
CISD2	1.15e-06	1.01	0.256	0.127	0.0387

## Sheet: X2
	p_val	avg_logFC	pct.1	pct.2	p_val_adj
PLA2G2A	1.14e-77	1.93	0.535	0.058	3.84e-73
C7	3.78e-69	1.19	0.832	0.216	1.27e-64
PTGDS	1.61e-68	1.49	0.871	0.301	5.41e-64
IGF1	1.09e-60	1.47	0.673	0.166	3.69e-56
C3	2.59e-57	1.19	0.767	0.225	8.74e-53
MFAP4	5.37e-52	0.74	0.941	0.407	1.81e-47
DCN	9.27e-51	0.9	0.995	0.799	3.12e-46
CFD	1.98e-50	1.15	0.673	0.179	6.67e-46
SERPINF1	3.87e-50	0.92	0.98	0.57	1.31e-45
SFRP2	7.8e-49	1.34	0.827	0.341	2.63e-44
LUM	2.4e-47	0.91	1	0.696	8.09e-43
SEPP1	2.56e-46	0.76	0.901	0.414	8.62e-42
FBLN1	1.26e-44	1	0.851	0.373	4.23e-40
COL14A1	5.62e-44	0.97	0.649	0.201	1.89e-39
IGFBP4	4.2e-42	0.96	0.837	0.392	1.42e-37
MGST1	1.15e-41	0.73	0.554	0.146	3.88e-37
CLU	3.57e-41	0.84	0.619	0.175	1.2e-36
C16orf89	3.24e-40	0.5	0.257	0.022	1.09e-35
ADH1B	2.26e-37	0.58	0.574	0.144	7.61e-33
FGF7	1.25e-36	0.8	0.653	0.229	4.2e-32
CCDC80	2.88e-36	0.91	0.876	0.465	9.71e-32
RARRES1	1.82e-35	0.94	0.792	0.345	6.14e-31
MOXD1	5.78e-35	0.76	0.584	0.19	1.95e-30
LXN	2.29e-34	0.81	0.693	0.274	7.72e-30
CXCL14	5.31e-34	1.07	0.228	0.022	1.79e-29
C1S	5.83e-34	0.67	1	0.712	1.97e-29
MMP2	1.39e-33	0.73	0.921	0.484	4.68e-29
ELN	6.77e-32	0.52	0.574	0.18	2.28e-27
S100A13	1.31e-31	0.67	0.837	0.46	4.41e-27
LSAMP	1.69e-30	0.51	0.45	0.12	5.7e-26
ABCA8	8.77e-30	0.4	0.342	0.067	2.95e-25
LGALS3	4.31e-28	0.65	0.861	0.538	1.45e-23
COL6A3	1.34e-27	0.61	0.941	0.611	4.51e-23
NPC2	3.58e-27	0.5	0.941	0.631	1.21e-22
FBLN5	4.33e-27	0.52	0.545	0.192	1.46e-22
APOD	9.88e-27	1.37	0.485	0.163	3.33e-22
ALDH2	1.21e-26	0.62	0.579	0.233	4.09e-22
JUN	1.78e-26	0.64	0.901	0.567	6.01e-22
GPNMB	2.44e-26	0.69	0.604	0.248	8.22e-22
CXCL12	2.18e-25	0.65	0.579	0.233	7.36e-21
TMEM176B	4.03e-25	0.56	0.832	0.436	1.36e-20
PODN	3.92e-24	0.57	0.48	0.172	1.32e-19
TMEM176A	4.45e-24	0.6	0.718	0.355	1.5e-19
TNFSF13B	8.2e-24	0.69	0.48	0.18	2.76e-19
CHRDL1	8.78e-24	0.46	0.243	0.043	2.96e-19
ALDH1A1	9.28e-24	0.4	0.332	0.081	3.13e-19
ZFP36L1	1.52e-23	0.64	0.861	0.545	5.11e-19
ITIH5	1.83e-23	0.47	0.287	0.063	6.16e-19
C6orf48	3.26e-23	0.46	0.797	0.474	1.1e-18
LRP1	3.54e-23	0.53	0.693	0.338	1.19e-18
SMPDL3A	4.8e-22	0.4	0.282	0.066	1.62e-17
SLC40A1	3.86e-21	0.55	0.465	0.171	1.3e-16
GYPC	5.01e-21	0.48	0.752	0.42	1.69e-16
SAT1	1.66e-20	0.51	0.95	0.684	5.58e-16
S100A10	1.97e-20	0.69	0.866	0.609	6.65e-16
ABI3BP	2.74e-20	0.31	0.342	0.097	9.23e-16
MEG3	3.26e-20	0.62	0.574	0.267	1.1e-15
HSPB6	5.22e-20	0.34	0.287	0.072	1.76e-15
KIAA1324L	5.99e-20	0.46	0.203	0.037	2.02e-15
A2M	7.29e-20	0.46	0.946	0.652	2.45e-15
LAMA2	1.2e-19	0.48	0.337	0.103	4.03e-15
C1R	2.13e-19	0.46	0.975	0.758	7.18e-15
TGM2	3.35e-19	0.55	0.614	0.302	1.13e-14
FBLN2	1.52e-18	0.48	0.604	0.291	5.13e-14
SAMD11	2.54e-18	0.4	0.218	0.048	8.55e-14
GADD45A	3.77e-18	0.7	0.411	0.166	1.27e-13
OLFML3	5.18e-18	0.49	0.599	0.3	1.75e-13
PAMR1	5.91e-18	0.46	0.243	0.06	1.99e-13
PLPP1	6.27e-18	0.47	0.559	0.273	2.11e-13
PLXDC2	7e-18	0.33	0.599	0.279	2.36e-13
COLEC12	7.67e-18	0.48	0.277	0.08	2.59e-13
SLIT3	9.49e-18	0.44	0.342	0.113	3.2e-13
EFEMP1	9.5e-18	0.42	0.668	0.343	3.2e-13
DST	1.12e-17	0.26	0.609	0.295	3.79e-13
APOE	1.19e-17	0.48	0.668	0.363	4e-13
RARRES2	1.56e-17	0.34	0.995	0.748	5.25e-13
SPON1	1.64e-17	0.46	0.416	0.162	5.53e-13
TSHZ2	2.09e-17	0.39	0.406	0.157	7.03e-13
MGP	1.04e-16	0.63	0.916	0.721	3.49e-12
RAI2	1.35e-16	0.27	0.168	0.031	4.55e-12
FCGRT	3.05e-16	0.39	0.703	0.423	1.03e-11
IL1R1	7.91e-16	0.5	0.525	0.269	2.67e-11
LTBP2	9.52e-16	0.45	0.554	0.272	3.21e-11
EPHX1	1.1e-15	0.42	0.569	0.294	3.71e-11
PLTP	1.31e-15	0.43	0.634	0.35	4.42e-11
ANK2	1.34e-15	0.33	0.188	0.042	4.51e-11
PRNP	2.03e-15	0.38	0.505	0.246	6.85e-11
CD63	3.5e-15	0.28	0.995	0.922	1.18e-10
FXYD1	4.02e-15	0.4	0.455	0.196	1.36e-10
RPS4Y1	4.26e-15	0.43	0.772	0.495	1.43e-10
AKR1C3	6.53e-15	0.28	0.228	0.061	2.2e-10
IER2	8.64e-15	0.57	0.653	0.378	2.91e-10
TNXB	9.69e-15	0.29	0.153	0.028	3.26e-10
FOS	2.76e-14	0.45	0.827	0.57	9.31e-10
HMCN1	3.65e-14	0.33	0.262	0.085	1.23e-09
NNMT	3.72e-14	0.38	0.931	0.661	1.26e-09
CFH	4.56e-14	0.35	0.762	0.469	1.54e-09
GSTM5	4.65e-14	0.28	0.252	0.078	1.57e-09
NFIB	5.04e-14	0.3	0.46	0.215	1.7e-09
METTL7A	5.21e-14	0.32	0.376	0.149	1.76e-09
FAM213A	6.68e-14	0.41	0.317	0.12	2.25e-09
TMEM119	8.27e-14	0.32	0.342	0.129	2.79e-09
NEAT1	8.36e-14	0.34	0.97	0.753	2.82e-09
MEOX2	9.88e-14	0.35	0.213	0.059	3.33e-09
ABCA6	1.02e-13	0.37	0.342	0.133	3.45e-09
STEAP1	1.54e-13	0.41	0.485	0.238	5.2e-09
RPL7A	1.86e-13	0.32	0.985	0.886	6.26e-09
ISM1	5.52e-13	0.29	0.144	0.029	1.86e-08
FMOD	5.96e-13	0.4	0.485	0.239	2.01e-08
TSPAN4	6.17e-13	0.37	0.698	0.435	2.08e-08
CFI	7.89e-13	0.43	0.515	0.28	2.66e-08
NR2F1	7.96e-13	0.43	0.332	0.135	2.68e-08
PRKAG2-AS1	7.97e-13	0.26	0.144	0.029	2.69e-08
PRELP	1e-12	0.35	0.624	0.34	3.38e-08
PLEKHH2	1.06e-12	0.33	0.356	0.147	3.58e-08
EGR1	1.09e-12	0.5	0.554	0.308	3.67e-08
CYP1B1	1.15e-12	0.3	0.579	0.292	3.88e-08
SSPN	2.61e-12	0.32	0.515	0.265	8.78e-08
EMP1	3.1e-12	0.34	0.594	0.343	1.04e-07
SFTA1P	3.69e-12	0.43	0.233	0.077	1.24e-07
PRG4	3.9e-12	0.28	0.168	0.041	1.31e-07
AOX1	5.22e-12	0.26	0.129	0.025	1.76e-07
ST3GAL4	5.95e-12	0.38	0.332	0.142	2e-07
ARL6IP5	6.05e-12	0.3	0.767	0.499	2.04e-07
NFIX	6.24e-12	0.29	0.287	0.111	2.1e-07
CYBRD1	6.74e-12	0.35	0.49	0.267	2.27e-07
MT-CYB	1e-11	0.29	0.995	0.905	3.37e-07
CST3	1.11e-11	0.42	0.985	0.862	3.75e-07
MXRA8	1.19e-11	0.39	0.762	0.492	4.02e-07
OSR2	1.2e-11	0.45	0.153	0.038	4.05e-07
TMEM98	1.24e-11	0.37	0.55	0.332	4.17e-07
SPRY1	1.41e-11	0.36	0.465	0.245	4.75e-07
QPRT	1.97e-11	0.27	0.317	0.132	6.63e-07
SH3D19	2.63e-11	0.31	0.267	0.101	8.87e-07
CELF2	3.04e-11	0.29	0.312	0.132	1.02e-06
NFIC	3.12e-11	0.35	0.525	0.298	1.05e-06
SPTBN1	3.6e-11	0.29	0.564	0.335	1.21e-06
PDE4D	3.89e-11	0.33	0.233	0.083	1.31e-06
OGN	5.01e-11	0.3	0.178	0.052	1.69e-06
NBL1	5.06e-11	0.26	0.812	0.509	1.7e-06
CRISPLD2	6.99e-11	0.37	0.634	0.386	2.35e-06
FNIP1	7.21e-11	0.42	0.366	0.172	2.43e-06
C1orf21	7.79e-11	0.27	0.337	0.152	2.63e-06
LITAF	9.76e-11	0.43	0.545	0.325	3.29e-06
MT-ND5	1.06e-10	0.27	0.891	0.677	3.57e-06
QSOX1	1.08e-10	0.28	0.485	0.274	3.63e-06
CD302	1.34e-10	0.26	0.317	0.135	4.52e-06
PEBP1	1.54e-10	0.31	0.802	0.584	5.18e-06
ID2	1.57e-10	0.31	0.559	0.316	5.28e-06
DPEP1	1.62e-10	0.26	0.109	0.021	5.45e-06
PMP22	2.15e-10	0.25	0.787	0.537	7.24e-06
MEDAG	2.79e-10	0.32	0.337	0.149	9.41e-06
PTGES	4.23e-10	0.29	0.178	0.055	1.42e-05
BAG2	6.45e-10	0.36	0.317	0.151	2.17e-05
LIMCH1	6.63e-10	0.31	0.302	0.127	2.23e-05
GALM	6.69e-10	0.29	0.188	0.063	2.25e-05
CTSH	7.03e-10	0.43	0.287	0.127	2.37e-05
SCPEP1	7.2e-10	0.31	0.5	0.29	2.43e-05
AKR7A2	8.97e-10	0.29	0.48	0.278	3.02e-05
NDFIP1	9.07e-10	0.29	0.554	0.35	3.06e-05
GAS7	1.01e-09	0.28	0.252	0.102	3.4e-05
MT-ND4	1.12e-09	0.27	1	0.924	3.78e-05
SOCS3	1.16e-09	0.45	0.574	0.343	3.89e-05
FUNDC2	2.07e-09	0.34	0.49	0.295	6.98e-05
TJP2	2.22e-09	0.34	0.168	0.053	7.47e-05
TPGS2	2.27e-09	0.25	0.337	0.166	7.64e-05
GJA5	2.44e-09	0.29	0.173	0.056	8.22e-05
JUNB	2.64e-09	0.47	0.871	0.704	8.89e-05
SPTSSA	2.93e-09	0.49	0.525	0.345	9.88e-05
PSAP	3.94e-09	0.3	0.881	0.685	0.000133
DAAM1	4.61e-09	0.35	0.312	0.148	0.000155
LTBP1	7.27e-09	0.29	0.485	0.281	0.000245
AKAP12	7.38e-09	0.33	0.475	0.284	0.000249
WNT2	9.62e-09	0.29	0.252	0.108	0.000324
NKD2	1.05e-08	0.27	0.257	0.11	0.000354
CLMP	1.35e-08	0.31	0.342	0.179	0.000454
MT1X	1.48e-08	0.26	0.54	0.341	0.0005
RPSA	1.85e-08	0.27	0.931	0.762	0.000623
TMEM70	3.47e-08	0.27	0.307	0.156	0.00117
IGFBP6	3.58e-08	0.55	0.559	0.346	0.0012
STAT3	3.85e-08	0.27	0.5	0.311	0.0013
KLF4	4.53e-08	0.35	0.282	0.135	0.00153
MCL1	5.51e-08	0.26	0.673	0.444	0.00185
HEXB	5.8e-08	0.3	0.545	0.349	0.00196
CUTA	6.66e-08	0.28	0.678	0.501	0.00224
CTSF	7.38e-08	0.29	0.455	0.276	0.00249
FGFR1	7.83e-08	0.27	0.376	0.21	0.00264
SRPX	8.21e-08	0.27	0.312	0.155	0.00277
CALHM2	9.77e-08	0.25	0.272	0.128	0.00329
H6PD	1.11e-07	0.28	0.198	0.081	0.00374
PAPPA	1.24e-07	0.37	0.153	0.053	0.00417
F10	1.99e-07	0.25	0.218	0.092	0.00671
NFE2L2	2.39e-07	0.28	0.48	0.311	0.00806
FBN1	2.7e-07	0.28	0.49	0.316	0.00911
EMP3	3.5e-07	0.27	0.649	0.447	0.0118
LMAN1	3.89e-07	0.27	0.475	0.307	0.0131
AHR	6.1e-07	0.28	0.233	0.11	0.0205
SEC63	7.61e-07	0.32	0.416	0.268	0.0256
ECHDC2	9.44e-07	0.3	0.277	0.146	0.0318
SEMA3C	2.16e-06	0.28	0.183	0.08	0.0729
MPST	2.23e-06	0.29	0.337	0.198	0.0753

## Sheet: X3
	p_val	avg_logFC	pct.1	pct.2	p_val_adj
COX4I2	1.75e-137	2.07	0.848	0.092	5.88e-133
RGS5	1.09e-132	2.4	0.868	0.116	3.69e-128
HIGD1B	1.55e-128	1.99	0.766	0.07	5.22e-124
GJA4	4.26e-123	1.72	0.675	0.048	1.44e-118
NDUFA4L2	1.01e-100	1.63	0.863	0.158	3.4e-96
GJC1	4.77e-94	1.26	0.503	0.03	1.61e-89
TINAGL1	5.58e-91	1.2	0.655	0.077	1.88e-86
PTN	3.03e-86	2.01	0.619	0.089	1.02e-81
COL4A1	5.88e-84	1.59	0.929	0.379	1.98e-79
PDGFRB	1.16e-79	1.69	0.914	0.386	3.91e-75
P2RY14	1.02e-78	0.92	0.365	0.011	3.43e-74
TPPP3	5.06e-78	1.48	0.741	0.158	1.71e-73
COL4A2	4.46e-76	1.48	0.893	0.355	1.5e-71
MCAM	4.37e-75	1.09	0.497	0.047	1.47e-70
PTP4A3	2.15e-74	1.2	0.574	0.077	7.25e-70
FAM162B	4.58e-74	1.18	0.553	0.072	1.54e-69
KCNJ8	4.74e-73	1.22	0.619	0.106	1.6e-68
NOTCH3	6.05e-72	1.43	0.746	0.196	2.04e-67
TESC	9.03e-71	1.07	0.437	0.038	3.04e-66
ESAM	5.6e-69	0.91	0.452	0.041	1.89e-64
TRPC6	1.65e-67	0.97	0.36	0.02	5.55e-63
LHFP	3.71e-67	1.41	0.838	0.339	1.25e-62
PPP1R14A	8.89e-67	1.26	0.898	0.312	2.99e-62
MEF2C	4.14e-66	1.07	0.553	0.084	1.4e-61
PLXDC1	6.43e-66	1.18	0.538	0.084	2.17e-61
OLFML2A	3.02e-65	1.06	0.376	0.026	1.02e-60
MYO1B	3.38e-65	1.25	0.68	0.172	1.14e-60
ADGRF5	1.29e-64	1	0.421	0.038	4.35e-60
ADAP2	4.97e-64	0.76	0.34	0.018	1.67e-59
KCNK3	7.17e-64	1.3	0.345	0.02	2.42e-59
EGFL6	3.41e-62	1.63	0.741	0.236	1.15e-57
ITGA1	7.47e-61	1.22	0.736	0.213	2.52e-56
CSPG4	1.04e-60	0.97	0.345	0.023	3.49e-56
KCNK17	3.73e-60	1.13	0.274	0.008	1.26e-55
FOXS1	1.13e-59	0.81	0.401	0.038	3.82e-55
LGI4	1.53e-59	0.99	0.345	0.023	5.16e-55
ARHGAP15	1.94e-58	0.9	0.431	0.05	6.55e-54
LAMC3	6.54e-58	1.14	0.365	0.032	2.2e-53
NID1	9.4e-58	1.14	0.64	0.153	3.17e-53
IGFBP7	1.09e-57	0.98	1	0.868	3.67e-53
SERPINI1	1.79e-57	1.19	0.345	0.027	6.04e-53
GUCY1A2	3.05e-57	0.98	0.416	0.048	1.03e-52
CPM	6.93e-57	1.07	0.421	0.051	2.34e-52
KLHL23	5.35e-54	0.81	0.35	0.031	1.8e-49
EDNRB	3.23e-53	0.92	0.406	0.051	1.09e-48
APOLD1	3.33e-53	1.02	0.381	0.041	1.12e-48
CSRP2	1.75e-52	1.18	0.604	0.148	5.9e-48
LPL	2.74e-50	0.84	0.34	0.032	9.24e-46
CDH6	1.27e-49	0.75	0.294	0.021	4.28e-45
SEPT4	2.96e-49	1.01	0.558	0.131	9.96e-45
FAM13C	3.04e-49	0.9	0.467	0.082	1.03e-44
COL18A1	4.72e-49	1.2	0.827	0.394	1.59e-44
NDRG2	2.36e-47	1	0.614	0.165	7.95e-43
STOM	8.5e-47	1.17	0.731	0.305	2.87e-42
CCDC102B	1.1e-46	0.91	0.629	0.175	3.7e-42
CALD1	2.11e-46	0.82	0.97	0.82	7.1e-42
EBF1	5.73e-46	0.8	0.391	0.057	1.93e-41
EGFLAM	4.24e-45	0.58	0.269	0.02	1.43e-40
TFPI	1.11e-44	1.08	0.838	0.475	3.74e-40
ABCC9	1.8e-44	0.97	0.411	0.07	6.05e-40
ARHGDIB	2.96e-41	0.91	0.67	0.236	9.97e-37
NR2F2	3.18e-40	1.05	0.614	0.213	1.07e-35
ANGPT2	3.33e-40	0.77	0.294	0.032	1.12e-35
RP11-394O4.5	4.78e-40	0.78	0.345	0.05	1.61e-35
CTD-3193K9.4	4.97e-40	0.65	0.254	0.022	1.68e-35
FABP5	8.53e-40	0.96	0.396	0.075	2.88e-35
CHN1	1.58e-39	0.91	0.624	0.211	5.31e-35
HLA-B	4.91e-39	0.76	0.975	0.862	1.66e-34
TBX2	6.35e-39	1.03	0.467	0.111	2.14e-34
B2M	1.18e-38	0.56	1	0.992	3.98e-34
HLA-A	4.6e-37	0.71	0.964	0.883	1.55e-32
CCR10	7.14e-36	0.51	0.244	0.023	2.4e-31
HRC	6.06e-35	0.42	0.173	0.007	2.04e-30
FRZB	1.27e-34	1.01	0.64	0.242	4.27e-30
PLCE1	1.3e-34	0.67	0.32	0.051	4.39e-30
PAG1	4e-34	0.99	0.376	0.078	1.35e-29
CLMN	1.62e-33	0.62	0.279	0.038	5.46e-29
GUCY1B3	2.8e-33	0.79	0.406	0.097	9.45e-29
PEAR1	5.5e-33	0.65	0.188	0.012	1.85e-28
CRIP1	7.09e-33	1.04	0.477	0.138	2.39e-28
IFITM3	1.43e-32	0.54	0.985	0.921	4.82e-28
ITGA7	2.98e-32	0.58	0.213	0.019	1.01e-27
ENPEP	8.65e-32	0.72	0.32	0.057	2.92e-27
PGF	1.64e-31	0.7	0.376	0.082	5.52e-27
GPR20	2.02e-31	0.39	0.183	0.012	6.81e-27
PARM1	2.75e-31	0.63	0.264	0.036	9.26e-27
ARHGEF17	7.4e-31	0.74	0.345	0.07	2.49e-26
ARHGAP29	4.63e-30	0.75	0.391	0.095	1.56e-25
KIAA0040	1.26e-29	0.64	0.284	0.048	4.23e-25
MAP3K7CL	1.4e-29	0.52	0.34	0.067	4.72e-25
SPARCL1	2.44e-29	0.77	0.914	0.647	8.23e-25
GRK5	2.56e-29	0.56	0.325	0.064	8.63e-25
RGS16	2.87e-29	0.73	0.462	0.133	9.66e-25
GMFG	4.21e-29	0.49	0.462	0.129	1.42e-24
FRMD3	7.08e-29	0.45	0.168	0.011	2.39e-24
CARMN	9.36e-29	0.82	0.401	0.103	3.15e-24
FHL5	1.01e-28	0.45	0.208	0.022	3.4e-24
ADAMTSL3	4.03e-28	0.56	0.168	0.012	1.36e-23
LZTS1	7.11e-28	0.66	0.228	0.03	2.4e-23
EFHD1	7.3e-28	0.48	0.234	0.031	2.46e-23
EPS8	8.26e-28	0.75	0.477	0.159	2.78e-23
MAP1B	1.19e-27	0.83	0.538	0.203	4.01e-23
TMEM74B	2.37e-27	0.46	0.173	0.014	7.97e-23
CACNA1H	4.36e-27	0.43	0.152	0.01	1.47e-22
SLC38A11	4.59e-27	0.45	0.157	0.01	1.55e-22
MIR4435-2HG	2.78e-26	0.93	0.548	0.234	9.38e-22
SLC12A2	4.07e-26	0.65	0.279	0.055	1.37e-21
CA2	4.18e-26	0.41	0.173	0.016	1.41e-21
IFI27	6.93e-26	0.87	0.685	0.347	2.34e-21
REM1	9.74e-26	0.53	0.218	0.03	3.28e-21
EBF2	1.01e-25	0.29	0.117	0.003	3.39e-21
LGALS3BP	3.1e-25	0.73	0.858	0.648	1.04e-20
HEYL	3.98e-25	0.62	0.315	0.07	1.34e-20
ARHGAP42	7.1e-25	0.46	0.173	0.017	2.39e-20
CNTN4	1.39e-24	0.37	0.152	0.012	4.7e-20
ITM2C	1.69e-24	0.84	0.685	0.398	5.69e-20
ADCY3	1.7e-24	0.59	0.228	0.037	5.74e-20
LINC00152	3.21e-24	0.74	0.65	0.354	1.08e-19
CD59	3.89e-24	0.64	0.873	0.691	1.31e-19
CRIP2	2.52e-23	0.64	0.685	0.372	8.51e-19
ADAMTS4	7.65e-23	1.01	0.391	0.125	2.58e-18
PTK2	1.02e-22	0.66	0.406	0.132	3.43e-18
SEPT7	1.53e-22	0.62	0.817	0.609	5.14e-18
ISG15	1.47e-21	0.73	0.65	0.358	4.97e-17
MT-CO2	4.6e-21	0.41	0.975	0.92	1.55e-16
ARHGAP26	3.25e-20	0.33	0.168	0.023	1.09e-15
INPP4B	3.39e-20	0.45	0.213	0.039	1.14e-15
FILIP1	7.28e-20	0.52	0.34	0.101	2.45e-15
GPX3	7.83e-20	1.02	0.685	0.392	2.64e-15
ISYNA1	8.33e-20	0.54	0.381	0.127	2.81e-15
KCNE4	2.01e-19	0.67	0.391	0.143	6.78e-15
HLA-C	2.08e-19	0.44	0.97	0.877	7e-15
IMPA2	2.51e-19	0.36	0.183	0.03	8.46e-15
RNF152	3.25e-19	0.49	0.208	0.04	1.1e-14
ECE1	5.11e-19	0.58	0.269	0.07	1.72e-14
LURAP1L	8e-19	0.53	0.325	0.101	2.7e-14
MALAT1	1.47e-18	0.42	1	0.95	4.94e-14
ADAMTS9	1.66e-18	0.66	0.254	0.062	5.59e-14
PHLDA1	1.72e-18	0.83	0.553	0.283	5.79e-14
CYCS	2.98e-18	0.63	0.64	0.373	1e-13
COX7A1	8.13e-18	0.55	0.584	0.305	2.74e-13
MOCS1	9.23e-18	0.43	0.188	0.035	3.11e-13
POMP	1.04e-17	0.48	0.772	0.561	3.49e-13
MTUS1	1.17e-17	0.58	0.315	0.101	3.93e-13
STEAP4	1.18e-17	0.6	0.188	0.035	3.97e-13
ITGA4	3.24e-17	0.28	0.162	0.026	1.09e-12
DAAM2	3.37e-17	0.41	0.193	0.038	1.14e-12
TACC1	3.47e-17	0.84	0.594	0.335	1.17e-12
GPRC5C	8.68e-17	0.33	0.193	0.039	2.93e-12
FAM212B	8.91e-17	0.39	0.117	0.012	3e-12
CRMP1	9.33e-17	0.27	0.107	0.01	3.14e-12
ADGRD1	1.08e-16	0.46	0.183	0.036	3.65e-12
PSME1	1.15e-16	0.54	0.761	0.572	3.87e-12
EPB41L1	1.71e-16	0.38	0.162	0.028	5.75e-12
HEY2	2.28e-16	0.26	0.162	0.028	7.67e-12
PTGIR	1.12e-15	0.5	0.335	0.122	3.77e-11
PLEKHG2	1.29e-15	0.4	0.152	0.026	4.34e-11
SON	1.3e-15	0.58	0.685	0.454	4.38e-11
RCSD1	1.38e-15	0.33	0.152	0.026	4.66e-11
CD248	2.02e-15	0.62	0.406	0.176	6.8e-11
PCDH18	3.42e-15	0.46	0.183	0.04	1.15e-10
PON2	5.16e-15	0.51	0.396	0.172	1.74e-10
PPP1R12A	7.67e-15	0.58	0.482	0.259	2.58e-10
PERP	9.18e-15	0.66	0.431	0.207	3.09e-10
OAZ2	1.53e-14	0.72	0.533	0.318	5.15e-10
KNOP1	1.76e-14	0.49	0.31	0.112	5.91e-10
MYH9	1.89e-14	0.53	0.675	0.441	6.36e-10
SASH1	1.98e-14	0.46	0.203	0.051	6.67e-10
PTEN	2e-14	0.62	0.355	0.152	6.74e-10
TSPAN12	2.01e-14	0.32	0.112	0.014	6.76e-10
SH3KBP1	4.46e-14	0.58	0.355	0.151	1.5e-09
GUCY1A3	5.16e-14	0.52	0.376	0.161	1.74e-09
CCDC68	7.73e-14	0.43	0.147	0.029	2.6e-09
LIN7A	1.07e-13	0.33	0.137	0.024	3.61e-09
FAM46A	1.91e-13	0.63	0.365	0.161	6.43e-09
RAB6B	1.91e-13	0.32	0.117	0.017	6.45e-09
MAP1LC3A	2.01e-13	0.6	0.457	0.237	6.76e-09
TBX2-AS1	2.22e-13	0.27	0.218	0.062	7.5e-09
MFGE8	2.51e-13	0.41	0.812	0.562	8.44e-09
SYNE2	2.73e-13	0.42	0.254	0.082	9.18e-09
ASAH1	2.85e-13	0.54	0.538	0.32	9.59e-09
NES	3.06e-13	0.46	0.203	0.057	1.03e-08
CD36	3.66e-13	0.71	0.112	0.017	1.23e-08
ATP5B	3.86e-13	0.54	0.675	0.513	1.3e-08
MEST	4.27e-13	0.46	0.315	0.122	1.44e-08
DENND3	4.61e-13	0.32	0.107	0.015	1.55e-08
SSTR2	4.66e-13	0.35	0.147	0.03	1.57e-08
ARHGEF12	4.95e-13	0.43	0.315	0.124	1.67e-08
DENND2A	5.13e-13	0.28	0.147	0.03	1.73e-08
MT-ATP6	6e-13	0.32	0.964	0.864	2.02e-08
EHD2	8.9e-13	0.45	0.437	0.222	3e-08
EPAS1	9.81e-13	0.51	0.487	0.259	3.31e-08
MYLIP	9.95e-13	0.42	0.213	0.062	3.35e-08
PLXND1	1.15e-12	0.43	0.244	0.08	3.87e-08
S1PR3	1.28e-12	0.49	0.239	0.078	4.3e-08
NDRG1	2.39e-12	0.77	0.431	0.23	8.06e-08
RASL12	2.65e-12	0.41	0.274	0.103	8.93e-08
CALM2	2.98e-12	0.31	0.914	0.833	1e-07
SDC2	4.5e-12	0.57	0.548	0.331	1.52e-07
COX7B	4.87e-12	0.42	0.624	0.432	1.64e-07
EZR	5.34e-12	0.43	0.411	0.2	1.8e-07
RASSF4	5.39e-12	0.41	0.173	0.045	1.82e-07
ITM2B	6.23e-12	0.33	0.939	0.849	2.1e-07
IFITM1	6.28e-12	0.6	0.538	0.336	2.12e-07
NCK2	7.77e-12	0.43	0.208	0.064	2.62e-07
FILIP1L	8e-12	0.53	0.543	0.322	2.7e-07
MT-ND3	9.64e-12	0.44	0.909	0.78	3.25e-07
DOCK6	1.05e-11	0.44	0.183	0.051	3.53e-07
CAV2	1.08e-11	0.5	0.452	0.254	3.65e-07
TGFB1I1	1.15e-11	0.44	0.584	0.383	3.86e-07
NFASC	1.66e-11	0.38	0.162	0.04	5.61e-07
TMEM59	1.74e-11	0.42	0.853	0.692	5.86e-07
UACA	2.15e-11	0.58	0.482	0.283	7.23e-07
PLEKHH3	2.16e-11	0.37	0.142	0.032	7.27e-07
NEURL1B	2.6e-11	0.35	0.157	0.039	8.76e-07
THY1	2.72e-11	0.66	0.726	0.592	9.18e-07
EPS8L1	2.83e-11	0.29	0.137	0.03	9.54e-07
RHOC	2.85e-11	0.34	0.736	0.568	9.62e-07
TMX3	2.98e-11	0.38	0.254	0.092	1e-06
SEMA6D	3.27e-11	0.29	0.102	0.017	1.1e-06
TNS2	3.83e-11	0.39	0.335	0.148	1.29e-06
COL5A3	3.86e-11	0.49	0.249	0.091	1.3e-06
NCALD	5.08e-11	0.39	0.193	0.058	1.71e-06
SEMA5A	5.82e-11	0.32	0.183	0.054	1.96e-06
RAPH1	6.53e-11	0.32	0.168	0.045	2.2e-06
NOTCH1	8.49e-11	0.28	0.132	0.03	2.86e-06
SKP1	9.96e-11	0.33	0.807	0.682	3.35e-06
KCNK6	1.19e-10	0.46	0.239	0.088	4.02e-06
CAV1	1.21e-10	0.43	0.609	0.42	4.09e-06
UBA2	1.27e-10	0.47	0.376	0.192	4.29e-06
IFIT3	1.62e-10	0.35	0.289	0.117	5.44e-06
UBB	1.76e-10	0.28	0.914	0.835	5.92e-06
UTRN	2.58e-10	0.4	0.294	0.127	8.7e-06
H2AFJ	2.61e-10	0.38	0.584	0.391	8.79e-06
TNFRSF21	2.82e-10	0.41	0.279	0.117	9.52e-06
ANXA6	3.14e-10	0.44	0.594	0.412	1.06e-05
CDC42EP2	4.13e-10	0.44	0.239	0.092	1.39e-05
VASP	4.16e-10	0.5	0.355	0.179	1.4e-05
CLIC1	4.75e-10	0.35	0.766	0.635	1.6e-05
ADAMTS1	8.15e-10	0.42	0.315	0.138	2.74e-05
SERPING1	9.31e-10	0.3	0.934	0.813	3.14e-05
HIC1	9.45e-10	0.4	0.173	0.054	3.18e-05
EDNRA	1.04e-09	0.49	0.345	0.166	3.49e-05
BCAS3	1.32e-09	0.25	0.178	0.056	4.46e-05
ADGRL2	1.38e-09	0.35	0.157	0.046	4.65e-05
SGCE	1.55e-09	0.58	0.426	0.257	5.24e-05
C20orf27	1.62e-09	0.4	0.289	0.134	5.45e-05
LAMA4	1.7e-09	0.43	0.503	0.324	5.73e-05
FHOD1	1.83e-09	0.3	0.142	0.038	6.16e-05
BCAM	2.01e-09	0.32	0.223	0.084	6.76e-05
PDE3A	2.06e-09	0.25	0.142	0.038	6.93e-05
CNN3	2.26e-09	0.37	0.741	0.597	7.62e-05
CCND2	2.34e-09	0.38	0.284	0.127	7.88e-05
ID3	2.42e-09	0.58	0.645	0.46	8.15e-05
ITGB1	2.45e-09	0.46	0.513	0.328	8.24e-05
SGCA	2.49e-09	0.27	0.208	0.073	8.37e-05
PRR16	2.6e-09	0.41	0.264	0.112	8.76e-05
TNS1	3.6e-09	0.46	0.35	0.18	0.000121
NDUFA1	3.65e-09	0.34	0.609	0.433	0.000123
BST2	4.16e-09	0.36	0.629	0.425	0.00014
MT-CO3	4.27e-09	0.27	0.98	0.943	0.000144
RFTN1	4.62e-09	0.42	0.234	0.097	0.000156
GSN	6.11e-09	0.33	0.665	0.497	0.000206
PEAK1	6.15e-09	0.35	0.254	0.107	0.000207
LRRC32	6.44e-09	0.49	0.234	0.097	0.000217
HSPA2	6.77e-09	0.47	0.223	0.087	0.000228
FBLIM1	7.92e-09	0.39	0.386	0.211	0.000267
IFI6	1.05e-08	0.52	0.569	0.4	0.000353
ETS1	1.12e-08	0.43	0.239	0.1	0.000376
DUSP4	1.13e-08	0.4	0.132	0.037	0.00038
PLAC9	1.14e-08	0.32	0.553	0.35	0.000384
LDB2	1.33e-08	0.34	0.208	0.082	0.000449
AES	1.34e-08	0.37	0.431	0.254	0.000453
PPIA	1.41e-08	0.35	0.64	0.503	0.000474
SMOC2	1.42e-08	0.43	0.259	0.113	0.000478
PPP2R1A	1.57e-08	0.44	0.452	0.287	0.00053
MARCKSL1	1.74e-08	0.51	0.467	0.311	0.000587
JAK1	1.91e-08	0.41	0.482	0.312	0.000645
DDX5	2.05e-08	0.31	0.878	0.723	0.000691
TRIB2	2.28e-08	0.31	0.178	0.064	0.000767
FURIN	2.35e-08	0.31	0.198	0.076	0.000791
MGLL	2.45e-08	0.32	0.188	0.068	0.000824
AC013461.1	2.6e-08	0.3	0.371	0.203	0.000877
LEPROT	3.27e-08	0.34	0.67	0.5	0.0011
NDUFS1	3.78e-08	0.37	0.213	0.089	0.00127
GNG11	4.03e-08	0.39	0.487	0.323	0.00136
NDUFB1	4.2e-08	0.34	0.477	0.303	0.00142
AGPAT5	4.33e-08	0.25	0.132	0.039	0.00146
PDE5A	4.33e-08	0.27	0.178	0.064	0.00146
NR2F2-AS1	4.7e-08	0.28	0.152	0.05	0.00158
TRPV2	4.98e-08	0.3	0.213	0.087	0.00168
SSFA2	5.47e-08	0.35	0.162	0.057	0.00184
SOCS2	5.48e-08	0.28	0.162	0.056	0.00185
ARPC5	6.08e-08	0.39	0.64	0.504	0.00205
CHCHD10	6.22e-08	0.29	0.31	0.156	0.0021
CADM1	6.47e-08	0.5	0.152	0.052	0.00218
SEPW1	6.5e-08	0.35	0.655	0.51	0.00219
CRTC3	6.79e-08	0.35	0.244	0.111	0.00229
C1orf54	7.85e-08	0.27	0.33	0.177	0.00265
SNRPB2	9.27e-08	0.41	0.503	0.359	0.00312
RRAD	9.52e-08	0.41	0.102	0.025	0.00321
NDUFA13	9.88e-08	0.35	0.553	0.406	0.00333
TMEM204	9.92e-08	0.42	0.371	0.211	0.00334
TNFAIP1	1.11e-07	0.27	0.157	0.056	0.00374
HOOK3	1.14e-07	0.42	0.305	0.161	0.00383
PSMA3	1.25e-07	0.38	0.482	0.324	0.0042
MAGED2	1.67e-07	0.4	0.558	0.423	0.00563
HSPA1A	1.92e-07	0.56	0.558	0.414	0.00646
FXYD6	2.05e-07	0.34	0.406	0.251	0.0069
INAFM1	2.19e-07	0.41	0.457	0.301	0.00739
NDUFS2	2.22e-07	0.46	0.447	0.3	0.00748
ADGRA2	2.43e-07	0.47	0.228	0.105	0.00819
IFIT2	2.47e-07	0.35	0.152	0.054	0.00831
FAM105A	2.6e-07	0.58	0.132	0.044	0.00876
HLA-E	2.6e-07	0.31	0.782	0.65	0.00878
PMEPA1	2.8e-07	0.45	0.32	0.178	0.00943
FGD4	3.4e-07	0.27	0.107	0.03	0.0115
NDUFB10	3.45e-07	0.34	0.599	0.474	0.0116
NIPSNAP3A	4.06e-07	0.28	0.208	0.093	0.0137
NDUFB4	4.43e-07	0.28	0.604	0.44	0.0149
RERG	4.55e-07	0.35	0.254	0.125	0.0153
COX7A2	4.65e-07	0.36	0.721	0.591	0.0157
HSPA1B	5.02e-07	0.49	0.447	0.295	0.0169
ATP5I	5.06e-07	0.29	0.558	0.408	0.017
COX5B	5.23e-07	0.3	0.711	0.609	0.0176
SH3BP2	5.51e-07	0.26	0.127	0.042	0.0186
SH3RF1	5.75e-07	0.32	0.137	0.047	0.0194
RGN	6.59e-07	0.55	0.152	0.057	0.0222
ITPR1	7.52e-07	0.3	0.142	0.05	0.0253
PELO	7.63e-07	0.38	0.289	0.158	0.0257
PACSIN2	7.88e-07	0.3	0.213	0.097	0.0266
CAMK1	8.58e-07	0.37	0.198	0.087	0.0289
ARHGAP17	8.8e-07	0.31	0.132	0.045	0.0297
UXS1	9.62e-07	0.45	0.213	0.101	0.0324
ARHGEF7	1e-06	0.27	0.198	0.086	0.0337
DMD	1.06e-06	0.29	0.122	0.039	0.0359
SPRY1	1.13e-06	0.43	0.401	0.257	0.0381
LDHB	1.21e-06	0.25	0.66	0.566	0.0408
ZFHX3	1.27e-06	0.39	0.254	0.129	0.0427
CALR	1.37e-06	0.31	0.706	0.595	0.0461
NDUFS6	1.49e-06	0.26	0.558	0.41	0.0502
USMG5	1.51e-06	0.33	0.538	0.399	0.051
RFXANK	1.63e-06	0.28	0.264	0.142	0.055
HSPB1	1.85e-06	0.37	0.858	0.775	0.0624
LAMTOR5	1.94e-06	0.3	0.624	0.484	0.0654
COBLL1	1.97e-06	0.29	0.142	0.053	0.0665
CCT8	1.99e-06	0.31	0.447	0.307	0.0672
DGKH	2.14e-06	0.36	0.208	0.097	0.0721
THUMPD3-AS1	2.2e-06	0.35	0.269	0.143	0.0741
SEPT11	2.23e-06	0.35	0.543	0.396	0.0751
GBP4	2.3e-06	0.33	0.208	0.097	0.0774
CPE	2.38e-06	0.25	0.386	0.233	0.0801
EHD1	2.46e-06	0.28	0.234	0.114	0.083
CPQ	2.64e-06	0.27	0.431	0.29	0.0889
PARD3	2.77e-06	0.28	0.112	0.037	0.0935
SMC6	2.81e-06	0.29	0.198	0.091	0.0946
B3GNT2	2.81e-06	0.32	0.193	0.089	0.0946

## Sheet: X4
	p_val	avg_logFC	pct.1	pct.2	p_val_adj
TMSB4X	2.98e-17	0.58	0.995	0.99	1e-12
RPL27A	4.45e-17	0.56	0.907	0.944	1.5e-12
RPLP2	6.94e-16	0.54	0.896	0.959	2.34e-11
RPLP1	1.25e-14	0.42	0.964	0.977	4.2e-10
RPS12	6.6e-13	0.43	0.917	0.952	2.22e-08
RPL12	6.96e-13	0.44	0.917	0.953	2.34e-08
RPL27	1.02e-12	0.54	0.767	0.878	3.43e-08
RPS27A	1.2e-11	0.45	0.917	0.963	4.05e-07
RPL34	6.1e-11	0.46	0.922	0.958	2.06e-06
RPL31	1.33e-10	0.51	0.839	0.927	4.48e-06
RPS24	2.19e-10	0.53	0.839	0.917	7.39e-06
SERF2	3.77e-10	0.54	0.798	0.895	1.27e-05
RPS15A	6.71e-10	0.45	0.86	0.944	2.26e-05
RPL29	8.21e-10	0.4	0.87	0.928	2.77e-05
TMSB10	1.12e-09	0.45	0.943	0.971	3.77e-05
RPL37A	1.13e-09	0.51	0.813	0.906	3.8e-05
RPS18	2.57e-09	0.36	0.969	0.982	8.67e-05
RPS7	2.68e-09	0.4	0.813	0.913	9.03e-05
RPS19	3.08e-09	0.4	0.938	0.959	0.000104
RPS13	3.14e-09	0.46	0.829	0.92	0.000106
RPS14	3.14e-09	0.36	0.953	0.973	0.000106
RPS23	5.58e-09	0.46	0.845	0.941	0.000188
RPS3A	5.84e-09	0.43	0.876	0.913	0.000197
LGALS1	8.17e-09	0.58	0.881	0.941	0.000275
RPL32	8.2e-09	0.46	0.933	0.962	0.000276
RPS16	1.11e-08	0.37	0.907	0.941	0.000373
RPL18A	1.42e-08	0.39	0.891	0.944	0.000479
RPS6	1.68e-08	0.32	0.948	0.973	0.000566
RPS15	1.97e-08	0.37	0.886	0.964	0.000664
RPL21	2.38e-08	0.42	0.87	0.945	0.000802
RPS8	3.1e-08	0.32	0.891	0.963	0.00105
RPL26	5.51e-08	0.54	0.782	0.91	0.00186
RPL24	6.4e-08	0.43	0.782	0.909	0.00216
FAM96B	1.92e-07	0.28	0.202	0.46	0.00648
RPL35	2.75e-07	0.45	0.798	0.918	0.00926
RPS27	3.14e-07	0.47	0.891	0.955	0.0106
RPL30	7.56e-07	0.43	0.824	0.904	0.0255
RPL13A	8.14e-07	0.31	0.959	0.984	0.0274
RPL9	8.18e-07	0.36	0.793	0.915	0.0276
RPL11	1.05e-06	0.32	0.927	0.972	0.0352
RPS17	1.17e-06	0.42	0.808	0.944	0.0394
RPL23A	1.26e-06	0.39	0.881	0.943	0.0424
TPT1	1.38e-06	0.33	0.922	0.955	0.0466
GAPDH	2.04e-06	0.32	0.865	0.918	0.0686
RPL37	2.18e-06	0.52	0.762	0.857	0.0736

## Sheet: X5
	p_val	avg_logFC	pct.1	pct.2	p_val_adj
EEF1G	3.6e-142	1.23	0.535	0.003	1.21e-137
GABARAP	9.14e-130	1.68	0.838	0.085	3.08e-125
EIF5AL1	1.95e-100	1.13	0.542	0.027	6.58e-96
EEF1A1	1.98e-83	2.32	0.993	0.549	6.68e-79
RPL17	3.69e-74	1.99	0.908	0.326	1.24e-69
CA9	1.1e-65	1.27	0.317	0.011	3.69e-61
NBEAL1	2.96e-62	1.81	0.824	0.277	9.99e-58
FTH1	7.91e-60	1.49	0.993	0.975	2.66e-55
PGAM1	1.95e-55	1.1	0.627	0.129	6.57e-51
POLD4	1.42e-54	0.9	0.479	0.062	4.78e-50
RNASE4	3.35e-54	0.8	0.408	0.04	1.13e-49
MMP3	2.65e-53	2.74	0.239	0.006	8.93e-49
RPL3	5.55e-52	0.93	1	0.957	1.87e-47
EIF5A	8.62e-52	1.2	0.754	0.212	2.91e-47
MME	1.34e-50	0.92	0.324	0.023	4.51e-46
SLC16A3	1.66e-47	1.29	0.739	0.231	5.58e-43
RPS2	7.03e-47	0.82	1	0.931	2.37e-42
PGK1	1.17e-46	1.42	0.845	0.397	3.95e-42
GAPDH	1.53e-44	0.96	0.993	0.9	5.16e-40
HNRNPA1	3.82e-44	1.25	0.88	0.519	1.29e-39
RPLP0	1.1e-43	0.86	0.979	0.841	3.7e-39
BPGM	2.98e-43	0.87	0.43	0.066	1e-38
RPL15	1.9e-41	0.68	0.993	0.905	6.4e-37
ADM	1.95e-41	1.9	0.542	0.125	6.56e-37
CACNA2D3	2.44e-41	0.52	0.211	0.008	8.22e-37
LDHA	3.19e-41	1.19	0.972	0.685	1.08e-36
FAM71D	1.97e-39	0.4	0.176	0.004	6.64e-35
PRSS23	3.23e-39	1.41	0.803	0.325	1.09e-34
ENO1	4e-39	1.27	0.915	0.608	1.35e-34
MIF	4.38e-38	1.2	0.894	0.539	1.48e-33
IGKV4-1	6.65e-38	0.39	0.176	0.005	2.24e-33
CPE	7.94e-38	1.27	0.662	0.208	2.67e-33
RPL10	1.88e-37	0.68	0.993	0.977	6.33e-33
ALDOA	2.76e-37	1	0.958	0.746	9.31e-33
NPM1	7.43e-35	1.14	0.894	0.577	2.5e-30
IFITM1	3.43e-34	0.9	0.789	0.316	1.16e-29
PSMD9	9.02e-34	0.73	0.5	0.122	3.04e-29
FTL	1.89e-32	0.7	0.993	0.98	6.35e-28
NBPF14	2.56e-32	0.53	0.331	0.05	8.63e-28
RPL6	2.42e-31	0.74	0.986	0.855	8.17e-27
VDAC2	3.6e-31	0.87	0.746	0.331	1.21e-26
ACOT2	5.35e-31	0.44	0.282	0.036	1.8e-26
RPL36A	1.04e-29	0.9	0.845	0.496	3.49e-25
H3F3A	1.8e-29	0.68	0.401	0.086	6.07e-25
SPHK1	2.7e-29	1.04	0.549	0.179	9.09e-25
RPL7	2.75e-28	0.67	0.986	0.875	9.28e-24
CD68	6.02e-28	0.76	0.493	0.138	2.03e-23
PDPN	7.12e-28	0.92	0.669	0.271	2.4e-23
H3F3C	1.42e-27	0.34	0.176	0.012	4.77e-23
UBD	6.36e-27	0.6	0.183	0.015	2.14e-22
CBWD1	6.82e-27	0.49	0.275	0.042	2.3e-22
TGFBI	1.35e-26	1.03	0.662	0.27	4.55e-22
TPI1	2.55e-26	0.8	0.894	0.717	8.6e-22
DDIT4	8.07e-26	1.29	0.824	0.474	2.72e-21
DDX47	1.39e-25	0.27	0.148	0.008	4.69e-21
C17orf49	2.3e-25	0.58	0.261	0.04	7.77e-21
BEST1	5.52e-25	0.4	0.261	0.041	1.86e-20
EIF4A1	1.72e-24	0.77	0.845	0.517	5.79e-20
RPS3	1.13e-23	0.58	0.979	0.934	3.81e-19
BNIP3	1.36e-23	1.04	0.507	0.181	4.58e-19
RPL41	6.92e-23	0.82	0.887	0.584	2.33e-18
SLC38A5	7.66e-23	0.65	0.451	0.135	2.58e-18
CNBP	8.08e-23	0.83	0.838	0.515	2.72e-18
RP11-244H3.4	8.68e-23	0.26	0.127	0.007	2.93e-18
NGRN	1.16e-22	0.4	0.204	0.026	3.92e-18
TWIST2	2.25e-22	0.47	0.296	0.059	7.59e-18
AC090498.1	3.92e-22	0.25	0.176	0.018	1.32e-17
IFFO1	6.94e-22	0.33	0.239	0.038	2.34e-17
FMO1	1.1e-21	1.05	0.254	0.045	3.7e-17
H3F3B	1.48e-21	0.57	0.951	0.857	4.99e-17
TAX1BP3	1.67e-21	0.79	0.697	0.36	5.64e-17
LOXL2	1.93e-21	0.61	0.472	0.151	6.5e-17
RPL8	2.93e-21	0.54	0.986	0.943	9.88e-17
SMIM3	1.09e-20	1.08	0.669	0.318	3.68e-16
ACKR3	1.91e-20	0.32	0.148	0.013	6.44e-16
PFN1	2.15e-20	0.51	0.951	0.736	7.26e-16
ATP5L2	2.78e-20	0.42	0.211	0.032	9.36e-16
HLA-B	3.47e-20	0.82	0.937	0.871	1.17e-15
ANGPTL4	3.91e-20	1.31	0.542	0.234	1.32e-15
RPS6	5.08e-20	0.48	0.993	0.967	1.71e-15
EGLN3	8.97e-20	0.52	0.31	0.071	3.02e-15
CTSL	2.13e-19	0.87	0.775	0.446	7.19e-15
COL7A1	2.18e-19	0.47	0.204	0.032	7.35e-15
PSMB10	3.81e-19	0.56	0.423	0.137	1.28e-14
RPS3A	7.48e-19	0.48	0.965	0.901	2.52e-14
ARF5	1.15e-18	0.6	0.57	0.26	3.87e-14
TMEM45A	1.15e-18	0.78	0.577	0.258	3.88e-14
PKM	1.49e-18	0.58	0.88	0.599	5.01e-14
EVA1A	1.8e-18	0.48	0.239	0.048	6.07e-14
GNB2L1	3.42e-18	0.54	0.965	0.879	1.15e-13
MSX2	3.52e-18	0.35	0.176	0.025	1.19e-13
VIM	4.53e-18	0.58	0.979	0.914	1.53e-13
RPL14	4.74e-18	0.54	0.958	0.875	1.6e-13
HPCAL1	5.56e-18	0.42	0.31	0.08	1.87e-13
MYDGF	8.28e-18	0.82	0.838	0.537	2.79e-13
C18orf32	1.28e-17	0.41	0.232	0.046	4.3e-13
H1F0	1.34e-17	0.66	0.542	0.238	4.52e-13
IL32	1.72e-17	0.61	0.838	0.51	5.79e-13
M6PR	4.71e-17	0.41	0.239	0.051	1.59e-12
PLIN2	4.8e-17	0.56	0.599	0.276	1.62e-12
PSMA2	7.65e-17	0.59	0.634	0.312	2.58e-12
AC004556.1	8.49e-17	0.37	0.225	0.046	2.86e-12
GUCA1A	2.65e-16	0.36	0.155	0.022	8.91e-12
COX7A2L	2.84e-16	0.53	0.739	0.428	9.57e-12
BTF3	2.87e-16	0.78	0.944	0.743	9.66e-12
STC2	2.96e-16	0.43	0.127	0.013	9.96e-12
THOC6	5.24e-16	0.72	0.324	0.096	1.76e-11
RASIP1	6.54e-16	0.28	0.148	0.02	2.2e-11
HERPUD1	8.36e-16	0.68	0.711	0.408	2.82e-11
GNL3	1.16e-15	0.44	0.451	0.171	3.91e-11
YBX1	1.89e-15	0.96	0.887	0.684	6.36e-11
PAIP1	3.19e-15	0.39	0.331	0.104	1.07e-10
PSMA6	4.49e-15	0.43	0.239	0.057	1.51e-10
TMEM183A	4.74e-15	0.38	0.275	0.073	1.6e-10
CTD-2171N6.1	5.18e-15	0.32	0.127	0.015	1.74e-10
SNAI2	7.26e-15	0.58	0.521	0.224	2.45e-10
MTFP1	1.35e-14	0.28	0.155	0.025	4.56e-10
TPBG	2.11e-14	0.47	0.465	0.189	7.12e-10
EEF1D	2.38e-14	0.53	0.951	0.832	8.03e-10
C20orf24	2.7e-14	0.41	0.479	0.202	9.09e-10
MMP14	2.71e-14	0.61	0.697	0.4	9.13e-10
RPL22	2.88e-14	0.55	0.796	0.509	9.71e-10
RPL5	3.03e-14	0.46	0.979	0.865	1.02e-09
SOD2	3.19e-14	0.46	0.725	0.405	1.08e-09
CA12	3.22e-14	0.39	0.239	0.06	1.09e-09
PDLIM4	5.05e-14	0.52	0.479	0.201	1.7e-09
PLAUR	6.49e-14	0.59	0.535	0.251	2.19e-09
RPL4	6.67e-14	0.45	0.908	0.772	2.25e-09
PABPC1	8.27e-14	0.56	0.81	0.598	2.79e-09
NXT1	8.87e-14	0.42	0.423	0.169	2.99e-09
PLAT	1.24e-13	0.6	0.5	0.225	4.17e-09
PDIA6	1.27e-13	0.61	0.732	0.471	4.3e-09
FXYD5	1.32e-13	0.62	0.641	0.356	4.45e-09
ARPC2	1.98e-13	0.51	0.845	0.603	6.66e-09
S100A16	1.99e-13	0.48	0.697	0.409	6.69e-09
CHI3L1	2.27e-13	0.98	0.317	0.104	7.63e-09
UBC	2.28e-13	0.47	0.944	0.841	7.69e-09
SPCS2	3.54e-13	0.5	0.718	0.439	1.19e-08
CTSK	3.78e-13	0.94	0.662	0.434	1.27e-08
TYMP	4.55e-13	0.66	0.669	0.412	1.53e-08
P4HA2	4.62e-13	0.72	0.493	0.239	1.56e-08
TGIF1	4.79e-13	0.5	0.521	0.257	1.61e-08
PRELID1	5.49e-13	0.53	0.725	0.453	1.85e-08
HSPA5	5.79e-13	0.56	0.746	0.509	1.95e-08
CCDC85B	6.39e-13	0.5	0.655	0.378	2.15e-08
DPP4	6.82e-13	0.34	0.113	0.014	2.3e-08
CFB	1.56e-12	0.76	0.211	0.055	5.25e-08
DHRS7	1.87e-12	0.52	0.514	0.251	6.31e-08
ANXA2	1.97e-12	0.52	0.901	0.67	6.63e-08
ECH1	2e-12	0.48	0.599	0.35	6.75e-08
MRPL53	2.11e-12	0.28	0.169	0.035	7.11e-08
TDO2	2.38e-12	1.1	0.317	0.115	8.03e-08
SPON2	2.5e-12	0.97	0.648	0.396	8.42e-08
NME2	3.59e-12	0.28	0.19	0.045	1.21e-07
EIF3F	5.19e-12	0.45	0.761	0.492	1.75e-07
PRMT1	5.31e-12	0.51	0.592	0.331	1.79e-07
PUF60	5.31e-12	0.63	0.507	0.244	1.79e-07
RPL7L1	5.46e-12	0.35	0.366	0.144	1.84e-07
TMEM91	5.8e-12	0.4	0.261	0.08	1.95e-07
CD40	5.81e-12	0.48	0.345	0.133	1.96e-07
RPL13	7.68e-12	0.39	0.993	0.983	2.59e-07
HNRNPA0	7.97e-12	0.57	0.782	0.519	2.69e-07
TSEN34	1.64e-11	0.43	0.472	0.222	5.53e-07
LGALS3	1.79e-11	0.51	0.831	0.558	6.03e-07
PDCD2	2.04e-11	0.42	0.296	0.103	6.89e-07
GBE1	2.13e-11	0.39	0.225	0.065	7.19e-07
ISG20	2.16e-11	0.44	0.359	0.14	7.27e-07
RPS4X	2.52e-11	0.33	0.993	0.948	8.49e-07
PVRL2	2.78e-11	0.57	0.556	0.298	9.37e-07
ACTG1	2.88e-11	0.4	0.951	0.895	9.69e-07
DNAJA1	3.13e-11	0.44	0.627	0.36	1.06e-06
EIF4H	4.04e-11	0.5	0.437	0.204	1.36e-06
EIF4EBP1	4.06e-11	0.49	0.437	0.205	1.37e-06
TREM1	4.38e-11	0.34	0.211	0.058	1.48e-06
IFITM2	4.8e-11	0.41	0.901	0.696	1.62e-06
ERVK3-1	5.1e-11	0.28	0.176	0.042	1.72e-06
PLPP4	5.15e-11	0.4	0.218	0.065	1.74e-06
PTMA	7.81e-11	0.36	0.979	0.905	2.63e-06
PCMT1	7.99e-11	0.53	0.514	0.264	2.69e-06
TPST1	1e-10	0.52	0.423	0.194	3.38e-06
FKBP8	1.12e-10	0.44	0.676	0.434	3.78e-06
EBPL	1.34e-10	0.38	0.324	0.128	4.53e-06
EIF3H	1.39e-10	0.48	0.704	0.499	4.7e-06
OAZ1	1.42e-10	0.36	0.908	0.754	4.79e-06
TUBA1B	1.47e-10	0.42	0.838	0.67	4.97e-06
PRR13	1.48e-10	0.47	0.507	0.262	5e-06
EMC4	1.83e-10	0.4	0.585	0.34	6.16e-06
TNFAIP6	2.02e-10	0.53	0.465	0.238	6.81e-06
TMED9	2.12e-10	0.5	0.768	0.544	7.14e-06
PSMC3	2.59e-10	0.5	0.634	0.369	8.73e-06
BZW1	3.4e-10	0.5	0.472	0.241	1.15e-05
DIO2	3.43e-10	0.4	0.197	0.056	1.16e-05
FAP	3.45e-10	0.43	0.542	0.294	1.16e-05
RAP1B	4.23e-10	0.37	0.373	0.162	1.42e-05
MTX1	4.26e-10	0.27	0.19	0.053	1.43e-05
OLFM2	4.85e-10	0.28	0.19	0.053	1.63e-05
XBP1	5.27e-10	0.37	0.592	0.348	1.78e-05
RPN1	6.09e-10	0.39	0.444	0.214	2.05e-05
EMP3	6.42e-10	0.57	0.704	0.45	2.16e-05
SLC31A2	7.07e-10	0.29	0.19	0.053	2.38e-05
NDN	7.23e-10	0.36	0.486	0.25	2.44e-05
SERINC2	1.06e-09	0.34	0.239	0.083	3.58e-05
PDIA3	1.1e-09	0.39	0.789	0.609	3.7e-05
RALB	1.13e-09	0.43	0.317	0.131	3.8e-05
EBNA1BP2	1.13e-09	0.32	0.359	0.154	3.82e-05
IKBIP	1.19e-09	0.35	0.43	0.207	4e-05
SNRPB	1.32e-09	0.34	0.697	0.436	4.45e-05
PTK7	1.39e-09	0.41	0.387	0.181	4.7e-05
NINJ1	1.57e-09	0.3	0.366	0.159	5.28e-05
FADD	1.81e-09	0.32	0.261	0.096	6.1e-05
TMEM165	1.93e-09	0.4	0.613	0.37	6.52e-05
TUBB	2.09e-09	0.36	0.817	0.647	7.06e-05
COMT	2.16e-09	0.38	0.634	0.417	7.27e-05
CST1	2.31e-09	0.34	0.113	0.021	7.79e-05
ITGA5	2.51e-09	0.33	0.331	0.139	8.46e-05
PKIG	2.74e-09	0.47	0.577	0.329	9.22e-05
BLOC1S4	2.74e-09	0.31	0.162	0.043	9.23e-05
FAM45A	2.93e-09	0.27	0.225	0.076	9.87e-05
TMBIM4	2.94e-09	0.35	0.606	0.366	9.9e-05
SERPINE1	3.28e-09	0.4	0.486	0.245	0.00011
PRR5	3.41e-09	0.3	0.169	0.047	0.000115
DDOST	3.41e-09	0.4	0.563	0.334	0.000115
HLA-C	3.41e-09	0.52	0.944	0.885	0.000115
PPP1R11	3.44e-09	0.37	0.338	0.151	0.000116
SMS	3.85e-09	0.37	0.366	0.168	0.00013
AP1S1	3.87e-09	0.34	0.38	0.181	0.00013
LAYN	4.35e-09	0.41	0.239	0.085	0.000147
CLIC1	5.08e-09	0.45	0.796	0.638	0.000171
CTHRC1	5.55e-09	0.29	0.852	0.506	0.000187
SPAG4	5.7e-09	0.27	0.162	0.043	0.000192
COPS5	5.8e-09	0.27	0.352	0.157	0.000195
MRPS7	6.61e-09	0.39	0.465	0.252	0.000223
CREB3L1	6.94e-09	0.55	0.275	0.114	0.000234
PPP4C	7.21e-09	0.41	0.542	0.316	0.000243
VKORC1	7.6e-09	0.44	0.725	0.517	0.000256
NNMT	7.63e-09	0.47	0.894	0.679	0.000257
HILPDA	7.79e-09	0.57	0.373	0.18	0.000262
ALDOC	8.22e-09	0.31	0.204	0.066	0.000277
SELM	8.33e-09	0.4	0.93	0.744	0.000281
PLAU	9.61e-09	0.57	0.43	0.22	0.000324
PLP2	9.98e-09	0.5	0.599	0.356	0.000336
MMP11	1e-08	1.53	0.366	0.183	0.000337
IMPDH2	1e-08	0.44	0.514	0.304	0.000337
CIRBP	1.07e-08	0.43	0.845	0.682	0.000359
NRBF2	1.16e-08	0.59	0.31	0.136	0.00039
NAA20	1.16e-08	1.75	0.493	0.263	0.000392
WDR54	1.19e-08	0.36	0.268	0.108	0.0004
SLC9A3R2	1.3e-08	0.49	0.254	0.096	0.000438
TMED2	1.31e-08	0.42	0.761	0.54	0.000442
WDR74	1.33e-08	0.32	0.289	0.117	0.000447
ARHGDIA	1.33e-08	0.34	0.634	0.398	0.000449
VDAC1	1.59e-08	0.31	0.599	0.36	0.000536
ILF2	1.6e-08	0.48	0.542	0.323	0.000538
METTL9	2.01e-08	0.28	0.535	0.293	0.000677
AP2M1	2.11e-08	0.5	0.739	0.546	0.000712
FAM3C	2.33e-08	0.26	0.352	0.164	0.000784
ECM1	2.36e-08	0.42	0.549	0.332	0.000795
SERTAD3	2.37e-08	0.38	0.268	0.106	0.000799
BNIP3L	2.4e-08	0.41	0.641	0.408	0.00081
UBE2I	2.49e-08	0.48	0.606	0.378	0.000838
RPS10	2.62e-08	0.36	0.817	0.608	0.000882
TSPAN4	2.67e-08	0.35	0.69	0.449	0.000901
SRPX	3.01e-08	0.35	0.345	0.159	0.00101
AKR1B1	3.13e-08	0.42	0.394	0.204	0.00105
C1QBP	3.19e-08	0.4	0.563	0.337	0.00107
IL7R	3.31e-08	0.42	0.183	0.056	0.00112
AGPAT2	3.34e-08	0.39	0.387	0.189	0.00113
NUDC	3.48e-08	0.31	0.592	0.36	0.00117
PDLIM2	3.83e-08	0.61	0.655	0.438	0.00129
HSPA8	5.69e-08	0.33	0.789	0.555	0.00192
NUS1	6.14e-08	0.25	0.148	0.042	0.00207
GSTO1	6.42e-08	0.51	0.669	0.464	0.00216
APOPT1	6.53e-08	0.31	0.338	0.161	0.0022
UQCRFS1	6.77e-08	0.28	0.507	0.293	0.00228
SSR2	7.88e-08	0.33	0.845	0.647	0.00265
PARVB	7.95e-08	0.46	0.218	0.08	0.00268
EIF4A3	8.32e-08	0.44	0.451	0.261	0.0028
SLC2A1	8.35e-08	0.46	0.197	0.07	0.00281
HAPLN3	9.74e-08	0.47	0.366	0.187	0.00328
BCL7B	9.81e-08	0.31	0.31	0.144	0.00331
CDK4	9.88e-08	0.44	0.479	0.282	0.00333
TMBIM6	1e-07	0.39	0.803	0.614	0.00337
BST2	1.02e-07	0.62	0.62	0.435	0.00343
NTM	1.06e-07	0.28	0.261	0.105	0.00358
SGCB	1.07e-07	0.36	0.408	0.22	0.00359
YWHAH	1.08e-07	0.68	0.394	0.202	0.00365
ATG3	1.11e-07	0.28	0.359	0.174	0.00374
TPSAB1	1.13e-07	0.3	0.106	0.023	0.0038
POLR2H	1.2e-07	0.33	0.366	0.184	0.00405
PCOLCE	1.23e-07	0.63	0.789	0.655	0.00413
KHDRBS1	1.27e-07	0.31	0.423	0.223	0.0043
PLIN3	1.29e-07	0.4	0.408	0.218	0.00435
SLC25A6	1.31e-07	0.44	0.887	0.752	0.00441
TMEM204	1.32e-07	0.52	0.394	0.216	0.00443
TOMM40	1.44e-07	0.39	0.282	0.12	0.00484
PSMB7	1.52e-07	0.39	0.599	0.385	0.00511
EIF3I	1.63e-07	0.37	0.662	0.427	0.00549
MAD2L2	1.66e-07	0.35	0.31	0.146	0.00558
KDELR1	1.77e-07	0.34	0.613	0.394	0.00597
EIF1	1.82e-07	0.38	0.979	0.898	0.00614
NANS	1.91e-07	0.26	0.359	0.179	0.00644
UPP1	1.94e-07	0.46	0.246	0.1	0.00655
PRDX4	2.16e-07	0.35	0.606	0.405	0.00728
CASP1	2.18e-07	0.47	0.232	0.091	0.00736
PFKP	2.28e-07	0.35	0.254	0.106	0.00768
NFKBIA	2.37e-07	0.41	0.718	0.507	0.00797
LRPAP1	2.51e-07	0.43	0.627	0.412	0.00845
AKR1A1	2.6e-07	0.34	0.507	0.299	0.00875
PSMB1	2.65e-07	0.54	0.775	0.598	0.00892
BCAP31	2.85e-07	0.27	0.585	0.365	0.00959
ARF1	2.88e-07	0.31	0.746	0.527	0.00971
COL12A1	3.04e-07	0.34	0.387	0.201	0.0102
TEX264	3.09e-07	1.26	0.415	0.225	0.0104
C1R	3.11e-07	0.37	0.894	0.778	0.0105
RNH1	3.45e-07	0.37	0.69	0.468	0.0116
SDHC	3.73e-07	0.31	0.493	0.291	0.0126
GRPEL1	3.73e-07	0.43	0.268	0.117	0.0126
RPSA	4.14e-07	0.32	0.93	0.771	0.0139
CAT	4.23e-07	0.28	0.317	0.154	0.0143
CD63	4.36e-07	0.32	0.965	0.929	0.0147
INHBA	4.96e-07	0.28	0.486	0.27	0.0167
MAGED2	4.98e-07	0.27	0.648	0.419	0.0168
PSMD14	5.2e-07	0.27	0.352	0.181	0.0175
LMAN2	5.38e-07	0.39	0.634	0.426	0.0181
DUSP14	5.39e-07	0.46	0.31	0.147	0.0182
MMP1	5.39e-07	1.12	0.162	0.055	0.0182
MTCH1	5.82e-07	0.28	0.57	0.351	0.0196
PANX1	5.92e-07	0.31	0.19	0.071	0.0199
SURF4	6.13e-07	0.44	0.472	0.288	0.0206
TCEA1	6.33e-07	0.27	0.373	0.198	0.0213
MAGEH1	6.38e-07	0.37	0.394	0.218	0.0215
SMARCB1	6.89e-07	0.32	0.394	0.216	0.0232
TAP1	6.94e-07	0.36	0.408	0.227	0.0234
EMC7	7.93e-07	0.29	0.585	0.378	0.0267
UBE2E3	7.94e-07	0.36	0.465	0.274	0.0268
GSDMD	8e-07	0.38	0.43	0.248	0.027
LSM4	8.11e-07	0.51	0.394	0.215	0.0273
EFEMP2	8.48e-07	0.35	0.648	0.446	0.0286
SLC3A2	8.78e-07	0.37	0.507	0.311	0.0296
EPSTI1	8.79e-07	0.3	0.366	0.189	0.0296
LAPTM4A	8.99e-07	0.35	0.901	0.787	0.0303
ST13	9.33e-07	0.41	0.577	0.389	0.0314
COPS6	9.82e-07	0.41	0.585	0.378	0.0331
ATP6V0B	9.89e-07	0.32	0.648	0.44	0.0333
PDHA1	1.06e-06	0.26	0.282	0.128	0.0358
AUP1	1.11e-06	0.42	0.507	0.321	0.0373
TFG	1.21e-06	0.29	0.486	0.291	0.0407
CHCHD2	1.33e-06	0.28	0.894	0.688	0.0447
STUB1	1.49e-06	0.32	0.458	0.282	0.0503
IFI35	1.55e-06	0.26	0.359	0.193	0.0524
PRPSAP1	1.59e-06	0.3	0.239	0.105	0.0535
EIF2S2	1.61e-06	0.37	0.5	0.317	0.0544
JUNB	1.62e-06	0.36	0.88	0.711	0.0547
TPST2	1.71e-06	0.26	0.204	0.08	0.0575
RNPS1	1.82e-06	0.29	0.479	0.289	0.0612
MMP9	1.84e-06	0.58	0.176	0.066	0.0619
MORF4L1	2.03e-06	0.27	0.768	0.628	0.0686
NARF	2.19e-06	0.33	0.31	0.157	0.0738
HMGB1	2.2e-06	0.34	0.838	0.689	0.074
MRPL23	2.46e-06	0.26	0.373	0.201	0.0828
COL6A1	2.48e-06	0.56	0.754	0.667	0.0835
AP2S1	2.81e-06	0.27	0.683	0.483	0.0948

## Sheet: X6
	p_val	avg_logFC	pct.1	pct.2	p_val_adj
FIGF	3.62e-71	1.65	0.4	0.016	1.22e-66
ADH1B	4.48e-68	2.14	0.856	0.162	1.51e-63
CFD	8.28e-64	2.42	0.889	0.208	2.79e-59
RGCC	1.18e-60	2.39	0.867	0.215	3.99e-56
XIST	9.99e-55	1.86	0.422	0.032	3.37e-50
INMT	1.55e-53	1.97	0.7	0.128	5.22e-49
GPC3	2.66e-50	2.08	0.667	0.129	8.97e-46
CYR61	1.25e-45	2.07	0.933	0.408	4.22e-41
MFAP4	1.4e-42	2.06	0.922	0.456	4.7e-38
A2M	2.21e-42	1.86	0.967	0.677	7.46e-38
SCN7A	9.43e-41	2.01	0.644	0.155	3.18e-36
SEPP1	5.03e-39	1.79	0.889	0.459	1.69e-34
LIMCH1	6.22e-34	1.6	0.556	0.124	2.09e-29
CTGF	8.36e-34	1.85	0.878	0.412	2.82e-29
ADAMTS8	1.74e-32	0.97	0.189	0.008	5.88e-28
TIMP3	1.92e-32	1.62	0.867	0.436	6.46e-28
FMO2	2.88e-31	1.65	0.689	0.246	9.69e-27
GPX3	7.87e-30	1.44	0.833	0.406	2.65e-25
FHL1	2.29e-28	1.47	0.678	0.252	7.7e-24
MAMDC2	2.34e-28	1.36	0.344	0.05	7.89e-24
PTGDS	4.88e-28	1.7	0.811	0.356	1.65e-23
LTBP4	2.44e-27	1.55	0.644	0.236	8.21e-23
DCN	1.39e-26	0.94	1	0.816	4.69e-22
FGFR4	1.68e-26	1.16	0.233	0.021	5.65e-22
MACF1	3.97e-26	1.88	0.7	0.326	1.34e-21
PRELP	4.12e-26	1.45	0.756	0.356	1.39e-21
TSPAN8	4.57e-26	1.28	0.344	0.053	1.54e-21
AOC3	1.17e-25	1.44	0.533	0.149	3.95e-21
GDF10	1.45e-25	0.94	0.211	0.018	4.9e-21
PLEKHH2	1.9e-25	1.51	0.533	0.153	6.41e-21
DST	8.81e-25	1.74	0.689	0.318	2.97e-20
CYP4B1	2.1e-24	0.75	0.111	0.002	7.08e-20
RARRES2	3.79e-24	1.02	0.944	0.774	1.28e-19
MALAT1	6.67e-23	0.93	0.978	0.956	2.25e-18
MCOLN3	3.07e-21	1.16	0.233	0.029	1.04e-16
SPARCL1	3.68e-21	1.01	0.9	0.67	1.24e-16
ZFP36	1.38e-20	1.42	0.8	0.555	4.64e-16
FOS	1.63e-20	1.19	0.856	0.591	5.49e-16
USP53	2.44e-20	1.5	0.367	0.084	8.21e-16
LUM	1.46e-19	0.85	0.978	0.725	4.9e-15
C7	1.97e-17	1.14	0.644	0.284	6.63e-13
DUSP1	8.07e-17	1.12	0.733	0.451	2.72e-12
NPNT	8.82e-17	1.4	0.378	0.107	2.97e-12
IGSF10	1.4e-16	0.78	0.122	0.009	4.71e-12
ABI3BP	2.06e-15	1.34	0.378	0.116	6.93e-11
ROBO2	1.27e-14	0.79	0.189	0.029	4.28e-10
HIF3A	2.41e-14	0.85	0.156	0.019	8.12e-10
MGP	8.44e-14	0.52	0.978	0.734	2.84e-09
DIO3OS	1.69e-13	1.15	0.244	0.053	5.7e-09
SERPING1	1.83e-13	0.69	0.933	0.823	6.16e-09
PMP22	1.51e-12	1.22	0.7	0.565	5.09e-08
FBLN5	5.94e-12	1.25	0.467	0.229	2e-07
SLIT2	7.64e-12	1.08	0.356	0.126	2.58e-07
SFTPC	1.03e-11	2.22	0.289	0.083	3.48e-07
ANGPTL1	1.51e-11	0.99	0.222	0.052	5.08e-07
ADIRF	2.88e-11	0.77	0.556	0.273	9.69e-07
SLC38A2	3.24e-11	1.23	0.544	0.321	1.09e-06
ABCA8	4.41e-11	1.16	0.3	0.095	1.48e-06
ALDH1A1	8.45e-11	1.25	0.311	0.105	2.85e-06
CHRDL1	1.97e-10	0.87	0.233	0.061	6.64e-06
S100A6	2.25e-10	0.51	0.944	0.897	7.59e-06
EGR1	2.35e-10	1.05	0.556	0.33	7.92e-06
TNXB	3.05e-10	0.79	0.178	0.037	1.03e-05
CITED2	3.46e-10	1.35	0.333	0.128	1.17e-05
CCBE1	3.75e-10	0.92	0.189	0.043	1.26e-05
IL16	4.64e-10	0.83	0.189	0.043	1.56e-05
TCF21	4.99e-10	1.13	0.422	0.197	1.68e-05
FOSB	5.73e-10	1.36	0.511	0.281	1.93e-05
G0S2	6.48e-10	1.36	0.344	0.134	2.18e-05
SDPR	8.16e-10	1.06	0.267	0.084	2.75e-05
MAL	1.4e-09	0.71	0.189	0.045	4.7e-05
SVEP1	1.49e-09	0.96	0.244	0.073	5.01e-05
SOD3	1.57e-09	0.91	0.622	0.456	5.29e-05
FXYD1	1.62e-09	0.95	0.444	0.22	5.45e-05
TGM2	2.8e-09	1.02	0.544	0.334	9.44e-05
PLAC9	5.61e-09	0.91	0.567	0.366	0.000189
BMP5	6.02e-09	0.76	0.211	0.059	0.000203
RAPGEF5	1.26e-08	0.77	0.178	0.044	0.000424
OMG	1.43e-08	0.63	0.111	0.018	0.000482
ANGPT1	1.72e-08	0.88	0.278	0.101	0.00058
COL6A6	1.95e-08	0.76	0.144	0.03	0.000658
COL21A1	1.99e-08	0.87	0.156	0.035	0.00067
GPM6B	2.18e-08	1.11	0.311	0.131	0.000733
MYH10	3.79e-08	1.16	0.389	0.201	0.00128
SLC29A1	1.48e-07	0.85	0.189	0.056	0.005
JUN	1.59e-07	0.8	0.711	0.611	0.00535
BTG2	2.12e-07	0.94	0.4	0.213	0.00713
FIBIN	2.26e-07	1.07	0.378	0.197	0.00761
C8orf4	3.34e-07	1.28	0.478	0.314	0.0113
ZNF106	5e-07	1.13	0.344	0.178	0.0169
FBLN1	9.78e-07	0.93	0.556	0.437	0.0329
ADAMTS1	1.16e-06	0.95	0.322	0.152	0.0392
TGFBR3	1.19e-06	0.83	0.144	0.038	0.04
NEDD9	1.32e-06	0.96	0.289	0.133	0.0444
S100A4	1.82e-06	0.45	0.689	0.527	0.0612
CD74	1.86e-06	0.94	0.6	0.524	0.0626

## Sheet: X7
	p_val	avg_logFC	pct.1	pct.2	p_val_adj
MYH11	1.93e-77	2	0.782	0.088	6.5e-73
ACTG2	2.36e-52	2.31	0.577	0.069	7.96e-48
ADIRF	1.45e-41	2.04	0.859	0.257	4.87e-37
CASQ2	2.21e-41	0.66	0.167	0.002	7.43e-37
NTRK3	3.39e-38	0.78	0.231	0.009	1.14e-33
RERGL	1.82e-37	0.62	0.128	0	6.14e-33
PLN	4.92e-35	1.5	0.526	0.09	1.66e-30
FAM129A	9.16e-34	0.88	0.308	0.026	3.09e-29
TAGLN	3.91e-32	1.56	1	0.688	1.32e-27
TINAGL1	9.75e-32	1.24	0.615	0.133	3.28e-27
DES	4.61e-31	1.62	0.295	0.028	1.55e-26
ITIH3	8.13e-31	0.53	0.154	0.004	2.74e-26
AGT	8.51e-30	0.79	0.244	0.017	2.87e-25
C2orf40	3.22e-28	0.98	0.333	0.039	1.08e-23
CCL21	1.64e-25	1.8	0.346	0.051	5.54e-21
MAP1B	1.52e-23	1.23	0.654	0.227	5.11e-19
MYL9	2.35e-23	1.38	0.974	0.744	7.92e-19
ADGRL3	1.5e-22	0.53	0.128	0.005	5.06e-18
SNCG	9.14e-22	1.16	0.295	0.043	3.08e-17
PPP1R12B	1.99e-21	1.02	0.423	0.094	6.71e-17
CNN1	2.04e-21	1.13	0.487	0.126	6.88e-17
ACTA2	1.59e-20	1.76	0.885	0.592	5.35e-16
PTP4A3	4.72e-20	0.91	0.5	0.128	1.59e-15
PARM1	8.04e-20	0.74	0.321	0.054	2.71e-15
LMOD1	1.07e-19	1.06	0.462	0.123	3.6e-15
SBSPON	1.23e-19	0.37	0.103	0.003	4.14e-15
LAMA3	2.09e-18	0.48	0.141	0.009	7.04e-14
CCL19	4.76e-18	2.14	0.321	0.06	1.6e-13
ADAMTS1	9.54e-18	1.01	0.487	0.144	3.22e-13
CARMN	1.66e-17	0.86	0.462	0.127	5.58e-13
BCAM	1.71e-17	1.18	0.372	0.088	5.77e-13
DSTN	2.65e-17	1.06	0.885	0.718	8.94e-13
MCAM	2.7e-17	0.89	0.397	0.095	9.09e-13
CSRP2	8.37e-17	1.04	0.564	0.193	2.82e-12
NOV	1.07e-16	0.56	0.128	0.009	3.59e-12
LDB3	6.2e-16	0.51	0.115	0.007	2.09e-11
MYOZ1	2.25e-15	0.32	0.103	0.006	7.57e-11
PI15	6.21e-15	0.71	0.179	0.022	2.09e-10
IGFBP5	6.6e-15	0.99	0.705	0.352	2.23e-10
TMEM38B	7.73e-15	0.58	0.256	0.047	2.61e-10
PPP1R14A	1.6e-14	0.81	0.782	0.374	5.39e-10
SYNPO2	1.77e-14	0.98	0.295	0.065	5.97e-10
EFHD1	3.12e-14	0.62	0.256	0.049	1.05e-09
IGFBP7	3.32e-14	0.63	0.987	0.881	1.12e-09
SMOC2	3.88e-14	0.84	0.397	0.118	1.31e-09
SLMAP	4.52e-14	0.9	0.321	0.078	1.52e-09
TPM2	7.14e-14	1.05	0.885	0.747	2.41e-09
NTRK2	1.05e-13	0.45	0.128	0.012	3.52e-09
ANKRD29	1.6e-13	0.48	0.115	0.009	5.39e-09
CYFIP2	1.61e-13	0.54	0.167	0.021	5.43e-09
TTLL7	1.67e-13	0.4	0.167	0.021	5.64e-09
SLN	2.66e-13	0.57	0.103	0.007	8.97e-09
ESAM	1.16e-12	0.7	0.333	0.087	3.9e-08
CALD1	1.49e-12	0.77	0.987	0.833	5.03e-08
MEF2C	1.51e-12	0.66	0.423	0.136	5.09e-08
NDUFA4L2	1.65e-12	0.58	0.641	0.238	5.55e-08
SORBS2	4.68e-12	0.53	0.179	0.029	1.58e-07
SOD3	8.22e-12	0.88	0.731	0.451	2.77e-07
S100A4	9.3e-12	1.02	0.782	0.523	3.13e-07
MYLK	9.49e-12	1	0.654	0.405	3.2e-07
CRYAB	9.64e-12	1.17	0.551	0.272	3.25e-07
MALAT1	1.41e-11	0.49	1	0.955	4.75e-07
TPM1	1.53e-11	0.79	0.859	0.65	5.16e-07
HSPB7	2.66e-11	0.6	0.141	0.019	8.96e-07
LPP	2.78e-11	0.97	0.603	0.337	9.36e-07
MAP3K7CL	3.12e-11	0.9	0.321	0.094	1.05e-06
GJA4	3.31e-11	0.68	0.397	0.124	1.11e-06
NGF	5.86e-11	0.37	0.154	0.023	1.97e-06
FLNA	8.8e-11	0.94	0.744	0.489	2.97e-06
JAG1	1.02e-10	0.76	0.308	0.091	3.42e-06
C12orf75	1.25e-10	1.02	0.397	0.151	4.2e-06
PLAC9	3.14e-10	0.8	0.641	0.364	1.06e-05
ID4	3.6e-10	0.86	0.231	0.056	1.21e-05
CAV2	6.89e-10	0.88	0.526	0.268	2.32e-05
KCNMB1	7.91e-10	0.55	0.205	0.046	2.67e-05
CCDC107	1.36e-09	0.97	0.5	0.263	4.59e-05
PTMA	1.38e-09	0.44	0.949	0.911	4.65e-05
CAV1	1.49e-09	0.93	0.667	0.435	5.03e-05
C3orf70	1.93e-09	0.25	0.103	0.012	6.5e-05
PDGFA	3.05e-09	0.57	0.231	0.06	0.000103
ARHGAP29	3.46e-09	0.65	0.346	0.125	0.000117
MYL6	3.73e-09	0.57	0.962	0.908	0.000126
FILIP1	5.65e-09	0.56	0.346	0.123	0.00019
MAP2	6.43e-09	0.52	0.141	0.024	0.000217
HSPA2	6.57e-09	0.64	0.295	0.095	0.000221
NTN4	6.67e-09	0.51	0.154	0.029	0.000225
HSPB1	7.86e-09	0.61	0.885	0.782	0.000265
SEPW1	8.64e-09	0.65	0.731	0.519	0.000291
SDC2	1.01e-08	0.86	0.577	0.349	0.000341
PRKCDBP	1.15e-08	0.75	0.756	0.532	0.000386
C10orf10	1.42e-08	1.1	0.577	0.33	0.000477
MFGE8	1.65e-08	0.5	0.808	0.586	0.000557
MBNL1-AS1	2.05e-08	0.38	0.128	0.022	0.000689
CSRP1	2.5e-08	0.76	0.59	0.382	0.000844
FHL5	3.13e-08	0.35	0.179	0.041	0.00105
TM4SF1	3.87e-08	0.82	0.436	0.194	0.00131
ISYNA1	7.11e-08	0.77	0.359	0.152	0.0024
INPP4B	7.32e-08	0.69	0.205	0.056	0.00247
DNAJB4	8.89e-08	0.51	0.359	0.149	0.00299
NFASC	1.2e-07	0.45	0.192	0.05	0.00403
SH3BGRL	1.41e-07	0.54	0.718	0.522	0.00475
RP11-394O4.5	1.89e-07	0.57	0.256	0.084	0.00636
RERG	2.21e-07	0.45	0.333	0.132	0.00745
EPAS1	2.28e-07	0.71	0.5	0.28	0.00767
CFL2	2.59e-07	0.71	0.308	0.123	0.00872
HEY2	3.09e-07	0.63	0.167	0.04	0.0104
SLC38A11	4.06e-07	0.54	0.128	0.026	0.0137
GPR20	5.51e-07	0.37	0.141	0.031	0.0186
HIGD1B	6.5e-07	0.47	0.397	0.158	0.0219
CD59	6.64e-07	0.5	0.808	0.712	0.0224
ANGPT2	7.6e-07	0.62	0.205	0.062	0.0256
SPARCL1	8.46e-07	0.75	0.846	0.676	0.0285
PDK4	8.5e-07	0.79	0.333	0.139	0.0287
MRVI1	9.9e-07	0.49	0.256	0.092	0.0334
FOXS1	1.01e-06	0.62	0.244	0.082	0.0342
MOCS1	1.12e-06	0.44	0.179	0.05	0.0377
TPPP3	1.22e-06	0.46	0.474	0.229	0.041
GADD45B	1.24e-06	0.87	0.615	0.455	0.0419
FXYD1	1.35e-06	0.64	0.436	0.222	0.0456
PDLIM7	1.74e-06	0.64	0.551	0.36	0.0585
EDNRB	1.93e-06	0.45	0.256	0.094	0.0652
BCAS3	1.96e-06	0.46	0.205	0.065	0.066
RHOB	2e-06	0.78	0.564	0.374	0.0673
AOC3	2.29e-06	0.53	0.359	0.163	0.0771
ADGRF5	2.71e-06	0.43	0.244	0.085	0.0914

## Sheet: X8
	p_val	avg_logFC	pct.1	pct.2	p_val_adj
TFPI2	1.44e-94	1.75	0.61	0.023	4.87e-90
FOSL1	6.38e-71	1.04	0.559	0.03	2.15e-66
HAS1	8.76e-62	1.61	0.576	0.041	2.95e-57
PTX3	4.36e-61	2.38	0.559	0.039	1.47e-56
SGK1	3.94e-57	1.85	0.797	0.11	1.33e-52
CCL2	7.13e-54	2.86	0.915	0.186	2.4e-49
HP	1.06e-51	2.27	0.22	0.002	3.56e-47
CXCL2	5.01e-50	2.11	0.475	0.035	1.69e-45
IL6	8.21e-50	2.25	0.593	0.06	2.77e-45
ALDH1A3	1.36e-49	1.8	0.831	0.149	4.58e-45
BCHE	1.69e-49	0.61	0.39	0.02	5.7e-45
CALB2	2.62e-47	0.86	0.271	0.008	8.82e-43
MFSD2A	5.42e-47	0.66	0.271	0.008	1.83e-42
LIF	5.82e-47	1.26	0.407	0.025	1.96e-42
CCDC71L	1.21e-46	1.08	0.61	0.069	4.07e-42
DSC3	8.83e-46	0.31	0.186	0.002	2.98e-41
C3	3.61e-43	1.91	0.966	0.276	1.22e-38
IL18	4.1e-43	0.46	0.271	0.009	1.38e-38
TM4SF1	8.97e-42	2.14	0.814	0.18	3.02e-37
KLK11	3.72e-40	0.47	0.153	0.001	1.25e-35
RDH10	3.85e-40	0.79	0.373	0.026	1.3e-35
TNFRSF12A	1.35e-39	1.68	0.966	0.325	4.54e-35
ANKRD28	6.04e-39	1.25	0.661	0.105	2.04e-34
BDKRB1	1.02e-38	1.06	0.271	0.012	3.45e-34
PAPPA	1.75e-37	0.92	0.475	0.05	5.9e-33
OGN	1.79e-36	0.89	0.475	0.052	6.04e-32
CLDN1	8.34e-36	0.67	0.322	0.021	2.81e-31
IER3	9.07e-36	1.96	0.831	0.233	3.06e-31
ERRFI1	1.57e-35	1.67	0.864	0.247	5.29e-31
ITLN1	3.22e-35	2.57	0.119	0	1.09e-30
UPK3B	3.22e-35	0.6	0.119	0	1.09e-30
UAP1	3.4e-35	1.23	0.746	0.161	1.15e-30
SERPINB2	5.3e-35	1.72	0.169	0.003	1.79e-30
DKK1	1.61e-34	1.46	0.237	0.01	5.42e-30
SLC20A1	1.85e-34	1.23	0.695	0.14	6.22e-30
PRG4	2.97e-33	1.33	0.424	0.044	1e-28
SOD2	4.47e-33	2.06	0.966	0.415	1.51e-28
HMGA1	6.09e-33	1.09	0.525	0.075	2.05e-28
AC058791.1	1.05e-32	0.61	0.237	0.011	3.55e-28
MEDAG	1.21e-31	1.14	0.712	0.153	4.07e-27
GPRC5A	1.65e-31	1.01	0.559	0.087	5.56e-27
DDX21	3.36e-31	1.17	0.831	0.241	1.13e-26
KRT18	5.09e-31	2.4	0.746	0.199	1.72e-26
MAP2K3	5.97e-29	1.03	0.593	0.112	2.01e-24
NFKBIA	6.15e-29	1.61	0.966	0.509	2.07e-24
PIM1	9.25e-29	1.39	0.695	0.166	3.12e-24
KDM6B	3.8e-28	0.86	0.492	0.075	1.28e-23
SCGB1A1	5.67e-28	0.85	0.593	0.106	1.91e-23
UGDH	1.11e-27	1.15	0.712	0.176	3.72e-23
HOMER1	1.61e-27	0.47	0.237	0.015	5.42e-23
NOP16	2.31e-27	0.78	0.542	0.096	7.77e-23
GATA6	3.81e-27	0.69	0.407	0.051	1.29e-22
ACVR1B	1.65e-26	0.48	0.39	0.047	5.57e-22
NAMPT	3.86e-26	1.18	0.729	0.193	1.3e-21
GALNT9	5.58e-26	0.26	0.102	0.001	1.88e-21
PLA2G2A	7.3e-26	1.53	0.576	0.109	2.46e-21
ZC3H12A	1.91e-25	0.76	0.424	0.06	6.43e-21
FOSB	2.1e-25	0.94	0.881	0.27	7.08e-21
SERPINE1	3.48e-25	1.36	0.814	0.246	1.17e-20
OSR1	5.07e-25	0.67	0.339	0.038	1.71e-20
KLF5	9.42e-25	0.39	0.186	0.009	3.18e-20
NGF	1.59e-24	0.52	0.254	0.02	5.35e-20
DOK5	3.32e-24	0.8	0.339	0.04	1.12e-19
MT1X	4.1e-24	1.1	0.898	0.347	1.38e-19
SCGB3A1	6.76e-24	0.58	0.475	0.076	2.28e-19
NNMT	1.16e-23	1.14	1	0.688	3.9e-19
AMD1	2.64e-23	0.86	0.61	0.145	8.88e-19
PNRC1	4.43e-23	1.31	0.898	0.456	1.49e-18
RGS4	1.27e-22	1.08	0.322	0.039	4.29e-18
MT1E	1.4e-22	1.32	0.915	0.507	4.7e-18
KRT8	2.18e-22	2.1	0.576	0.142	7.35e-18
PLAUR	2.5e-22	1.34	0.763	0.259	8.44e-18
WT1	1.03e-21	0.44	0.288	0.032	3.47e-17
SOCS3	1.05e-21	1.11	0.881	0.354	3.53e-17
MT2A	1.43e-21	1.05	1	0.796	4.82e-17
MLF1	1.67e-21	0.77	0.475	0.091	5.64e-17
TNFSF14	2.07e-21	0.48	0.153	0.007	6.98e-17
NOLC1	2.97e-21	0.83	0.508	0.111	9.99e-17
UGCG	7.14e-21	0.83	0.61	0.156	2.41e-16
MT1A	1.12e-20	0.36	0.492	0.092	3.77e-16
RARRES1	1.33e-20	1.04	0.932	0.389	4.49e-16
KIF21A	1.56e-20	0.27	0.186	0.012	5.25e-16
MYC	3.19e-20	1	0.661	0.179	1.08e-15
RRP1	3.94e-20	0.54	0.458	0.087	1.33e-15
TUBB4B	4.38e-20	0.9	0.814	0.319	1.48e-15
ADAMTS9	4.39e-20	0.86	0.424	0.075	1.48e-15
RP11-536O18.1	4.74e-20	0.28	0.102	0.002	1.6e-15
LDLR	4.86e-20	0.71	0.39	0.064	1.64e-15
TPBG	8.51e-20	0.92	0.661	0.198	2.87e-15
APOE	9.54e-20	1.56	0.864	0.388	3.22e-15
LETM1	1.08e-19	0.41	0.322	0.044	3.62e-15
ATP13A3	1.08e-19	0.78	0.424	0.082	3.64e-15
SLC25A33	1.92e-19	0.53	0.322	0.045	6.48e-15
MMP19	2.83e-19	0.76	0.576	0.147	9.55e-15
TNFRSF8	3.49e-19	0.28	0.153	0.009	1.18e-14
FST	3.91e-19	0.54	0.254	0.028	1.32e-14
DUSP1	4.57e-19	0.89	0.949	0.448	1.54e-14
GFPT2	8.63e-19	0.82	0.508	0.121	2.91e-14
ABL2	1.02e-18	0.75	0.492	0.111	3.43e-14
SEMA6A	1.14e-18	0.41	0.169	0.012	3.86e-14
PTGER3	1.21e-18	0.37	0.22	0.021	4.09e-14
CCDC80	3.24e-18	1.04	0.915	0.509	1.09e-13
MARCH3	4.44e-18	0.4	0.237	0.026	1.5e-13
IL10	6.26e-18	0.26	0.102	0.003	2.11e-13
KLF6	6.56e-18	1.12	0.915	0.488	2.21e-13
CXCL6	8e-18	0.51	0.169	0.012	2.7e-13
WTAP	1.36e-17	1.03	0.661	0.213	4.58e-13
PNO1	1.41e-17	0.64	0.458	0.099	4.74e-13
TUBA1C	1.75e-17	0.86	0.695	0.248	5.89e-13
MTSS1	1.9e-17	0.55	0.407	0.078	6.4e-13
SRGAP1	2.89e-17	0.63	0.508	0.125	9.75e-13
GTPBP4	3.04e-17	0.64	0.475	0.111	1.02e-12
IL6R	5.27e-17	0.49	0.169	0.013	1.77e-12
GPC1	6.79e-17	0.52	0.424	0.088	2.29e-12
PDLIM4	7.8e-17	0.82	0.644	0.211	2.63e-12
TJP2	8.58e-17	0.53	0.339	0.058	2.89e-12
CADM3	9.16e-17	0.37	0.203	0.02	3.09e-12
ACSL4	9.92e-17	0.78	0.39	0.082	3.34e-12
MT1M	1e-16	0.61	0.661	0.2	3.37e-12
ICAM1	1.09e-16	1.06	0.508	0.134	3.66e-12
ZFP36	1.34e-16	0.79	0.949	0.554	4.52e-12
EMP1	1.5e-16	1.59	0.78	0.362	5.05e-12
PHLDB2	1.53e-16	0.74	0.424	0.094	5.16e-12
CCNL1	1.68e-16	0.88	0.763	0.295	5.67e-12
MCL1	1.71e-16	0.88	0.881	0.46	5.76e-12
NIP7	1.79e-16	0.55	0.441	0.098	6.05e-12
CXADR	2.48e-16	0.3	0.153	0.011	8.37e-12
FAM101A	2.57e-16	0.29	0.169	0.014	8.67e-12
SAT1	3.09e-16	0.97	0.983	0.712	1.04e-11
AC016549.1	3.33e-16	0.33	0.203	0.021	1.12e-11
CLCF1	3.73e-16	0.47	0.237	0.03	1.26e-11
EFEMP1	6.94e-16	0.81	0.831	0.371	2.34e-11
SLC39A14	7.19e-16	0.44	0.373	0.073	2.42e-11
HRH1	9.05e-16	0.31	0.22	0.026	3.05e-11
GPATCH4	9.45e-16	0.59	0.39	0.082	3.18e-11
CTNNAL1	1.21e-15	0.54	0.424	0.096	4.08e-11
TRIB1	1.26e-15	0.6	0.356	0.068	4.23e-11
SLC16A1	2.46e-15	0.52	0.373	0.077	8.29e-11
MIR222HG	2.48e-15	0.55	0.203	0.023	8.35e-11
DOHH	4.95e-15	0.43	0.356	0.071	1.67e-10
SDC4	5.91e-15	0.74	0.39	0.085	1.99e-10
HNRNPAB	7.53e-15	0.63	0.559	0.172	2.54e-10
LONRF2	1.05e-14	0.3	0.102	0.005	3.55e-10
GADD45A	1.3e-14	0.79	0.576	0.186	4.37e-10
PDGFD	1.4e-14	0.33	0.288	0.047	4.7e-10
ARPC5L	1.52e-14	0.6	0.627	0.215	5.12e-10
HNRNPF	1.58e-14	0.62	0.831	0.395	5.32e-10
WDR43	1.89e-14	0.43	0.373	0.081	6.38e-10
LRRC59	1.94e-14	0.69	0.644	0.231	6.53e-10
ANXA3	2.09e-14	0.37	0.22	0.029	7.04e-10
MAP3K8	2.23e-14	0.66	0.407	0.093	7.51e-10
CPE	2.23e-14	0.58	0.695	0.235	7.52e-10
CXCL8	2.28e-14	1.39	0.203	0.025	7.68e-10
THBS1	3.09e-14	1.16	0.695	0.284	1.04e-09
ETF1	3.12e-14	0.55	0.492	0.134	1.05e-09
ANKLE2	3.33e-14	0.66	0.407	0.096	1.12e-09
DKC1	4.1e-14	0.42	0.407	0.096	1.38e-09
GNL2	4.19e-14	0.52	0.458	0.123	1.41e-09
BAALC	4.64e-14	0.25	0.169	0.017	1.56e-09
TNFAIP3	4.92e-14	0.62	0.39	0.089	1.66e-09
EIF4A1	7.05e-14	0.79	0.864	0.538	2.37e-09
SLC12A8	7.18e-14	0.7	0.475	0.135	2.42e-09
IGF1	7.22e-14	0.75	0.644	0.224	2.43e-09
PLK3	7.53e-14	0.6	0.458	0.123	2.54e-09
MAT2A	7.97e-14	0.74	0.559	0.19	2.69e-09
TUBB6	9.15e-14	0.82	0.712	0.305	3.08e-09
TIMM8A	1.07e-13	0.26	0.237	0.035	3.59e-09
CDKN1A	1.17e-13	0.61	0.627	0.215	3.95e-09
FAM180A	1.25e-13	0.29	0.186	0.022	4.22e-09
CCL7	1.28e-13	0.35	0.102	0.005	4.3e-09
FLRT2	1.32e-13	0.25	0.203	0.026	4.44e-09
LYAR	1.43e-13	0.51	0.39	0.089	4.82e-09
IER2	1.83e-13	0.71	0.814	0.402	6.16e-09
LMNA	2.33e-13	0.99	0.915	0.61	7.86e-09
CSRNP1	2.91e-13	0.41	0.407	0.098	9.79e-09
CXCL3	3.14e-13	1.33	0.169	0.019	1.06e-08
LRRFIP1	3.49e-13	0.8	0.678	0.264	1.18e-08
FBLN1	3.77e-13	0.66	0.881	0.425	1.27e-08
TIMP1	3.95e-13	0.52	1	0.917	1.33e-08
ANXA1	4.48e-13	0.83	0.864	0.532	1.51e-08
MRTO4	4.62e-13	0.53	0.424	0.113	1.56e-08
TUBB2A	4.82e-13	0.85	0.475	0.14	1.62e-08
ATP2B1	5.13e-13	0.62	0.492	0.147	1.73e-08
PHLDA2	6.25e-13	0.72	0.542	0.179	2.11e-08
NFKBIZ	6.37e-13	0.68	0.475	0.138	2.15e-08
SLPI	6.57e-13	1.52	0.458	0.131	2.21e-08
CTC-444N24.11	7.62e-13	0.54	0.373	0.089	2.57e-08
SRFBP1	7.77e-13	0.51	0.356	0.081	2.62e-08
TNFRSF1A	7.94e-13	0.62	0.797	0.389	2.68e-08
SRSF7	8.85e-13	0.77	0.797	0.424	2.98e-08
PMAIP1	1.06e-12	0.47	0.254	0.044	3.57e-08
SRPX	1.11e-12	0.67	0.508	0.163	3.75e-08
RRP9	1.14e-12	0.41	0.339	0.075	3.85e-08
JUNB	1.21e-12	0.72	0.949	0.719	4.08e-08
DUSP6	1.26e-12	0.57	0.39	0.096	4.25e-08
TOMM40	1.26e-12	0.46	0.441	0.124	4.25e-08
HIF1A	1.27e-12	0.74	0.712	0.328	4.27e-08
RRP12	1.37e-12	0.28	0.186	0.023	4.6e-08
CFH	1.48e-12	0.58	0.898	0.496	4.99e-08
IL1R1	1.51e-12	0.76	0.678	0.291	5.1e-08
NOP58	1.52e-12	0.48	0.475	0.142	5.12e-08
NR4A3	1.53e-12	0.3	0.254	0.043	5.15e-08
FOXC1	1.58e-12	0.37	0.203	0.028	5.33e-08
BRIX1	1.96e-12	0.53	0.492	0.15	6.59e-08
AKIRIN1	2e-12	0.49	0.458	0.137	6.73e-08
NFATC2	2.13e-12	0.75	0.254	0.046	7.19e-08
RRS1	2.25e-12	0.52	0.339	0.078	7.58e-08
ERN1	2.51e-12	0.31	0.237	0.039	8.47e-08
CSNK1G2	3.24e-12	0.44	0.254	0.045	1.09e-07
S100A10	4.48e-12	0.69	0.966	0.633	1.51e-07
PTGIS	5.7e-12	0.58	0.441	0.127	1.92e-07
JCHAIN	6.34e-12	0.33	0.407	0.109	2.14e-07
PLIN2	6.6e-12	1.3	0.644	0.294	2.22e-07
ASPHD1	6.94e-12	0.27	0.22	0.036	2.34e-07
PHGDH	6.94e-12	0.46	0.322	0.073	2.34e-07
ANGPTL4	7.24e-12	1.19	0.61	0.251	2.44e-07
NAA15	7.46e-12	0.45	0.305	0.065	2.51e-07
EIF4A3	8.35e-12	0.7	0.627	0.265	2.81e-07
SF1	1.46e-11	0.56	0.695	0.294	4.93e-07
BAZ1A	1.56e-11	0.52	0.492	0.155	5.24e-07
KLF4	1.65e-11	0.59	0.475	0.142	5.57e-07
PPP1R15A	1.74e-11	0.69	0.729	0.341	5.86e-07
DIMT1	2.04e-11	0.54	0.39	0.11	6.86e-07
RSL1D1	2.45e-11	0.53	0.78	0.372	8.26e-07
YBX3	2.47e-11	0.75	0.576	0.226	8.34e-07
YTHDF2	2.49e-11	0.47	0.542	0.185	8.38e-07
SFPQ	3.63e-11	0.71	0.593	0.249	1.22e-06
B4GALT5	3.64e-11	0.44	0.339	0.082	1.23e-06
BIRC3	4.43e-11	0.76	0.322	0.077	1.49e-06
SPATA2L	4.45e-11	0.47	0.22	0.037	1.5e-06
NOP2	4.82e-11	0.26	0.237	0.044	1.62e-06
EGR1	4.85e-11	0.62	0.729	0.327	1.64e-06
NOM1	5.18e-11	0.32	0.254	0.049	1.74e-06
EGLN1	5.25e-11	0.35	0.254	0.05	1.77e-06
DHX15	5.66e-11	0.53	0.458	0.142	1.91e-06
SLC19A2	6.69e-11	0.46	0.254	0.051	2.26e-06
PIM3	6.94e-11	0.43	0.407	0.117	2.34e-06
FOS	7.21e-11	0.62	0.915	0.594	2.43e-06
NOP56	7.54e-11	0.45	0.627	0.256	2.54e-06
TPT1	7.56e-11	0.42	1	0.948	2.55e-06
VCAM1	8.12e-11	1.25	0.508	0.205	2.74e-06
SLITRK4	8.71e-11	0.25	0.153	0.019	2.94e-06
TOP1	1e-10	0.58	0.61	0.243	3.37e-06
TFRC	1.04e-10	0.26	0.288	0.062	3.5e-06
SLC7A1	1.2e-10	0.38	0.153	0.019	4.04e-06
ARL4A	1.21e-10	0.39	0.322	0.08	4.07e-06
EPHA2	1.21e-10	0.32	0.169	0.023	4.09e-06
RPS4Y1	1.42e-10	0.57	0.881	0.521	4.79e-06
CCT2	1.47e-10	0.68	0.627	0.277	4.95e-06
BOC	2.17e-10	0.31	0.254	0.052	7.31e-06
HIVEP3	2.33e-10	0.35	0.186	0.03	7.85e-06
SERTAD1	2.66e-10	0.46	0.542	0.197	8.98e-06
ZNF263	3.28e-10	0.27	0.22	0.04	1.11e-05
ARID5B	3.4e-10	0.77	0.831	0.48	1.14e-05
GJA1	3.46e-10	0.32	0.441	0.136	1.16e-05
NABP1	3.55e-10	0.33	0.305	0.073	1.2e-05
SNRPD1	3.75e-10	0.5	0.712	0.347	1.27e-05
HSPA4	4.03e-10	0.35	0.356	0.096	1.36e-05
TSPAN5	4.05e-10	0.41	0.356	0.099	1.37e-05
HSP90AB1	4.47e-10	0.49	0.932	0.681	1.51e-05
PPAN	5.15e-10	0.41	0.322	0.085	1.74e-05
FLNC	5.18e-10	0.73	0.153	0.021	1.74e-05
KLF10	5.81e-10	0.46	0.559	0.208	1.96e-05
CYR61	6.23e-10	0.88	0.814	0.426	2.1e-05
CHIC2	6.33e-10	0.32	0.492	0.172	2.13e-05
DDX5	6.72e-10	0.57	0.915	0.738	2.26e-05
LXN	7.15e-10	0.52	0.729	0.319	2.41e-05
TRMT10C	7.44e-10	0.38	0.39	0.113	2.51e-05
CFI	7.73e-10	0.57	0.644	0.3	2.61e-05
SLC7A2	9.69e-10	0.32	0.203	0.037	3.26e-05
RBM25	1e-09	0.52	0.61	0.266	3.38e-05
C7	1.14e-09	0.88	0.644	0.293	3.85e-05
ARL13B	1.37e-09	0.4	0.339	0.092	4.62e-05
ZFP36L1	1.38e-09	0.72	0.864	0.58	4.65e-05
DCUN1D5	1.39e-09	0.45	0.407	0.133	4.67e-05
EGR3	1.39e-09	0.31	0.153	0.022	4.69e-05
TNFAIP2	1.42e-09	0.6	0.237	0.05	4.77e-05
PDE12	1.43e-09	0.35	0.186	0.032	4.83e-05
RELB	1.5e-09	0.31	0.271	0.063	5.06e-05
AQP9	1.51e-09	0.3	0.102	0.009	5.08e-05
EIF4E	1.63e-09	0.43	0.373	0.111	5.5e-05
LTV1	1.68e-09	0.46	0.288	0.074	5.65e-05
CAPN2	1.69e-09	0.42	0.627	0.26	5.7e-05
FAM110B	1.76e-09	0.29	0.169	0.026	5.94e-05
EXOSC4	1.85e-09	0.36	0.39	0.12	6.22e-05
CAV1	2.02e-09	0.82	0.763	0.434	6.81e-05
GNL3	2.44e-09	0.54	0.492	0.187	8.21e-05
RTN4	2.78e-09	0.58	0.898	0.623	9.36e-05
NIFK	3.04e-09	0.46	0.492	0.197	0.000103
STAT3	3.11e-09	0.5	0.678	0.324	0.000105
TWISTNB	3.68e-09	0.43	0.373	0.113	0.000124
JUN	3.8e-09	0.65	0.881	0.605	0.000128
REL	3.86e-09	0.44	0.288	0.074	0.00013
EIF3A	3.89e-09	0.51	0.576	0.246	0.000131
TRAF4	4.28e-09	0.31	0.288	0.073	0.000144
PRKRIR	4.51e-09	0.36	0.169	0.028	0.000152
DMKN	4.54e-09	0.32	0.339	0.099	0.000153
BYSL	4.68e-09	0.27	0.22	0.046	0.000158
LINC01133	4.91e-09	0.38	0.102	0.01	0.000165
SLC39A8	5.19e-09	0.48	0.237	0.054	0.000175
ZNF593	5.42e-09	0.55	0.492	0.189	0.000182
ITGA5	5.42e-09	0.99	0.424	0.147	0.000183
SOWAHC	6.59e-09	0.35	0.169	0.029	0.000222
GSPT1	7.76e-09	0.26	0.356	0.107	0.000261
GCH1	8.17e-09	0.25	0.136	0.019	0.000275
UTP3	8.69e-09	0.32	0.288	0.075	0.000293
IGF2BP2	9.65e-09	0.52	0.254	0.061	0.000325
ANXA2	9.66e-09	0.44	0.949	0.683	0.000325
SRSF5	1.03e-08	0.53	0.797	0.506	0.000347
SRF	1.1e-08	0.49	0.22	0.048	0.000371
CD200	1.11e-08	0.36	0.305	0.085	0.000374
IGHA1	1.19e-08	0.38	0.729	0.41	0.0004
NEAT1	1.19e-08	0.5	0.949	0.779	0.000401
SMOX	1.22e-08	0.32	0.22	0.048	0.00041
RGMB	1.29e-08	0.26	0.186	0.035	0.000436
ABT1	1.4e-08	0.35	0.424	0.149	0.000471
AMMECR1	1.65e-08	0.27	0.169	0.03	0.000555
RPS3	1.79e-08	0.3	0.983	0.937	0.000602
BAIAP2	1.8e-08	0.29	0.22	0.049	0.000607
CLTB	2.03e-08	0.48	0.627	0.295	0.000682
NFIA	2.04e-08	0.35	0.508	0.19	0.000688
PA2G4	2.07e-08	0.52	0.661	0.333	0.000698
CFB	2.27e-08	0.56	0.254	0.063	0.000764
UTP4	2.52e-08	0.38	0.254	0.064	0.000849
ELOVL5	2.52e-08	0.39	0.475	0.188	0.00085
UGP2	2.67e-08	0.66	0.644	0.34	0.000898
RND3	2.75e-08	0.46	0.492	0.194	0.000928
ZC3H15	2.88e-08	0.41	0.576	0.256	0.000969
EIF1	3.01e-08	0.36	0.966	0.904	0.00101
PROCR	3.09e-08	0.68	0.39	0.141	0.00104
SYNCRIP	3.58e-08	0.34	0.542	0.233	0.00121
ADAM17	3.61e-08	0.3	0.407	0.141	0.00122
WDR74	3.8e-08	0.35	0.373	0.124	0.00128
FOXO3	3.88e-08	0.39	0.525	0.219	0.00131
IL6ST	4.11e-08	0.35	0.661	0.314	0.00138
CPVL	4.23e-08	0.27	0.186	0.037	0.00143
ARC	4.34e-08	0.32	0.102	0.012	0.00146
RNF24	4.5e-08	0.56	0.339	0.109	0.00152
MFHAS1	4.56e-08	0.27	0.186	0.038	0.00154
VEGFA	4.79e-08	0.35	0.39	0.132	0.00161
BTG3	4.81e-08	0.57	0.542	0.242	0.00162
KPNA2	5.15e-08	0.35	0.322	0.099	0.00173
TMEM165	5.68e-08	0.57	0.678	0.383	0.00191
SLC3A2	6.22e-08	0.72	0.644	0.317	0.0021
ATF3	6.46e-08	0.51	0.407	0.148	0.00218
CD3EAP	6.55e-08	0.28	0.169	0.032	0.00221
LIMA1	7.33e-08	0.46	0.644	0.325	0.00247
SNAPC1	7.4e-08	0.34	0.322	0.1	0.00249
TCEB3	7.51e-08	0.41	0.322	0.099	0.00253
PDLIM5	7.69e-08	0.53	0.542	0.253	0.00259
HNRNPA0	7.81e-08	0.47	0.847	0.533	0.00263
PTRH2	8.1e-08	0.38	0.271	0.075	0.00273
STEAP1	8.97e-08	0.46	0.593	0.26	0.00302
RPF2	9.74e-08	0.41	0.407	0.152	0.00328
AHCYL1	9.97e-08	0.38	0.475	0.191	0.00336
CD55	1.17e-07	0.31	0.576	0.257	0.00395
HNRNPDL	1.2e-07	0.49	0.881	0.587	0.00405
IFI27	1.22e-07	0.27	0.763	0.38	0.0041
RRP1B	1.31e-07	0.28	0.22	0.054	0.0044
HSD17B7	1.38e-07	0.38	0.153	0.028	0.00464
PDXK	1.42e-07	0.36	0.356	0.124	0.00478
SAMD4A	1.43e-07	0.35	0.254	0.069	0.00483
RPS19	1.51e-07	0.26	0.983	0.955	0.0051
XBP1	1.67e-07	0.47	0.695	0.359	0.00562
NCL	1.78e-07	0.47	0.695	0.389	0.006
DNTTIP2	2.15e-07	0.31	0.322	0.105	0.00724
S100A16	2.16e-07	0.53	0.746	0.426	0.00726
DCBLD2	2.57e-07	0.3	0.339	0.113	0.00867
RAN	2.66e-07	0.41	0.814	0.565	0.00896
FAM126A	2.89e-07	0.39	0.305	0.096	0.00974
AREG	2.95e-07	1.5	0.356	0.133	0.00993
CXCL1	3.16e-07	1.41	0.136	0.024	0.0106
GEM	3.29e-07	0.81	0.559	0.287	0.0111
GDF15	3.58e-07	0.51	0.186	0.042	0.0121
SS18L2	3.73e-07	0.27	0.39	0.145	0.0126
MIR22HG	3.79e-07	0.29	0.305	0.097	0.0128
RPS5	3.99e-07	0.32	0.932	0.883	0.0134
RNF149	4.16e-07	0.37	0.475	0.197	0.014
PTCD3	4.37e-07	0.28	0.254	0.072	0.0147
CPXM1	4.53e-07	0.35	0.424	0.162	0.0153
RPS8	4.56e-07	0.26	0.949	0.953	0.0154
DNAJA1	4.57e-07	0.54	0.661	0.375	0.0154
LARP4	4.59e-07	0.39	0.254	0.071	0.0155
PFDN2	4.67e-07	0.47	0.644	0.361	0.0157
JUND	4.88e-07	0.33	0.576	0.267	0.0164
PDPN	4.93e-07	0.41	0.627	0.298	0.0166
CCDC59	5.26e-07	0.26	0.407	0.154	0.0177
HSPD1	5.27e-07	0.43	0.644	0.329	0.0178
LATS2	5.72e-07	0.26	0.271	0.081	0.0193
HSPH1	6.09e-07	0.34	0.356	0.129	0.0205
YWHAG	6.09e-07	0.35	0.424	0.175	0.0205
PVRL2	6.2e-07	0.38	0.627	0.312	0.0209
GLIS3	6.26e-07	0.32	0.237	0.065	0.0211
FAM210A	6.37e-07	0.42	0.22	0.061	0.0214
CEBPB	6.41e-07	0.54	0.492	0.214	0.0216
DCAF13	6.6e-07	0.36	0.356	0.131	0.0223
LHFPL2	7.2e-07	0.37	0.237	0.068	0.0243
ENO1	7.26e-07	0.28	0.915	0.628	0.0245
RBMS1	7.8e-07	0.3	0.661	0.323	0.0263
EIF2S1	8.77e-07	0.45	0.441	0.19	0.0296
MARK3	1.1e-06	0.39	0.407	0.169	0.0369
ACTG1	1.12e-06	0.37	0.966	0.897	0.0379
CCT3	1.14e-06	0.39	0.661	0.357	0.0384
TWIST2	1.15e-06	0.43	0.254	0.076	0.0388
TNFRSF10B	1.19e-06	0.27	0.22	0.061	0.0402
TXLNG	1.38e-06	0.28	0.203	0.052	0.0466
HNRNPU	1.43e-06	0.5	0.627	0.332	0.0482
LRRC41	1.49e-06	0.36	0.39	0.156	0.0501
HECTD2	1.56e-06	0.32	0.169	0.039	0.0525
UBE3A	1.63e-06	0.3	0.356	0.133	0.0548
UBE2N	1.64e-06	0.32	0.61	0.312	0.0554
ZFC3H1	1.65e-06	0.28	0.22	0.06	0.0556
FUS	1.66e-06	0.47	0.729	0.464	0.0559
DPM1	1.87e-06	0.37	0.475	0.222	0.063
HSPA9	1.89e-06	0.36	0.475	0.215	0.0637
CYCS	2.15e-06	0.4	0.678	0.4	0.0723
RP4-621F18.2	2.36e-06	0.42	0.237	0.071	0.0796
GCA	2.39e-06	0.27	0.22	0.062	0.0805
ZNF469	2.81e-06	0.37	0.186	0.048	0.0948
PPP1R15B	2.85e-06	0.41	0.237	0.071	0.096

## Sheet: X9
	p_val	avg_logFC	pct.1	pct.2	p_val_adj
PTPRC	1.12e-109	2.08	0.72	0.025	3.78e-105
CD96	1.75e-74	1.44	0.36	0.005	5.91e-70
CD3E	3.35e-74	1.74	0.56	0.025	1.13e-69
FYB	7.41e-73	1.35	0.44	0.012	2.5e-68
GZMM	2.73e-71	1.13	0.4	0.009	9.2e-67
CORO1A	6.36e-70	1.73	0.58	0.031	2.14e-65
TRBC2	3.08e-65	1.97	0.64	0.046	1.04e-60
CD2	4.88e-64	1.59	0.54	0.029	1.65e-59
CD69	8.56e-63	2.34	0.64	0.048	2.88e-58
IKZF3	7.4e-60	0.86	0.24	0.002	2.49e-55
CST7	5.44e-57	1.61	0.42	0.018	1.83e-52
LCK	4.45e-56	1.07	0.36	0.012	1.5e-51
CD48	1.89e-55	1.36	0.42	0.019	6.36e-51
CCL5	3.46e-55	2.48	0.84	0.119	1.16e-50
CD3D	9.43e-55	2.03	0.62	0.055	3.18e-50
CXCR4	4.68e-51	2.5	0.84	0.133	1.58e-46
TRAC	1.5e-50	1.95	0.58	0.051	5.06e-46
LCP1	1.37e-48	1.28	0.44	0.026	4.61e-44
IL2RG	9.6e-48	1.4	0.4	0.021	3.24e-43
CD3G	2.2e-47	1.15	0.3	0.009	7.4e-43
RAC2	3.57e-46	1.41	0.44	0.029	1.2e-41
BIN2	5.7e-44	0.99	0.26	0.007	1.92e-39
TRBC1	1.78e-43	1.72	0.44	0.031	5.99e-39
ZNF683	3.96e-43	0.65	0.18	0.002	1.33e-38
CD53	4.77e-43	1.33	0.48	0.039	1.61e-38
TBC1D10C	1.24e-42	0.89	0.32	0.014	4.18e-38
HCST	2.01e-42	1.57	0.52	0.049	6.79e-38
GIMAP7	2.67e-42	1.42	0.36	0.019	9.01e-38
NKG7	1.75e-41	2.21	0.52	0.051	5.88e-37
SPOCK2	2.5e-41	1.17	0.32	0.015	8.43e-37
KLRB1	1.07e-39	1.94	0.38	0.025	3.61e-35
KLRD1	1.79e-39	1.64	0.34	0.019	6.04e-35
CCL4	6.15e-39	2.36	0.64	0.09	2.07e-34
CD52	8.29e-38	1.97	0.68	0.109	2.79e-33
IL7R	3.84e-37	1.89	0.5	0.053	1.29e-32
CD247	6.6e-37	1.11	0.28	0.012	2.22e-32
XCL1	3.03e-36	0.82	0.14	0.001	1.02e-31
PYHIN1	3.29e-36	0.63	0.18	0.003	1.11e-31
CD40LG	3.48e-36	0.52	0.14	0.001	1.17e-31
S1PR4	4.54e-36	0.54	0.2	0.005	1.53e-31
CD8A	8.88e-36	1.13	0.24	0.008	2.99e-31
DOCK8	1.11e-35	0.94	0.28	0.013	3.75e-31
GZMA	5.7e-35	1.73	0.48	0.052	1.92e-30
CXCR3	1.6e-34	0.86	0.22	0.007	5.38e-30
RGL4	4.74e-34	0.85	0.16	0.002	1.6e-29
GZMK	1.5e-33	1.93	0.34	0.024	5.07e-29
LSP1	1.1e-32	1.43	0.48	0.056	3.72e-28
TRAT1	3.02e-31	0.98	0.18	0.005	1.02e-26
SYTL3	5.1e-30	0.82	0.24	0.012	1.72e-25
HMHA1	5.59e-30	0.88	0.22	0.009	1.89e-25
CXCR6	6.03e-30	1.03	0.22	0.009	2.03e-25
CD37	6.17e-30	1.21	0.42	0.045	2.08e-25
GZMH	7.84e-30	1.23	0.3	0.021	2.64e-25
CTSW	1.55e-29	1.28	0.32	0.025	5.21e-25
CYTIP	2.04e-29	1.11	0.32	0.025	6.86e-25
CD8B	3.44e-29	0.85	0.18	0.005	1.16e-24
EVI2B	4.56e-29	1.25	0.34	0.029	1.54e-24
GIMAP4	7.85e-29	0.88	0.3	0.022	2.65e-24
RUNX3	1.4e-28	0.74	0.22	0.01	4.73e-24
GPR171	2.01e-28	1.08	0.22	0.01	6.79e-24
LAPTM5	2.47e-28	1.5	0.56	0.093	8.31e-24
BTG1	8.57e-28	1.88	0.94	0.486	2.89e-23
SIRPG	1.78e-27	0.73	0.18	0.006	6e-23
SH2D1A	2.88e-27	0.56	0.18	0.006	9.72e-23
CD7	4.6e-27	1.73	0.42	0.052	1.55e-22
SLA	1.11e-26	0.84	0.26	0.017	3.74e-22
TIGIT	4.83e-26	0.92	0.24	0.015	1.63e-21
ARHGAP9	8.96e-26	0.85	0.2	0.009	3.02e-21
ALOX5AP	3.23e-25	1.52	0.56	0.106	1.09e-20
WAS	6.97e-25	0.8	0.24	0.015	2.35e-20
ITM2A	7.89e-25	1.17	0.32	0.031	2.66e-20
SAMD3	2.29e-24	0.7	0.18	0.008	7.7e-20
TMC8	2.51e-24	0.7	0.18	0.008	8.46e-20
RGS1	6.62e-24	1.84	0.52	0.098	2.23e-19
PRF1	7.39e-24	1.31	0.32	0.032	2.49e-19
DENND2D	7.75e-24	0.54	0.22	0.013	2.61e-19
BCL11B	1.04e-23	0.53	0.12	0.002	3.5e-19
PDCD1	1.15e-23	0.41	0.12	0.002	3.89e-19
MIAT	1.37e-23	0.9	0.2	0.011	4.63e-19
CTLA4	4.57e-23	0.56	0.16	0.006	1.54e-18
SIT1	5.1e-23	0.6	0.18	0.008	1.72e-18
GZMB	9.26e-23	1.74	0.4	0.057	3.12e-18
ARHGDIB	1.42e-22	1.39	0.82	0.279	4.79e-18
STAT4	5.99e-22	0.44	0.14	0.005	2.02e-17
PPP2R5C	1.03e-21	1.42	0.54	0.117	3.47e-17
ACAP1	2.04e-21	1.21	0.32	0.037	6.88e-17
ITGAL	2.96e-21	0.44	0.12	0.003	9.98e-17
IL2RB	1.95e-20	0.7	0.16	0.008	6.58e-16
UCP2	4.59e-20	0.91	0.32	0.039	1.55e-15
CLEC2D	2.25e-19	1.19	0.36	0.054	7.57e-15
SCML4	2.66e-19	0.58	0.12	0.004	8.97e-15
XCL2	2.79e-19	1	0.16	0.008	9.4e-15
C16orf54	3.03e-19	0.68	0.12	0.004	1.02e-14
DUSP2	3.29e-19	0.75	0.2	0.015	1.11e-14
SRGN	1.58e-18	1.5	0.84	0.405	5.32e-14
DEF6	3e-18	0.78	0.18	0.012	1.01e-13
IL10RA	3.27e-18	0.69	0.18	0.012	1.1e-13
TRAF3IP3	4.82e-18	0.58	0.18	0.012	1.63e-13
LTB	5.71e-18	1.32	0.28	0.034	1.93e-13
MYO1G	1.18e-17	0.64	0.14	0.007	3.99e-13
CD6	1.23e-17	0.45	0.12	0.005	4.14e-13
ZAP70	1.28e-17	0.36	0.12	0.005	4.3e-13
SPN	1.4e-17	0.57	0.14	0.007	4.73e-13
EMB	4.63e-17	0.78	0.24	0.025	1.56e-12
IFNG	1.81e-16	0.8	0.16	0.011	6.09e-12
PRKCH	2.6e-16	0.54	0.16	0.011	8.77e-12
ITGB7	3.15e-16	0.42	0.12	0.005	1.06e-11
SASH3	3.26e-16	0.59	0.12	0.005	1.1e-11
GATA3	3.38e-16	0.65	0.12	0.005	1.14e-11
CCL4L2	4.3e-16	1.2	0.22	0.023	1.45e-11
GNLY	7e-16	2.32	0.34	0.059	2.36e-11
CD27	9.52e-16	0.86	0.2	0.019	3.21e-11
GPR183	1.15e-15	1.05	0.24	0.029	3.87e-11
ISG20	1.54e-15	1.33	0.52	0.149	5.18e-11
EVL	2.08e-15	1.39	0.54	0.164	7.01e-11
AIM1	5.63e-15	0.67	0.16	0.012	1.9e-10
RNF125	5.81e-15	0.53	0.12	0.006	1.96e-10
OXNAD1	1.82e-14	0.92	0.24	0.032	6.14e-10
PTPN7	2.46e-14	0.59	0.16	0.013	8.31e-10
ITGB2	2.5e-14	1.21	0.32	0.057	8.43e-10
OASL	3.19e-14	0.63	0.16	0.013	1.07e-09
CD84	5.41e-14	0.61	0.12	0.007	1.82e-09
HMGB2	1.78e-13	1.36	0.56	0.196	6e-09
CASP8	1.87e-13	1.07	0.26	0.04	6.3e-09
PIK3IP1	1.9e-13	1.25	0.44	0.119	6.41e-09
BATF	2.34e-13	0.68	0.2	0.023	7.88e-09
MYO1F	3.92e-13	0.57	0.22	0.029	1.32e-08
TXNIP	7.16e-13	1.53	0.76	0.423	2.41e-08
MALAT1	6.23e-12	0.56	1	0.956	2.1e-07
TMSB4X	6.9e-12	0.51	1	0.99	2.33e-07
GPSM3	7.02e-12	1.19	0.38	0.098	2.37e-07
FAM65B	8.38e-12	0.74	0.16	0.017	2.82e-07
JAML	8.79e-12	0.7	0.18	0.022	2.96e-07
CDC42SE2	1.77e-11	0.94	0.28	0.055	5.95e-07
INPP5D	1.97e-11	0.41	0.14	0.013	6.65e-07
RCAN3	2.11e-11	0.39	0.14	0.013	7.11e-07
SAMSN1	3.36e-11	0.74	0.2	0.029	1.13e-06
RP11-138A9.1	4.65e-11	1.05	0.26	0.049	1.57e-06
TNFAIP3	4.99e-11	1.09	0.36	0.093	1.68e-06
GIMAP1	5.56e-11	0.61	0.14	0.014	1.87e-06
ARHGAP30	8.91e-11	0.39	0.12	0.01	3e-06
PTK2B	1.81e-10	0.46	0.14	0.015	6.1e-06
ELF1	2.23e-10	1.18	0.46	0.167	7.51e-06
HLA-E	3.66e-10	0.75	0.88	0.661	1.23e-05
RPS29	4.26e-10	0.87	0.92	0.765	1.44e-05
RP11-347P5.1	4.4e-10	0.57	0.14	0.015	1.48e-05
SLC38A1	4.48e-10	0.53	0.18	0.025	1.51e-05
STK4	4.67e-10	1.06	0.32	0.081	1.57e-05
FYN	6.04e-10	0.98	0.34	0.091	2.03e-05
PIP4K2A	6.05e-10	0.67	0.3	0.07	2.04e-05
AC016831.7	8.62e-10	0.41	0.16	0.021	2.9e-05
DUSP16	9.76e-10	0.71	0.14	0.016	3.29e-05
AC092580.4	1.07e-09	0.56	0.14	0.016	3.61e-05
B2M	1.66e-09	0.41	1	0.993	5.59e-05
ID2	2.22e-09	1.01	0.66	0.341	7.47e-05
IQGAP2	2.45e-09	0.77	0.2	0.035	8.24e-05
PLEK	2.65e-09	0.67	0.12	0.012	8.94e-05
SELL	3e-09	0.57	0.12	0.012	0.000101
GBP5	4.05e-09	0.62	0.18	0.029	0.000137
ITPKB	5.81e-09	0.59	0.16	0.023	0.000196
TSTD1	8.28e-09	0.79	0.28	0.069	0.000279
PRDM1	8.76e-09	1.08	0.22	0.045	0.000295
GMFG	1.05e-08	1.21	0.44	0.167	0.000352
RP11-138A9.2	1.14e-08	0.9	0.16	0.024	0.000384
RHOH	1.29e-08	0.46	0.14	0.019	0.000435
SH3BGRL3	1.5e-08	0.78	0.82	0.636	0.000506
IL32	1.52e-08	1	0.76	0.536	0.000512
STK17A	1.59e-08	1.07	0.4	0.149	0.000536
RPLP2	2.26e-08	0.48	0.98	0.949	0.000762
RPS27	2.68e-08	0.61	0.98	0.944	0.000904
LPXN	5.31e-08	0.48	0.16	0.026	0.00179
TSEN54	5.45e-08	0.61	0.18	0.032	0.00184
CDKN1B	7e-08	0.65	0.38	0.129	0.00236
ARHGEF3	1.04e-07	0.39	0.12	0.015	0.0035
FAU	1.1e-07	0.39	0.94	0.887	0.00371
TSC22D3	1.49e-07	0.76	0.84	0.657	0.00501
ARRB2	2.27e-07	0.64	0.2	0.043	0.00763
RPS27A	2.54e-07	0.33	1	0.954	0.00854
LAG3	3.05e-07	0.8	0.16	0.029	0.0103
ICAM3	3.32e-07	0.77	0.28	0.083	0.0112
RASSF5	4.01e-07	0.45	0.12	0.017	0.0135
RPS3	4.3e-07	0.46	1	0.937	0.0145
S100A4	4.32e-07	0.72	0.8	0.528	0.0146
SOCS1	4.59e-07	0.75	0.26	0.073	0.0155
GPR82	4.61e-07	0.5	0.14	0.023	0.0155
DUSP4	5.19e-07	0.52	0.2	0.045	0.0175
RPL21	5.39e-07	0.39	1	0.932	0.0182
RAB11FIP1	5.39e-07	0.63	0.2	0.046	0.0182
FAM129A	6.14e-07	0.57	0.18	0.037	0.0207
PMAIP1	6.78e-07	0.97	0.2	0.047	0.0229
HCLS1	8.38e-07	0.6	0.16	0.031	0.0282
PDCD4	9.2e-07	0.93	0.28	0.09	0.031
DDX24	1.25e-06	0.77	0.58	0.365	0.0421
SMCHD1	1.99e-06	0.52	0.28	0.088	0.0672
C1orf56	2.02e-06	1.09	0.28	0.092	0.068
DOK2	2.3e-06	0.73	0.12	0.019	0.0774
APOBEC3G	2.56e-06	0.79	0.24	0.07	0.0862

[truncated: 1 more sheets: X10]
