# Supplementary material for: Single-cell analysis reveals the pan-cancer invasiveness-associated transition of adipose-derived stromal cells into COL11A1-expressing cancer-associated fibroblasts
Source: PLoS Comput Biol. 2021 Jul 20;17(7):e1009228. doi: 10.1371/journal.pcbi.1009228 (PMC8323949; doi:10.1371/journal.pcbi.1009228)
Supplement: S8 Table — (XLSX) [file pcbi.1009228.s011.xlsx]

## Sheet: BREAST.C2C14.169
X1	X2	X3	X4	X5
APOD	KRT17	COL10A1	HP	CCDC102B
CXCL12	MIR205HG	COL11A1	PRG4	NDUFA4L2
ABCA6	CDH3	UNC5B	SLPI	ESAM
MFAP4	KRT14	LRRC15	CLDN1	GJA4
DCN	COL17A1	F13A1	PDZK1IP1	COX4I2
LSP1	C2orf40	MMP11	HPR	HEYL
CFD	KRT5	ITGA11	VTN	NOTCH3
LAMA2	TACSTD2	COL8A1	SERPINB2	TPPP3
FBLN5	TRIM29	INHBA	EGFL6	HIGD1B
CRABP2	TP63	FN1	GRIA2	RYR2
CTSK	CSRP1	THBS2	CFB	RGS5
DLK1	TFAP2C	DDIT4	PLA2G2A	MEF2C
RUNX1T1	PTN	FNDC1	CXCL6	COL4A1
PCDH18	MAOB	AEBP1	DPYS	MUSTN1
FCGRT	MYLK	COL12A1	ANXA8	FHL5
OGN	DST	COMP	GRIK2	ADAP2
LAMB1	LAMB3	PTPRD	CFI	ENPEP
ABCA10	MIA	SPOCK1	CA12	PARM1
CAPN6	ACTG2	BGN	EAF1	NEURL1B
EBF1	ANO1	PLOD2	HLA-DRB6	ITGA7
TCF4	ITGB4	GJB2	AADAC	GPR4
SFRP2	MATN2	GREM1	CCDC71L	OR51E1
COL15A1	TAGLN	COL5A1	BCHE	WFDC1
ISLR	SPINT2	CTHRC1	ITGB8	SEPT4
CD248	ACTA2	TGFBI	TM4SF1	PTP4A3
ITM2A	SERPINB5	LUM	TJP2	COL5A3
MEG3	SYT8	MFAP2	CENPW	MGLL
PLEKHH2	IRF6	ST6GALNAC5	IL13RA2	EDNRA
ANK2	ANXA3	KIF26B	EZR	LGI4
GSN	DSP	COL1A1	B4GALT1	GPX3
LUM	GRAMD2	ENO2	LXN	KCNA5
SRPX	SFN	PDGFC	NFATC2	SEMA5B
IGF1	NFIB	COL6A3	ENPP2	NRARP
SCARA5	GRAMD3	COL1A2	IQCK	COL4A2
C1S	CNTNAP3B	ITGBL1	FAM110B	GUCY1B3
SPON2	ITGA6	EDIL3	EIF5AL1	CHN1
FSTL1	RBBP8	C5orf46	CFH	EBF1
PDGFRA	MT1X	SYNDIG1	CHI3L1	FABP4
RELN	DUSP6	CADM1	CXCL1	KCNJ8
ABCA8	CXCL14	FST	TOR1AIP2	PCDH1
ADAM33	EDN3	PRSS23	TNFRSF11B	SH2D3C
OMD	MYH11	MMP2	BCL10	PLCE1
SERPINF1	SFRP1	RUNX2	BIRC3	JAG1
PLAC9	RCAN1	LOXL2	KRT18	HES4
NID1	NTRK2	LMO7	HLA-DRB1	EFHD1
TMEM176B	SDK2	P4HA3	CALB2	PGF
TXNIP	RPL7	CTSB	CHP1	EPAS1
TNN	SCPEP1	RCN3	BCAT1	B3GNT2
NOVA1	SEMA3C	P4HA1	CXADR	COL18A1
HMCN1	PDGFA	HCFC1R1	LSAMP	GRM8
TNXB	FBXO32	VCAN	PARD6B	CRIP1
VCAN	S100B	S100A4	SOD2	GUCY1A3
BOC	FAM189A2	TSC22D3	ANXA8L1	FAM162B
TFPI	LAMA3	ANTXR1	ARID5B	ADIRF
HSPB6	CLU	SLC38A5	SLC39A8	CMTM5
ADH1B	KLK6	PDZRN4	AMFR	CASQ2
LGALS3	CNTNAP3	PKM	C3	CACNA1H
COL6A3	FXYD3	NBL1	C1orf56	LCP2
COL6A6	WIF1	MTMR9LP	SLC41A2	FMNL3
AKR1C3	GRIA4	SPARC	SDC4	IGFBP7
FMO1	CNN1	PLOD1	HLA-DRB5	ITGA1
FXYD1	KRT8	BNC2	RARRES2	MOCS1
CD34	THSD4	FIBIN	FLCN	MAP3K7CL
PDGFRL	FMO2	SCG2	SPCS2	HLA-C
MGP	KCNMB1	CILP2	TMSB4X	EDNRB
LDB2	LINC-ROR	NTM	EFNA5	FZD10
FREM1	RPS14	HSPG2	SMURF2	NRIP2
FGL2	EPPK1	MAN1B1	PKHD1L1	CDH6
F2R	LAMC2	C1orf198	RAP2B	SELENBP1
OLFML3	OXTR	SLC16A3	RND3	CSPG4
TAC1	KLHL13	SYTL2	SLITRK2	NR2F2
PTGDS	LPAR6	COL8A2	CALR	MCAM
HPSE2	SYNM	AHNAK2	MAP3K8	FRZB
C8orf4	CRIM1	GBE1	H6PD	RILPL2
IGSF10	TNS4	ECM1	EPGN	HLA-B
COL14A1	AMIGO2	PPFIA2	ATP1B1	YPEL2
RGMA	BLCAP	TNFSF9	SEL1L3	ARHGEF17
ZFHX4	CMTM7	GAPDH	IL1R1	CAV1
PSAP	ALDH7A1	FBN1	CASP4	SATB2
PLAGL1	A2M	COL3A1	SAT1
DPT	LBH	NUAK1	TDO2
LRP1	GRP	FLNB	HNRNPL
GGT5	ESRG	PLEC	CDV3
LHFP	LINC00371	ASPN	CD74
SLC2A3	LTBP2	HSD17B6	HIF1A
ADD3	BCAM	ASAP3	TIMP1
COLEC12	GATA3	EGLN3	HLA-DRA
CST3	TFAP2A	DPT	TNFAIP8
AKAP12	NUPR1	RPS29	NAMPT
SEMA6A	LCP1	CMTM3	NKX3-1
SPRY1	ACTN1	PGK1	MFSD2A
GPC3	CDH1	AEN	STEAP4
MXRA5	ITGB6	PPP1R13L	WTAP
LGALS3BP	FOXP1	CPXM2	ANXA1
FBLN1	SNCG	SFRP2	DNAJC3
COL3A1	PERP	PTTG1IP	SAMD12
FGF7	CRYAB	FAP	KLF2
FAM20A	CD9	AES	ADAMTS9
IGDCC4	RPL8	LDHA	TOB1
LAMC3	ACTB	C1R	HNRNPH1
COL6A2	SPP1	WASH7P	PLAUR
RASD1	CLDN11	KLHL3	SAA1
DCLK1	PDLIM4	FAM168A	SRGAP2C
SLC7A8	CYR61	ITGA5	WT1
PLBD1	KRT7	CYP1B1	SERPINB4
SH3KBP1	KLK5	CTSA	RBP4
COL1A2	PRNP	CD99	NTNG1
ALDH1A1	OVCH2	EFEMP2	ASPHD1
MDK	MT2A	WISP1	VTRNA1-3
IL33	DMD	GLRB	SFTPC
NR2F1	CRISPLD1	MMP13	WFDC2
TBX15	MYL9	GADD45B	MIR614
TGFB3	PCSK7	ADM	SAA2
LPAR1	MME	CARHSP1	PAPPA-AS1
ANPEP	ARHGEF5	DPP7	MAN1C1
PCOLCE	ATP2B1	NINJ2	VTRNA2-1
ADAM12	TSHZ2	WNT2	BMP2
IGFBP6	FAM126A	SPINK1	INMT
IGF2	NTF4	TMEM119	RPL36AL
	ID4	LRP5	TCEAL2
	H3F3B	ALDOC	TSPAN7
	PKP1	TMEM45A	IFI6
	RPS19	IGF2	GABRB2
	CAPN11	RAB31	PPP1CB
	PIK3C2G	FHOD3	MYRF
	RPS3A	ZFAS1	SERPINE1
	LY6E	FTL	CYP39A1
	ST6GALNAC2	COL5A2	EIF5A
	NEDD9	FSCN1	ARAP2
	ARHGEF34P	COL6A1	CLIC5
	CSTA	PODN	B2M
	SKP1		CACUL1
	PLK2		CTTN
	TINAGL1		ADAM17
	DDX5		DAPK1
	RPL3		SSR4
	ACTG1		PHACTR2
	MAMDC2		PDCD5
	SMYD1		TMEM37
	EFNA1		SEC22B
	SYTL1		SEZ6L2
	IRF2BPL		SET
	SOSTDC1		SERPINB9
	CYP26A1		DERL2
	ANXA1		MGST1
	SHC4		ITLN1
	VSNL1		LRRN4
	STAC2		PGM2
	SLC27A6		WDR43
	BCL11A		MDM4
	EIF4G2		CYP51A1
	KRT16		AEBP2
	TMEM237		YWHAE
	KRT6A		PAN3
	PTP4A1		IRAK2
	CRNDE		PIEZO2
	CMYA5		AGO4
	TMEM144		SH2D4A
	LIMK2		MCOLN2
	CTNND1		NUCB2
	RPS6		CDH6
	SLC29A1		UPK3B
	GRHL2		RARRES1
	PPP1R14A		STK17B
	NEDD4L		EMB
	NGFR		HMGN2P46
	TF		TDGF1
	FAT2		SAR1A
	DUSP4		LOX
	ITGA3		NHSL1
	GRINA		NUP50
	MPZL2		SRPRB
	BHLHE41		CCL2
	TSTD1		SLC35F6
	RPLP1		S100A10
	UNC119		KLF6
	HSP90AB1		TSPYL1
	PTMA		RAB8B
			HMGCS1
			PAPPA
			IL6ST
			CXCL2
			FAM110C
			NDUFA4
			CASP10
			RBM47
			HSPB1
			MARCH3
			COQ10B
			TSC22D2
			CDC42
			USP2
			MLF1
			PTPRS
			LTF
			TTC39C
			PMAIP1
			ODC1
			GNAT2
			PRDX3
			MEST
			UQCR10

## Sheet: X1
	p_val	avg_logFC	pct.1	pct.2	p_val_adj
APOD	5.53e-26	4.29	1	0.292	1.09e-21
CXCL12	1.95e-21	2.16	1	0.333	3.84e-17
ABCA6	1.9e-20	3.91	0.714	0.05	3.75e-16
MFAP4	9.24e-19	2.26	0.857	0.183	1.82e-14
DCN	1.99e-18	1.82	1	0.483	3.92e-14
LSP1	2.57e-17	3.63	0.653	0.067	5.06e-13
CFD	3.3e-17	4.37	0.694	0.1	6.5e-13
LAMA2	2.15e-16	2.77	0.673	0.075	4.24e-12
FBLN5	1.05e-14	2.39	0.673	0.108	2.07e-10
CRABP2	2.29e-14	2.77	0.633	0.092	4.51e-10
CTSK	1.26e-13	1.48	0.918	0.358	2.49e-09
DLK1	1.97e-13	5.37	0.429	0.008	3.89e-09
RUNX1T1	2.42e-13	2.35	0.776	0.225	4.78e-09
PCDH18	2.43e-13	2.08	0.694	0.142	4.79e-09
FCGRT	3.39e-13	1.59	0.857	0.383	6.69e-09
OGN	3.43e-13	2.92	0.633	0.117	6.76e-09
LAMB1	6.28e-13	1.76	0.816	0.3	1.24e-08
ABCA10	9.11e-13	3.47	0.51	0.05	1.8e-08
CAPN6	1.69e-12	3.2	0.449	0.025	3.33e-08
EBF1	3.19e-12	1.42	0.816	0.242	6.28e-08
TCF4	3.5e-12	1.41	0.918	0.417	6.9e-08
SFRP2	4.63e-12	1.38	0.816	0.275	9.13e-08
COL15A1	5.93e-12	2.54	0.571	0.092	1.17e-07
ISLR	6.97e-12	1.2	0.939	0.333	1.37e-07
CD248	7.61e-12	2.56	0.633	0.133	1.5e-07
ITM2A	1.61e-11	2.27	0.755	0.25	3.18e-07
MEG3	1.9e-11	1.54	0.959	0.633	3.74e-07
PLEKHH2	2.01e-11	2.09	0.776	0.292	3.96e-07
ANK2	2.64e-11	3.18	0.449	0.042	5.2e-07
GSN	3.12e-11	1.58	0.918	0.55	6.15e-07
LUM	3.92e-11	0.78	0.98	0.342	7.72e-07
SRPX	4.83e-11	1.6	0.735	0.217	9.53e-07
IGF1	1.05e-10	1.81	0.898	0.592	2.08e-06
SCARA5	1.13e-10	3.84	0.347	0.008	2.23e-06
C1S	1.17e-10	1.12	1	0.7	2.31e-06
SPON2	1.58e-10	1.9	0.633	0.15	3.11e-06
FSTL1	2.46e-10	1.39	0.918	0.533	4.84e-06
PDGFRA	3.46e-10	1.27	0.755	0.233	6.82e-06
RELN	4.98e-10	3	0.327	0.008	9.81e-06
ABCA8	5.85e-10	2.28	0.551	0.117	1.15e-05
ADAM33	8.51e-10	4.14	0.429	0.058	1.68e-05
OMD	9.08e-10	2.99	0.367	0.025	1.79e-05
SERPINF1	1.33e-09	1.21	0.918	0.517	2.61e-05
PLAC9	1.34e-09	1.32	0.612	0.158	2.64e-05
NID1	1.67e-09	1.68	0.673	0.217	3.28e-05
TMEM176B	1.94e-09	1.17	0.714	0.225	3.83e-05
TXNIP	2.29e-09	1.4	0.796	0.308	4.51e-05
TNN	2.47e-09	4.11	0.347	0.025	4.87e-05
NOVA1	2.66e-09	3.39	0.388	0.042	5.25e-05
HMCN1	2.88e-09	2.43	0.449	0.067	5.68e-05
TNXB	2.95e-09	3.94	0.367	0.033	5.81e-05
VCAN	4.08e-09	0.85	0.796	0.275	8.04e-05
BOC	4.11e-09	1.76	0.531	0.117	8.11e-05
TFPI	4.15e-09	0.91	0.837	0.308	8.18e-05
HSPB6	4.24e-09	3.13	0.51	0.117	8.36e-05
ADH1B	4.59e-09	2.5	0.51	0.108	9.05e-05
LGALS3	6.73e-09	1.15	0.816	0.417	0.000133
COL6A3	7.24e-09	0.69	0.918	0.35	0.000143
COL6A6	7.76e-09	3.63	0.286	0.008	0.000153
AKR1C3	7.79e-09	2.34	0.429	0.067	0.000154
FMO1	8.9e-09	2	0.469	0.083	0.000175
FXYD1	8.96e-09	1.58	0.531	0.117	0.000177
CD34	1.08e-08	3.99	0.327	0.025	0.000213
PDGFRL	1.47e-08	1.96	0.571	0.175	0.00029
MGP	1.55e-08	2.42	0.735	0.358	0.000306
LDB2	1.59e-08	2.2	0.429	0.067	0.000313
FREM1	1.62e-08	2.85	0.327	0.025	0.00032
FGL2	1.75e-08	3.06	0.551	0.167	0.000345
F2R	2.2e-08	1.88	0.837	0.642	0.000435
OLFML3	3.11e-08	1.64	0.612	0.208	0.000612
TAC1	3.54e-08	4.6	0.265	0.008	0.000698
PTGDS	4.73e-08	2.27	0.469	0.108	0.000932
HPSE2	4.93e-08	3.76	0.286	0.017	0.000972
C8orf4	5.84e-08	1.86	0.429	0.083	0.00115
IGSF10	6.2e-08	3.34	0.306	0.025	0.00122
COL14A1	6.21e-08	1.06	0.735	0.275	0.00122
RGMA	6.85e-08	2.74	0.347	0.042	0.00135
ZFHX4	7.19e-08	0.88	0.531	0.133	0.00142
PSAP	7.33e-08	0.65	1	0.925	0.00144
PLAGL1	7.99e-08	1.28	0.592	0.158	0.00157
DPT	8.91e-08	1.68	0.592	0.183	0.00176
LRP1	1.02e-07	1.09	0.857	0.408	0.00201
GGT5	1.18e-07	1.8	0.49	0.117	0.00232
LHFP	2.19e-07	1.38	0.633	0.242	0.00431
SLC2A3	2.24e-07	0.93	0.776	0.358	0.00442
ADD3	2.42e-07	1.17	0.653	0.25	0.00476
COLEC12	2.57e-07	1.77	0.388	0.067	0.00507
CST3	2.68e-07	0.71	0.878	0.567	0.00529
AKAP12	2.83e-07	2.1	0.571	0.208	0.00557
SEMA6A	3.14e-07	2.23	0.327	0.042	0.00618
SPRY1	3.4e-07	1.06	0.694	0.317	0.0067
GPC3	4.13e-07	2.85	0.49	0.167	0.00814
MXRA5	4.33e-07	1.31	0.653	0.258	0.00853
LGALS3BP	4.63e-07	0.79	0.918	0.692	0.00913
FBLN1	5.37e-07	1.41	0.898	0.542	0.0106
COL3A1	5.52e-07	0.78	0.898	0.483	0.0109
FGF7	5.59e-07	0.84	0.612	0.2	0.011
FAM20A	6.2e-07	4	0.347	0.067	0.0122
IGDCC4	7.96e-07	1.74	0.367	0.067	0.0157
LAMC3	8.43e-07	3.62	0.245	0.017	0.0166
COL6A2	8.97e-07	1.28	0.857	0.492	0.0177
RASD1	1.01e-06	1.02	0.592	0.192	0.02
DCLK1	1.04e-06	2.43	0.367	0.075	0.0205
SLC7A8	1.35e-06	2.31	0.408	0.108	0.0267
PLBD1	1.42e-06	1.35	0.449	0.125	0.028
SH3KBP1	2.32e-06	1.86	0.531	0.183	0.0458
COL1A2	2.33e-06	0.42	0.939	0.558	0.0459
ALDH1A1	2.64e-06	1.39	0.388	0.083	0.0521
MDK	2.86e-06	1.02	0.816	0.442	0.0564
IL33	3.15e-06	4.17	0.224	0.017	0.0621
NR2F1	3.21e-06	3.39	0.265	0.033	0.0634
TBX15	3.25e-06	1.1	0.51	0.158	0.0641
TGFB3	3.64e-06	1.46	0.429	0.117	0.0718
LPAR1	4.13e-06	1.84	0.429	0.125	0.0814
ANPEP	4.37e-06	2.32	0.286	0.042	0.0862
PCOLCE	4.57e-06	0.93	0.735	0.375	0.0901
ADAM12	4.57e-06	1.11	0.469	0.133	0.0901
IGFBP6	4.73e-06	1.68	0.449	0.142	0.0931
IGF2	4.97e-06	0.57	0.551	0.175	0.0979

## Sheet: X2
	p_val	avg_logFC	pct.1	pct.2	p_val_adj
KRT17	6.12e-31	5.85	0.98	0.1	1.21e-26
MIR205HG	1.05e-30	6.02	0.959	0.083	2.06e-26
CDH3	1.34e-28	5.55	0.878	0.042	2.64e-24
KRT14	3.29e-28	5.87	0.918	0.092	6.49e-24
COL17A1	4.54e-26	5.37	0.796	0.025	8.95e-22
C2orf40	9.57e-26	4.41	0.816	0.042	1.89e-21
KRT5	1.24e-22	5.87	0.735	0.042	2.44e-18
TACSTD2	1.37e-21	2.6	0.878	0.158	2.71e-17
TRIM29	7.3e-21	5.7	0.633	0.008	1.44e-16
TP63	9.64e-21	4.41	0.653	0.017	1.9e-16
CSRP1	9.73e-21	2.33	0.959	0.408	1.92e-16
TFAP2C	1.92e-20	2.19	0.918	0.225	3.78e-16
PTN	6.48e-20	2.95	0.837	0.183	1.28e-15
MAOB	9.27e-20	3.57	0.694	0.05	1.83e-15
MYLK	1.25e-19	2.19	0.98	0.408	2.47e-15
DST	1.52e-19	3.05	0.939	0.608	3e-15
LAMB3	1.97e-19	4.85	0.673	0.05	3.89e-15
MIA	2.27e-19	4.89	0.612	0.017	4.48e-15
ACTG2	8.89e-19	3.36	0.714	0.075	1.75e-14
ANO1	6.86e-18	2.43	0.755	0.108	1.35e-13
ITGB4	1.41e-17	3.93	0.571	0.017	2.79e-13
MATN2	2.79e-17	2.05	0.898	0.233	5.5e-13
TAGLN	3.71e-17	1.67	0.98	0.467	7.31e-13
SPINT2	5.15e-17	4.04	0.694	0.108	1.01e-12
ACTA2	9.4e-17	1.58	0.98	0.475	1.85e-12
SERPINB5	1.04e-16	5.19	0.571	0.033	2.06e-12
SYT8	2.29e-16	5.76	0.531	0.017	4.51e-12
IRF6	8.51e-16	4.38	0.633	0.083	1.68e-11
ANXA3	1.05e-15	3.63	0.571	0.042	2.07e-11
DSP	1.37e-15	2.77	0.714	0.133	2.7e-11
GRAMD2	2.53e-15	3.7	0.51	0.017	4.99e-11
SFN	3.6e-15	4.47	0.531	0.033	7.1e-11
NFIB	4.94e-15	1.42	1	0.617	9.75e-11
GRAMD3	5.17e-15	2.64	0.796	0.208	1.02e-10
CNTNAP3B	6.45e-15	3.13	0.469	0.008	1.27e-10
ITGA6	1.17e-14	4	0.51	0.025	2.31e-10
RBBP8	1.53e-14	2.47	0.653	0.1	3.01e-10
MT1X	1.79e-14	2.04	0.816	0.25	3.52e-10
DUSP6	2.25e-14	2.33	0.776	0.25	4.43e-10
CXCL14	2.62e-14	1.19	0.816	0.2	5.16e-10
EDN3	3.29e-14	5.37	0.449	0.008	6.49e-10
MYH11	3.63e-14	1.62	0.714	0.125	7.16e-10
SFRP1	7.23e-14	2.58	0.735	0.183	1.43e-09
RCAN1	7.49e-14	3.64	0.592	0.092	1.48e-09
NTRK2	8.26e-14	1.99	0.837	0.317	1.63e-09
SDK2	1.5e-13	3.13	0.49	0.033	2.96e-09
RPL7	1.52e-13	0.79	1	0.983	3e-09
SCPEP1	1.6e-13	1.55	0.898	0.417	3.15e-09
SEMA3C	4.29e-13	1.96	0.816	0.275	8.46e-09
PDGFA	5.17e-13	1.22	0.939	0.392	1.02e-08
FBXO32	6.08e-13	2.24	0.796	0.3	1.2e-08
S100B	8.48e-13	5.57	0.429	0.017	1.67e-08
FAM189A2	9.63e-13	4.6	0.429	0.017	1.9e-08
LAMA3	2.18e-12	3.46	0.51	0.058	4.3e-08
CLU	3.21e-12	1.72	0.878	0.483	6.34e-08
KLK6	3.94e-12	5.3	0.388	0.008	7.77e-08
CNTNAP3	4.69e-12	2.53	0.388	0.008	9.25e-08
FXYD3	1.49e-11	3.74	0.469	0.05	2.94e-07
WIF1	1.97e-11	5.83	0.388	0.017	3.88e-07
GRIA4	2.04e-11	4.29	0.367	0.008	4.03e-07
CNN1	2.56e-11	2.73	0.571	0.117	5.05e-07
KRT8	2.75e-11	2.08	0.735	0.25	5.42e-07
THSD4	2.9e-11	2.99	0.531	0.092	5.72e-07
FMO2	4.25e-11	1.61	0.735	0.225	8.38e-07
KCNMB1	4.29e-11	3.07	0.469	0.058	8.46e-07
LINC-ROR	5.28e-11	1.38	0.571	0.133	1.04e-06
RPS14	6.36e-11	0.77	0.98	0.942	1.25e-06
EPPK1	7.2e-11	0.52	0.429	0.033	1.42e-06
LAMC2	8.33e-11	4.35	0.714	0.283	1.64e-06
OXTR	1.08e-10	4.56	0.347	0.008	2.14e-06
KLHL13	1.24e-10	3.3	0.469	0.067	2.44e-06
LPAR6	1.41e-10	2.68	0.612	0.158	2.78e-06
SYNM	1.65e-10	2.66	0.469	0.058	3.25e-06
CRIM1	1.68e-10	1.28	0.898	0.442	3.31e-06
TNS4	2.49e-10	3.91	0.673	0.325	4.92e-06
AMIGO2	3.13e-10	3.68	0.449	0.058	6.16e-06
BLCAP	3.75e-10	2.66	0.551	0.133	7.39e-06
CMTM7	4.1e-10	3.52	0.408	0.042	8.09e-06
ALDH7A1	4.61e-10	1.96	0.694	0.242	9.09e-06
A2M	6.66e-10	1.08	0.898	0.5	1.31e-05
LBH	7.95e-10	1.5	0.755	0.283	1.57e-05
GRP	1.08e-09	3.09	0.429	0.058	2.12e-05
ESRG	1.41e-09	1.66	0.796	0.4	2.78e-05
LINC00371	1.86e-09	1.59	0.531	0.117	3.66e-05
LTBP2	2.01e-09	2.06	0.653	0.192	3.96e-05
BCAM	2.78e-09	1.1	0.449	0.058	5.47e-05
GATA3	2.79e-09	3.81	0.327	0.017	5.5e-05
TFAP2A	4.85e-09	2.22	0.347	0.025	9.56e-05
NUPR1	6.24e-09	0.96	0.898	0.692	0.000123
LCP1	6.47e-09	4.85	0.388	0.05	0.000128
ACTN1	7.11e-09	1.48	0.837	0.475	0.00014
CDH1	7.58e-09	3.46	0.592	0.233	0.000149
ITGB6	7.87e-09	4.75	0.347	0.033	0.000155
FOXP1	9.76e-09	1.05	0.918	0.658	0.000192
SNCG	1.02e-08	2.16	0.469	0.092	0.000201
PERP	1.17e-08	1.25	0.673	0.258	0.00023
CRYAB	1.2e-08	0.91	0.816	0.433	0.000236
CD9	1.21e-08	1.34	0.755	0.392	0.000238
RPL8	1.41e-08	0.78	0.98	0.792	0.000279
ACTB	1.68e-08	0.53	1	1	0.000331
SPP1	1.72e-08	5.6	0.408	0.075	0.000338
CLDN11	2.89e-08	0.67	0.898	0.483	0.00057
PDLIM4	3.78e-08	1.69	0.633	0.258	0.000744
CYR61	4.13e-08	1.02	0.878	0.633	0.000814
KRT7	4.59e-08	3.17	0.429	0.092	0.000905
KLK5	4.75e-08	3.64	0.286	0.017	0.000935
PRNP	6.06e-08	1.15	0.878	0.617	0.00119
OVCH2	6.43e-08	3.05	0.306	0.025	0.00127
MT2A	6.99e-08	1.24	0.898	0.717	0.00138
DMD	7.08e-08	1.57	0.51	0.125	0.0014
CRISPLD1	7.65e-08	2.12	0.469	0.117	0.00151
MYL9	8.03e-08	0.68	0.939	0.625	0.00158
PCSK7	8.48e-08	2.33	0.449	0.1	0.00167
MME	9.25e-08	1.96	0.531	0.158	0.00182
ARHGEF5	9.55e-08	2.53	0.306	0.025	0.00188
ATP2B1	1.16e-07	1.46	0.776	0.417	0.00228
TSHZ2	1.43e-07	1.54	0.857	0.683	0.00282
FAM126A	1.46e-07	1.74	0.571	0.2	0.00287
NTF4	1.47e-07	4.25	0.245	0.008	0.00289
ID4	1.47e-07	1.49	0.531	0.15	0.0029
H3F3B	1.49e-07	0.62	1	1	0.00293
PKP1	1.59e-07	3.2	0.245	0.008	0.00313
RPS19	1.8e-07	0.71	0.959	0.875	0.00355
CAPN11	1.91e-07	4.26	0.265	0.017	0.00376
PIK3C2G	1.95e-07	3.9	0.286	0.025	0.00384
RPS3A	2.12e-07	0.75	0.98	0.933	0.00417
LY6E	2.12e-07	1.02	0.898	0.692	0.00418
ST6GALNAC2	2.3e-07	4.5	0.265	0.017	0.00454
NEDD9	2.38e-07	2.08	0.592	0.217	0.00469
ARHGEF34P	2.5e-07	1.56	0.286	0.025	0.00493
CSTA	2.88e-07	2.93	0.286	0.025	0.00567
SKP1	3.12e-07	0.68	0.959	0.817	0.00615
PLK2	3.18e-07	1.82	0.633	0.275	0.00627
TINAGL1	3.3e-07	0.73	0.571	0.2	0.00651
DDX5	3.39e-07	0.98	0.939	0.825	0.00668
RPL3	4.5e-07	0.61	0.959	0.967	0.00887
ACTG1	5.39e-07	0.7	1	0.942	0.0106
MAMDC2	5.98e-07	2.71	0.347	0.058	0.0118
SMYD1	6.48e-07	3.72	0.224	0.008	0.0128
EFNA1	6.58e-07	2.06	0.469	0.133	0.013
SYTL1	6.75e-07	4.36	0.224	0.008	0.0133
IRF2BPL	7.49e-07	0.94	0.857	0.583	0.0148
SOSTDC1	7.54e-07	4.74	0.245	0.017	0.0149
CYP26A1	7.83e-07	5.59	0.245	0.017	0.0154
ANXA1	7.96e-07	0.58	0.959	0.675	0.0157
SHC4	8.12e-07	4.08	0.245	0.017	0.016
VSNL1	8.33e-07	3.82	0.286	0.033	0.0164
STAC2	8.81e-07	3.17	0.776	0.675	0.0174
SLC27A6	9.2e-07	3.85	0.265	0.025	0.0181
BCL11A	1.05e-06	2.29	0.429	0.108	0.0208
EIF4G2	1.1e-06	1.03	0.878	0.758	0.0217
KRT16	1.36e-06	2.01	0.286	0.033	0.0269
TMEM237	1.4e-06	1.68	0.49	0.15	0.0276
KRT6A	1.56e-06	0.78	0.184	0	0.0307
PTP4A1	1.8e-06	1.37	0.755	0.417	0.0355
CRNDE	1.83e-06	2.47	0.449	0.133	0.0361
CMYA5	1.93e-06	2.28	0.347	0.067	0.0381
TMEM144	2.06e-06	2	0.449	0.133	0.0406
LIMK2	2.07e-06	2.48	0.388	0.092	0.0407
CTNND1	2.18e-06	1.27	0.714	0.425	0.0429
RPS6	2.51e-06	0.53	1	0.958	0.0496
SLC29A1	2.59e-06	1.91	0.49	0.183	0.0511
GRHL2	2.64e-06	2.72	0.327	0.058	0.052
PPP1R14A	2.75e-06	1.3	0.429	0.108	0.0542
NEDD4L	2.81e-06	1.66	0.653	0.325	0.0554
NGFR	3.11e-06	3.51	0.265	0.033	0.0614
TF	3.15e-06	4.79	0.224	0.017	0.0621
FAT2	3.21e-06	2.09	0.245	0.025	0.0633
DUSP4	3.32e-06	2.98	0.265	0.033	0.0654
ITGA3	3.58e-06	1.92	0.306	0.05	0.0705
GRINA	3.68e-06	0.58	0.714	0.333	0.0726
MPZL2	4.21e-06	3.24	0.245	0.025	0.0831
BHLHE41	4.4e-06	1.94	0.408	0.108	0.0868
TSTD1	4.53e-06	1.73	0.429	0.125	0.0894
RPLP1	4.72e-06	0.73	0.939	0.9	0.093
UNC119	4.82e-06	2.76	0.245	0.025	0.095
HSP90AB1	4.92e-06	0.66	0.939	0.867	0.097
PTMA	4.99e-06	0.49	1	0.917	0.0983

## Sheet: X3
	p_val	avg_logFC	pct.1	pct.2	p_val_adj
COL10A1	1.52e-23	5.46	0.677	0.007	3e-19
COL11A1	4.34e-22	4.74	0.71	0.029	8.55e-18
UNC5B	4.26e-20	3.42	0.71	0.043	8.4e-16
LRRC15	7.52e-19	4.91	0.581	0.014	1.48e-14
F13A1	1.09e-18	5.85	0.516	0	2.16e-14
MMP11	1.96e-17	5.18	0.613	0.036	3.87e-13
ITGA11	2.81e-17	3.07	0.839	0.145	5.53e-13
COL8A1	3.41e-17	4.43	0.677	0.065	6.72e-13
INHBA	4.92e-16	3.36	0.613	0.043	9.7e-12
FN1	7.51e-16	2.61	1	0.442	1.48e-11
THBS2	1.26e-15	2.03	1	0.304	2.48e-11
DDIT4	1.37e-15	3.55	0.806	0.152	2.7e-11
FNDC1	1.87e-15	3.25	0.548	0.029	3.68e-11
AEBP1	3.03e-15	2.15	0.968	0.391	5.98e-11
COL12A1	7.68e-15	2.69	0.839	0.21	1.51e-10
COMP	3.2e-14	5.31	0.484	0.022	6.31e-10
PTPRD	3.81e-14	3.21	0.484	0.022	7.51e-10
SPOCK1	9.47e-14	2.68	0.677	0.101	1.87e-09
BGN	1.04e-13	1.96	0.968	0.348	2.06e-09
PLOD2	1.54e-13	2.97	0.742	0.145	3.03e-09
GJB2	5.78e-13	5.42	0.355	0	1.14e-08
GREM1	6.57e-13	2.38	0.484	0.029	1.3e-08
COL5A1	8.73e-13	1.83	0.871	0.239	1.72e-08
CTHRC1	1.68e-12	2.13	0.774	0.174	3.32e-08
TGFBI	1.86e-12	2.05	0.871	0.239	3.66e-08
LUM	1.93e-12	1.54	1	0.42	3.8e-08
MFAP2	2.32e-12	1.56	0.903	0.246	4.58e-08
ST6GALNAC5	7.43e-12	4.33	0.323	0	1.46e-07
KIF26B	7.43e-12	2.59	0.323	0	1.46e-07
COL1A1	8.5e-12	1.68	1	0.681	1.67e-07
ENO2	1.01e-11	1.58	0.548	0.058	2e-07
PDGFC	1.27e-11	2.38	0.677	0.13	2.51e-07
COL6A3	1.33e-11	1.43	1	0.406	2.62e-07
COL1A2	1.39e-11	1.6	1	0.594	2.73e-07
ITGBL1	1.79e-11	2.58	0.516	0.058	3.52e-07
EDIL3	3.61e-11	2.55	0.645	0.123	7.13e-07
C5orf46	6.46e-11	2.17	0.452	0.036	1.27e-06
SYNDIG1	9.32e-11	4.29	0.29	0	1.84e-06
CADM1	4.05e-10	2.07	0.677	0.145	7.97e-06
FST	4.44e-10	2.15	0.613	0.116	8.75e-06
PRSS23	5.16e-10	2.04	0.839	0.355	1.02e-05
MMP2	6.31e-10	1.27	0.968	0.493	1.24e-05
RUNX2	6.53e-10	2.23	0.581	0.101	1.29e-05
LOXL2	6.77e-10	2.11	0.645	0.13	1.33e-05
LMO7	7.88e-10	1.8	0.613	0.123	1.55e-05
P4HA3	1.5e-09	4.61	0.29	0.007	2.95e-05
CTSB	1.68e-09	1.53	1	0.957	3.31e-05
RCN3	1.78e-09	1.72	0.71	0.21	3.51e-05
P4HA1	2.87e-09	2.07	0.71	0.203	5.66e-05
HCFC1R1	6.41e-09	1.49	0.645	0.138	0.000126
VCAN	8.28e-09	1.43	0.871	0.326	0.000163
S100A4	8.43e-09	1.51	0.968	0.37	0.000166
TSC22D3	1.1e-08	1.82	0.742	0.268	0.000216
ANTXR1	1.19e-08	1.67	0.839	0.319	0.000235
SLC38A5	1.22e-08	3.06	0.323	0.022	0.00024
PDZRN4	1.37e-08	3.91	0.226	0	0.00027
PKM	1.39e-08	1.16	0.935	0.696	0.000275
NBL1	1.6e-08	1.06	0.71	0.167	0.000315
MTMR9LP	1.75e-08	2.51	0.323	0.022	0.000344
SPARC	1.78e-08	1.21	1	0.826	0.000351
PLOD1	1.85e-08	1.81	0.645	0.174	0.000366
BNC2	1.95e-08	1.71	0.613	0.145	0.000385
FIBIN	2.07e-08	2.14	0.484	0.08	0.000408
SCG2	2.07e-08	4.04	0.258	0.007	0.000408
CILP2	2.2e-08	3.07	0.258	0.007	0.000434
NTM	2.25e-08	1.69	0.323	0.022	0.000444
HSPG2	3.9e-08	1.18	0.677	0.188	0.000769
MAN1B1	4.49e-08	1.25	0.484	0.08	0.000886
C1orf198	5.38e-08	1.78	0.645	0.188	0.00106
SLC16A3	6.05e-08	3.83	0.323	0.029	0.00119
SYTL2	6.12e-08	2.25	0.419	0.065	0.00121
COL8A2	1.36e-07	0.92	0.419	0.058	0.00268
AHNAK2	1.4e-07	1.46	0.581	0.145	0.00275
GBE1	1.46e-07	2.08	0.548	0.13	0.00289
ECM1	1.55e-07	1.45	0.645	0.188	0.00305
PPFIA2	1.61e-07	3.94	0.194	0	0.00318
TNFSF9	1.61e-07	2.68	0.194	0	0.00318
GAPDH	1.64e-07	1.05	0.935	0.725	0.00323
FBN1	1.65e-07	1.11	0.774	0.261	0.00324
COL3A1	1.71e-07	1.16	0.935	0.529	0.00336
NUAK1	2.14e-07	1.49	0.29	0.022	0.00423
FLNB	2.25e-07	2.04	0.548	0.138	0.00444
PLEC	2.3e-07	1.67	0.548	0.145	0.00453
ASPN	2.59e-07	1.78	0.645	0.21	0.00511
HSD17B6	2.93e-07	2.89	0.226	0.007	0.00578
ASAP3	3.3e-07	2.73	0.323	0.036	0.00651
EGLN3	3.4e-07	2.06	0.613	0.188	0.00671
DPT	3.84e-07	0.7	0.71	0.21	0.00758
RPS29	4.96e-07	1.02	0.903	0.514	0.00977
CMTM3	4.97e-07	0.73	0.548	0.13	0.00979
PGK1	5.23e-07	1.38	0.935	0.493	0.0103
AEN	5.79e-07	3.81	0.29	0.029	0.0114
PPP1R13L	6.35e-07	1.81	0.355	0.051	0.0125
CPXM2	8.02e-07	1.2	0.387	0.058	0.0158
SFRP2	8.48e-07	0.99	0.871	0.333	0.0167
PTTG1IP	9.23e-07	1.46	0.839	0.442	0.0182
FAP	9.35e-07	1.85	0.581	0.181	0.0184
AES	1.13e-06	1.47	0.613	0.196	0.0222
LDHA	1.2e-06	0.84	0.935	0.754	0.0237
C1R	1.23e-06	0.7	1	0.681	0.0243
WASH7P	1.31e-06	1.44	0.613	0.188	0.0258
KLHL3	1.33e-06	1.5	0.258	0.022	0.0262
FAM168A	1.36e-06	1.09	0.29	0.029	0.0268
ITGA5	1.39e-06	1.9	0.548	0.167	0.0273
CYP1B1	1.46e-06	1.26	0.774	0.384	0.0287
CTSA	1.46e-06	1.44	0.613	0.196	0.0288
CD99	1.7e-06	0.91	0.871	0.486	0.0336
EFEMP2	1.73e-06	1.09	0.677	0.239	0.034
WISP1	1.77e-06	1.84	0.258	0.022	0.0348
GLRB	1.79e-06	3.75	0.226	0.014	0.0353
MMP13	1.87e-06	6.13	0.161	0	0.0368
GADD45B	1.88e-06	1.71	0.839	0.572	0.037
ADM	2.22e-06	1.66	0.516	0.138	0.0438
CARHSP1	2.35e-06	1.45	0.677	0.261	0.0463
DPP7	2.54e-06	1.31	0.645	0.21	0.0501
NINJ2	2.57e-06	2.56	0.226	0.014	0.0506
WNT2	2.61e-06	1.68	0.419	0.087	0.0514
SPINK1	2.67e-06	3.24	0.194	0.007	0.0526
TMEM119	2.7e-06	2.3	0.71	0.37	0.0532
LRP5	2.8e-06	0.99	0.355	0.058	0.0553
ALDOC	2.89e-06	1.89	0.387	0.072	0.0569
TMEM45A	2.94e-06	1.28	0.516	0.138	0.058
IGF2	3.51e-06	1.54	0.613	0.21	0.0692
RAB31	3.53e-06	1.23	0.71	0.348	0.0695
FHOD3	3.58e-06	2.14	0.355	0.065	0.0706
ZFAS1	3.66e-06	1.13	0.774	0.304	0.0721
FTL	3.82e-06	0.68	1	0.957	0.0754
COL5A2	4.31e-06	1.39	0.742	0.362	0.0849
FSCN1	4.47e-06	0.98	0.387	0.072	0.088
COL6A1	4.87e-06	0.9	1	0.514	0.096
PODN	4.91e-06	0.86	0.71	0.254	0.0967

## Sheet: X4
	p_val	avg_logFC	pct.1	pct.2	p_val_adj
HP	6.69e-35	10.44	0.955	0.007	1.32e-30
PRG4	4.49e-32	5.17	0.955	0.02	8.84e-28
SLPI	8.27e-30	6.54	0.864	0.014	1.63e-25
CLDN1	8.19e-28	5.29	0.818	0.014	1.61e-23
PDZK1IP1	5.3e-26	4.99	0.773	0.014	1.04e-21
HPR	4.19e-25	1.96	0.818	0.02	8.26e-21
VTN	9.01e-24	6.72	0.636	0	1.78e-19
SERPINB2	4.61e-22	6.48	0.591	0	9.09e-18
EGFL6	2.59e-20	3.13	0.864	0.075	5.11e-16
GRIA2	1.27e-19	4.92	0.636	0.02	2.51e-15
CFB	8.59e-19	3.95	1	0.252	1.69e-14
PLA2G2A	1.14e-18	2.44	0.818	0.068	2.24e-14
CXCL6	1.34e-17	3.65	0.591	0.02	2.64e-13
DPYS	4.11e-17	4.72	0.5	0.007	8.09e-13
ANXA8	5.37e-17	4.16	0.5	0.007	1.06e-12
GRIK2	6.41e-17	3.75	0.5	0.007	1.26e-12
CFI	1.37e-16	2.88	1	0.299	2.69e-12
CA12	1.25e-15	3.21	0.773	0.102	2.46e-11
EAF1	1.77e-15	3.2	1	0.381	3.48e-11
HLA-DRB6	2.06e-15	2.76	0.5	0.014	4.06e-11
AADAC	2.08e-15	5.71	0.409	0	4.1e-11
CCDC71L	5.19e-15	2.71	0.591	0.034	1.02e-10
BCHE	8.89e-15	3.3	0.636	0.054	1.75e-10
ITGB8	1.42e-14	2.84	1	0.388	2.8e-10
TM4SF1	2.68e-14	2.82	0.955	0.252	5.28e-10
TJP2	3.79e-14	3.66	0.545	0.034	7.48e-10
CENPW	7.56e-14	3.08	0.636	0.068	1.49e-09
IL13RA2	8.7e-14	6.43	0.364	0	1.71e-09
EZR	1.31e-13	3.02	1	0.374	2.59e-09
B4GALT1	1.58e-13	2.56	1	0.673	3.11e-09
LXN	1.89e-13	2.88	0.682	0.088	3.73e-09
NFATC2	2.02e-13	2.33	0.727	0.102	3.97e-09
ENPP2	2.09e-13	2.85	0.864	0.197	4.11e-09
IQCK	2.98e-13	1.71	0.955	0.238	5.87e-09
FAM110B	3.5e-13	2.32	0.864	0.177	6.89e-09
EIF5AL1	3.73e-13	1.4	1	0.49	7.36e-09
CFH	4.69e-13	2.33	0.909	0.272	9.25e-09
CHI3L1	4.97e-13	2.29	0.818	0.163	9.8e-09
CXCL1	5.39e-13	2.73	0.682	0.082	1.06e-08
TOR1AIP2	6.36e-13	2.35	1	0.959	1.25e-08
TNFRSF11B	8.08e-13	4.43	0.545	0.048	1.59e-08
BCL10	8.83e-13	2.71	0.955	0.259	1.74e-08
BIRC3	1.11e-12	2.98	0.682	0.102	2.19e-08
KRT18	1.42e-12	3.46	0.864	0.231	2.79e-08
HLA-DRB1	1.59e-12	3.28	0.545	0.048	3.14e-08
CALB2	1.75e-12	2.67	0.455	0.02	3.46e-08
CHP1	2.38e-12	2.09	1	0.986	4.69e-08
BCAT1	2.66e-12	2.88	0.636	0.082	5.24e-08
CXADR	4.2e-12	2.97	1	0.728	8.28e-08
LSAMP	4.47e-12	2.42	0.545	0.048	8.82e-08
PARD6B	4.67e-12	3.59	0.955	0.619	9.2e-08
SOD2	8.89e-12	2.02	1	0.401	1.75e-07
ANXA8L1	1.14e-11	2.21	0.455	0.027	2.25e-07
ARID5B	1.42e-11	1.92	1	0.748	2.79e-07
SLC39A8	2.6e-11	2.92	0.636	0.102	5.13e-07
AMFR	2.85e-11	1.33	1	0.517	5.61e-07
C3	3.26e-11	1.54	1	0.381	6.43e-07
C1orf56	4.28e-11	2.27	1	0.796	8.43e-07
SLC41A2	4.45e-11	2.31	0.864	0.306	8.78e-07
SDC4	4.85e-11	2.07	1	0.524	9.57e-07
HLA-DRB5	5.1e-11	2.93	0.455	0.034	1.01e-06
RARRES2	5.25e-11	1.41	1	0.626	1.03e-06
FLCN	6.19e-11	1.3	1	0.932	1.22e-06
SPCS2	7.51e-11	1.54	1	0.599	1.48e-06
TMSB4X	1.05e-10	1.27	1	0.959	2.08e-06
EFNA5	1.18e-10	1.78	0.909	0.306	2.33e-06
SMURF2	1.21e-10	1.23	0.955	0.286	2.39e-06
PKHD1L1	1.37e-10	3.8	0.273	0	2.7e-06
RAP2B	1.42e-10	1.82	0.955	0.429	2.8e-06
RND3	1.5e-10	2.02	1	0.558	2.95e-06
SLITRK2	1.63e-10	2.85	0.318	0.007	3.21e-06
CALR	1.83e-10	1.52	1	0.98	3.61e-06
MAP3K8	1.86e-10	2.5	0.773	0.184	3.66e-06
H6PD	1.93e-10	1.44	1	0.707	3.81e-06
EPGN	2.04e-10	6.31	0.864	0.361	4.03e-06
ATP1B1	2.19e-10	2.02	0.955	0.415	4.33e-06
SEL1L3	2.62e-10	3.67	0.409	0.027	5.16e-06
IL1R1	3.26e-10	1.63	0.909	0.259	6.43e-06
CASP4	3.85e-10	2.09	0.818	0.252	7.59e-06
SAT1	5.15e-10	1.59	1	0.639	1.02e-05
TDO2	5.35e-10	1.05	0.409	0.027	1.05e-05
HNRNPL	5.44e-10	1.26	1	0.803	1.07e-05
CDV3	5.95e-10	2.01	0.955	0.388	1.17e-05
CD74	6.68e-10	1.37	0.909	0.435	1.32e-05
HIF1A	6.72e-10	1.33	0.955	0.442	1.32e-05
TIMP1	8.71e-10	1.37	1	0.748	1.72e-05
HLA-DRA	1e-09	1.63	0.591	0.095	1.98e-05
TNFAIP8	1.1e-09	4.17	0.409	0.034	2.17e-05
NAMPT	1.13e-09	1.91	0.955	0.537	2.22e-05
NKX3-1	1.27e-09	2.89	0.545	0.075	2.51e-05
MFSD2A	1.28e-09	3.82	0.364	0.02	2.53e-05
STEAP4	1.3e-09	1.88	0.818	0.259	2.55e-05
WTAP	1.44e-09	2.42	1	0.762	2.83e-05
ANXA1	1.69e-09	1.4	1	0.721	3.32e-05
DNAJC3	1.73e-09	1.97	0.955	0.667	3.41e-05
SAMD12	1.87e-09	2.36	0.5	0.061	3.68e-05
KLF2	1.9e-09	2.33	0.591	0.095	3.74e-05
ADAMTS9	1.92e-09	2.24	0.636	0.122	3.79e-05
TOB1	2e-09	1.41	1	0.701	3.93e-05
HNRNPH1	2.54e-09	1	1	1	5e-05
PLAUR	2.91e-09	2.37	0.773	0.231	5.74e-05
SAA1	3.04e-09	3.34	0.773	0.245	5.99e-05
SRGAP2C	3.23e-09	1.54	1	0.442	6.36e-05
WT1	3.23e-09	3.65	0.318	0.014	6.38e-05
SERPINB4	5.18e-09	6.35	0.227	0	0.000102
RBP4	5.18e-09	4.82	0.227	0	0.000102
NTNG1	5.18e-09	4.32	0.227	0	0.000102
ASPHD1	5.18e-09	3.24	0.227	0	0.000102
VTRNA1-3	5.18e-09	2.8	0.227	0	0.000102
SFTPC	5.18e-09	0.37	0.227	0	0.000102
WFDC2	5.5e-09	2.3	0.455	0.048	0.000108
MIR614	5.77e-09	0.94	0.318	0.014	0.000114
SAA2	6.66e-09	5.96	0.727	0.197	0.000131
PAPPA-AS1	6.74e-09	3.23	0.364	0.027	0.000133
MAN1C1	7.24e-09	2.88	0.273	0.007	0.000143
VTRNA2-1	7.24e-09	2.35	0.273	0.007	0.000143
BMP2	7.85e-09	1.74	0.273	0.007	0.000155
INMT	8.92e-09	4.59	0.955	0.844	0.000176
RPL36AL	1.26e-08	1.33	0.955	0.66	0.000247
TCEAL2	1.33e-08	2.38	0.364	0.027	0.000263
TSPAN7	2.18e-08	3.48	0.409	0.048	0.00043
IFI6	2.7e-08	1.15	1	0.639	0.000533
GABRB2	2.73e-08	2.52	0.318	0.02	0.000537
PPP1CB	2.82e-08	1.27	1	0.864	0.000555
MYRF	2.91e-08	2.96	0.318	0.02	0.000574
SERPINE1	3.03e-08	1.05	0.909	0.381	0.000596
CYP39A1	3.09e-08	3.55	0.364	0.034	0.00061
EIF5A	3.55e-08	0.91	1	0.905	0.000699
ARAP2	3.6e-08	2.57	0.409	0.048	0.000709
CLIC5	3.89e-08	3.43	0.409	0.048	0.000766
B2M	4.08e-08	0.82	1	0.986	0.000805
CACUL1	4.34e-08	1.63	1	0.878	0.000855
CTTN	4.68e-08	1.11	1	0.871	0.000923
ADAM17	5.49e-08	1.41	1	0.728	0.00108
DAPK1	5.62e-08	2.12	0.455	0.061	0.00111
SSR4	6.23e-08	1.55	0.864	0.449	0.00123
PHACTR2	6.69e-08	1.54	1	0.517	0.00132
PDCD5	6.87e-08	1.58	0.773	0.279	0.00135
TMEM37	8.12e-08	3.94	0.273	0.014	0.0016
SEC22B	1.14e-07	1.17	0.955	0.66	0.00224
SEZ6L2	1.28e-07	2.19	0.273	0.014	0.00252
SET	1.34e-07	1.15	1	0.918	0.00264
SERPINB9	1.69e-07	2.01	0.955	0.782	0.00332
DERL2	1.79e-07	1.92	0.682	0.204	0.00353
MGST1	1.8e-07	1.7	0.636	0.17	0.00355
ITLN1	1.92e-07	5.87	0.182	0	0.00378
LRRN4	1.92e-07	3.1	0.182	0	0.00378
PGM2	2.82e-07	3.28	0.409	0.061	0.00557
WDR43	2.85e-07	1.32	0.909	0.49	0.00561
MDM4	2.89e-07	1.06	1	0.932	0.0057
CYP51A1	2.91e-07	1.58	1	0.898	0.00573
AEBP2	2.97e-07	1.74	0.864	0.388	0.00585
YWHAE	3.7e-07	0.92	1	0.878	0.00729
PAN3	4.21e-07	1.38	0.955	0.578	0.00829
IRAK2	4.44e-07	3.18	0.909	0.293	0.00874
PIEZO2	4.46e-07	1.58	0.409	0.054	0.00879
AGO4	4.77e-07	0.73	0.727	0.17	0.0094
SH2D4A	4.81e-07	3.61	0.364	0.048	0.00948
MCOLN2	4.9e-07	4.02	0.409	0.061	0.00966
NUCB2	5.23e-07	1.76	0.773	0.347	0.0103
CDH6	5.26e-07	1.16	0.818	0.388	0.0104
UPK3B	5.41e-07	4.13	0.5	0.116	0.0107
RARRES1	5.43e-07	1.37	0.545	0.116	0.0107
STK17B	5.73e-07	1.69	0.955	0.619	0.0113
EMB	5.88e-07	2.35	0.409	0.061	0.0116
HMGN2P46	6.4e-07	0.5	0.545	0.109	0.0126
TDGF1	6.84e-07	0.43	0.455	0.082	0.0135
SAR1A	6.88e-07	0.96	0.909	0.864	0.0136
LOX	7.16e-07	1.64	0.682	0.218	0.0141
NHSL1	7.49e-07	1.36	0.818	0.293	0.0148
NUP50	8.18e-07	1.06	0.818	0.272	0.0161
SRPRB	8.79e-07	1.85	0.636	0.19	0.0173
CCL2	1e-06	1.66	0.727	0.259	0.0197
SLC35F6	1.07e-06	1.21	1	0.912	0.0211
S100A10	1.07e-06	1.23	0.864	0.442	0.0211
KLF6	1.13e-06	1.54	1	0.769	0.0223
TSPYL1	1.16e-06	0.81	1	0.891	0.0228
RAB8B	1.16e-06	1.77	0.636	0.19	0.023
HMGCS1	1.21e-06	1.31	0.864	0.449	0.0239
PAPPA	1.25e-06	1.21	0.409	0.061	0.0247
IL6ST	1.41e-06	1.15	1	0.619	0.0278
CXCL2	1.46e-06	1.58	0.591	0.163	0.0287
FAM110C	1.65e-06	2.59	0.409	0.068	0.0326
NDUFA4	1.7e-06	1.03	0.955	0.667	0.0336
CASP10	1.8e-06	2.81	0.818	0.347	0.0355
RBM47	2.06e-06	0.73	0.318	0.034	0.0405
HSPB1	2.28e-06	1.05	1	0.687	0.045
MARCH3	2.47e-06	1.88	0.409	0.068	0.0486
COQ10B	2.53e-06	1.3	0.955	0.605	0.05
TSC22D2	2.65e-06	0.92	0.955	0.435	0.0522
CDC42	2.65e-06	1.07	1	0.83	0.0523
USP2	2.76e-06	1.88	0.5	0.109	0.0544
MLF1	2.95e-06	1.8	0.682	0.259	0.0581
PTPRS	3.38e-06	0.88	0.955	0.864	0.0667
LTF	3.41e-06	3.83	0.273	0.027	0.0673
TTC39C	3.77e-06	2.15	0.955	0.714	0.0743
PMAIP1	4.22e-06	1.48	0.5	0.109	0.0833
ODC1	4.3e-06	3.47	0.364	0.061	0.0848
GNAT2	4.75e-06	2.22	0.273	0.027	0.0936
PRDX3	4.85e-06	1.48	0.864	0.537	0.0955
MEST	4.85e-06	1.25	0.682	0.231	0.0955
UQCR10	5.01e-06	1.37	0.773	0.415	0.0987

## Sheet: X5
	p_val	avg_logFC	pct.1	pct.2	p_val_adj
CCDC102B	3.27e-20	4.71	0.667	0.02	6.44e-16
NDUFA4L2	3.3e-20	4.83	0.778	0.046	6.5e-16
ESAM	3.11e-19	5.95	0.667	0.026	6.13e-15
GJA4	3.73e-19	6.32	0.556	0.007	7.36e-15
COX4I2	6.37e-17	6.11	0.444	0	1.26e-12
HEYL	1.7e-15	4.62	0.5	0.013	3.35e-11
NOTCH3	3.51e-15	3.48	0.722	0.073	6.91e-11
TPPP3	6.3e-15	2.42	0.722	0.066	1.24e-10
HIGD1B	6.49e-15	6.71	0.389	0	1.28e-10
RYR2	3.7e-14	3.05	0.5	0.02	7.29e-10
RGS5	7.51e-14	5.6	0.722	0.093	1.48e-09
MEF2C	1.76e-13	3.46	0.722	0.086	3.46e-09
COL4A1	3.56e-13	3.55	0.889	0.199	7.01e-09
MUSTN1	4.61e-13	5.78	0.389	0.007	9.08e-09
FHL5	4.61e-13	5.25	0.389	0.007	9.08e-09
ADAP2	2.99e-12	4.43	0.444	0.02	5.9e-08
ENPEP	5.93e-12	2.78	0.722	0.106	1.17e-07
PARM1	1.18e-11	2.46	0.722	0.113	2.32e-07
NEURL1B	1.53e-11	3.66	0.389	0.013	3.02e-07
ITGA7	2.4e-11	2.42	0.389	0.013	4.73e-07
GPR4	4.37e-11	4.21	0.333	0.007	8.61e-07
OR51E1	4.83e-11	4.54	0.333	0.007	9.51e-07
WFDC1	5.94e-11	2.97	0.278	0	1.17e-06
SEPT4	8.62e-11	3.11	0.667	0.106	1.7e-06
PTP4A3	1.89e-10	4.9	0.444	0.033	3.73e-06
COL5A3	1.76e-09	2.53	0.389	0.026	3.47e-05
MGLL	3.01e-09	2.17	0.556	0.079	5.94e-05
EDNRA	3.63e-09	2.22	0.611	0.093	7.16e-05
LGI4	3.65e-09	2.52	0.389	0.026	7.19e-05
GPX3	5.1e-09	1.19	0.778	0.172	0.000101
KCNA5	5.38e-09	4.73	0.222	0	0.000106
SEMA5B	5.38e-09	3.86	0.222	0	0.000106
NRARP	5.38e-09	1.78	0.222	0	0.000106
COL4A2	2.6e-08	2.5	0.833	0.311	0.000513
GUCY1B3	3.79e-08	2.65	0.611	0.119	0.000747
CHN1	6.55e-08	1.66	0.611	0.113	0.00129
EBF1	6.99e-08	1.42	0.944	0.344	0.00138
FABP4	7.74e-08	8.68	0.278	0.013	0.00153
KCNJ8	7.74e-08	5.26	0.278	0.013	0.00153
PCDH1	7.74e-08	4.88	0.278	0.013	0.00153
SH2D3C	7.74e-08	4.46	0.278	0.013	0.00153
PLCE1	9.51e-08	2.22	0.5	0.079	0.00187
JAG1	1.02e-07	2.48	0.667	0.172	0.00201
HES4	1.16e-07	0.84	0.278	0.013	0.00229
EFHD1	1.4e-07	3.29	0.333	0.026	0.00276
PGF	2.19e-07	2.15	0.556	0.106	0.00431
EPAS1	2.29e-07	2.36	0.778	0.291	0.00452
B3GNT2	2.31e-07	2.12	0.611	0.132	0.00456
COL18A1	2.64e-07	2.67	0.778	0.285	0.0052
GRM8	3.17e-07	4.67	0.222	0.007	0.00625
CRIP1	3.49e-07	2.52	0.611	0.159	0.00688
GUCY1A3	3.51e-07	2.05	0.556	0.113	0.00692
FAM162B	3.81e-07	4.21	0.222	0.007	0.00751
ADIRF	4.44e-07	2.14	0.778	0.305	0.00875
CMTM5	4.77e-07	3.8	0.167	0	0.0094
CASQ2	4.77e-07	3.76	0.167	0	0.0094
CACNA1H	4.77e-07	2.82	0.167	0	0.0094
LCP2	4.77e-07	1.37	0.167	0	0.0094
FMNL3	4.84e-07	2.38	0.556	0.106	0.00954
IGFBP7	6.02e-07	2.29	0.833	0.384	0.0119
ITGA1	6.88e-07	2.65	0.611	0.166	0.0136
MOCS1	7.4e-07	2	0.5	0.093	0.0146
MAP3K7CL	7.48e-07	3.54	0.389	0.053	0.0147
HLA-C	7.82e-07	1.31	1	0.695	0.0154
EDNRB	8.68e-07	1.91	0.611	0.146	0.0171
FZD10	1.12e-06	1.72	0.333	0.033	0.0222
NRIP2	1.61e-06	3.23	0.667	0.258	0.0317
CDH6	1.8e-06	2.78	0.778	0.404	0.0355
SELENBP1	2.11e-06	1.99	0.611	0.159	0.0417
CSPG4	2.34e-06	3.54	0.333	0.04	0.0462
NR2F2	2.5e-06	2.62	0.556	0.146	0.0493
MCAM	3.33e-06	3.3	0.778	0.417	0.0656
FRZB	3.41e-06	1.62	0.778	0.291	0.0673
RILPL2	3.52e-06	2.25	0.444	0.079	0.0694
HLA-B	4.35e-06	1.31	1	0.722	0.0858
YPEL2	4.66e-06	1.78	0.556	0.132	0.0919
ARHGEF17	4.89e-06	2.44	0.556	0.152	0.0963
CAV1	5.04e-06	1.4	0.944	0.517	0.0993
SATB2	5.06e-06	0.87	0.222	0.013	0.0997
